# Supplementary material for: Formation of polarity convergences underlying shoot outgrowths
Source: eLife. 2016 Aug 1;5:e18165. doi: 10.7554/eLife.18165 (PMC4969039; doi:10.7554/eLife.18165)
Supplement: Figure 11—source data 1. — DOI: http://dx.doi.org/10.7554/eLife.18165.017 [file elife-18165-fig11-data1.xlsx]

## Sheet: Sheet1
							genotype	n	mean	stdev	SEM
Genotype	Experiment number	Plant number	Number of outgrowths per leaf			exp1 -used for Fig	kan1kan2	84	12.381	9.584	1.0457
kan1kan2	1	1	3				kan1kan2aux1lax1	110	8.46364	6.97134	0.664691
kan1kan2	1	1	4				kan1kan2aux1lax1lax2	136	4.14706	5.02369	0.430778
kan1kan2	1	1	5				kan1kan2aux1lax1lax2lax3 family1	200	1.645	2.60633	0.184295
kan1kan2	1	1	6			exp2	kan1kan2aux1lax1lax2 family 2	157	3.73885	3.84499	0.306863
kan1kan2	1	1	15				kan1kan2aux1lax1lax2lax3 family2	196	2.96429	3.77492	0.269637
kan1kan2	1	1	31
kan1kan2	1	1	19	Data from experiment 1 was used for Fig. 8F. Experiment 2 shows a repeat using different families for kan1kan2aux1lax1lax2 and kan1kan2aux1lax2lax3 plants
kan1kan2	1	1	19
kan1kan2	1	1	33
kan1kan2	1	2	3
kan1kan2	1	2	3
kan1kan2	1	2	10
kan1kan2	1	2	8
kan1kan2	1	2	10
kan1kan2	1	2	30
kan1kan2	1	2	28
kan1kan2	1	2	20
kan1kan2	1	3	3
kan1kan2	1	3	4
kan1kan2	1	3	7
kan1kan2	1	3	5
kan1kan2	1	3	3
kan1kan2	1	3	16
kan1kan2	1	3	26
kan1kan2	1	3	8
kan1kan2	1	4	3
kan1kan2	1	4	8
kan1kan2	1	4	8
kan1kan2	1	4	3
kan1kan2	1	4	21
kan1kan2	1	4	34
kan1kan2	1	4	20
kan1kan2	1	4	11
kan1kan2	1	5	3
kan1kan2	1	5	3
kan1kan2	1	5	5
kan1kan2	1	5	10
kan1kan2	1	5	27
kan1kan2	1	5	29
kan1kan2	1	5	18
kan1kan2	1	5	30
kan1kan2	1	6	7
kan1kan2	1	6	1
kan1kan2	1	6	7
kan1kan2	1	6	1
kan1kan2	1	6	22
kan1kan2	1	6	4
kan1kan2	1	6	15
kan1kan2	1	6	26
kan1kan2	1	7	2
kan1kan2	1	7	3
kan1kan2	1	7	12
kan1kan2	1	7	9
kan1kan2	1	7	8
kan1kan2	1	7	6
kan1kan2	1	7	26
kan1kan2	1	7	19
kan1kan2	1	7	22
kan1kan2	1	8	2
kan1kan2	1	8	4
kan1kan2	1	8	5
kan1kan2	1	8	6
kan1kan2	1	8	8
kan1kan2	1	8	13
kan1kan2	1	8	19
kan1kan2	1	8	28
kan1kan2	1	8	8
kan1kan2	1	9	3
kan1kan2	1	9	7
kan1kan2	1	9	2
kan1kan2	1	9	8
kan1kan2	1	9	19
kan1kan2	1	9	35
kan1kan2	1	9	6
kan1kan2	1	9	25
kan1kan2	1	9	7
kan1kan2	1	10	3
kan1kan2	1	10	4
kan1kan2	1	10	6
kan1kan2	1	10	11
kan1kan2	1	10	15
kan1kan2	1	10	13
kan1kan2	1	10	17
kan1kan2	1	10	24
kan1kan2aux1lax1lax2	1	1	0
kan1kan2aux1lax1lax2	1	1	0
kan1kan2aux1lax1lax2	1	1	0
kan1kan2aux1lax1lax2	1	1	0
kan1kan2aux1lax1lax2	1	1	1
kan1kan2aux1lax1lax2	1	1	4
kan1kan2aux1lax1lax2	1	1	1
kan1kan2aux1lax1lax2	1	1	0
kan1kan2aux1lax1lax2	1	1	4
kan1kan2aux1lax1lax2	1	1	3
kan1kan2aux1lax1lax2	1	1	11
kan1kan2aux1lax1lax2	1	1	19
kan1kan2aux1lax1lax2	1	1	7
kan1kan2aux1lax1lax2	1	2	0
kan1kan2aux1lax1lax2	1	2	3
kan1kan2aux1lax1lax2	1	2	0
kan1kan2aux1lax1lax2	1	2	0
kan1kan2aux1lax1lax2	1	2	5
kan1kan2aux1lax1lax2	1	2	1
kan1kan2aux1lax1lax2	1	2	11
kan1kan2aux1lax1lax2	1	2	0
kan1kan2aux1lax1lax2	1	2	6
kan1kan2aux1lax1lax2	1	2	17
kan1kan2aux1lax1lax2	1	2	12
kan1kan2aux1lax1lax2	1	2	1
kan1kan2aux1lax1lax2	1	3	2
kan1kan2aux1lax1lax2	1	3	0
kan1kan2aux1lax1lax2	1	3	0
kan1kan2aux1lax1lax2	1	3	0
kan1kan2aux1lax1lax2	1	3	2
kan1kan2aux1lax1lax2	1	3	0
kan1kan2aux1lax1lax2	1	3	0
kan1kan2aux1lax1lax2	1	3	3
kan1kan2aux1lax1lax2	1	3	0
kan1kan2aux1lax1lax2	1	3	3
kan1kan2aux1lax1lax2	1	3	8
kan1kan2aux1lax1lax2	1	3	3
kan1kan2aux1lax1lax2	1	3	13
kan1kan2aux1lax1lax2	1	3	6
kan1kan2aux1lax1lax2	1	3	2
kan1kan2aux1lax1lax2	1	3	6
kan1kan2aux1lax1lax2	1	4	0
kan1kan2aux1lax1lax2	1	4	0
kan1kan2aux1lax1lax2	1	4	0
kan1kan2aux1lax1lax2	1	4	0
kan1kan2aux1lax1lax2	1	4	6
kan1kan2aux1lax1lax2	1	4	6
kan1kan2aux1lax1lax2	1	4	4
kan1kan2aux1lax1lax2	1	4	0
kan1kan2aux1lax1lax2	1	4	4
kan1kan2aux1lax1lax2	1	4	4
kan1kan2aux1lax1lax2	1	4	10
kan1kan2aux1lax1lax2	1	4	2
kan1kan2aux1lax1lax2	1	4	18
kan1kan2aux1lax1lax2	1	4	19
kan1kan2aux1lax1lax2	1	5	0
kan1kan2aux1lax1lax2	1	5	0
kan1kan2aux1lax1lax2	1	5	10
kan1kan2aux1lax1lax2	1	5	1
kan1kan2aux1lax1lax2	1	5	9
kan1kan2aux1lax1lax2	1	5	0
kan1kan2aux1lax1lax2	1	5	0
kan1kan2aux1lax1lax2	1	5	3
kan1kan2aux1lax1lax2	1	5	16
kan1kan2aux1lax1lax2	1	5	6
kan1kan2aux1lax1lax2	1	5	0
kan1kan2aux1lax1lax2	1	5	15
kan1kan2aux1lax1lax2	1	5	26
kan1kan2aux1lax1lax2	1	5	5
kan1kan2aux1lax1lax2	1	5	0
kan1kan2aux1lax1lax2	1	5	3
kan1kan2aux1lax1lax2	1	6	1
kan1kan2aux1lax1lax2	1	6	2
kan1kan2aux1lax1lax2	1	6	1
kan1kan2aux1lax1lax2	1	6	4
kan1kan2aux1lax1lax2	1	6	1
kan1kan2aux1lax1lax2	1	6	5
kan1kan2aux1lax1lax2	1	6	2
kan1kan2aux1lax1lax2	1	6	9
kan1kan2aux1lax1lax2	1	6	6
kan1kan2aux1lax1lax2	1	6	5
kan1kan2aux1lax1lax2	1	6	3
kan1kan2aux1lax1lax2	1	6	3
kan1kan2aux1lax1lax2	1	6	4
kan1kan2aux1lax1lax2	1	7	3
kan1kan2aux1lax1lax2	1	7	3
kan1kan2aux1lax1lax2	1	7	3
kan1kan2aux1lax1lax2	1	7	1
kan1kan2aux1lax1lax2	1	7	1
kan1kan2aux1lax1lax2	1	7	2
kan1kan2aux1lax1lax2	1	7	5
kan1kan2aux1lax1lax2	1	7	1
kan1kan2aux1lax1lax2	1	7	3
kan1kan2aux1lax1lax2	1	7	6
kan1kan2aux1lax1lax2	1	7	3
kan1kan2aux1lax1lax2	1	7	10
kan1kan2aux1lax1lax2	1	7	2
kan1kan2aux1lax1lax2	1	7	1
kan1kan2aux1lax1lax2	1	7	10
kan1kan2aux1lax1lax2	1	8	0
kan1kan2aux1lax1lax2	1	8	1
kan1kan2aux1lax1lax2	1	8	0
kan1kan2aux1lax1lax2	1	8	0
kan1kan2aux1lax1lax2	1	8	3
kan1kan2aux1lax1lax2	1	8	0
kan1kan2aux1lax1lax2	1	8	6
kan1kan2aux1lax1lax2	1	8	8
kan1kan2aux1lax1lax2	1	8	5
kan1kan2aux1lax1lax2	1	8	5
kan1kan2aux1lax1lax2	1	8	6
kan1kan2aux1lax1lax2	1	8	19
kan1kan2aux1lax1lax2	1	8	7
kan1kan2aux1lax1lax2	1	8	3
kan1kan2aux1lax1lax2	1	9	5
kan1kan2aux1lax1lax2	1	9	0
kan1kan2aux1lax1lax2	1	9	0
kan1kan2aux1lax1lax2	1	9	1
kan1kan2aux1lax1lax2	1	9	6
kan1kan2aux1lax1lax2	1	9	1
kan1kan2aux1lax1lax2	1	9	1
kan1kan2aux1lax1lax2	1	9	0
kan1kan2aux1lax1lax2	1	9	4
kan1kan2aux1lax1lax2	1	9	9
kan1kan2aux1lax1lax2	1	9	17
kan1kan2aux1lax1lax2	1	9	2
kan1kan2aux1lax1lax2	1	10	10
kan1kan2aux1lax1lax2	1	10	2
kan1kan2aux1lax1lax2	1	10	1
kan1kan2aux1lax1lax2	1	10	0
kan1kan2aux1lax1lax2	1	10	5
kan1kan2aux1lax1lax2	1	10	2
kan1kan2aux1lax1lax2	1	10	0
kan1kan2aux1lax1lax2	1	10	2
kan1kan2aux1lax1lax2	1	10	1
kan1kan2aux1lax1lax2	1	10	11
kan1kan2aux1lax1lax2	1	10	0
kan1kan2aux1lax1	1	1	6
kan1kan2aux1lax1	1	1	3
kan1kan2aux1lax1	1	1	4
kan1kan2aux1lax1	1	1	8
kan1kan2aux1lax1	1	1	14
kan1kan2aux1lax1	1	1	3
kan1kan2aux1lax1	1	1	9
kan1kan2aux1lax1	1	1	6
kan1kan2aux1lax1	1	1	12
kan1kan2aux1lax1	1	1	25
kan1kan2aux1lax1	1	1	20
kan1kan2aux1lax1	1	1	11
kan1kan2aux1lax1	1	2	3
kan1kan2aux1lax1	1	2	12
kan1kan2aux1lax1	1	2	10
kan1kan2aux1lax1	1	2	11
kan1kan2aux1lax1	1	2	1
kan1kan2aux1lax1	1	2	6
kan1kan2aux1lax1	1	2	7
kan1kan2aux1lax1	1	2	30
kan1kan2aux1lax1	1	2	7
kan1kan2aux1lax1	1	2	3
kan1kan2aux1lax1	1	2	19
kan1kan2aux1lax1	1	2	19
kan1kan2aux1lax1	1	3	6
kan1kan2aux1lax1	1	3	4
kan1kan2aux1lax1	1	3	6
kan1kan2aux1lax1	1	3	2
kan1kan2aux1lax1	1	3	7
kan1kan2aux1lax1	1	3	8
kan1kan2aux1lax1	1	3	5
kan1kan2aux1lax1	1	3	13
kan1kan2aux1lax1	1	3	9
kan1kan2aux1lax1	1	3	19
kan1kan2aux1lax1	1	3	11
kan1kan2aux1lax1	1	3	13
kan1kan2aux1lax1	1	4	3
kan1kan2aux1lax1	1	4	2
kan1kan2aux1lax1	1	4	3
kan1kan2aux1lax1	1	4	0
kan1kan2aux1lax1	1	4	5
kan1kan2aux1lax1	1	4	13
kan1kan2aux1lax1	1	4	4
kan1kan2aux1lax1	1	4	4
kan1kan2aux1lax1	1	4	4
kan1kan2aux1lax1	1	4	17
kan1kan2aux1lax1	1	5	2
kan1kan2aux1lax1	1	5	4
kan1kan2aux1lax1	1	5	11
kan1kan2aux1lax1	1	5	4
kan1kan2aux1lax1	1	5	10
kan1kan2aux1lax1	1	5	3
kan1kan2aux1lax1	1	5	2
kan1kan2aux1lax1	1	5	7
kan1kan2aux1lax1	1	5	12
kan1kan2aux1lax1	1	5	29
kan1kan2aux1lax1	1	5	24
kan1kan2aux1lax1	1	5	16
kan1kan2aux1lax1	1	6	4
kan1kan2aux1lax1	1	6	2
kan1kan2aux1lax1	1	6	3
kan1kan2aux1lax1	1	6	3
kan1kan2aux1lax1	1	6	3
kan1kan2aux1lax1	1	6	4
kan1kan2aux1lax1	1	6	3
kan1kan2aux1lax1	1	6	8
kan1kan2aux1lax1	1	6	15
kan1kan2aux1lax1	1	6	15
kan1kan2aux1lax1	1	6	9
kan1kan2aux1lax1	1	7	2
kan1kan2aux1lax1	1	7	4
kan1kan2aux1lax1	1	7	0
kan1kan2aux1lax1	1	7	3
kan1kan2aux1lax1	1	7	3
kan1kan2aux1lax1	1	7	5
kan1kan2aux1lax1	1	7	16
kan1kan2aux1lax1	1	7	12
kan1kan2aux1lax1	1	7	4
kan1kan2aux1lax1	1	7	9
kan1kan2aux1lax1	1	8	2
kan1kan2aux1lax1	1	8	3
kan1kan2aux1lax1	1	8	6
kan1kan2aux1lax1	1	8	2
kan1kan2aux1lax1	1	8	4
kan1kan2aux1lax1	1	8	20
kan1kan2aux1lax1	1	8	28
kan1kan2aux1lax1	1	8	22
kan1kan2aux1lax1	1	8	16
kan1kan2aux1lax1	1	8	12
kan1kan2aux1lax1	1	9	1
kan1kan2aux1lax1	1	9	3
kan1kan2aux1lax1	1	9	2
kan1kan2aux1lax1	1	9	0
kan1kan2aux1lax1	1	9	0
kan1kan2aux1lax1	1	9	11
kan1kan2aux1lax1	1	9	7
kan1kan2aux1lax1	1	9	9
kan1kan2aux1lax1	1	9	17
kan1kan2aux1lax1	1	9	4
kan1kan2aux1lax1	1	9	22
kan1kan2aux1lax1	1	10	0
kan1kan2aux1lax1	1	10	7
kan1kan2aux1lax1	1	10	11
kan1kan2aux1lax1	1	10	2
kan1kan2aux1lax1	1	10	7
kan1kan2aux1lax1	1	10	3
kan1kan2aux1lax1	1	10	6
kan1kan2aux1lax1	1	10	23
kan1kan2aux1lax1	1	10	12
kan1kan2aux1lax1	1	10	11
kan1kan2aux1lax1lax2lax3 -family 1	1	1	1
kan1kan2aux1lax1lax2lax3 -family 1	1	1	1
kan1kan2aux1lax1lax2lax3 -family 1	1	1	3
kan1kan2aux1lax1lax2lax3 -family 1	1	1	0
kan1kan2aux1lax1lax2lax3 -family 1	1	1	0
kan1kan2aux1lax1lax2lax3 -family 1	1	1	6
kan1kan2aux1lax1lax2lax3 -family 1	1	1	0
kan1kan2aux1lax1lax2lax3 -family 1	1	1	4
kan1kan2aux1lax1lax2lax3 -family 1	1	1	3
kan1kan2aux1lax1lax2lax3 -family 1	1	1	0
kan1kan2aux1lax1lax2lax3 -family 1	1	1	2
kan1kan2aux1lax1lax2lax3 -family 1	1	1	10
kan1kan2aux1lax1lax2lax3 -family 1	1	1	8
kan1kan2aux1lax1lax2lax3 -family 1	1	1	3
kan1kan2aux1lax1lax2lax3 -family 1	1	1	3
kan1kan2aux1lax1lax2lax3 -family 1	1	1	5
kan1kan2aux1lax1lax2lax3 -family 1	1	2	0
kan1kan2aux1lax1lax2lax3 -family 1	1	2	1
kan1kan2aux1lax1lax2lax3 -family 1	1	2	1
kan1kan2aux1lax1lax2lax3 -family 1	1	2	0
kan1kan2aux1lax1lax2lax3 -family 1	1	2	0
kan1kan2aux1lax1lax2lax3 -family 1	1	2	0
kan1kan2aux1lax1lax2lax3 -family 1	1	2	0
kan1kan2aux1lax1lax2lax3 -family 1	1	2	0
kan1kan2aux1lax1lax2lax3 -family 1	1	2	0
kan1kan2aux1lax1lax2lax3 -family 1	1	2	0
kan1kan2aux1lax1lax2lax3 -family 1	1	2	0
kan1kan2aux1lax1lax2lax3 -family 1	1	2	0
kan1kan2aux1lax1lax2lax3 -family 1	1	2	0
kan1kan2aux1lax1lax2lax3 -family 1	1	2	0
kan1kan2aux1lax1lax2lax3 -family 1	1	2	0
kan1kan2aux1lax1lax2lax3 -family 1	1	2	0
kan1kan2aux1lax1lax2lax3 -family 1	1	2	0
kan1kan2aux1lax1lax2lax3 -family 1	1	2	0
kan1kan2aux1lax1lax2lax3 -family 1	1	2	0
kan1kan2aux1lax1lax2lax3 -family 1	1	2	0
kan1kan2aux1lax1lax2lax3 -family 1	1	2	1
kan1kan2aux1lax1lax2lax3 -family 1	1	3	0
kan1kan2aux1lax1lax2lax3 -family 1	1	3	1
kan1kan2aux1lax1lax2lax3 -family 1	1	3	0
kan1kan2aux1lax1lax2lax3 -family 1	1	3	0
kan1kan2aux1lax1lax2lax3 -family 1	1	3	3
kan1kan2aux1lax1lax2lax3 -family 1	1	3	6
kan1kan2aux1lax1lax2lax3 -family 1	1	3	5
kan1kan2aux1lax1lax2lax3 -family 1	1	3	0
kan1kan2aux1lax1lax2lax3 -family 1	1	3	3
kan1kan2aux1lax1lax2lax3 -family 1	1	3	3
kan1kan2aux1lax1lax2lax3 -family 1	1	3	14
kan1kan2aux1lax1lax2lax3 -family 1	1	3	4
kan1kan2aux1lax1lax2lax3 -family 1	1	3	2
kan1kan2aux1lax1lax2lax3 -family 1	1	3	0
kan1kan2aux1lax1lax2lax3 -family 1	1	3	0
kan1kan2aux1lax1lax2lax3 -family 1	1	3	0
kan1kan2aux1lax1lax2lax3 -family 1	1	5	0
kan1kan2aux1lax1lax2lax3 -family 1	1	5	3
kan1kan2aux1lax1lax2lax3 -family 1	1	5	0
kan1kan2aux1lax1lax2lax3 -family 1	1	5	0
kan1kan2aux1lax1lax2lax3 -family 1	1	5	8
kan1kan2aux1lax1lax2lax3 -family 1	1	5	9
kan1kan2aux1lax1lax2lax3 -family 1	1	5	0
kan1kan2aux1lax1lax2lax3 -family 1	1	5	4
kan1kan2aux1lax1lax2lax3 -family 1	1	5	6
kan1kan2aux1lax1lax2lax3 -family 1	1	5	0
kan1kan2aux1lax1lax2lax3 -family 1	1	5	6
kan1kan2aux1lax1lax2lax3 -family 1	1	5	6
kan1kan2aux1lax1lax2lax3 -family 1	1	5	1
kan1kan2aux1lax1lax2lax3 -family 1	1	5	2
kan1kan2aux1lax1lax2lax3 -family 1	1	5	4
kan1kan2aux1lax1lax2lax3 -family 1	1	5	2
kan1kan2aux1lax1lax2lax3 -family 1	1	5	0
kan1kan2aux1lax1lax2lax3 -family 1	1	5	11
kan1kan2aux1lax1lax2lax3 -family 1	1	5	9
kan1kan2aux1lax1lax2lax3 -family 1	1	5	0
kan1kan2aux1lax1lax2lax3 -family 1	1	5	0
kan1kan2aux1lax1lax2lax3 -family 1	1	5	0
kan1kan2aux1lax1lax2lax3 -family 1	1	5	4
kan1kan2aux1lax1lax2lax3 -family 1	1	5	0
kan1kan2aux1lax1lax2lax3 -family 1	1	5	0
kan1kan2aux1lax1lax2lax3 -family 1	1	5	1
kan1kan2aux1lax1lax2lax3 -family 1	1	4	0
kan1kan2aux1lax1lax2lax3 -family 1	1	4	0
kan1kan2aux1lax1lax2lax3 -family 1	1	4	1
kan1kan2aux1lax1lax2lax3 -family 1	1	4	0
kan1kan2aux1lax1lax2lax3 -family 1	1	4	1
kan1kan2aux1lax1lax2lax3 -family 1	1	4	0
kan1kan2aux1lax1lax2lax3 -family 1	1	4	2
kan1kan2aux1lax1lax2lax3 -family 1	1	4	4
kan1kan2aux1lax1lax2lax3 -family 1	1	4	3
kan1kan2aux1lax1lax2lax3 -family 1	1	4	2
kan1kan2aux1lax1lax2lax3 -family 1	1	4	5
kan1kan2aux1lax1lax2lax3 -family 1	1	4	0
kan1kan2aux1lax1lax2lax3 -family 1	1	4	2
kan1kan2aux1lax1lax2lax3 -family 1	1	4	0
kan1kan2aux1lax1lax2lax3 -family 1	1	4	0
kan1kan2aux1lax1lax2lax3 -family 1	1	4	0
kan1kan2aux1lax1lax2lax3 -family 1	1	4	0
kan1kan2aux1lax1lax2lax3 -family 1	1	4	0
kan1kan2aux1lax1lax2lax3 -family 1	1	4	0
kan1kan2aux1lax1lax2lax3 -family 1	1	4	1
kan1kan2aux1lax1lax2lax3 -family 1	1	4	2
kan1kan2aux1lax1lax2lax3 -family 1	1	4	0
kan1kan2aux1lax1lax2lax3 -family 1	1	4	0
kan1kan2aux1lax1lax2lax3 -family 1	1	4	0
kan1kan2aux1lax1lax2lax3 -family 1	1	4	1
kan1kan2aux1lax1lax2lax3 -family 1	1	6	0
kan1kan2aux1lax1lax2lax3 -family 1	1	6	0
kan1kan2aux1lax1lax2lax3 -family 1	1	6	4
kan1kan2aux1lax1lax2lax3 -family 1	1	6	0
kan1kan2aux1lax1lax2lax3 -family 1	1	6	0
kan1kan2aux1lax1lax2lax3 -family 1	1	6	4
kan1kan2aux1lax1lax2lax3 -family 1	1	6	0
kan1kan2aux1lax1lax2lax3 -family 1	1	6	2
kan1kan2aux1lax1lax2lax3 -family 1	1	6	0
kan1kan2aux1lax1lax2lax3 -family 1	1	6	1
kan1kan2aux1lax1lax2lax3 -family 1	1	6	1
kan1kan2aux1lax1lax2lax3 -family 1	1	6	0
kan1kan2aux1lax1lax2lax3 -family 1	1	6	0
kan1kan2aux1lax1lax2lax3 -family 1	1	6	1
kan1kan2aux1lax1lax2lax3 -family 1	1	6	0
kan1kan2aux1lax1lax2lax3 -family 1	1	6	0
kan1kan2aux1lax1lax2lax3 -family 1	1	6	0
kan1kan2aux1lax1lax2lax3 -family 1	1	6	1
kan1kan2aux1lax1lax2lax3 -family 1	1	6	0
kan1kan2aux1lax1lax2lax3 -family 1	1	6	1
kan1kan2aux1lax1lax2lax3 -family 1	1	6	0
kan1kan2aux1lax1lax2lax3 -family 1	1	6	0
kan1kan2aux1lax1lax2lax3 -family 1	1	6	0
kan1kan2aux1lax1lax2lax3 -family 1	1	6	0
kan1kan2aux1lax1lax2lax3 -family 1	1	6	0
kan1kan2aux1lax1lax2lax3 -family 1	1	7	2
kan1kan2aux1lax1lax2lax3 -family 1	1	7	0
kan1kan2aux1lax1lax2lax3 -family 1	1	7	2
kan1kan2aux1lax1lax2lax3 -family 1	1	7	3
kan1kan2aux1lax1lax2lax3 -family 1	1	7	1
kan1kan2aux1lax1lax2lax3 -family 1	1	7	0
kan1kan2aux1lax1lax2lax3 -family 1	1	7	0
kan1kan2aux1lax1lax2lax3 -family 1	1	7	8
kan1kan2aux1lax1lax2lax3 -family 1	1	7	6
kan1kan2aux1lax1lax2lax3 -family 1	1	7	0
kan1kan2aux1lax1lax2lax3 -family 1	1	7	0
kan1kan2aux1lax1lax2lax3 -family 1	1	7	0
kan1kan2aux1lax1lax2lax3 -family 1	1	7	1
kan1kan2aux1lax1lax2lax3 -family 1	1	8	0
kan1kan2aux1lax1lax2lax3 -family 1	1	8	0
kan1kan2aux1lax1lax2lax3 -family 1	1	8	1
kan1kan2aux1lax1lax2lax3 -family 1	1	8	4
kan1kan2aux1lax1lax2lax3 -family 1	1	8	0
kan1kan2aux1lax1lax2lax3 -family 1	1	8	2
kan1kan2aux1lax1lax2lax3 -family 1	1	8	0
kan1kan2aux1lax1lax2lax3 -family 1	1	8	0
kan1kan2aux1lax1lax2lax3 -family 1	1	8	1
kan1kan2aux1lax1lax2lax3 -family 1	1	8	0
kan1kan2aux1lax1lax2lax3 -family 1	1	8	4
kan1kan2aux1lax1lax2lax3 -family 1	1	8	2
kan1kan2aux1lax1lax2lax3 -family 1	1	8	0
kan1kan2aux1lax1lax2lax3 -family 1	1	8	10
kan1kan2aux1lax1lax2lax3 -family 1	1	8	0
kan1kan2aux1lax1lax2lax3 -family 1	1	8	14
kan1kan2aux1lax1lax2lax3 -family 1	1	9	1
kan1kan2aux1lax1lax2lax3 -family 1	1	9	0
kan1kan2aux1lax1lax2lax3 -family 1	1	9	1
kan1kan2aux1lax1lax2lax3 -family 1	1	9	0
kan1kan2aux1lax1lax2lax3 -family 1	1	9	5
kan1kan2aux1lax1lax2lax3 -family 1	1	9	2
kan1kan2aux1lax1lax2lax3 -family 1	1	9	0
kan1kan2aux1lax1lax2lax3 -family 1	1	9	1
kan1kan2aux1lax1lax2lax3 -family 1	1	9	0
kan1kan2aux1lax1lax2lax3 -family 1	1	9	2
kan1kan2aux1lax1lax2lax3 -family 1	1	9	0
kan1kan2aux1lax1lax2lax3 -family 1	1	9	0
kan1kan2aux1lax1lax2lax3 -family 1	1	9	3
kan1kan2aux1lax1lax2lax3 -family 1	1	9	4
kan1kan2aux1lax1lax2lax3 -family 1	1	9	0
kan1kan2aux1lax1lax2lax3 -family 1	1	9	4
kan1kan2aux1lax1lax2lax3 -family 1	1	9	0
kan1kan2aux1lax1lax2lax3 -family 1	1	9	3
kan1kan2aux1lax1lax2lax3 -family 1	1	9	6
kan1kan2aux1lax1lax2lax3 -family 1	1	9	0
kan1kan2aux1lax1lax2lax3 -family 1	1	11	3
kan1kan2aux1lax1lax2lax3 -family 1	1	11	2
kan1kan2aux1lax1lax2lax3 -family 1	1	11	0
kan1kan2aux1lax1lax2lax3 -family 1	1	11	0
kan1kan2aux1lax1lax2lax3 -family 1	1	11	0
kan1kan2aux1lax1lax2lax3 -family 1	1	11	0
kan1kan2aux1lax1lax2lax3 -family 1	1	11	5
kan1kan2aux1lax1lax2lax3 -family 1	1	11	2
kan1kan2aux1lax1lax2lax3 -family 1	1	11	0
kan1kan2aux1lax1lax2lax3 -family 1	1	11	0
kan1kan2aux1lax1lax2lax3 -family 1	1	11	0
kan1kan2aux1lax1lax2lax3 -family 1	1	11	3
kan1kan2aux1lax1lax2lax3 -family 1	1	11	3
kan1kan2aux1lax1lax2lax3 -family 1	1	11	3
kan1kan2aux1lax1lax2lax3 -family 1	1	11	0
kan1kan2aux1lax1lax2lax3 -family 1	1	11	1
kan1kan2aux1lax1lax2lax3 -family 1	1	11	0
kan1kan2aux1lax1lax2lax3 -family 1	1	11	4
kan1kan2aux1lax1lax2lax3 -family 1	1	11	0
kan1kan2aux1lax1lax2lax3 -family 1	1	11	0
kan1kan2aux1lax1lax2lax3 -family 1	1	11	0
kan1kan2aux1lax1lax2lax3 -family 1	1	11	2
kan1kan2aux1lax1lax2- family 2	2	1	7
kan1kan2aux1lax1lax2- family 2	2	1	6
kan1kan2aux1lax1lax2- family 2	2	1	2
kan1kan2aux1lax1lax2- family 2	2	1	0
kan1kan2aux1lax1lax2- family 2	2	1	7
kan1kan2aux1lax1lax2- family 2	2	1	3
kan1kan2aux1lax1lax2- family 2	2	1	1
kan1kan2aux1lax1lax2- family 2	2	1	0
kan1kan2aux1lax1lax2- family 2	2	1	3
kan1kan2aux1lax1lax2- family 2	2	1	13
kan1kan2aux1lax1lax2- family 2	2	1	0
kan1kan2aux1lax1lax2- family 2	2	1	3
kan1kan2aux1lax1lax2- family 2	2	1	1
kan1kan2aux1lax1lax2- family 2	2	1	1
kan1kan2aux1lax1lax2- family 2	2	1	4
kan1kan2aux1lax1lax2- family 2	2	1	7
kan1kan2aux1lax1lax2- family 2	2	1	7
kan1kan2aux1lax1lax2- family 2	2	1	9
kan1kan2aux1lax1lax2- family 2	2	1	0
kan1kan2aux1lax1lax2- family 2	2	1	0
kan1kan2aux1lax1lax2- family 2	2	2	2
kan1kan2aux1lax1lax2- family 2	2	2	4
kan1kan2aux1lax1lax2- family 2	2	2	0
kan1kan2aux1lax1lax2- family 2	2	2	0
kan1kan2aux1lax1lax2- family 2	2	2	3
kan1kan2aux1lax1lax2- family 2	2	2	3
kan1kan2aux1lax1lax2- family 2	2	2	0
kan1kan2aux1lax1lax2- family 2	2	2	6
kan1kan2aux1lax1lax2- family 2	2	2	3
kan1kan2aux1lax1lax2- family 2	2	2	3
kan1kan2aux1lax1lax2- family 2	2	2	4
kan1kan2aux1lax1lax2- family 2	2	2	1
kan1kan2aux1lax1lax2- family 2	2	2	2
kan1kan2aux1lax1lax2- family 2	2	2	0
kan1kan2aux1lax1lax2- family 2	2	2	0
kan1kan2aux1lax1lax2- family 2	2	2	3
kan1kan2aux1lax1lax2- family 2	2	2	0
kan1kan2aux1lax1lax2- family 2	2	2	8
kan1kan2aux1lax1lax2- family 2	2	2	5
kan1kan2aux1lax1lax2- family 2	2	2	1
kan1kan2aux1lax1lax2- family 2	2	3	3
kan1kan2aux1lax1lax2- family 2	2	3	1
kan1kan2aux1lax1lax2- family 2	2	3	3
kan1kan2aux1lax1lax2- family 2	2	3	2
kan1kan2aux1lax1lax2- family 2	2	3	0
kan1kan2aux1lax1lax2- family 2	2	3	1
kan1kan2aux1lax1lax2- family 2	2	3	0
kan1kan2aux1lax1lax2- family 2	2	3	7
kan1kan2aux1lax1lax2- family 2	2	3	5
kan1kan2aux1lax1lax2- family 2	2	3	7
kan1kan2aux1lax1lax2- family 2	2	3	9
kan1kan2aux1lax1lax2- family 2	2	3	9
kan1kan2aux1lax1lax2- family 2	2	3	8
kan1kan2aux1lax1lax2- family 2	2	3	10
kan1kan2aux1lax1lax2- family 2	2	3	6
kan1kan2aux1lax1lax2- family 2	2	3	12
kan1kan2aux1lax1lax2- family 2	2	3	9
kan1kan2aux1lax1lax2- family 2	2	3	5
kan1kan2aux1lax1lax2- family 2	2	3	6
kan1kan2aux1lax1lax2- family 2	2	3	6
kan1kan2aux1lax1lax2- family 2	2	3	10
kan1kan2aux1lax1lax2- family 2	2	3	6
kan1kan2aux1lax1lax2- family 2	2	3	3
kan1kan2aux1lax1lax2- family 2	2	4	6
kan1kan2aux1lax1lax2- family 2	2	4	3
kan1kan2aux1lax1lax2- family 2	2	4	2
kan1kan2aux1lax1lax2- family 2	2	4	11
kan1kan2aux1lax1lax2- family 2	2	4	2
kan1kan2aux1lax1lax2- family 2	2	4	5
kan1kan2aux1lax1lax2- family 2	2	4	3
kan1kan2aux1lax1lax2- family 2	2	4	3
kan1kan2aux1lax1lax2- family 2	2	4	0
kan1kan2aux1lax1lax2- family 2	2	4	4
kan1kan2aux1lax1lax2- family 2	2	4	1
kan1kan2aux1lax1lax2- family 2	2	4	13
kan1kan2aux1lax1lax2- family 2	2	4	6
kan1kan2aux1lax1lax2- family 2	2	4	15
kan1kan2aux1lax1lax2- family 2	2	4	8
kan1kan2aux1lax1lax2- family 2	2	4	12
kan1kan2aux1lax1lax2- family 2	2	4	1
kan1kan2aux1lax1lax2- family 2	2	4	0
kan1kan2aux1lax1lax2- family 2	2	4	3
kan1kan2aux1lax1lax2- family 2	2	4	1
kan1kan2aux1lax1lax2- family 2	2	4	0
kan1kan2aux1lax1lax2- family 2	2	4	0
kan1kan2aux1lax1lax2- family 2	2	4	1
kan1kan2aux1lax1lax2- family 2	2	4	0
kan1kan2aux1lax1lax2- family 2	2	4	2
kan1kan2aux1lax1lax2- family 2	2	4	1
kan1kan2aux1lax1lax2- family 2	2	4	7
kan1kan2aux1lax1lax2- family 2	2	5	10
kan1kan2aux1lax1lax2- family 2	2	5	3
kan1kan2aux1lax1lax2- family 2	2	5	7
kan1kan2aux1lax1lax2- family 2	2	5	1
kan1kan2aux1lax1lax2- family 2	2	5	8
kan1kan2aux1lax1lax2- family 2	2	5	6
kan1kan2aux1lax1lax2- family 2	2	5	3
kan1kan2aux1lax1lax2- family 2	2	5	14
kan1kan2aux1lax1lax2- family 2	2	5	16
kan1kan2aux1lax1lax2- family 2	2	5	0
kan1kan2aux1lax1lax2- family 2	2	5	0
kan1kan2aux1lax1lax2- family 2	2	5	0
kan1kan2aux1lax1lax2- family 2	2	5	0
kan1kan2aux1lax1lax2- family 2	2	5	2
kan1kan2aux1lax1lax2- family 2	2	5	2
kan1kan2aux1lax1lax2- family 2	2	5	10
kan1kan2aux1lax1lax2- family 2	2	5	0
kan1kan2aux1lax1lax2- family 2	2	6	11
kan1kan2aux1lax1lax2- family 2	2	6	1
kan1kan2aux1lax1lax2- family 2	2	6	1
kan1kan2aux1lax1lax2- family 2	2	6	2
kan1kan2aux1lax1lax2- family 2	2	6	7
kan1kan2aux1lax1lax2- family 2	2	6	2
kan1kan2aux1lax1lax2- family 2	2	6	3
kan1kan2aux1lax1lax2- family 2	2	6	9
kan1kan2aux1lax1lax2- family 2	2	6	1
kan1kan2aux1lax1lax2- family 2	2	6	0
kan1kan2aux1lax1lax2- family 2	2	6	4
kan1kan2aux1lax1lax2- family 2	2	6	3
kan1kan2aux1lax1lax2- family 2	2	6	6
kan1kan2aux1lax1lax2- family 2	2	6	3
kan1kan2aux1lax1lax2- family 2	2	6	12
kan1kan2aux1lax1lax2- family 2	2	6	0
kan1kan2aux1lax1lax2- family 2	2	6	0
kan1kan2aux1lax1lax2- family 2	2	6	0
kan1kan2aux1lax1lax2- family 2	2	6	0
kan1kan2aux1lax1lax2- family 2	2	6	1
kan1kan2aux1lax1lax2- family 2	2	6	0
kan1kan2aux1lax1lax2- family 2	2	6	5
kan1kan2aux1lax1lax2- family 2	2	6	12
kan1kan2aux1lax1lax2- family 2	2	7	3
kan1kan2aux1lax1lax2- family 2	2	7	0
kan1kan2aux1lax1lax2- family 2	2	7	0
kan1kan2aux1lax1lax2- family 2	2	7	3
kan1kan2aux1lax1lax2- family 2	2	7	1
kan1kan2aux1lax1lax2- family 2	2	7	9
kan1kan2aux1lax1lax2- family 2	2	7	4
kan1kan2aux1lax1lax2- family 2	2	7	6
kan1kan2aux1lax1lax2- family 2	2	7	2
kan1kan2aux1lax1lax2- family 2	2	7	0
kan1kan2aux1lax1lax2- family 2	2	7	0
kan1kan2aux1lax1lax2- family 2	2	7	1
kan1kan2aux1lax1lax2- family 2	2	7	1
kan1kan2aux1lax1lax2- family 2	2	7	0
kan1kan2aux1lax1lax2- family 2	2	7	2
kan1kan2aux1lax1lax2- family 2	2	7	1
kan1kan2aux1lax1lax2- family 2	2	7	12
kan1kan2aux1lax1lax2- family 2	2	7	2
kan1kan2aux1lax1lax2- family 2	2	7	0
kan1kan2aux1lax1lax2- family 2	2	7	3
kan1kan2aux1lax1lax2- family 2	2	7	0
kan1kan2aux1lax1lax2- family 2	2	7	0
kan1kan2aux1lax1lax2- family 2	2	7	2
kan1kan2aux1lax1lax2- family 2	2	7	4
kan1kan2aux1lax1lax2- family 2	2	7	0
kan1kan2aux1lax1lax2- family 2	2	7	4
kan1kan2aux1lax1lax2- family 2	2	7	2
kan1kan2aux1lax1lax2lax3-family-2	2	1	4
kan1kan2aux1lax1lax2lax3-family-2	2	1	3
kan1kan2aux1lax1lax2lax3-family-2	2	1	3
kan1kan2aux1lax1lax2lax3-family-2	2	1	5
kan1kan2aux1lax1lax2lax3-family-2	2	1	3
kan1kan2aux1lax1lax2lax3-family-2	2	1	2
kan1kan2aux1lax1lax2lax3-family-2	2	1	5
kan1kan2aux1lax1lax2lax3-family-2	2	1	2
kan1kan2aux1lax1lax2lax3-family-2	2	1	0
kan1kan2aux1lax1lax2lax3-family-2	2	1	5
kan1kan2aux1lax1lax2lax3-family-2	2	1	0
kan1kan2aux1lax1lax2lax3-family-2	2	1	4
kan1kan2aux1lax1lax2lax3-family-2	2	1	0
kan1kan2aux1lax1lax2lax3-family-2	2	1	8
kan1kan2aux1lax1lax2lax3-family-2	2	1	4
kan1kan2aux1lax1lax2lax3-family-2	2	1	4
kan1kan2aux1lax1lax2lax3-family-2	2	1	3
kan1kan2aux1lax1lax2lax3-family-2	2	1	10
kan1kan2aux1lax1lax2lax3-family-2	2	1	5
kan1kan2aux1lax1lax2lax3-family-2	2	1	3
kan1kan2aux1lax1lax2lax3-family-2	2	1	5
kan1kan2aux1lax1lax2lax3-family-2	2	1	1
kan1kan2aux1lax1lax2lax3-family-2	2	1	3
kan1kan2aux1lax1lax2lax3-family-2	2	1	6
kan1kan2aux1lax1lax2lax3-family-2	2	1	2
kan1kan2aux1lax1lax2lax3-family-2	2	1	1
kan1kan2aux1lax1lax2lax3-family-2	2	1	3
kan1kan2aux1lax1lax2lax3-family-2	2	1	6
kan1kan2aux1lax1lax2lax3-family-2	2	1	5
kan1kan2aux1lax1lax2lax3-family-2	2	1	15
kan1kan2aux1lax1lax2lax3-family-2	2	1	6
kan1kan2aux1lax1lax2lax3-family-2	2	1	1
kan1kan2aux1lax1lax2lax3-family-2	2	1	12
kan1kan2aux1lax1lax2lax3-family-2	2	1	3
kan1kan2aux1lax1lax2lax3-family-2	2	1	16
kan1kan2aux1lax1lax2lax3-family-2	2	1	0
kan1kan2aux1lax1lax2lax3-family-2	2	1	3
kan1kan2aux1lax1lax2lax3-family-2	2	1	7
kan1kan2aux1lax1lax2lax3-family-2	2	1	1
kan1kan2aux1lax1lax2lax3-family-2	2	1	0
kan1kan2aux1lax1lax2lax3-family-2	2	1	1
kan1kan2aux1lax1lax2lax3-family-2	2	1	5
kan1kan2aux1lax1lax2lax3-family-2	2	1	3
kan1kan2aux1lax1lax2lax3-family-2	2	1	1
kan1kan2aux1lax1lax2lax3-family-2	2	1	1
kan1kan2aux1lax1lax2lax3-family-2	2	1	3
kan1kan2aux1lax1lax2lax3-family-2	2	1	4
kan1kan2aux1lax1lax2lax3-family-2	2	1	0
kan1kan2aux1lax1lax2lax3-family-2	2	2	2
kan1kan2aux1lax1lax2lax3-family-2	2	2	0
kan1kan2aux1lax1lax2lax3-family-2	2	2	0
kan1kan2aux1lax1lax2lax3-family-2	2	2	3
kan1kan2aux1lax1lax2lax3-family-2	2	2	4
kan1kan2aux1lax1lax2lax3-family-2	2	2	6
kan1kan2aux1lax1lax2lax3-family-2	2	2	8
kan1kan2aux1lax1lax2lax3-family-2	2	2	1
kan1kan2aux1lax1lax2lax3-family-2	2	2	9
kan1kan2aux1lax1lax2lax3-family-2	2	2	4
kan1kan2aux1lax1lax2lax3-family-2	2	2	4
kan1kan2aux1lax1lax2lax3-family-2	2	2	2
kan1kan2aux1lax1lax2lax3-family-2	2	2	3
kan1kan2aux1lax1lax2lax3-family-2	2	2	0
kan1kan2aux1lax1lax2lax3-family-2	2	2	0
kan1kan2aux1lax1lax2lax3-family-2	2	2	4
kan1kan2aux1lax1lax2lax3-family-2	2	2	2
kan1kan2aux1lax1lax2lax3-family-2	2	2	2
kan1kan2aux1lax1lax2lax3-family-2	2	2	2
kan1kan2aux1lax1lax2lax3-family-2	2	2	0
kan1kan2aux1lax1lax2lax3-family-2	2	2	0
kan1kan2aux1lax1lax2lax3-family-2	2	2	0
kan1kan2aux1lax1lax2lax3-family-2	2	2	0
kan1kan2aux1lax1lax2lax3-family-2	2	2	0
kan1kan2aux1lax1lax2lax3-family-2	2	2	0
kan1kan2aux1lax1lax2lax3-family-2	2	2	0
kan1kan2aux1lax1lax2lax3-family-2	2	2	2
kan1kan2aux1lax1lax2lax3-family-2	2	2	0
kan1kan2aux1lax1lax2lax3-family-2	2	2	0
kan1kan2aux1lax1lax2lax3-family-2	2	2	1
kan1kan2aux1lax1lax2lax3-family-2	2	2	0
kan1kan2aux1lax1lax2lax3-family-2	2	2	0
kan1kan2aux1lax1lax2lax3-family-2	2	2	2
kan1kan2aux1lax1lax2lax3-family-2	2	2	1
kan1kan2aux1lax1lax2lax3-family-2	2	2	1
kan1kan2aux1lax1lax2lax3-family-2	2	3	23
kan1kan2aux1lax1lax2lax3-family-2	2	3	1
kan1kan2aux1lax1lax2lax3-family-2	2	3	1
kan1kan2aux1lax1lax2lax3-family-2	2	3	10
kan1kan2aux1lax1lax2lax3-family-2	2	3	1
kan1kan2aux1lax1lax2lax3-family-2	2	3	21
kan1kan2aux1lax1lax2lax3-family-2	2	3	8
kan1kan2aux1lax1lax2lax3-family-2	2	3	10
kan1kan2aux1lax1lax2lax3-family-2	2	3	1
kan1kan2aux1lax1lax2lax3-family-2	2	3	5
kan1kan2aux1lax1lax2lax3-family-2	2	3	5
kan1kan2aux1lax1lax2lax3-family-2	2	3	8
kan1kan2aux1lax1lax2lax3-family-2	2	3	2
kan1kan2aux1lax1lax2lax3-family-2	2	3	0
kan1kan2aux1lax1lax2lax3-family-2	2	3	6
kan1kan2aux1lax1lax2lax3-family-2	2	3	3
kan1kan2aux1lax1lax2lax3-family-2	2	3	0
kan1kan2aux1lax1lax2lax3-family-2	2	3	1
kan1kan2aux1lax1lax2lax3-family-2	2	3	1
kan1kan2aux1lax1lax2lax3-family-2	2	3	6
kan1kan2aux1lax1lax2lax3-family-2	2	3	1
kan1kan2aux1lax1lax2lax3-family-2	2	3	5
kan1kan2aux1lax1lax2lax3-family-2	2	3	2
kan1kan2aux1lax1lax2lax3-family-2	2	3	6
kan1kan2aux1lax1lax2lax3-family-2	2	3	6
kan1kan2aux1lax1lax2lax3-family-2	2	3	9
kan1kan2aux1lax1lax2lax3-family-2	2	3	0
kan1kan2aux1lax1lax2lax3-family-2	2	3	3
kan1kan2aux1lax1lax2lax3-family-2	2	3	0
kan1kan2aux1lax1lax2lax3-family-2	2	3	0
kan1kan2aux1lax1lax2lax3-family-2	2	3	8
kan1kan2aux1lax1lax2lax3-family-2	2	3	1
kan1kan2aux1lax1lax2lax3-family-2	2	3	11
kan1kan2aux1lax1lax2lax3-family-2	2	4	1
kan1kan2aux1lax1lax2lax3-family-2	2	4	3
kan1kan2aux1lax1lax2lax3-family-2	2	4	4
kan1kan2aux1lax1lax2lax3-family-2	2	4	3
kan1kan2aux1lax1lax2lax3-family-2	2	4	0
kan1kan2aux1lax1lax2lax3-family-2	2	4	1
kan1kan2aux1lax1lax2lax3-family-2	2	4	1
kan1kan2aux1lax1lax2lax3-family-2	2	4	1
kan1kan2aux1lax1lax2lax3-family-2	2	4	0
kan1kan2aux1lax1lax2lax3-family-2	2	4	0
kan1kan2aux1lax1lax2lax3-family-2	2	4	0
kan1kan2aux1lax1lax2lax3-family-2	2	4	0
kan1kan2aux1lax1lax2lax3-family-2	2	4	0
kan1kan2aux1lax1lax2lax3-family-2	2	4	0
kan1kan2aux1lax1lax2lax3-family-2	2	4	3
kan1kan2aux1lax1lax2lax3-family-2	2	4	1
kan1kan2aux1lax1lax2lax3-family-2	2	4	3
kan1kan2aux1lax1lax2lax3-family-2	2	4	1
kan1kan2aux1lax1lax2lax3-family-2	2	4	1
kan1kan2aux1lax1lax2lax3-family-2	2	4	0
kan1kan2aux1lax1lax2lax3-family-2	2	4	4
kan1kan2aux1lax1lax2lax3-family-2	2	4	2
kan1kan2aux1lax1lax2lax3-family-2	2	4	3
kan1kan2aux1lax1lax2lax3-family-2	2	4	0
kan1kan2aux1lax1lax2lax3-family-2	2	4	0
kan1kan2aux1lax1lax2lax3-family-2	2	4	0
kan1kan2aux1lax1lax2lax3-family-2	2	4	0
kan1kan2aux1lax1lax2lax3-family-2	2	4	0
kan1kan2aux1lax1lax2lax3-family-2	2	4	0
kan1kan2aux1lax1lax2lax3-family-2	2	4	0
kan1kan2aux1lax1lax2lax3-family-2	2	4	1
kan1kan2aux1lax1lax2lax3-family-2	2	4	3
kan1kan2aux1lax1lax2lax3-family-2	2	5	4
kan1kan2aux1lax1lax2lax3-family-2	2	5	3
kan1kan2aux1lax1lax2lax3-family-2	2	5	4
kan1kan2aux1lax1lax2lax3-family-2	2	5	12
kan1kan2aux1lax1lax2lax3-family-2	2	5	7
kan1kan2aux1lax1lax2lax3-family-2	2	5	3
kan1kan2aux1lax1lax2lax3-family-2	2	5	4
kan1kan2aux1lax1lax2lax3-family-2	2	5	4
kan1kan2aux1lax1lax2lax3-family-2	2	5	15
kan1kan2aux1lax1lax2lax3-family-2	2	5	7
kan1kan2aux1lax1lax2lax3-family-2	2	5	10
kan1kan2aux1lax1lax2lax3-family-2	2	5	0
kan1kan2aux1lax1lax2lax3-family-2	2	5	6
kan1kan2aux1lax1lax2lax3-family-2	2	5	5
kan1kan2aux1lax1lax2lax3-family-2	2	5	8
kan1kan2aux1lax1lax2lax3-family-2	2	5	2
kan1kan2aux1lax1lax2lax3-family-2	2	5	9
kan1kan2aux1lax1lax2lax3-family-2	2	5	0
kan1kan2aux1lax1lax2lax3-family-2	2	5	1
kan1kan2aux1lax1lax2lax3-family-2	2	5	9
kan1kan2aux1lax1lax2lax3-family-2	2	5	1
kan1kan2aux1lax1lax2lax3-family-2	2	6	1
kan1kan2aux1lax1lax2lax3-family-2	2	6	1
kan1kan2aux1lax1lax2lax3-family-2	2	6	0
kan1kan2aux1lax1lax2lax3-family-2	2	6	0
kan1kan2aux1lax1lax2lax3-family-2	2	6	0
kan1kan2aux1lax1lax2lax3-family-2	2	6	1
kan1kan2aux1lax1lax2lax3-family-2	2	6	1
kan1kan2aux1lax1lax2lax3-family-2	2	6	3
kan1kan2aux1lax1lax2lax3-family-2	2	6	1
kan1kan2aux1lax1lax2lax3-family-2	2	6	3
kan1kan2aux1lax1lax2lax3-family-2	2	6	0
kan1kan2aux1lax1lax2lax3-family-2	2	6	0
kan1kan2aux1lax1lax2lax3-family-2	2	6	1
kan1kan2aux1lax1lax2lax3-family-2	2	6	0
kan1kan2aux1lax1lax2lax3-family-2	2	6	0
kan1kan2aux1lax1lax2lax3-family-2	2	6	0
kan1kan2aux1lax1lax2lax3-family-2	2	6	0
kan1kan2aux1lax1lax2lax3-family-2	2	6	0
kan1kan2aux1lax1lax2lax3-family-2	2	6	0
kan1kan2aux1lax1lax2lax3-family-2	2	6	1
kan1kan2aux1lax1lax2lax3-family-2	2	6	2
kan1kan2aux1lax1lax2lax3-family-2	2	6	0
kan1kan2aux1lax1lax2lax3-family-2	2	6	0
kan1kan2aux1lax1lax2lax3-family-2	2	6	0
kan1kan2aux1lax1lax2lax3-family-2	2	6	1
kan1kan2aux1lax1lax2lax3-family-2	2	6	0
kan1kan2aux1lax1lax2lax3-family-2	2	6	0
