# Supplementary material for: Formation of polarity convergences underlying shoot outgrowths
Source: eLife. 2016 Aug 1;5:e18165. doi: 10.7554/eLife.18165 (PMC4969039; doi:10.7554/eLife.18165)
Supplement: Source code 1. — DOI: http://dx.doi.org/10.7554/eLife.18165.029 [file elife-18165-code1.zip]

Archive with 96 entries (93 files):
- Source code 1_Fig. 7A/
- Source code 1_Fig. 7A/.qglviewer.xml
- __MACOSX/
- __MACOSX/Source code 1_Fig. 7A/
- __MACOSX/Source code 1_Fig. 7A/._.qglviewer.xml
- Source code 1_Fig. 7A/anim.a
- __MACOSX/Source code 1_Fig. 7A/._anim.a
- Source code 1_Fig. 7A/description.txt
- __MACOSX/Source code 1_Fig. 7A/._description.txt
- Source code 1_Fig. 7A/dirichlet.h
- __MACOSX/Source code 1_Fig. 7A/._dirichlet.h
- Source code 1_Fig. 7A/dirichlet.vvh
- __MACOSX/Source code 1_Fig. 7A/._dirichlet.vvh
- Source code 1_Fig. 7A/geom.c
- __MACOSX/Source code 1_Fig. 7A/._geom.c
- Source code 1_Fig. 7A/geom.h
- __MACOSX/Source code 1_Fig. 7A/._geom.h
- Source code 1_Fig. 7A/geom2.c
- __MACOSX/Source code 1_Fig. 7A/._geom2.c
- Source code 1_Fig. 7A/global.c
- __MACOSX/Source code 1_Fig. 7A/._global.c
- Source code 1_Fig. 7A/icon
- __MACOSX/Source code 1_Fig. 7A/._icon
- Source code 1_Fig. 7A/io.c
- __MACOSX/Source code 1_Fig. 7A/._io.c
- Source code 1_Fig. 7A/io.h
- __MACOSX/Source code 1_Fig. 7A/._io.h
- Source code 1_Fig. 7A/lic.frag
- __MACOSX/Source code 1_Fig. 7A/._lic.frag
- Source code 1_Fig. 7A/long_final.xml
- __MACOSX/Source code 1_Fig. 7A/._long_final.xml
- Source code 1_Fig. 7A/LSspecifications
- __MACOSX/Source code 1_Fig. 7A/._LSspecifications
- Source code 1_Fig. 7A/make_pages.py
- __MACOSX/Source code 1_Fig. 7A/._make_pages.py
- Source code 1_Fig. 7A/make_pages.sh
- __MACOSX/Source code 1_Fig. 7A/._make_pages.sh
- Source code 1_Fig. 7A/Makefile
- __MACOSX/Source code 1_Fig. 7A/._Makefile
- Source code 1_Fig. 7A/mem.c
- __MACOSX/Source code 1_Fig. 7A/._mem.c
- Source code 1_Fig. 7A/mem.h
- __MACOSX/Source code 1_Fig. 7A/._mem.h
- Source code 1_Fig. 7A/merge.c
- __MACOSX/Source code 1_Fig. 7A/._merge.c
- Source code 1_Fig. 7A/merge.h
- __MACOSX/Source code 1_Fig. 7A/._merge.h
- Source code 1_Fig. 7A/model.expmap
- __MACOSX/Source code 1_Fig. 7A/._model.expmap
- Source code 1_Fig. 7A/model.vve
- __MACOSX/Source code 1_Fig. 7A/._model.vve
- Source code 1_Fig. 7A/model.vvl
- __MACOSX/Source code 1_Fig. 7A/._model.vvl
- Source code 1_Fig. 7A/my_file.csv
- __MACOSX/Source code 1_Fig. 7A/._my_file.csv
- Source code 1_Fig. 7A/noise.frag
- __MACOSX/Source code 1_Fig. 7A/._noise.frag
- Source code 1_Fig. 7A/pal.map
- __MACOSX/Source code 1_Fig. 7A/._pal.map
- Source code 1_Fig. 7A/poly.c
- __MACOSX/Source code 1_Fig. 7A/._poly.c
- Source code 1_Fig. 7A/poly.h
- __MACOSX/Source code 1_Fig. 7A/._poly.h
- Source code 1_Fig. 7A/poly2.c
- __MACOSX/Source code 1_Fig. 7A/._poly2.c
- Source code 1_Fig. 7A/pos.vert
- __MACOSX/Source code 1_Fig. 7A/._pos.vert
- Source code 1_Fig. 7A/qhull.c
- __MACOSX/Source code 1_Fig. 7A/._qhull.c
- Source code 1_Fig. 7A/qhull.h
- __MACOSX/Source code 1_Fig. 7A/._qhull.h
- Source code 1_Fig. 7A/qhull_a.h
- __MACOSX/Source code 1_Fig. 7A/._qhull_a.h
- Source code 1_Fig. 7A/qset.c
- __MACOSX/Source code 1_Fig. 7A/._qset.c
- Source code 1_Fig. 7A/qset.h
- __MACOSX/Source code 1_Fig. 7A/._qset.h
- Source code 1_Fig. 7A/shader.cpp
- __MACOSX/Source code 1_Fig. 7A/._shader.cpp
- Source code 1_Fig. 7A/shader.h
- __MACOSX/Source code 1_Fig. 7A/._shader.h
- Source code 1_Fig. 7A/shader.o
- __MACOSX/Source code 1_Fig. 7A/._shader.o
- Source code 1_Fig. 7A/specifications
- __MACOSX/Source code 1_Fig. 7A/._specifications
- Source code 1_Fig. 7A/stat.c
- __MACOSX/Source code 1_Fig. 7A/._stat.c
- Source code 1_Fig. 7A/stat.h
- __MACOSX/Source code 1_Fig. 7A/._stat.h
- Source code 1_Fig. 7A/user.c
- __MACOSX/Source code 1_Fig. 7A/._user.c
- Source code 1_Fig. 7A/user.h
- __MACOSX/Source code 1_Fig. 7A/._user.h
- Source code 1_Fig. 7A/view.v
- __MACOSX/Source code 1_Fig. 7A/._view.v
- __MACOSX/._Source code 1_Fig. 7A
