# Supplementary material for: Formation of polarity convergences underlying shoot outgrowths
Source: eLife. 2016 Aug 1;5:e18165. doi: 10.7554/eLife.18165 (PMC4969039; doi:10.7554/eLife.18165)
Supplement: Source code 1. — DOI: http://dx.doi.org/10.7554/eLife.18165.029 [file elife-18165-code1.zip › Source code 1_Fig. 7A/description.txt]

This version of the model converts the tissue into a single graph to solve the equations.
