# Supplementary material for: Formation of polarity convergences underlying shoot outgrowths
Source: eLife. 2016 Aug 1;5:e18165. doi: 10.7554/eLife.18165 (PMC4969039; doi:10.7554/eLife.18165)
Supplement: Source code 1. — DOI: http://dx.doi.org/10.7554/eLife.18165.029 [file elife-18165-code1.zip › Source code 1_Fig. 7A/dirichlet.vvh]

#include <util/forall.h>
#include <geometry/geometry.h>
#include <vector>
#include <algorithm>

#include <iostream>

extern "C" {
#include "qhull_a.h"
}

namespace complex_factory
{
  using geometry::Point2d;
  using geometry::Point3d;

  template <typename Junction>
  struct SortValuedJunctions
  {
    bool operator()(const std::pair<Junction,double>& j1, const std::pair<Junction,double>& j2)
    {
      return j1.second < j2.second;
    }
  };

  template <typename Complex, typename Model>
  std::vector<typename Complex::cell> dirichlet(const std::vector<Point2d>& pts, const std::vector<Point2d>& anchors, Complex& T, Model *model)
  {
    IMPORT_COMPLEX_TYPES(Complex);

    T.clear();
    size_t nb_pts = pts.size() + anchors.size();
    size_t nb_cells = pts.size();
    size_t nb_anchors = anchors.size();
    if(nb_pts < 3)
    {
      return std::vector<cell>();
    }

    std::vector<cell> id_to_cell(nb_cells, cell(0));

    // 1 - allocate and initialize structure for qhull
    double *qh_pts = (double*)malloc(nb_pts*2*sizeof(double));
    for(size_t i = 0 ; i < nb_pts ; ++i)
    {
      if(i < nb_anchors)
      {
        qh_pts[2*i] = anchors[i].x();
        qh_pts[2*i+1] = anchors[i].y();
      }
      else
      {
        size_t j = i - nb_anchors;
        qh_pts[2*i] = pts[j].x();
        qh_pts[2*i+1] = pts[j].y();
        cell c;
        Point3d cpos(pts[j]);
        model->setPosition(c, cpos);
        id_to_cell[j] = c;
      }
    }

    // 2 - launch qhull, with calculation of voronoi centers
    char qhull_command[] = "qhull d QJ";
    qh_new_qhull(2, nb_pts, qh_pts, true, qhull_command, NULL, stderr);
    qh_setvoronoi_all();

    // 3 - parse the result
    vertexT *vertex;
    facetT *facet, **facetp;

    // 3.1 - Create all the junctions
    std::vector<junction> id_to_jct(qh facet_id, junction(0));

    if(!(qh CENTERtype) == qh_ASvoronoi)
    {
      std::cerr << "Problem, the facets center are not voronoi's" << std::endl;
      id_to_cell.clear();
      return id_to_cell;
    }

    FORALLfacets
    {
      if(!facet->upperdelaunay)
      {
        junction j;
        Point3d jpos(facet->center[0], facet->center[1], 0);
        model->setPosition(j, jpos);
        id_to_jct[facet->id] = j;
      }
    }

    FORALLvertices
    {
      size_t id = ((uintptr_t)vertex->point - (uintptr_t)(qh first_point))/(qh normal_size);
      if(id >= nb_anchors)
      {
        size_t cid = id-nb_anchors;
        cell c = id_to_cell[cid];
        const Point3d& center = model->position(c);
        std::vector<std::pair<junction,double> > vjs;
        FOREACHfacet_(vertex->neighbors)
        {
          if(facet->upperdelaunay)
          {
            std::cerr << "  Error, the cell is on the border of the dirichlet diagram, the shape cannot be computed accurately" << std::endl;
            id_to_cell.clear();
            return id_to_cell;
          }
          junction j = id_to_jct[facet->id];
          Point3d jpos = model->position(j) - center;
          double a = atan2(jpos.y(), jpos.x());
          vjs.push_back(std::make_pair(j,a));
        }
        std::sort(vjs.begin(), vjs.end(), SortValuedJunctions<junction>());
        std::vector<junction> js(vjs.size(), junction(0));
        for(size_t i = 0 ; i < vjs.size() ; ++i)
          js[i] = vjs[i].first;
        if(!T.addCell(c, js))
        {
          std::cerr << "Cannot add cell" << std::endl;
          id_to_cell.clear();
          return id_to_cell;
        }
      }
    }
    return id_to_cell;
  }
}
