# Supplementary material for: Formation of polarity convergences underlying shoot outgrowths
Source: eLife. 2016 Aug 1;5:e18165. doi: 10.7554/eLife.18165 (PMC4969039; doi:10.7554/eLife.18165)
Supplement: Source code 1. — DOI: http://dx.doi.org/10.7554/eLife.18165.029 [file elife-18165-code1.zip › Source code 1_Fig. 7A/long_final.xml]

<!DOCTYPE VVEStorage>
<VVEStorage>
 <Time type="double" value="62674.000003781249688"/>
 <T>
  <S>
   <Vertex1 ref_type="Vertex" ref_id="0">
    <Pos>
     <V type="double" value="36.148629843807007944"/>
     <V type="double" value="11.916654141586617399"/>
     <V type="double" value="0"/>
    </Pos>
    <Normal>
     <V type="double" value="0"/>
     <V type="double" value="0"/>
     <V type="double" value="1"/>
    </Normal>
    <Polarity>
     <V type="double" value="0.78677831811514609139"/>
     <V type="double" value="0.61723567471744678059"/>
     <V type="double" value="0"/>
    </Polarity>
    <Area type="double" value="2.650682600585710702"/>
    <Chem>
     <V type="double" value="0.55861199446506537569"/>
     <V type="double" value="0.56206747579463423037"/>
    </Chem>
    <type type="int" value="0"/>
   </Vertex1>
   <Vertex1 ref_type="Vertex" ref_id="1">
    <Pos>
     <V type="double" value="37.163945869398311572"/>
     <V type="double" value="13.388304906685322138"/>
     <V type="double" value="0"/>
    </Pos>
    <Normal>
     <V type="double" value="0"/>
     <V type="double" value="0"/>
     <V type="double" value="1"/>
    </Normal>
    <Polarity>
     <V type="double" value="-0.62864655373042888087"/>
     <V type="double" value="0.77769114080260348665"/>
     <V type="double" value="0"/>
    </Polarity>
    <Area type="double" value="2.6766085271990802674"/>
    <Chem>
     <V type="double" value="0.60842519591222754549"/>
     <V type="double" value="0.60876543891372203454"/>
    </Chem>
    <type type="int" value="0"/>
   </Vertex1>
   <Vertex1 ref_type="Vertex" ref_id="2">
    <Pos>
     <V type="double" value="38.147630179669420158"/>
     <V type="double" value="0.019751953021158064061"/>
     <V type="double" value="0"/>
    </Pos>
    <Normal>
     <V type="double" value="0"/>
     <V type="double" value="0"/>
     <V type="double" value="1"/>
    </Normal>
    <Polarity>
     <V type="double" value="0.30604080078800399711"/>
     <V type="double" value="-0.9520183970139638463"/>
     <V type="double" value="0"/>
    </Polarity>
    <Area type="double" value="2.756066697455816783"/>
    <Chem>
     <V type="double" value="0.66674769307032211163"/>
     <V type="double" value="0.75346200130769758196"/>
    </Chem>
    <type type="int" value="0"/>
   </Vertex1>
   <Vertex1 ref_type="Vertex" ref_id="3">
    <Pos>
     <V type="double" value="39.057503375564358805"/>
     <V type="double" value="1.4267626965116064763"/>
     <V type="double" value="0"/>
    </Pos>
    <Normal>
     <V type="double" value="0"/>
     <V type="double" value="0"/>
     <V type="double" value="1"/>
    </Normal>
    <Polarity>
     <V type="double" value="0.6125597225798786738"/>
     <V type="double" value="-0.79042430774417737904"/>
     <V type="double" value="0"/>
    </Polarity>
    <Area type="double" value="2.8485511722633090059"/>
    <Chem>
     <V type="double" value="0.42351364267973140576"/>
     <V type="double" value="0.61367023878983628649"/>
    </Chem>
    <type type="int" value="0"/>
   </Vertex1>
   <Vertex1 ref_type="Vertex" ref_id="4">
    <Pos>
     <V type="double" value="39.856514850975173658"/>
     <V type="double" value="11.960923641213481616"/>
     <V type="double" value="0"/>
    </Pos>
    <Normal>
     <V type="double" value="0"/>
     <V type="double" value="0"/>
     <V type="double" value="1"/>
    </Normal>
    <Polarity>
     <V type="double" value="0.83947132508402011464"/>
     <V type="double" value="0.54340398817240886942"/>
     <V type="double" value="0"/>
    </Polarity>
    <Area type="double" value="2.6602115167634283743"/>
    <Chem>
     <V type="double" value="0.53905693367944740313"/>
     <V type="double" value="0.56018774995662423688"/>
    </Chem>
    <type type="int" value="0"/>
   </Vertex1>
   <Vertex1 ref_type="Vertex" ref_id="5">
    <Pos>
     <V type="double" value="40.810238301374504033"/>
     <V type="double" value="13.659058107457438425"/>
     <V type="double" value="0"/>
    </Pos>
    <Normal>
     <V type="double" value="0"/>
     <V type="double" value="0"/>
     <V type="double" value="1"/>
    </Normal>
    <Polarity>
     <V type="double" value="0.98958442773740895593"/>
     <V type="double" value="-0.14395367442210277309"/>
     <V type="double" value="0"/>
    </Polarity>
    <Area type="double" value="2.3922406374955880182"/>
    <Chem>
     <V type="double" value="0.59420957766433080138"/>
     <V type="double" value="0.51440659542111111246"/>
    </Chem>
    <type type="int" value="0"/>
   </Vertex1>
   <Vertex1 ref_type="Vertex" ref_id="6">
    <Pos>
     <V type="double" value="41.661421105431664103"/>
     <V type="double" value="-0.20790434364580540061"/>
     <V type="double" value="0"/>
    </Pos>
    <Normal>
     <V type="double" value="0"/>
     <V type="double" value="0"/>
     <V type="double" value="1"/>
    </Normal>
    <Polarity>
     <V type="double" value="0.97048858333055854075"/>
     <V type="double" value="0.24114707052967812584"/>
     <V type="double" value="0"/>
    </Polarity>
    <Area type="double" value="2.3328370243127185546"/>
    <Chem>
     <V type="double" value="0.59052077749512210669"/>
     <V type="double" value="0.64847764744532709891"/>
    </Chem>
    <type type="int" value="0"/>
   </Vertex1>
   <Vertex1 ref_type="Vertex" ref_id="7">
    <Pos>
     <V type="double" value="42.316301132673885377"/>
     <V type="double" value="1.293280295442239769"/>
     <V type="double" value="0"/>
    </Pos>
    <Normal>
     <V type="double" value="0"/>
     <V type="double" value="0"/>
     <V type="double" value="1"/>
    </Normal>
    <Polarity>
     <V type="double" value="0.98087178423206156097"/>
     <V type="double" value="0.19465493288743598854"/>
     <V type="double" value="0"/>
    </Polarity>
    <Area type="double" value="2.4905766773405821901"/>
    <Chem>
     <V type="double" value="0.49559710384747246437"/>
     <V type="double" value="0.49503581981679811719"/>
    </Chem>
    <type type="int" value="0"/>
   </Vertex1>
   <Vertex1 ref_type="Vertex" ref_id="8">
    <Pos>
     <V type="double" value="3.6344158833707593814"/>
     <V type="double" value="2.9504755342142998664"/>
     <V type="double" value="0"/>
    </Pos>
    <Normal>
     <V type="double" value="0"/>
     <V type="double" value="0"/>
     <V type="double" value="1"/>
    </Normal>
    <Polarity>
     <V type="double" value="0.99637105790972946284"/>
     <V type="double" value="-0.085115891347306696368"/>
     <V type="double" value="0"/>
    </Polarity>
    <Area type="double" value="2.5771020095924725979"/>
    <Chem>
     <V type="double" value="0.50551802451670624361"/>
     <V type="double" value="0.52524390677427257312"/>
    </Chem>
    <type type="int" value="0"/>
   </Vertex1>
   <Vertex1 ref_type="Vertex" ref_id="9">
    <Pos>
     <V type="double" value="4.095216772926032256"/>
     <V type="double" value="4.6312383440924920208"/>
     <V type="double" value="0"/>
    </Pos>
    <Normal>
     <V type="double" value="0"/>
     <V type="double" value="0"/>
     <V type="double" value="1"/>
    </Normal>
    <Polarity>
     <V type="double" value="0.99164284853686990306"/>
     <V type="double" value="-0.12901341382074388298"/>
     <V type="double" value="0"/>
    </Polarity>
    <Area type="double" value="2.7029548847122568667"/>
    <Chem>
     <V type="double" value="0.53843810679108727868"/>
     <V type="double" value="0.45687231283739648813"/>
    </Chem>
    <type type="int" value="0"/>
   </Vertex1>
   <Vertex1 ref_type="Vertex" ref_id="10">
    <Pos>
     <V type="double" value="1.8553655065054097673"/>
     <V type="double" value="0.020006498627834091303"/>
     <V type="double" value="0"/>
    </Pos>
    <Normal>
     <V type="double" value="0"/>
     <V type="double" value="0"/>
     <V type="double" value="1"/>
    </Normal>
    <Polarity>
     <V type="double" value="0.99694023486851401916"/>
     <V type="double" value="0.078167564247019760693"/>
     <V type="double" value="0"/>
    </Polarity>
    <Area type="double" value="2.6160789081653108568"/>
    <Chem>
     <V type="double" value="0.54374821892287650282"/>
     <V type="double" value="0.59057257592806522428"/>
    </Chem>
    <type type="int" value="0"/>
   </Vertex1>
   <Vertex1 ref_type="Vertex" ref_id="11">
    <Pos>
     <V type="double" value="0.091826128133548512444"/>
     <V type="double" value="-0.061970174010421902322"/>
     <V type="double" value="0"/>
    </Pos>
    <Normal>
     <V type="double" value="0"/>
     <V type="double" value="0"/>
     <V type="double" value="1"/>
    </Normal>
    <Polarity>
     <V type="double" value="-6.2172489379008762319e-16"/>
     <V type="double" value="-1.7763568394002505633e-16"/>
     <V type="double" value="0"/>
    </Polarity>
    <Area type="double" value="2.5467812831467262491"/>
    <Chem>
     <V type="double" value="0.57462558733440505243"/>
     <V type="double" value="0"/>
    </Chem>
    <type type="int" value="1"/>
   </Vertex1>
   <Vertex1 ref_type="Vertex" ref_id="12">
    <Pos>
     <V type="double" value="5.2631081505843182455"/>
     <V type="double" value="11.913116147425135694"/>
     <V type="double" value="0"/>
    </Pos>
    <Normal>
     <V type="double" value="0"/>
     <V type="double" value="0"/>
     <V type="double" value="1"/>
    </Normal>
    <Polarity>
     <V type="double" value="-0.013419954073522595561"/>
     <V type="double" value="-0.99990994836168345383"/>
     <V type="double" value="0"/>
    </Polarity>
    <Area type="double" value="2.7787630005779404563"/>
    <Chem>
     <V type="double" value="0.59934310341632490715"/>
     <V type="double" value="0.39851426437704673411"/>
    </Chem>
    <type type="int" value="0"/>
   </Vertex1>
   <Vertex1 ref_type="Vertex" ref_id="13">
    <Pos>
     <V type="double" value="6.254614329170556708"/>
     <V type="double" value="13.38834571021612696"/>
     <V type="double" value="0"/>
    </Pos>
    <Normal>
     <V type="double" value="0"/>
     <V type="double" value="0"/>
     <V type="double" value="1"/>
    </Normal>
    <Polarity>
     <V type="double" value="-0.98380767340558872291"/>
     <V type="double" value="-0.17922740233648015717"/>
     <V type="double" value="0"/>
    </Polarity>
    <Area type="double" value="2.6622195974610796121"/>
    <Chem>
     <V type="double" value="0.67310582360573856242"/>
     <V type="double" value="0.46095176825515282726"/>
    </Chem>
    <type type="int" value="0"/>
   </Vertex1>
   <Vertex1 ref_type="Vertex" ref_id="14">
    <Pos>
     <V type="double" value="0.15797686702719151985"/>
     <V type="double" value="11.855591987877758697"/>
     <V type="double" value="0"/>
    </Pos>
    <Normal>
     <V type="double" value="0"/>
     <V type="double" value="0"/>
     <V type="double" value="1"/>
    </Normal>
    <Polarity>
     <V type="double" value="-1.1546319456101628415e-15"/>
     <V type="double" value="3.5882408155885058124e-14"/>
     <V type="double" value="0"/>
    </Polarity>
    <Area type="double" value="2.5056968326366515498"/>
    <Chem>
     <V type="double" value="0.57550750594759780832"/>
     <V type="double" value="0"/>
    </Chem>
    <type type="int" value="1"/>
   </Vertex1>
   <Vertex1 ref_type="Vertex" ref_id="15">
    <Pos>
     <V type="double" value="46.707251584003238065"/>
     <V type="double" value="0.014015891318050404529"/>
     <V type="double" value="0"/>
    </Pos>
    <Normal>
     <V type="double" value="0"/>
     <V type="double" value="0"/>
     <V type="double" value="1"/>
    </Normal>
    <Polarity>
     <V type="double" value="0.99892390024075039534"/>
     <V type="double" value="0.046379322200817668653"/>
     <V type="double" value="0"/>
    </Polarity>
    <Area type="double" value="2.5510704319586174904"/>
    <Chem>
     <V type="double" value="0.57073598562804228607"/>
     <V type="double" value="0.51070288463677937507"/>
    </Chem>
    <type type="int" value="0"/>
   </Vertex1>
   <Vertex1 ref_type="Vertex" ref_id="16">
    <Pos>
     <V type="double" value="47.521410853683725861"/>
     <V type="double" value="1.6647361750628484334"/>
     <V type="double" value="0"/>
    </Pos>
    <Normal>
     <V type="double" value="0"/>
     <V type="double" value="0"/>
     <V type="double" value="1"/>
    </Normal>
    <Polarity>
     <V type="double" value="0.97830183132861647799"/>
     <V type="double" value="-0.207184764929941867"/>
     <V type="double" value="0"/>
    </Polarity>
    <Area type="double" value="2.5969624118622762765"/>
    <Chem>
     <V type="double" value="0.49896218070088244056"/>
     <V type="double" value="0.42317775474964469673"/>
    </Chem>
    <type type="int" value="0"/>
   </Vertex1>
   <Vertex1 ref_type="Vertex" ref_id="17">
    <Pos>
     <V type="double" value="46.822321207217370898"/>
     <V type="double" value="3.0822869751312582665"/>
     <V type="double" value="0"/>
    </Pos>
    <Normal>
     <V type="double" value="0"/>
     <V type="double" value="0"/>
     <V type="double" value="1"/>
    </Normal>
    <Polarity>
     <V type="double" value="0.931350301343379261"/>
     <V type="double" value="-0.36412445151018973943"/>
     <V type="double" value="0"/>
    </Polarity>
    <Area type="double" value="2.6456494770544161099"/>
    <Chem>
     <V type="double" value="0.53333043122040835193"/>
     <V type="double" value="0.51018483873321085476"/>
    </Chem>
    <type type="int" value="0"/>
   </Vertex1>
   <Vertex1 ref_type="Vertex" ref_id="18">
    <Pos>
     <V type="double" value="47.499782201618096167"/>
     <V type="double" value="4.5282620057578073514"/>
     <V type="double" value="0"/>
    </Pos>
    <Normal>
     <V type="double" value="0"/>
     <V type="double" value="0"/>
     <V type="double" value="1"/>
    </Normal>
    <Polarity>
     <V type="double" value="0.94401879718562742294"/>
     <V type="double" value="-0.3298916648844002486"/>
     <V type="double" value="0"/>
    </Polarity>
    <Area type="double" value="2.681495913944303755"/>
    <Chem>
     <V type="double" value="0.51669609472137834061"/>
     <V type="double" value="0.51168993604678492115"/>
    </Chem>
    <type type="int" value="0"/>
   </Vertex1>
   <Vertex1 ref_type="Vertex" ref_id="19">
    <Pos>
     <V type="double" value="6.9914130374822267555"/>
     <V type="double" value="2.9674620725271143584"/>
     <V type="double" value="0"/>
    </Pos>
    <Normal>
     <V type="double" value="0"/>
     <V type="double" value="0"/>
     <V type="double" value="1"/>
    </Normal>
    <Polarity>
     <V type="double" value="0.99132556601074350855"/>
     <V type="double" value="0.131429152677322858"/>
     <V type="double" value="0"/>
    </Polarity>
    <Area type="double" value="2.4374448570445332862"/>
    <Chem>
     <V type="double" value="0.4896336648985487594"/>
     <V type="double" value="0.50596264501795285007"/>
    </Chem>
    <type type="int" value="0"/>
   </Vertex1>
   <Vertex1 ref_type="Vertex" ref_id="20">
    <Pos>
     <V type="double" value="7.6369175026171811638"/>
     <V type="double" value="4.6135076964996093452"/>
     <V type="double" value="0"/>
    </Pos>
    <Normal>
     <V type="double" value="0"/>
     <V type="double" value="0"/>
     <V type="double" value="1"/>
    </Normal>
    <Polarity>
     <V type="double" value="0.9934840955896495629"/>
     <V type="double" value="0.11397083754371573061"/>
     <V type="double" value="0"/>
    </Polarity>
    <Area type="double" value="2.721147265422493966"/>
    <Chem>
     <V type="double" value="0.49929799542980318749"/>
     <V type="double" value="0.47983400673410414594"/>
    </Chem>
    <type type="int" value="0"/>
   </Vertex1>
   <Vertex1 ref_type="Vertex" ref_id="21">
    <Pos>
     <V type="double" value="0.90677489724487425615"/>
     <V type="double" value="10.544085926830350175"/>
     <V type="double" value="0"/>
    </Pos>
    <Normal>
     <V type="double" value="0"/>
     <V type="double" value="0"/>
     <V type="double" value="1"/>
    </Normal>
    <Polarity>
     <V type="double" value="-8.8817841970012528164e-17"/>
     <V type="double" value="4.3165471197426087554e-14"/>
     <V type="double" value="0"/>
    </Polarity>
    <Area type="double" value="2.5863762407532973064"/>
    <Chem>
     <V type="double" value="0.40597145752327357116"/>
     <V type="double" value="0"/>
    </Chem>
    <type type="int" value="1"/>
   </Vertex1>
   <Vertex1 ref_type="Vertex" ref_id="22">
    <Pos>
     <V type="double" value="30.945831646053090225"/>
     <V type="double" value="8.7502096601379886209"/>
     <V type="double" value="0"/>
    </Pos>
    <Normal>
     <V type="double" value="0"/>
     <V type="double" value="0"/>
     <V type="double" value="1"/>
    </Normal>
    <Polarity>
     <V type="double" value="0.59420770396593114437"/>
     <V type="double" value="0.80431163397500116119"/>
     <V type="double" value="0"/>
    </Polarity>
    <Area type="double" value="2.6342037911856213128"/>
    <Chem>
     <V type="double" value="0.5251084523178733976"/>
     <V type="double" value="0.52251633133946995269"/>
    </Chem>
    <type type="int" value="0"/>
   </Vertex1>
   <Vertex1 ref_type="Vertex" ref_id="23">
    <Pos>
     <V type="double" value="31.984830105482327411"/>
     <V type="double" value="10.26782651484834652"/>
     <V type="double" value="0"/>
    </Pos>
    <Normal>
     <V type="double" value="0"/>
     <V type="double" value="0"/>
     <V type="double" value="1"/>
    </Normal>
    <Polarity>
     <V type="double" value="0.58195830066182163698"/>
     <V type="double" value="0.8132186276093316124"/>
     <V type="double" value="0"/>
    </Polarity>
    <Area type="double" value="3.0349439177949970592"/>
    <Chem>
     <V type="double" value="0.50316634899560286343"/>
     <V type="double" value="0.4735699312784732995"/>
    </Chem>
    <type type="int" value="0"/>
   </Vertex1>
   <Vertex1 ref_type="Vertex" ref_id="24">
    <Pos>
     <V type="double" value="31.234092761218821721"/>
     <V type="double" value="11.751113027771836528"/>
     <V type="double" value="0"/>
    </Pos>
    <Normal>
     <V type="double" value="0"/>
     <V type="double" value="0"/>
     <V type="double" value="1"/>
    </Normal>
    <Polarity>
     <V type="double" value="-0.85639128974941947092"/>
     <V type="double" value="0.51632737564584529899"/>
     <V type="double" value="0"/>
    </Polarity>
    <Area type="double" value="2.5704653758058291224"/>
    <Chem>
     <V type="double" value="0.61218816376328011319"/>
     <V type="double" value="0.46327464671071239"/>
    </Chem>
    <type type="int" value="0"/>
   </Vertex1>
   <Vertex1 ref_type="Vertex" ref_id="25">
    <Pos>
     <V type="double" value="32.026472101870268716"/>
     <V type="double" value="13.474466564887942255"/>
     <V type="double" value="0"/>
    </Pos>
    <Normal>
     <V type="double" value="0"/>
     <V type="double" value="0"/>
     <V type="double" value="1"/>
    </Normal>
    <Polarity>
     <V type="double" value="-0.99634862222254316766"/>
     <V type="double" value="0.08537811777756561249"/>
     <V type="double" value="0"/>
    </Polarity>
    <Area type="double" value="2.6979379245665269238"/>
    <Chem>
     <V type="double" value="0.61260492218901130279"/>
     <V type="double" value="0.51800222146362073783"/>
    </Chem>
    <type type="int" value="0"/>
   </Vertex1>
   <Vertex1 ref_type="Vertex" ref_id="26">
    <Pos>
     <V type="double" value="32.757412389785883988"/>
     <V type="double" value="12.029998707203054309"/>
     <V type="double" value="0"/>
    </Pos>
    <Normal>
     <V type="double" value="0"/>
     <V type="double" value="0"/>
     <V type="double" value="1"/>
    </Normal>
    <Polarity>
     <V type="double" value="-0.86629264989381127293"/>
     <V type="double" value="0.49953683021370753892"/>
     <V type="double" value="0"/>
    </Polarity>
    <Area type="double" value="2.5929835463221975189"/>
    <Chem>
     <V type="double" value="0.55242659697458340595"/>
     <V type="double" value="0.62542645793272322319"/>
    </Chem>
    <type type="int" value="0"/>
   </Vertex1>
   <Vertex1 ref_type="Vertex" ref_id="27">
    <Pos>
     <V type="double" value="34.042786477100470677"/>
     <V type="double" value="13.381468523906887569"/>
     <V type="double" value="0"/>
    </Pos>
    <Normal>
     <V type="double" value="0"/>
     <V type="double" value="0"/>
     <V type="double" value="1"/>
    </Normal>
    <Polarity>
     <V type="double" value="-0.9999987324898829133"/>
     <V type="double" value="-0.0015921741825107070881"/>
     <V type="double" value="0"/>
    </Polarity>
    <Area type="double" value="2.7331971826977343731"/>
    <Chem>
     <V type="double" value="0.64846978262500964973"/>
     <V type="double" value="0.44582643994665166476"/>
    </Chem>
    <type type="int" value="0"/>
   </Vertex1>
   <Vertex1 ref_type="Vertex" ref_id="28">
    <Pos>
     <V type="double" value="34.696942143832934846"/>
     <V type="double" value="-0.044012855607878216546"/>
     <V type="double" value="0"/>
    </Pos>
    <Normal>
     <V type="double" value="0"/>
     <V type="double" value="0"/>
     <V type="double" value="1"/>
    </Normal>
    <Polarity>
     <V type="double" value="-0.87640890451014308304"/>
     <V type="double" value="0.48156768173885072803"/>
     <V type="double" value="0"/>
    </Polarity>
    <Area type="double" value="2.2928313757521570082"/>
    <Chem>
     <V type="double" value="0.59956697548374160434"/>
     <V type="double" value="0.63748759874629123967"/>
    </Chem>
    <type type="int" value="0"/>
   </Vertex1>
   <Vertex1 ref_type="Vertex" ref_id="29">
    <Pos>
     <V type="double" value="35.644339571497873465"/>
     <V type="double" value="1.3196544161813792417"/>
     <V type="double" value="0"/>
    </Pos>
    <Normal>
     <V type="double" value="0"/>
     <V type="double" value="0"/>
     <V type="double" value="1"/>
    </Normal>
    <Polarity>
     <V type="double" value="-0.89069864177323854193"/>
     <V type="double" value="0.45459424715157592534"/>
     <V type="double" value="0"/>
    </Polarity>
    <Area type="double" value="2.7281043206090620501"/>
    <Chem>
     <V type="double" value="0.56889393080109706968"/>
     <V type="double" value="0.68756602205612227241"/>
    </Chem>
    <type type="int" value="0"/>
   </Vertex1>
   <Vertex1 ref_type="Vertex" ref_id="30">
    <Pos>
     <V type="double" value="1.5352931222998855709"/>
     <V type="double" value="6.0157442929506830254"/>
     <V type="double" value="0"/>
    </Pos>
    <Normal>
     <V type="double" value="0"/>
     <V type="double" value="0"/>
     <V type="double" value="1"/>
    </Normal>
    <Polarity>
     <V type="double" value="0.99499235439727307106"/>
     <V type="double" value="-0.099951061479961980649"/>
     <V type="double" value="0"/>
    </Polarity>
    <Area type="double" value="2.6999093564324128103"/>
    <Chem>
     <V type="double" value="0.56474281303345985616"/>
     <V type="double" value="0.4509441102392131584"/>
    </Chem>
    <type type="int" value="0"/>
   </Vertex1>
   <Vertex1 ref_type="Vertex" ref_id="31">
    <Pos>
     <V type="double" value="2.7470148139188790282"/>
     <V type="double" value="10.480760644506824875"/>
     <V type="double" value="0"/>
    </Pos>
    <Normal>
     <V type="double" value="0"/>
     <V type="double" value="0"/>
     <V type="double" value="1"/>
    </Normal>
    <Polarity>
     <V type="double" value="0.72589044091475096732"/>
     <V type="double" value="-0.68781034289154785455"/>
     <V type="double" value="0"/>
    </Polarity>
    <Area type="double" value="2.2961711034407574772"/>
    <Chem>
     <V type="double" value="0.61041846253112752585"/>
     <V type="double" value="0.53097272949850138346"/>
    </Chem>
    <type type="int" value="0"/>
   </Vertex1>
   <Vertex1 ref_type="Vertex" ref_id="32">
    <Pos>
     <V type="double" value="50.259519888330579818"/>
     <V type="double" value="6.199647282588039765"/>
     <V type="double" value="0"/>
    </Pos>
    <Normal>
     <V type="double" value="0"/>
     <V type="double" value="0"/>
     <V type="double" value="1"/>
    </Normal>
    <Polarity>
     <V type="double" value="0"/>
     <V type="double" value="0"/>
     <V type="double" value="0"/>
    </Polarity>
    <Area type="double" value="2.6926740850566917018"/>
    <Chem>
     <V type="double" value="0"/>
     <V type="double" value="0.39384898333655199432"/>
    </Chem>
    <type type="int" value="2"/>
   </Vertex1>
   <Vertex1 ref_type="Vertex" ref_id="33">
    <Pos>
     <V type="double" value="51.057920944972003952"/>
     <V type="double" value="7.7062527797560020915"/>
     <V type="double" value="0"/>
    </Pos>
    <Normal>
     <V type="double" value="0"/>
     <V type="double" value="0"/>
     <V type="double" value="1"/>
    </Normal>
    <Polarity>
     <V type="double" value="0"/>
     <V type="double" value="0"/>
     <V type="double" value="0"/>
    </Polarity>
    <Area type="double" value="2.654908370073020496"/>
    <Chem>
     <V type="double" value="0"/>
     <V type="double" value="0.60723291304042725791"/>
    </Chem>
    <type type="int" value="2"/>
   </Vertex1>
   <Vertex1 ref_type="Vertex" ref_id="34">
    <Pos>
     <V type="double" value="50.342581825625146053"/>
     <V type="double" value="9.0688610307153751933"/>
     <V type="double" value="0"/>
    </Pos>
    <Normal>
     <V type="double" value="0"/>
     <V type="double" value="0"/>
     <V type="double" value="1"/>
    </Normal>
    <Polarity>
     <V type="double" value="0"/>
     <V type="double" value="0"/>
     <V type="double" value="0"/>
    </Polarity>
    <Area type="double" value="2.4456872873504060806"/>
    <Chem>
     <V type="double" value="0"/>
     <V type="double" value="0.41455026932976407616"/>
    </Chem>
    <type type="int" value="2"/>
   </Vertex1>
   <Vertex1 ref_type="Vertex" ref_id="35">
    <Pos>
     <V type="double" value="51.159884461270102918"/>
     <V type="double" value="10.632110170577796282"/>
     <V type="double" value="0"/>
    </Pos>
    <Normal>
     <V type="double" value="0"/>
     <V type="double" value="0"/>
     <V type="double" value="1"/>
    </Normal>
    <Polarity>
     <V type="double" value="0"/>
     <V type="double" value="0"/>
     <V type="double" value="0"/>
    </Polarity>
    <Area type="double" value="2.3812829730514302184"/>
    <Chem>
     <V type="double" value="0"/>
     <V type="double" value="0.55227110830362324823"/>
    </Chem>
    <type type="int" value="2"/>
   </Vertex1>
   <Vertex1 ref_type="Vertex" ref_id="36">
    <Pos>
     <V type="double" value="19.152799385759610828"/>
     <V type="double" value="5.74020947705739637"/>
     <V type="double" value="0"/>
    </Pos>
    <Normal>
     <V type="double" value="0"/>
     <V type="double" value="0"/>
     <V type="double" value="1"/>
    </Normal>
    <Polarity>
     <V type="double" value="0.93000405210732506323"/>
     <V type="double" value="0.36754926617251698628"/>
     <V type="double" value="0"/>
    </Polarity>
    <Area type="double" value="2.5407698462830765607"/>
    <Chem>
     <V type="double" value="0.47150065098149612774"/>
     <V type="double" value="0.54531350423321012233"/>
    </Chem>
    <type type="int" value="0"/>
   </Vertex1>
   <Vertex1 ref_type="Vertex" ref_id="37">
    <Pos>
     <V type="double" value="19.719292715559301854"/>
     <V type="double" value="7.4500282343782773253"/>
     <V type="double" value="0"/>
    </Pos>
    <Normal>
     <V type="double" value="0"/>
     <V type="double" value="0"/>
     <V type="double" value="1"/>
    </Normal>
    <Polarity>
     <V type="double" value="0.90167770839247540771"/>
     <V type="double" value="0.43240873047163863596"/>
     <V type="double" value="0"/>
    </Polarity>
    <Area type="double" value="2.8177737981883685947"/>
    <Chem>
     <V type="double" value="0.47413290271884833693"/>
     <V type="double" value="0.49818340559733859108"/>
    </Chem>
    <type type="int" value="0"/>
   </Vertex1>
   <Vertex1 ref_type="Vertex" ref_id="38">
    <Pos>
     <V type="double" value="10.283390650330165528"/>
     <V type="double" value="8.9781246297396801737"/>
     <V type="double" value="0"/>
    </Pos>
    <Normal>
     <V type="double" value="0"/>
     <V type="double" value="0"/>
     <V type="double" value="1"/>
    </Normal>
    <Polarity>
     <V type="double" value="0.56506431954864799749"/>
     <V type="double" value="0.82504685610759309622"/>
     <V type="double" value="0"/>
    </Polarity>
    <Area type="double" value="2.5188283520674277227"/>
    <Chem>
     <V type="double" value="0.51978246495555269213"/>
     <V type="double" value="0.56404153089689734735"/>
    </Chem>
    <type type="int" value="0"/>
   </Vertex1>
   <Vertex1 ref_type="Vertex" ref_id="39">
    <Pos>
     <V type="double" value="11.137806966143568133"/>
     <V type="double" value="10.570961339526029121"/>
     <V type="double" value="0"/>
    </Pos>
    <Normal>
     <V type="double" value="0"/>
     <V type="double" value="0"/>
     <V type="double" value="1"/>
    </Normal>
    <Polarity>
     <V type="double" value="0.26163722427156232975"/>
     <V type="double" value="0.96516628768076662137"/>
     <V type="double" value="0"/>
    </Polarity>
    <Area type="double" value="3.0475300294348635077"/>
    <Chem>
     <V type="double" value="0.4957042460431051456"/>
     <V type="double" value="0.4846725013340779098"/>
    </Chem>
    <type type="int" value="0"/>
   </Vertex1>
   <Vertex1 ref_type="Vertex" ref_id="40">
    <Pos>
     <V type="double" value="46.772239663195620096"/>
     <V type="double" value="11.848115099356048674"/>
     <V type="double" value="0"/>
    </Pos>
    <Normal>
     <V type="double" value="0"/>
     <V type="double" value="0"/>
     <V type="double" value="1"/>
    </Normal>
    <Polarity>
     <V type="double" value="0.9960634073584108128"/>
     <V type="double" value="-0.088643603951737703905"/>
     <V type="double" value="0"/>
    </Polarity>
    <Area type="double" value="2.7348357763720057001"/>
    <Chem>
     <V type="double" value="0.47905396903168645517"/>
     <V type="double" value="0.48532723834065444324"/>
    </Chem>
    <type type="int" value="0"/>
   </Vertex1>
   <Vertex1 ref_type="Vertex" ref_id="41">
    <Pos>
     <V type="double" value="47.532589462528036961"/>
     <V type="double" value="13.605870027745437412"/>
     <V type="double" value="0"/>
    </Pos>
    <Normal>
     <V type="double" value="0"/>
     <V type="double" value="0"/>
     <V type="double" value="1"/>
    </Normal>
    <Polarity>
     <V type="double" value="0.98161970833411738013"/>
     <V type="double" value="-0.19084744748107676515"/>
     <V type="double" value="0"/>
    </Polarity>
    <Area type="double" value="2.7309983492210609946"/>
    <Chem>
     <V type="double" value="0.54713725080483732732"/>
     <V type="double" value="0.52603873632420539153"/>
    </Chem>
    <type type="int" value="0"/>
   </Vertex1>
   <Vertex1 ref_type="Vertex" ref_id="42">
    <Pos>
     <V type="double" value="48.418383808422298387"/>
     <V type="double" value="0.11076190630467637466"/>
     <V type="double" value="0"/>
    </Pos>
    <Normal>
     <V type="double" value="0"/>
     <V type="double" value="0"/>
     <V type="double" value="1"/>
    </Normal>
    <Polarity>
     <V type="double" value="0.98229475178746838981"/>
     <V type="double" value="0.18734198838166513101"/>
     <V type="double" value="0"/>
    </Polarity>
    <Area type="double" value="2.6921963430955728747"/>
    <Chem>
     <V type="double" value="0.60503886685704055814"/>
     <V type="double" value="0.52026410774970377471"/>
    </Chem>
    <type type="int" value="0"/>
   </Vertex1>
   <Vertex1 ref_type="Vertex" ref_id="43">
    <Pos>
     <V type="double" value="49.221337840080089165"/>
     <V type="double" value="1.6119122739007114564"/>
     <V type="double" value="0"/>
    </Pos>
    <Normal>
     <V type="double" value="0"/>
     <V type="double" value="0"/>
     <V type="double" value="1"/>
    </Normal>
    <Polarity>
     <V type="double" value="0.9998334542624404131"/>
     <V type="double" value="-0.018250033907810939843"/>
     <V type="double" value="0"/>
    </Polarity>
    <Area type="double" value="2.4908267022597687657"/>
    <Chem>
     <V type="double" value="0.49735573616444700429"/>
     <V type="double" value="0.4731346888082942348"/>
    </Chem>
    <type type="int" value="0"/>
   </Vertex1>
   <Vertex1 ref_type="Vertex" ref_id="44">
    <Pos>
     <V type="double" value="10.445162874788007201"/>
     <V type="double" value="5.9101721235003257249"/>
     <V type="double" value="0"/>
    </Pos>
    <Normal>
     <V type="double" value="0"/>
     <V type="double" value="0"/>
     <V type="double" value="1"/>
    </Normal>
    <Polarity>
     <V type="double" value="0.95823738493278587391"/>
     <V type="double" value="0.28597397454519535298"/>
     <V type="double" value="0"/>
    </Polarity>
    <Area type="double" value="2.7904016834874498798"/>
    <Chem>
     <V type="double" value="0.4543629171844056347"/>
     <V type="double" value="0.51647941886501580466"/>
    </Chem>
    <type type="int" value="0"/>
   </Vertex1>
   <Vertex1 ref_type="Vertex" ref_id="45">
    <Pos>
     <V type="double" value="11.052434249726367455"/>
     <V type="double" value="7.6874426996494058528"/>
     <V type="double" value="0"/>
    </Pos>
    <Normal>
     <V type="double" value="0"/>
     <V type="double" value="0"/>
     <V type="double" value="1"/>
    </Normal>
    <Polarity>
     <V type="double" value="0.74616510763066234979"/>
     <V type="double" value="0.66576094219661297036"/>
     <V type="double" value="0"/>
    </Polarity>
    <Area type="double" value="2.3688038888572147123"/>
    <Chem>
     <V type="double" value="0.497075935679576697"/>
     <V type="double" value="0.5790178143339778094"/>
    </Chem>
    <type type="int" value="0"/>
   </Vertex1>
   <Vertex1 ref_type="Vertex" ref_id="46">
    <Pos>
     <V type="double" value="6.9236120561391674144"/>
     <V type="double" value="9.0189958333480877428"/>
     <V type="double" value="0"/>
    </Pos>
    <Normal>
     <V type="double" value="0"/>
     <V type="double" value="0"/>
     <V type="double" value="1"/>
    </Normal>
    <Polarity>
     <V type="double" value="0.98153415575754632272"/>
     <V type="double" value="0.19128696003993786445"/>
     <V type="double" value="0"/>
    </Polarity>
    <Area type="double" value="2.8150140524559765787"/>
    <Chem>
     <V type="double" value="0.46735352343051511648"/>
     <V type="double" value="0.45262169002639435211"/>
    </Chem>
    <type type="int" value="0"/>
   </Vertex1>
   <Vertex1 ref_type="Vertex" ref_id="47">
    <Pos>
     <V type="double" value="7.5880045283608845708"/>
     <V type="double" value="10.622623033883924037"/>
     <V type="double" value="0"/>
    </Pos>
    <Normal>
     <V type="double" value="0"/>
     <V type="double" value="0"/>
     <V type="double" value="1"/>
    </Normal>
    <Polarity>
     <V type="double" value="0.46170534433330229218"/>
     <V type="double" value="0.8870333562014829365"/>
     <V type="double" value="0"/>
    </Polarity>
    <Area type="double" value="2.3650851016167919738"/>
    <Chem>
     <V type="double" value="0.58780736125265886649"/>
     <V type="double" value="0.59540474748620608736"/>
    </Chem>
    <type type="int" value="0"/>
   </Vertex1>
   <Vertex1 ref_type="Vertex" ref_id="48">
    <Pos>
     <V type="double" value="6.9861347190518952033"/>
     <V type="double" value="11.953584081674465622"/>
     <V type="double" value="0"/>
    </Pos>
    <Normal>
     <V type="double" value="0"/>
     <V type="double" value="0"/>
     <V type="double" value="1"/>
    </Normal>
    <Polarity>
     <V type="double" value="-0.72691187889124786459"/>
     <V type="double" value="0.68673074805690448308"/>
     <V type="double" value="0"/>
    </Polarity>
    <Area type="double" value="2.1765763553209285242"/>
    <Chem>
     <V type="double" value="0.75704686745492266731"/>
     <V type="double" value="0.54578384562613480036"/>
    </Chem>
    <type type="int" value="0"/>
   </Vertex1>
   <Vertex1 ref_type="Vertex" ref_id="49">
    <Pos>
     <V type="double" value="8.004744632177203556"/>
     <V type="double" value="13.448909474664562325"/>
     <V type="double" value="0"/>
    </Pos>
    <Normal>
     <V type="double" value="0"/>
     <V type="double" value="0"/>
     <V type="double" value="1"/>
    </Normal>
    <Polarity>
     <V type="double" value="-0.99515005659305877384"/>
     <V type="double" value="0.098368515607544726453"/>
     <V type="double" value="0"/>
    </Polarity>
    <Area type="double" value="2.5601412088272006429"/>
    <Chem>
     <V type="double" value="0.62360414772315420073"/>
     <V type="double" value="0.4272271016418799916"/>
    </Chem>
    <type type="int" value="0"/>
   </Vertex1>
   <Vertex1 ref_type="Vertex" ref_id="50">
    <Pos>
     <V type="double" value="0.76017453846378491011"/>
     <V type="double" value="1.4050565948821722717"/>
     <V type="double" value="0"/>
    </Pos>
    <Normal>
     <V type="double" value="0"/>
     <V type="double" value="0"/>
     <V type="double" value="1"/>
    </Normal>
    <Polarity>
     <V type="double" value="8.8817841970012523234e-16"/>
     <V type="double" value="3.153033389935444417e-15"/>
     <V type="double" value="0"/>
    </Polarity>
    <Area type="double" value="2.7400919470546640788"/>
    <Chem>
     <V type="double" value="0.40799355464988196207"/>
     <V type="double" value="0"/>
    </Chem>
    <type type="int" value="1"/>
   </Vertex1>
   <Vertex1 ref_type="Vertex" ref_id="51">
    <Pos>
     <V type="double" value="-0.15464665381689327028"/>
     <V type="double" value="8.9546097426317619039"/>
     <V type="double" value="0"/>
    </Pos>
    <Normal>
     <V type="double" value="0"/>
     <V type="double" value="0"/>
     <V type="double" value="1"/>
    </Normal>
    <Polarity>
     <V type="double" value="1.7763568394002505633e-16"/>
     <V type="double" value="-1.6697754290362354999e-14"/>
     <V type="double" value="0"/>
    </Polarity>
    <Area type="double" value="2.4125139989923241046"/>
    <Chem>
     <V type="double" value="0.63766686148205564688"/>
     <V type="double" value="0"/>
    </Chem>
    <type type="int" value="1"/>
   </Vertex1>
   <Vertex1 ref_type="Vertex" ref_id="52">
    <Pos>
     <V type="double" value="39.870741589759411738"/>
     <V type="double" value="-0.076106898710120690632"/>
     <V type="double" value="0"/>
    </Pos>
    <Normal>
     <V type="double" value="0"/>
     <V type="double" value="0"/>
     <V type="double" value="1"/>
    </Normal>
    <Polarity>
     <V type="double" value="0.99508952404374340084"/>
     <V type="double" value="0.098978983316643370793"/>
     <V type="double" value="0"/>
    </Polarity>
    <Area type="double" value="2.4308180859032080257"/>
    <Chem>
     <V type="double" value="0.54770313611432330791"/>
     <V type="double" value="0.59050994660019184845"/>
    </Chem>
    <type type="int" value="0"/>
   </Vertex1>
   <Vertex1 ref_type="Vertex" ref_id="53">
    <Pos>
     <V type="double" value="40.759032017891165367"/>
     <V type="double" value="1.3804545833112724651"/>
     <V type="double" value="0"/>
    </Pos>
    <Normal>
     <V type="double" value="0"/>
     <V type="double" value="0"/>
     <V type="double" value="1"/>
    </Normal>
    <Polarity>
     <V type="double" value="0.99724907814072238921"/>
     <V type="double" value="0.074123384619697516018"/>
     <V type="double" value="0"/>
    </Polarity>
    <Area type="double" value="2.6018091085360839365"/>
    <Chem>
     <V type="double" value="0.47415643255104678033"/>
     <V type="double" value="0.54922133683079665811"/>
    </Chem>
    <type type="int" value="0"/>
   </Vertex1>
   <Vertex1 ref_type="Vertex" ref_id="54">
    <Pos>
     <V type="double" value="39.908386834945396515"/>
     <V type="double" value="3.1058117448384696679"/>
     <V type="double" value="0"/>
    </Pos>
    <Normal>
     <V type="double" value="0"/>
     <V type="double" value="0"/>
     <V type="double" value="1"/>
    </Normal>
    <Polarity>
     <V type="double" value="0.95230557698387008347"/>
     <V type="double" value="-0.30514601102655475318"/>
     <V type="double" value="0"/>
    </Polarity>
    <Area type="double" value="2.7974461883725636469"/>
    <Chem>
     <V type="double" value="0.45795128280009633759"/>
     <V type="double" value="0.56383108657924940754"/>
    </Chem>
    <type type="int" value="0"/>
   </Vertex1>
   <Vertex1 ref_type="Vertex" ref_id="55">
    <Pos>
     <V type="double" value="40.582354409961787667"/>
     <V type="double" value="4.6509978982673674253"/>
     <V type="double" value="0"/>
    </Pos>
    <Normal>
     <V type="double" value="0"/>
     <V type="double" value="0"/>
     <V type="double" value="1"/>
    </Normal>
    <Polarity>
     <V type="double" value="0.99641697897081349389"/>
     <V type="double" value="0.084576616264056464489"/>
     <V type="double" value="0"/>
    </Polarity>
    <Area type="double" value="2.4550648932939869162"/>
    <Chem>
     <V type="double" value="0.50386886315170997808"/>
     <V type="double" value="0.55058569114733735272"/>
    </Chem>
    <type type="int" value="0"/>
   </Vertex1>
   <Vertex1 ref_type="Vertex" ref_id="56">
    <Pos>
     <V type="double" value="36.138197303573548425"/>
     <V type="double" value="5.7944236136058453468"/>
     <V type="double" value="0"/>
    </Pos>
    <Normal>
     <V type="double" value="0"/>
     <V type="double" value="0"/>
     <V type="double" value="1"/>
    </Normal>
    <Polarity>
     <V type="double" value="0.9948834599689219127"/>
     <V type="double" value="0.10102920904504084088"/>
     <V type="double" value="0"/>
    </Polarity>
    <Area type="double" value="2.6445301786844175318"/>
    <Chem>
     <V type="double" value="0.48057720951480598082"/>
     <V type="double" value="0.57196156710164747228"/>
    </Chem>
    <type type="int" value="0"/>
   </Vertex1>
   <Vertex1 ref_type="Vertex" ref_id="57">
    <Pos>
     <V type="double" value="37.219078115875397827"/>
     <V type="double" value="7.3316194399175449448"/>
     <V type="double" value="0"/>
    </Pos>
    <Normal>
     <V type="double" value="0"/>
     <V type="double" value="0"/>
     <V type="double" value="1"/>
    </Normal>
    <Polarity>
     <V type="double" value="0.99856821743971746486"/>
     <V type="double" value="0.053493131514850709995"/>
     <V type="double" value="0"/>
    </Polarity>
    <Area type="double" value="2.5541883949944894638"/>
    <Chem>
     <V type="double" value="0.45687738550416284733"/>
     <V type="double" value="0.55252870980667201373"/>
    </Chem>
    <type type="int" value="0"/>
   </Vertex1>
   <Vertex1 ref_type="Vertex" ref_id="58">
    <Pos>
     <V type="double" value="36.397553951489385327"/>
     <V type="double" value="8.878342864018929248"/>
     <V type="double" value="0"/>
    </Pos>
    <Normal>
     <V type="double" value="0"/>
     <V type="double" value="0"/>
     <V type="double" value="1"/>
    </Normal>
    <Polarity>
     <V type="double" value="0.93366976499587372995"/>
     <V type="double" value="0.35813512803486591274"/>
     <V type="double" value="0"/>
    </Polarity>
    <Area type="double" value="2.8150861893085710186"/>
    <Chem>
     <V type="double" value="0.43040210024472214112"/>
     <V type="double" value="0.51510451388740130518"/>
    </Chem>
    <type type="int" value="0"/>
   </Vertex1>
   <Vertex1 ref_type="Vertex" ref_id="59">
    <Pos>
     <V type="double" value="37.076794127769396425"/>
     <V type="double" value="10.578777757297318729"/>
     <V type="double" value="0"/>
    </Pos>
    <Normal>
     <V type="double" value="0"/>
     <V type="double" value="0"/>
     <V type="double" value="1"/>
    </Normal>
    <Polarity>
     <V type="double" value="0.85891448951804205691"/>
     <V type="double" value="0.51211902883603288572"/>
     <V type="double" value="0"/>
    </Polarity>
    <Area type="double" value="2.629063732665260833"/>
    <Chem>
     <V type="double" value="0.47350476843424404993"/>
     <V type="double" value="0.53799093554909394044"/>
    </Chem>
    <type type="int" value="0"/>
   </Vertex1>
   <Vertex1 ref_type="Vertex" ref_id="60">
    <Pos>
     <V type="double" value="25.664622780625084175"/>
     <V type="double" value="2.9747682725224318112"/>
     <V type="double" value="0"/>
    </Pos>
    <Normal>
     <V type="double" value="0"/>
     <V type="double" value="0"/>
     <V type="double" value="1"/>
    </Normal>
    <Polarity>
     <V type="double" value="0.57413427817447626467"/>
     <V type="double" value="0.81876115603091059736"/>
     <V type="double" value="0"/>
    </Polarity>
    <Area type="double" value="2.6219202726882406829"/>
    <Chem>
     <V type="double" value="0.56996833945978431224"/>
     <V type="double" value="0.42923289691596838713"/>
    </Chem>
    <type type="int" value="0"/>
   </Vertex1>
   <Vertex1 ref_type="Vertex" ref_id="61">
    <Pos>
     <V type="double" value="26.899756536802769347"/>
     <V type="double" value="4.2862999272017470176"/>
     <V type="double" value="0"/>
    </Pos>
    <Normal>
     <V type="double" value="0"/>
     <V type="double" value="0"/>
     <V type="double" value="1"/>
    </Normal>
    <Polarity>
     <V type="double" value="0.66339573090047099235"/>
     <V type="double" value="0.74826873796987525278"/>
     <V type="double" value="0"/>
    </Polarity>
    <Area type="double" value="2.6395345131659908589"/>
    <Chem>
     <V type="double" value="0.53109874508128440684"/>
     <V type="double" value="0.43311162729970809071"/>
    </Chem>
    <type type="int" value="0"/>
   </Vertex1>
   <Vertex1 ref_type="Vertex" ref_id="62">
    <Pos>
     <V type="double" value="25.962657606450648018"/>
     <V type="double" value="6.09285519605771686"/>
     <V type="double" value="0"/>
    </Pos>
    <Normal>
     <V type="double" value="0"/>
     <V type="double" value="0"/>
     <V type="double" value="1"/>
    </Normal>
    <Polarity>
     <V type="double" value="0.8773307516292050412"/>
     <V type="double" value="0.47988618676279282127"/>
     <V type="double" value="0"/>
    </Polarity>
    <Area type="double" value="2.7936756985143640364"/>
    <Chem>
     <V type="double" value="0.5462614703593776655"/>
     <V type="double" value="0.44487062914967595573"/>
    </Chem>
    <type type="int" value="0"/>
   </Vertex1>
   <Vertex1 ref_type="Vertex" ref_id="63">
    <Pos>
     <V type="double" value="26.850505203596842563"/>
     <V type="double" value="7.5792747966612932231"/>
     <V type="double" value="0"/>
    </Pos>
    <Normal>
     <V type="double" value="0"/>
     <V type="double" value="0"/>
     <V type="double" value="1"/>
    </Normal>
    <Polarity>
     <V type="double" value="0.88700245283439749233"/>
     <V type="double" value="0.46176471136907210058"/>
     <V type="double" value="0"/>
    </Polarity>
    <Area type="double" value="2.6322047660661223034"/>
    <Chem>
     <V type="double" value="0.51857934712611986061"/>
     <V type="double" value="0.4458932002575131115"/>
    </Chem>
    <type type="int" value="0"/>
   </Vertex1>
   <Vertex1 ref_type="Vertex" ref_id="64">
    <Pos>
     <V type="double" value="25.765218067639349186"/>
     <V type="double" value="8.8512273374871028864"/>
     <V type="double" value="0"/>
    </Pos>
    <Normal>
     <V type="double" value="0"/>
     <V type="double" value="0"/>
     <V type="double" value="1"/>
    </Normal>
    <Polarity>
     <V type="double" value="0.99184453419098228544"/>
     <V type="double" value="0.12745359938218051021"/>
     <V type="double" value="0"/>
    </Polarity>
    <Area type="double" value="2.4028026638938757564"/>
    <Chem>
     <V type="double" value="0.59698682091935328931"/>
     <V type="double" value="0.4148431148506032673"/>
    </Chem>
    <type type="int" value="0"/>
   </Vertex1>
   <Vertex1 ref_type="Vertex" ref_id="65">
    <Pos>
     <V type="double" value="26.714689517184588397"/>
     <V type="double" value="10.399309311062886252"/>
     <V type="double" value="0"/>
    </Pos>
    <Normal>
     <V type="double" value="0"/>
     <V type="double" value="0"/>
     <V type="double" value="1"/>
    </Normal>
    <Polarity>
     <V type="double" value="0.99781694030910783599"/>
     <V type="double" value="-0.066040545365481997941"/>
     <V type="double" value="0"/>
    </Polarity>
    <Area type="double" value="2.8178999785494465158"/>
    <Chem>
     <V type="double" value="0.55886167050886392804"/>
     <V type="double" value="0.40204229284573878012"/>
    </Chem>
    <type type="int" value="0"/>
   </Vertex1>
   <Vertex1 ref_type="Vertex" ref_id="66">
    <Pos>
     <V type="double" value="25.221642693811443081"/>
     <V type="double" value="13.631596391711116922"/>
     <V type="double" value="0"/>
    </Pos>
    <Normal>
     <V type="double" value="0"/>
     <V type="double" value="0"/>
     <V type="double" value="1"/>
    </Normal>
    <Polarity>
     <V type="double" value="0.33000197001313574807"/>
     <V type="double" value="-0.94398024332474750331"/>
     <V type="double" value="0"/>
    </Polarity>
    <Area type="double" value="2.408197098053912466"/>
    <Chem>
     <V type="double" value="0.77560473505233495928"/>
     <V type="double" value="0.72125682905484633789"/>
    </Chem>
    <type type="int" value="0"/>
   </Vertex1>
   <Vertex1 ref_type="Vertex" ref_id="67">
    <Pos>
     <V type="double" value="26.200541460552130957"/>
     <V type="double" value="0.17443336418731017479"/>
     <V type="double" value="0"/>
    </Pos>
    <Normal>
     <V type="double" value="0"/>
     <V type="double" value="0"/>
     <V type="double" value="1"/>
    </Normal>
    <Polarity>
     <V type="double" value="-0.067100259032545711557"/>
     <V type="double" value="0.99774623789707439503"/>
     <V type="double" value="0"/>
    </Polarity>
    <Area type="double" value="2.5336172847536198027"/>
    <Chem>
     <V type="double" value="0.65478446175467552859"/>
     <V type="double" value="0.58200315892748388791"/>
    </Chem>
    <type type="int" value="0"/>
   </Vertex1>
   <Vertex1 ref_type="Vertex" ref_id="68">
    <Pos>
     <V type="double" value="26.64952810122138871"/>
     <V type="double" value="1.606202740624119718"/>
     <V type="double" value="0"/>
    </Pos>
    <Normal>
     <V type="double" value="0"/>
     <V type="double" value="0"/>
     <V type="double" value="1"/>
    </Normal>
    <Polarity>
     <V type="double" value="0.46008698606403697351"/>
     <V type="double" value="0.88787384534882585196"/>
     <V type="double" value="0"/>
    </Polarity>
    <Area type="double" value="2.1480460798956606538"/>
    <Chem>
     <V type="double" value="0.55804035444280375433"/>
     <V type="double" value="0.48048706549821385003"/>
    </Chem>
    <type type="int" value="0"/>
   </Vertex1>
   <Vertex1 ref_type="Vertex" ref_id="69">
    <Pos>
     <V type="double" value="29.571827471063130588"/>
     <V type="double" value="0.14117449887679775489"/>
     <V type="double" value="0"/>
    </Pos>
    <Normal>
     <V type="double" value="0"/>
     <V type="double" value="0"/>
     <V type="double" value="1"/>
    </Normal>
    <Polarity>
     <V type="double" value="-0.94301408358875571381"/>
     <V type="double" value="0.33275281840017423285"/>
     <V type="double" value="0"/>
    </Polarity>
    <Area type="double" value="2.728249656749755836"/>
    <Chem>
     <V type="double" value="0.42176798201641829689"/>
     <V type="double" value="0.6870504685644339693"/>
    </Chem>
    <type type="int" value="0"/>
   </Vertex1>
   <Vertex1 ref_type="Vertex" ref_id="70">
    <Pos>
     <V type="double" value="30.351539225276294331"/>
     <V type="double" value="1.5407219763013761948"/>
     <V type="double" value="0"/>
    </Pos>
    <Normal>
     <V type="double" value="0"/>
     <V type="double" value="0"/>
     <V type="double" value="1"/>
    </Normal>
    <Polarity>
     <V type="double" value="-0.37305973701352618255"/>
     <V type="double" value="0.92780732515937736071"/>
     <V type="double" value="0"/>
    </Polarity>
    <Area type="double" value="2.7696477767689633431"/>
    <Chem>
     <V type="double" value="0.51799734826012355793"/>
     <V type="double" value="0.66334853474556598751"/>
    </Chem>
    <type type="int" value="0"/>
   </Vertex1>
   <Vertex1 ref_type="Vertex" ref_id="71">
    <Pos>
     <V type="double" value="29.235651363366841338"/>
     <V type="double" value="3.0373784413905027257"/>
     <V type="double" value="0"/>
    </Pos>
    <Normal>
     <V type="double" value="0"/>
     <V type="double" value="0"/>
     <V type="double" value="1"/>
    </Normal>
    <Polarity>
     <V type="double" value="0.23787051972552256118"/>
     <V type="double" value="0.97129687317807722469"/>
     <V type="double" value="0"/>
    </Polarity>
    <Area type="double" value="2.7869564611689434663"/>
    <Chem>
     <V type="double" value="0.49392781620469916604"/>
     <V type="double" value="0.45433099635717583142"/>
    </Chem>
    <type type="int" value="0"/>
   </Vertex1>
   <Vertex1 ref_type="Vertex" ref_id="72">
    <Pos>
     <V type="double" value="5.2571438656095814679"/>
     <V type="double" value="5.9789762164559254742"/>
     <V type="double" value="0"/>
    </Pos>
    <Normal>
     <V type="double" value="0"/>
     <V type="double" value="0"/>
     <V type="double" value="1"/>
    </Normal>
    <Polarity>
     <V type="double" value="0.99011135737547972813"/>
     <V type="double" value="-0.14028364122764008792"/>
     <V type="double" value="0"/>
    </Polarity>
    <Area type="double" value="2.6241980131629802919"/>
    <Chem>
     <V type="double" value="0.52849953002618166309"/>
     <V type="double" value="0.50295903683010723118"/>
    </Chem>
    <type type="int" value="0"/>
   </Vertex1>
   <Vertex1 ref_type="Vertex" ref_id="73">
    <Pos>
     <V type="double" value="6.2211178562725351071"/>
     <V type="double" value="7.3862014801066502301"/>
     <V type="double" value="0"/>
    </Pos>
    <Normal>
     <V type="double" value="0"/>
     <V type="double" value="0"/>
     <V type="double" value="1"/>
    </Normal>
    <Polarity>
     <V type="double" value="0.99850012324961601173"/>
     <V type="double" value="-0.054749464568172465095"/>
     <V type="double" value="0"/>
    </Polarity>
    <Area type="double" value="2.5023895406903635674"/>
    <Chem>
     <V type="double" value="0.49077476273343456636"/>
     <V type="double" value="0.51463317476758640989"/>
    </Chem>
    <type type="int" value="0"/>
   </Vertex1>
   <Vertex1 ref_type="Vertex" ref_id="74">
    <Pos>
     <V type="double" value="12.172622506250709407"/>
     <V type="double" value="9.0042587978758277245"/>
     <V type="double" value="0"/>
    </Pos>
    <Normal>
     <V type="double" value="0"/>
     <V type="double" value="0"/>
     <V type="double" value="1"/>
    </Normal>
    <Polarity>
     <V type="double" value="0.44657901184184611854"/>
     <V type="double" value="0.89474420153603695383"/>
     <V type="double" value="0"/>
    </Polarity>
    <Area type="double" value="2.8600495241427594806"/>
    <Chem>
     <V type="double" value="0.47753998835564326342"/>
     <V type="double" value="0.48242109797063914556"/>
    </Chem>
    <type type="int" value="0"/>
   </Vertex1>
   <Vertex1 ref_type="Vertex" ref_id="75">
    <Pos>
     <V type="double" value="12.874345037082052912"/>
     <V type="double" value="10.629837286063388291"/>
     <V type="double" value="0"/>
    </Pos>
    <Normal>
     <V type="double" value="0"/>
     <V type="double" value="0"/>
     <V type="double" value="1"/>
    </Normal>
    <Polarity>
     <V type="double" value="0.44290238716124669116"/>
     <V type="double" value="0.8965698385774915069"/>
     <V type="double" value="0"/>
    </Polarity>
    <Area type="double" value="2.9077110394169842778"/>
    <Chem>
     <V type="double" value="0.46522842754495941087"/>
     <V type="double" value="0.48543800259449659817"/>
    </Chem>
    <type type="int" value="0"/>
   </Vertex1>
   <Vertex1 ref_type="Vertex" ref_id="76">
    <Pos>
     <V type="double" value="20.91937689037624537"/>
     <V type="double" value="2.7947852948860569811"/>
     <V type="double" value="0"/>
    </Pos>
    <Normal>
     <V type="double" value="0"/>
     <V type="double" value="0"/>
     <V type="double" value="1"/>
    </Normal>
    <Polarity>
     <V type="double" value="0.99764530491875902385"/>
     <V type="double" value="0.06858458699705285988"/>
     <V type="double" value="0"/>
    </Polarity>
    <Area type="double" value="2.5365790013791547075"/>
    <Chem>
     <V type="double" value="0.49361630291342944998"/>
     <V type="double" value="0.56077476069842702167"/>
    </Chem>
    <type type="int" value="0"/>
   </Vertex1>
   <Vertex1 ref_type="Vertex" ref_id="77">
    <Pos>
     <V type="double" value="21.806616774424060878"/>
     <V type="double" value="4.3492483022153258787"/>
     <V type="double" value="0"/>
    </Pos>
    <Normal>
     <V type="double" value="0"/>
     <V type="double" value="0"/>
     <V type="double" value="1"/>
    </Normal>
    <Polarity>
     <V type="double" value="0.94447219807310389683"/>
     <V type="double" value="0.32859133748009794473"/>
     <V type="double" value="0"/>
    </Polarity>
    <Area type="double" value="2.7772200700216602698"/>
    <Chem>
     <V type="double" value="0.49365639993649529371"/>
     <V type="double" value="0.50735173272420774904"/>
    </Chem>
    <type type="int" value="0"/>
   </Vertex1>
   <Vertex1 ref_type="Vertex" ref_id="78">
    <Pos>
     <V type="double" value="20.70195479846082165"/>
     <V type="double" value="5.9271233005286276807"/>
     <V type="double" value="0"/>
    </Pos>
    <Normal>
     <V type="double" value="0"/>
     <V type="double" value="0"/>
     <V type="double" value="1"/>
    </Normal>
    <Polarity>
     <V type="double" value="0.95265703491624542654"/>
     <V type="double" value="0.30404699278990987565"/>
     <V type="double" value="0"/>
    </Polarity>
    <Area type="double" value="2.6484612743911477573"/>
    <Chem>
     <V type="double" value="0.47873877142451864986"/>
     <V type="double" value="0.48625654530052508928"/>
    </Chem>
    <type type="int" value="0"/>
   </Vertex1>
   <Vertex1 ref_type="Vertex" ref_id="79">
    <Pos>
     <V type="double" value="12.125811984210212557"/>
     <V type="double" value="12.184107835409141884"/>
     <V type="double" value="0"/>
    </Pos>
    <Normal>
     <V type="double" value="0"/>
     <V type="double" value="0"/>
     <V type="double" value="1"/>
    </Normal>
    <Polarity>
     <V type="double" value="-0.70395982022628744712"/>
     <V type="double" value="0.71023979859408958859"/>
     <V type="double" value="0"/>
    </Polarity>
    <Area type="double" value="2.3946944281921145325"/>
    <Chem>
     <V type="double" value="0.60370968167573457741"/>
     <V type="double" value="0.5037769487998846607"/>
    </Chem>
    <type type="int" value="0"/>
   </Vertex1>
   <Vertex1 ref_type="Vertex" ref_id="80">
    <Pos>
     <V type="double" value="13.183009949007765016"/>
     <V type="double" value="13.484844841684976657"/>
     <V type="double" value="0"/>
    </Pos>
    <Normal>
     <V type="double" value="0"/>
     <V type="double" value="0"/>
     <V type="double" value="1"/>
    </Normal>
    <Polarity>
     <V type="double" value="-0.98811257558815013269"/>
     <V type="double" value="0.1537320329812641162"/>
     <V type="double" value="0"/>
    </Polarity>
    <Area type="double" value="2.4415088773693551794"/>
    <Chem>
     <V type="double" value="0.78865458912299646332"/>
     <V type="double" value="0.4608763894871622524"/>
    </Chem>
    <type type="int" value="0"/>
   </Vertex1>
   <Vertex1 ref_type="Vertex" ref_id="81">
    <Pos>
     <V type="double" value="27.729379985180372614"/>
     <V type="double" value="5.8389040455156395737"/>
     <V type="double" value="0"/>
    </Pos>
    <Normal>
     <V type="double" value="0"/>
     <V type="double" value="0"/>
     <V type="double" value="1"/>
    </Normal>
    <Polarity>
     <V type="double" value="0.76338107775567376478"/>
     <V type="double" value="0.64594839586811114707"/>
     <V type="double" value="0"/>
    </Polarity>
    <Area type="double" value="2.9981472916365494719"/>
    <Chem>
     <V type="double" value="0.51149427255200108355"/>
     <V type="double" value="0.41893747822772703371"/>
    </Chem>
    <type type="int" value="0"/>
   </Vertex1>
   <Vertex1 ref_type="Vertex" ref_id="82">
    <Pos>
     <V type="double" value="28.759713268551546861"/>
     <V type="double" value="7.5067143658221953118"/>
     <V type="double" value="0"/>
    </Pos>
    <Normal>
     <V type="double" value="0"/>
     <V type="double" value="0"/>
     <V type="double" value="1"/>
    </Normal>
    <Polarity>
     <V type="double" value="0.78735897605596028015"/>
     <V type="double" value="0.61649480356618557852"/>
     <V type="double" value="0"/>
    </Polarity>
    <Area type="double" value="2.7220074089744996648"/>
    <Chem>
     <V type="double" value="0.50080266138706086565"/>
     <V type="double" value="0.50671699897838728965"/>
    </Chem>
    <type type="int" value="0"/>
   </Vertex1>
   <Vertex1 ref_type="Vertex" ref_id="83">
    <Pos>
     <V type="double" value="27.483384417943625522"/>
     <V type="double" value="8.8097622199452221281"/>
     <V type="double" value="0"/>
    </Pos>
    <Normal>
     <V type="double" value="0"/>
     <V type="double" value="0"/>
     <V type="double" value="1"/>
    </Normal>
    <Polarity>
     <V type="double" value="0.91948591973982141123"/>
     <V type="double" value="0.39312293675161569251"/>
     <V type="double" value="0"/>
    </Polarity>
    <Area type="double" value="2.3439728222662452595"/>
    <Chem>
     <V type="double" value="0.54052527968461172581"/>
     <V type="double" value="0.43753198151048933173"/>
    </Chem>
    <type type="int" value="0"/>
   </Vertex1>
   <Vertex1 ref_type="Vertex" ref_id="84">
    <Pos>
     <V type="double" value="1.7905666777761355402"/>
     <V type="double" value="12.07796900668896356"/>
     <V type="double" value="0"/>
    </Pos>
    <Normal>
     <V type="double" value="0"/>
     <V type="double" value="0"/>
     <V type="double" value="1"/>
    </Normal>
    <Polarity>
     <V type="double" value="0.98697164305421902775"/>
     <V type="double" value="0.16089430010679459104"/>
     <V type="double" value="0"/>
    </Polarity>
    <Area type="double" value="2.3757496514573555046"/>
    <Chem>
     <V type="double" value="0.5577566218549228072"/>
     <V type="double" value="0.50881781421503913254"/>
    </Chem>
    <type type="int" value="0"/>
   </Vertex1>
   <Vertex1 ref_type="Vertex" ref_id="85">
    <Pos>
     <V type="double" value="-0.14186365287385577227"/>
     <V type="double" value="6.0574300348753524759"/>
     <V type="double" value="0"/>
    </Pos>
    <Normal>
     <V type="double" value="0"/>
     <V type="double" value="0"/>
     <V type="double" value="1"/>
    </Normal>
    <Polarity>
     <V type="double" value="-3.5527136788005011266e-16"/>
     <V type="double" value="6.5725203057809270349e-15"/>
     <V type="double" value="0"/>
    </Polarity>
    <Area type="double" value="2.5330579708756371105"/>
    <Chem>
     <V type="double" value="0.55323513643286548191"/>
     <V type="double" value="0"/>
    </Chem>
    <type type="int" value="1"/>
   </Vertex1>
   <Vertex1 ref_type="Vertex" ref_id="86">
    <Pos>
     <V type="double" value="0.83505782122843075221"/>
     <V type="double" value="7.7102618216961618103"/>
     <V type="double" value="0"/>
    </Pos>
    <Normal>
     <V type="double" value="0"/>
     <V type="double" value="0"/>
     <V type="double" value="1"/>
    </Normal>
    <Polarity>
     <V type="double" value="8.8817841970012523234e-16"/>
     <V type="double" value="1.6431300764452317587e-15"/>
     <V type="double" value="0"/>
    </Polarity>
    <Area type="double" value="2.91228638756927527"/>
    <Chem>
     <V type="double" value="0.41808953146803096157"/>
     <V type="double" value="0"/>
    </Chem>
    <type type="int" value="1"/>
   </Vertex1>
   <Vertex1 ref_type="Vertex" ref_id="87">
    <Pos>
     <V type="double" value="12.0831439598037651"/>
     <V type="double" value="-0.1044309727340990146"/>
     <V type="double" value="0"/>
    </Pos>
    <Normal>
     <V type="double" value="0"/>
     <V type="double" value="0"/>
     <V type="double" value="1"/>
    </Normal>
    <Polarity>
     <V type="double" value="0.98213400442695775183"/>
     <V type="double" value="0.18818288271856301042"/>
     <V type="double" value="0"/>
    </Polarity>
    <Area type="double" value="2.7850385353297348878"/>
    <Chem>
     <V type="double" value="0.52137612762357732343"/>
     <V type="double" value="0.53469345760225150954"/>
    </Chem>
    <type type="int" value="0"/>
   </Vertex1>
   <Vertex1 ref_type="Vertex" ref_id="88">
    <Pos>
     <V type="double" value="12.849701755474884024"/>
     <V type="double" value="1.5385732433607852698"/>
     <V type="double" value="0"/>
    </Pos>
    <Normal>
     <V type="double" value="0"/>
     <V type="double" value="0"/>
     <V type="double" value="1"/>
    </Normal>
    <Polarity>
     <V type="double" value="0.99843139348669007749"/>
     <V type="double" value="0.055988860501230884592"/>
     <V type="double" value="0"/>
    </Polarity>
    <Area type="double" value="2.7887217142665345904"/>
    <Chem>
     <V type="double" value="0.45596103348133332211"/>
     <V type="double" value="0.48385986754993870473"/>
    </Chem>
    <type type="int" value="0"/>
   </Vertex1>
   <Vertex1 ref_type="Vertex" ref_id="89">
    <Pos>
     <V type="double" value="25.875613736040225632"/>
     <V type="double" value="12.166149074925312945"/>
     <V type="double" value="0"/>
    </Pos>
    <Normal>
     <V type="double" value="0"/>
     <V type="double" value="0"/>
     <V type="double" value="1"/>
    </Normal>
    <Polarity>
     <V type="double" value="-0.19279696910777768815"/>
     <V type="double" value="-0.98123867061120995103"/>
     <V type="double" value="0"/>
    </Polarity>
    <Area type="double" value="2.7392890456624123807"/>
    <Chem>
     <V type="double" value="0.71543522022958505602"/>
     <V type="double" value="0.39030406869588574192"/>
    </Chem>
    <type type="int" value="0"/>
   </Vertex1>
   <Vertex1 ref_type="Vertex" ref_id="90">
    <Pos>
     <V type="double" value="26.947247893717527489"/>
     <V type="double" value="13.432236119874726654"/>
     <V type="double" value="0"/>
    </Pos>
    <Normal>
     <V type="double" value="0"/>
     <V type="double" value="0"/>
     <V type="double" value="1"/>
    </Normal>
    <Polarity>
     <V type="double" value="-0.96919459103932759092"/>
     <V type="double" value="-0.24629625393032350544"/>
     <V type="double" value="0"/>
    </Polarity>
    <Area type="double" value="2.2654625896366926696"/>
    <Chem>
     <V type="double" value="0.76147572010245689889"/>
     <V type="double" value="0.44432926798845301386"/>
    </Chem>
    <type type="int" value="0"/>
   </Vertex1>
   <Vertex1 ref_type="Vertex" ref_id="91">
    <Pos>
     <V type="double" value="27.725554810077390755"/>
     <V type="double" value="-0.10516533048639642445"/>
     <V type="double" value="0"/>
    </Pos>
    <Normal>
     <V type="double" value="0"/>
     <V type="double" value="0"/>
     <V type="double" value="1"/>
    </Normal>
    <Polarity>
     <V type="double" value="-0.8836310363749937391"/>
     <V type="double" value="0.4681839291932760605"/>
     <V type="double" value="0"/>
    </Polarity>
    <Area type="double" value="2.4722560275561260568"/>
    <Chem>
     <V type="double" value="0.60346793817781518854"/>
     <V type="double" value="0.84225592953977290733"/>
    </Chem>
    <type type="int" value="0"/>
   </Vertex1>
   <Vertex1 ref_type="Vertex" ref_id="92">
    <Pos>
     <V type="double" value="48.644919687361401373"/>
     <V type="double" value="3.0873296816552624477"/>
     <V type="double" value="0"/>
    </Pos>
    <Normal>
     <V type="double" value="0"/>
     <V type="double" value="0"/>
     <V type="double" value="1"/>
    </Normal>
    <Polarity>
     <V type="double" value="0.97363744253171746745"/>
     <V type="double" value="-0.2281011409447500915"/>
     <V type="double" value="0"/>
    </Polarity>
    <Area type="double" value="2.2855926585033929932"/>
    <Chem>
     <V type="double" value="0.60362086941031822818"/>
     <V type="double" value="0.5495745045175650656"/>
    </Chem>
    <type type="int" value="0"/>
   </Vertex1>
   <Vertex1 ref_type="Vertex" ref_id="93">
    <Pos>
     <V type="double" value="49.310226639893443235"/>
     <V type="double" value="4.6334944564164413094"/>
     <V type="double" value="0"/>
    </Pos>
    <Normal>
     <V type="double" value="0"/>
     <V type="double" value="0"/>
     <V type="double" value="1"/>
    </Normal>
    <Polarity>
     <V type="double" value="0.9875775446684130765"/>
     <V type="double" value="-0.15713240679983486725"/>
     <V type="double" value="0"/>
    </Polarity>
    <Area type="double" value="2.6990751586294967623"/>
    <Chem>
     <V type="double" value="0.53074928220523198696"/>
     <V type="double" value="0.48947270826786937192"/>
    </Chem>
    <type type="int" value="0"/>
   </Vertex1>
   <Vertex1 ref_type="Vertex" ref_id="94">
    <Pos>
     <V type="double" value="48.678260776619680428"/>
     <V type="double" value="6.0162962127010253255"/>
     <V type="double" value="0"/>
    </Pos>
    <Normal>
     <V type="double" value="0"/>
     <V type="double" value="0"/>
     <V type="double" value="1"/>
    </Normal>
    <Polarity>
     <V type="double" value="0.89835057346184354898"/>
     <V type="double" value="-0.43927923597727330796"/>
     <V type="double" value="0"/>
    </Polarity>
    <Area type="double" value="2.3167287017992483911"/>
    <Chem>
     <V type="double" value="0.57244290710253376009"/>
     <V type="double" value="0.57487075259106168446"/>
    </Chem>
    <type type="int" value="0"/>
   </Vertex1>
   <Vertex1 ref_type="Vertex" ref_id="95">
    <Pos>
     <V type="double" value="49.241654193747180557"/>
     <V type="double" value="7.4881553459271472661"/>
     <V type="double" value="0"/>
    </Pos>
    <Normal>
     <V type="double" value="0"/>
     <V type="double" value="0"/>
     <V type="double" value="1"/>
    </Normal>
    <Polarity>
     <V type="double" value="0.98243512123771647992"/>
     <V type="double" value="-0.18660448161454568083"/>
     <V type="double" value="0"/>
    </Polarity>
    <Area type="double" value="2.299473249692775223"/>
    <Chem>
     <V type="double" value="0.57525691223888941739"/>
     <V type="double" value="0.55180404670616600704"/>
    </Chem>
    <type type="int" value="0"/>
   </Vertex1>
   <Vertex1 ref_type="Vertex" ref_id="96">
    <Pos>
     <V type="double" value="24.276665954238549006"/>
     <V type="double" value="9.1697219028010472641"/>
     <V type="double" value="0"/>
    </Pos>
    <Normal>
     <V type="double" value="0"/>
     <V type="double" value="0"/>
     <V type="double" value="1"/>
    </Normal>
    <Polarity>
     <V type="double" value="0.94461899524809922468"/>
     <V type="double" value="-0.32816909332914290243"/>
     <V type="double" value="0"/>
    </Polarity>
    <Area type="double" value="2.5631287332353367425"/>
    <Chem>
     <V type="double" value="0.56893239659892491655"/>
     <V type="double" value="0.41489471715402548302"/>
    </Chem>
    <type type="int" value="0"/>
   </Vertex1>
   <Vertex1 ref_type="Vertex" ref_id="97">
    <Pos>
     <V type="double" value="25.113407390056906365"/>
     <V type="double" value="10.54162048828004572"/>
     <V type="double" value="0"/>
    </Pos>
    <Normal>
     <V type="double" value="0"/>
     <V type="double" value="0"/>
     <V type="double" value="1"/>
    </Normal>
    <Polarity>
     <V type="double" value="0.86601135606621770791"/>
     <V type="double" value="-0.50002433057237405389"/>
     <V type="double" value="0"/>
    </Polarity>
    <Area type="double" value="2.5590638190799008811"/>
    <Chem>
     <V type="double" value="0.57365660115652805651"/>
     <V type="double" value="0.41445810707034669296"/>
    </Chem>
    <type type="int" value="0"/>
   </Vertex1>
   <Vertex1 ref_type="Vertex" ref_id="98">
    <Pos>
     <V type="double" value="24.140292913050313217"/>
     <V type="double" value="11.95735243935192571"/>
     <V type="double" value="0"/>
    </Pos>
    <Normal>
     <V type="double" value="0"/>
     <V type="double" value="0"/>
     <V type="double" value="1"/>
    </Normal>
    <Polarity>
     <V type="double" value="0.30758032657719192038"/>
     <V type="double" value="-0.95152211887200388585"/>
     <V type="double" value="0"/>
    </Polarity>
    <Area type="double" value="2.6061773342634269035"/>
    <Chem>
     <V type="double" value="0.65475202223270956292"/>
     <V type="double" value="0.51979270540941679979"/>
    </Chem>
    <type type="int" value="0"/>
   </Vertex1>
   <Vertex1 ref_type="Vertex" ref_id="99">
    <Pos>
     <V type="double" value="13.820665528573593761"/>
     <V type="double" value="-0.058774597884059379127"/>
     <V type="double" value="0"/>
    </Pos>
    <Normal>
     <V type="double" value="0"/>
     <V type="double" value="0"/>
     <V type="double" value="1"/>
    </Normal>
    <Polarity>
     <V type="double" value="0.96994009726969554475"/>
     <V type="double" value="0.24334380556828091868"/>
     <V type="double" value="0"/>
    </Polarity>
    <Area type="double" value="2.7350032458806712299"/>
    <Chem>
     <V type="double" value="0.52451679062662470709"/>
     <V type="double" value="0.528400988196722321"/>
    </Chem>
    <type type="int" value="0"/>
   </Vertex1>
   <Vertex1 ref_type="Vertex" ref_id="100">
    <Pos>
     <V type="double" value="14.600262494683770242"/>
     <V type="double" value="1.5149301522485603133"/>
     <V type="double" value="0"/>
    </Pos>
    <Normal>
     <V type="double" value="0"/>
     <V type="double" value="0"/>
     <V type="double" value="1"/>
    </Normal>
    <Polarity>
     <V type="double" value="0.99664347429801591893"/>
     <V type="double" value="0.081864431465563006207"/>
     <V type="double" value="0"/>
    </Polarity>
    <Area type="double" value="2.4847979850781110045"/>
    <Chem>
     <V type="double" value="0.49921875715100233473"/>
     <V type="double" value="0.52220596473706615281"/>
    </Chem>
    <type type="int" value="0"/>
   </Vertex1>
   <Vertex1 ref_type="Vertex" ref_id="101">
    <Pos>
     <V type="double" value="17.54281771743503171"/>
     <V type="double" value="5.8521682654062177065"/>
     <V type="double" value="0"/>
    </Pos>
    <Normal>
     <V type="double" value="0"/>
     <V type="double" value="0"/>
     <V type="double" value="1"/>
    </Normal>
    <Polarity>
     <V type="double" value="0.74093751841444910333"/>
     <V type="double" value="0.6715739674867078346"/>
     <V type="double" value="0"/>
    </Polarity>
    <Area type="double" value="2.6851043344747220765"/>
    <Chem>
     <V type="double" value="0.42039043273621679031"/>
     <V type="double" value="0.48772202483453902522"/>
    </Chem>
    <type type="int" value="0"/>
   </Vertex1>
   <Vertex1 ref_type="Vertex" ref_id="102">
    <Pos>
     <V type="double" value="18.071147940710801549"/>
     <V type="double" value="7.3826822300213414962"/>
     <V type="double" value="0"/>
    </Pos>
    <Normal>
     <V type="double" value="0"/>
     <V type="double" value="0"/>
     <V type="double" value="1"/>
    </Normal>
    <Polarity>
     <V type="double" value="0.86620541082713176095"/>
     <V type="double" value="0.4996880889653063651"/>
     <V type="double" value="0"/>
    </Polarity>
    <Area type="double" value="2.7128255787435087143"/>
    <Chem>
     <V type="double" value="0.47588117507350141677"/>
     <V type="double" value="0.53938816428586455753"/>
    </Chem>
    <type type="int" value="0"/>
   </Vertex1>
   <Vertex1 ref_type="Vertex" ref_id="103">
    <Pos>
     <V type="double" value="19.048285178923354266"/>
     <V type="double" value="2.8246103467535546017"/>
     <V type="double" value="0"/>
    </Pos>
    <Normal>
     <V type="double" value="0"/>
     <V type="double" value="0"/>
     <V type="double" value="1"/>
    </Normal>
    <Polarity>
     <V type="double" value="0.9280845595753559607"/>
     <V type="double" value="0.37236950771755938927"/>
     <V type="double" value="0"/>
    </Polarity>
    <Area type="double" value="2.5146409849068320774"/>
    <Chem>
     <V type="double" value="0.48538671419976064936"/>
     <V type="double" value="0.51667096267161094492"/>
    </Chem>
    <type type="int" value="0"/>
   </Vertex1>
   <Vertex1 ref_type="Vertex" ref_id="104">
    <Pos>
     <V type="double" value="20.033091186757278734"/>
     <V type="double" value="4.2650097567639253526"/>
     <V type="double" value="0"/>
    </Pos>
    <Normal>
     <V type="double" value="0"/>
     <V type="double" value="0"/>
     <V type="double" value="1"/>
    </Normal>
    <Polarity>
     <V type="double" value="0.98339623413227705839"/>
     <V type="double" value="0.18147133849304075692"/>
     <V type="double" value="0"/>
    </Polarity>
    <Area type="double" value="2.9293877491373949695"/>
    <Chem>
     <V type="double" value="0.45781954502587829392"/>
     <V type="double" value="0.50361743735511499409"/>
    </Chem>
    <type type="int" value="0"/>
   </Vertex1>
   <Vertex1 ref_type="Vertex" ref_id="105">
    <Pos>
     <V type="double" value="13.754769279521637415"/>
     <V type="double" value="12.022668465242171365"/>
     <V type="double" value="0"/>
    </Pos>
    <Normal>
     <V type="double" value="0"/>
     <V type="double" value="0"/>
     <V type="double" value="1"/>
    </Normal>
    <Polarity>
     <V type="double" value="-0.35463402290777962245"/>
     <V type="double" value="0.93500519238999113547"/>
     <V type="double" value="0"/>
    </Polarity>
    <Area type="double" value="2.3667968162103667495"/>
    <Chem>
     <V type="double" value="0.59630814216626282231"/>
     <V type="double" value="0.56727141532839031601"/>
    </Chem>
    <type type="int" value="0"/>
   </Vertex1>
   <Vertex1 ref_type="Vertex" ref_id="106">
    <Pos>
     <V type="double" value="14.84964849794583408"/>
     <V type="double" value="13.418200406659861912"/>
     <V type="double" value="0"/>
    </Pos>
    <Normal>
     <V type="double" value="0"/>
     <V type="double" value="0"/>
     <V type="double" value="1"/>
    </Normal>
    <Polarity>
     <V type="double" value="-0.94135772151591767809"/>
     <V type="double" value="0.33741019567043356586"/>
     <V type="double" value="0"/>
    </Polarity>
    <Area type="double" value="2.5325488035980772139"/>
    <Chem>
     <V type="double" value="0.71448064893067475545"/>
     <V type="double" value="0.64110265102564556461"/>
    </Chem>
    <type type="int" value="0"/>
   </Vertex1>
   <Vertex1 ref_type="Vertex" ref_id="107">
    <Pos>
     <V type="double" value="19.011604846358959975"/>
     <V type="double" value="12.148740503547911018"/>
     <V type="double" value="0"/>
    </Pos>
    <Normal>
     <V type="double" value="0"/>
     <V type="double" value="0"/>
     <V type="double" value="1"/>
    </Normal>
    <Polarity>
     <V type="double" value="0.9530720470035385361"/>
     <V type="double" value="0.3027435766791508609"/>
     <V type="double" value="0"/>
    </Polarity>
    <Area type="double" value="2.5060409926399160874"/>
    <Chem>
     <V type="double" value="0.53960461731217812531"/>
     <V type="double" value="0.50077336752950618592"/>
    </Chem>
    <type type="int" value="0"/>
   </Vertex1>
   <Vertex1 ref_type="Vertex" ref_id="108">
    <Pos>
     <V type="double" value="19.967970933301035785"/>
     <V type="double" value="13.366008572210125394"/>
     <V type="double" value="0"/>
    </Pos>
    <Normal>
     <V type="double" value="0"/>
     <V type="double" value="0"/>
     <V type="double" value="1"/>
    </Normal>
    <Polarity>
     <V type="double" value="0.99845410771121212434"/>
     <V type="double" value="-0.055582324480066121197"/>
     <V type="double" value="0"/>
    </Polarity>
    <Area type="double" value="2.6916540963500366068"/>
    <Chem>
     <V type="double" value="0.5421754069614830307"/>
     <V type="double" value="0.46514196323952627932"/>
    </Chem>
    <type type="int" value="0"/>
   </Vertex1>
   <Vertex1 ref_type="Vertex" ref_id="109">
    <Pos>
     <V type="double" value="15.540144630598353714"/>
     <V type="double" value="2.9514981988172350746"/>
     <V type="double" value="0"/>
    </Pos>
    <Normal>
     <V type="double" value="0"/>
     <V type="double" value="0"/>
     <V type="double" value="1"/>
    </Normal>
    <Polarity>
     <V type="double" value="0.95046515593891767182"/>
     <V type="double" value="0.31083112351566205556"/>
     <V type="double" value="0"/>
    </Polarity>
    <Area type="double" value="2.7959652542032165101"/>
    <Chem>
     <V type="double" value="0.47079832304117430475"/>
     <V type="double" value="0.47811225312107147323"/>
    </Chem>
    <type type="int" value="0"/>
   </Vertex1>
   <Vertex1 ref_type="Vertex" ref_id="110">
    <Pos>
     <V type="double" value="16.471721716038707939"/>
     <V type="double" value="4.5792085931905619489"/>
     <V type="double" value="0"/>
    </Pos>
    <Normal>
     <V type="double" value="0"/>
     <V type="double" value="0"/>
     <V type="double" value="1"/>
    </Normal>
    <Polarity>
     <V type="double" value="0.82804255471404097921"/>
     <V type="double" value="0.56066525448135673404"/>
     <V type="double" value="0"/>
    </Polarity>
    <Area type="double" value="2.9569896317900701277"/>
    <Chem>
     <V type="double" value="0.44142821949055133235"/>
     <V type="double" value="0.51648748903869090565"/>
    </Chem>
    <type type="int" value="0"/>
   </Vertex1>
   <Vertex1 ref_type="Vertex" ref_id="111">
    <Pos>
     <V type="double" value="50.317545923316373546"/>
     <V type="double" value="12.106647291921065701"/>
     <V type="double" value="0"/>
    </Pos>
    <Normal>
     <V type="double" value="0"/>
     <V type="double" value="0"/>
     <V type="double" value="1"/>
    </Normal>
    <Polarity>
     <V type="double" value="0"/>
     <V type="double" value="0"/>
     <V type="double" value="0"/>
    </Polarity>
    <Area type="double" value="2.5259193545418403559"/>
    <Chem>
     <V type="double" value="0"/>
     <V type="double" value="0.40804459130939568778"/>
    </Chem>
    <type type="int" value="2"/>
   </Vertex1>
   <Vertex1 ref_type="Vertex" ref_id="112">
    <Pos>
     <V type="double" value="50.968873051908261118"/>
     <V type="double" value="13.575008476294019744"/>
     <V type="double" value="0"/>
    </Pos>
    <Normal>
     <V type="double" value="0"/>
     <V type="double" value="0"/>
     <V type="double" value="1"/>
    </Normal>
    <Polarity>
     <V type="double" value="0"/>
     <V type="double" value="0"/>
     <V type="double" value="0"/>
    </Polarity>
    <Area type="double" value="2.53453375973753392"/>
    <Chem>
     <V type="double" value="0"/>
     <V type="double" value="0.53600541950701507954"/>
    </Chem>
    <type type="int" value="2"/>
   </Vertex1>
   <Vertex1 ref_type="Vertex" ref_id="113">
    <Pos>
     <V type="double" value="2.6624908777646787428"/>
     <V type="double" value="1.6822634900407664738"/>
     <V type="double" value="0"/>
    </Pos>
    <Normal>
     <V type="double" value="0"/>
     <V type="double" value="0"/>
     <V type="double" value="1"/>
    </Normal>
    <Polarity>
     <V type="double" value="0.99707712597933229048"/>
     <V type="double" value="-0.07640160239677316889"/>
     <V type="double" value="0"/>
    </Polarity>
    <Area type="double" value="2.6993712787292989397"/>
    <Chem>
     <V type="double" value="0.50895410648181360624"/>
     <V type="double" value="0.52887937901130932516"/>
    </Chem>
    <type type="int" value="0"/>
   </Vertex1>
   <Vertex1 ref_type="Vertex" ref_id="114">
    <Pos>
     <V type="double" value="18.849236930456257255"/>
     <V type="double" value="0.10264140839480817569"/>
     <V type="double" value="0"/>
    </Pos>
    <Normal>
     <V type="double" value="0"/>
     <V type="double" value="0"/>
     <V type="double" value="1"/>
    </Normal>
    <Polarity>
     <V type="double" value="0.98536706371808180371"/>
     <V type="double" value="0.17044573840259510944"/>
     <V type="double" value="0"/>
    </Polarity>
    <Area type="double" value="2.3856605129970316348"/>
    <Chem>
     <V type="double" value="0.49586794708041986857"/>
     <V type="double" value="0.53307420872564148517"/>
    </Chem>
    <type type="int" value="0"/>
   </Vertex1>
   <Vertex1 ref_type="Vertex" ref_id="115">
    <Pos>
     <V type="double" value="20.136890673743426561"/>
     <V type="double" value="1.3448220622940940672"/>
     <V type="double" value="0"/>
    </Pos>
    <Normal>
     <V type="double" value="0"/>
     <V type="double" value="0"/>
     <V type="double" value="1"/>
    </Normal>
    <Polarity>
     <V type="double" value="0.9903477938765364863"/>
     <V type="double" value="0.13860464337054975714"/>
     <V type="double" value="0"/>
    </Polarity>
    <Area type="double" value="2.3545669497643095802"/>
    <Chem>
     <V type="double" value="0.51702487452403389501"/>
     <V type="double" value="0.6010548375777875485"/>
    </Chem>
    <type type="int" value="0"/>
   </Vertex1>
   <Vertex1 ref_type="Vertex" ref_id="116">
    <Pos>
     <V type="double" value="17.300677250756557157"/>
     <V type="double" value="0.023159586160126796606"/>
     <V type="double" value="0"/>
    </Pos>
    <Normal>
     <V type="double" value="0"/>
     <V type="double" value="0"/>
     <V type="double" value="1"/>
    </Normal>
    <Polarity>
     <V type="double" value="0.97440659150926223209"/>
     <V type="double" value="0.22479278107470804238"/>
     <V type="double" value="0"/>
    </Polarity>
    <Area type="double" value="2.6130034491094518145"/>
    <Chem>
     <V type="double" value="0.49106086678391597244"/>
     <V type="double" value="0.57225279687567842668"/>
    </Chem>
    <type type="int" value="0"/>
   </Vertex1>
   <Vertex1 ref_type="Vertex" ref_id="117">
    <Pos>
     <V type="double" value="18.313452437097048175"/>
     <V type="double" value="1.4931357653613013259"/>
     <V type="double" value="0"/>
    </Pos>
    <Normal>
     <V type="double" value="0"/>
     <V type="double" value="0"/>
     <V type="double" value="1"/>
    </Normal>
    <Polarity>
     <V type="double" value="0.93348805866792106123"/>
     <V type="double" value="0.35860848334136746773"/>
     <V type="double" value="0"/>
    </Polarity>
    <Area type="double" value="2.2835594760231883171"/>
    <Chem>
     <V type="double" value="0.4851416341113173325"/>
     <V type="double" value="0.59812916632883128543"/>
    </Chem>
    <type type="int" value="0"/>
   </Vertex1>
   <Vertex1 ref_type="Vertex" ref_id="118">
    <Pos>
     <V type="double" value="3.6404935072224207104"/>
     <V type="double" value="8.9788822578999116786"/>
     <V type="double" value="0"/>
    </Pos>
    <Normal>
     <V type="double" value="0"/>
     <V type="double" value="0"/>
     <V type="double" value="1"/>
    </Normal>
    <Polarity>
     <V type="double" value="0.8618089789013447799"/>
     <V type="double" value="-0.50723296805809203747"/>
     <V type="double" value="0"/>
    </Polarity>
    <Area type="double" value="2.3269688504495413817"/>
    <Chem>
     <V type="double" value="0.52931756160438980796"/>
     <V type="double" value="0.48673355917549271377"/>
    </Chem>
    <type type="int" value="0"/>
   </Vertex1>
   <Vertex1 ref_type="Vertex" ref_id="119">
    <Pos>
     <V type="double" value="4.2413378130413397216"/>
     <V type="double" value="10.486954467138289715"/>
     <V type="double" value="0"/>
    </Pos>
    <Normal>
     <V type="double" value="0"/>
     <V type="double" value="0"/>
     <V type="double" value="1"/>
    </Normal>
    <Polarity>
     <V type="double" value="0.66256116495225725327"/>
     <V type="double" value="-0.74900781217361667164"/>
     <V type="double" value="0"/>
    </Polarity>
    <Area type="double" value="2.2969209954555913633"/>
    <Chem>
     <V type="double" value="0.58406131890740220491"/>
     <V type="double" value="0.45213867694378256923"/>
    </Chem>
    <type type="int" value="0"/>
   </Vertex1>
   <Vertex1 ref_type="Vertex" ref_id="120">
    <Pos>
     <V type="double" value="1.5134648793405376388"/>
     <V type="double" value="2.9247818585522349366"/>
     <V type="double" value="0"/>
    </Pos>
    <Normal>
     <V type="double" value="0"/>
     <V type="double" value="0"/>
     <V type="double" value="1"/>
    </Normal>
    <Polarity>
     <V type="double" value="0.98823652716394594364"/>
     <V type="double" value="-0.15293320888199343766"/>
     <V type="double" value="0"/>
    </Polarity>
    <Area type="double" value="2.9706557761468830314"/>
    <Chem>
     <V type="double" value="0.50087160692272258977"/>
     <V type="double" value="0.45932239536062230423"/>
    </Chem>
    <type type="int" value="0"/>
   </Vertex1>
   <Vertex1 ref_type="Vertex" ref_id="121">
    <Pos>
     <V type="double" value="8.6174122210058889948"/>
     <V type="double" value="5.9378507003194718195"/>
     <V type="double" value="0"/>
    </Pos>
    <Normal>
     <V type="double" value="0"/>
     <V type="double" value="0"/>
     <V type="double" value="1"/>
    </Normal>
    <Polarity>
     <V type="double" value="0.96826283538936885886"/>
     <V type="double" value="0.24993415453622969125"/>
     <V type="double" value="0"/>
    </Polarity>
    <Area type="double" value="2.4352748508782227077"/>
    <Chem>
     <V type="double" value="0.50533130640515577792"/>
     <V type="double" value="0.48565957810086451962"/>
    </Chem>
    <type type="int" value="0"/>
   </Vertex1>
   <Vertex1 ref_type="Vertex" ref_id="122">
    <Pos>
     <V type="double" value="9.4449589916697807013"/>
     <V type="double" value="7.3611522410870593447"/>
     <V type="double" value="0"/>
    </Pos>
    <Normal>
     <V type="double" value="0"/>
     <V type="double" value="0"/>
     <V type="double" value="1"/>
    </Normal>
    <Polarity>
     <V type="double" value="0.89810130875083027391"/>
     <V type="double" value="0.43978863016231528604"/>
     <V type="double" value="0"/>
    </Polarity>
    <Area type="double" value="2.5286327030177022657"/>
    <Chem>
     <V type="double" value="0.45815797930260904192"/>
     <V type="double" value="0.4854449475159601235"/>
    </Chem>
    <type type="int" value="0"/>
   </Vertex1>
   <Vertex1 ref_type="Vertex" ref_id="123">
    <Pos>
     <V type="double" value="8.5559133009397978498"/>
     <V type="double" value="9.0458070597132635982"/>
     <V type="double" value="0"/>
    </Pos>
    <Normal>
     <V type="double" value="0"/>
     <V type="double" value="0"/>
     <V type="double" value="1"/>
    </Normal>
    <Polarity>
     <V type="double" value="0.82394786531053987311"/>
     <V type="double" value="0.56666561149429606203"/>
     <V type="double" value="0"/>
    </Polarity>
    <Area type="double" value="2.6161633549422513845"/>
    <Chem>
     <V type="double" value="0.43140063179002013927"/>
     <V type="double" value="0.47746280920867295583"/>
    </Chem>
    <type type="int" value="0"/>
   </Vertex1>
   <Vertex1 ref_type="Vertex" ref_id="124">
    <Pos>
     <V type="double" value="9.3793593864526734194"/>
     <V type="double" value="10.413683534320163915"/>
     <V type="double" value="0"/>
    </Pos>
    <Normal>
     <V type="double" value="0"/>
     <V type="double" value="0"/>
     <V type="double" value="1"/>
    </Normal>
    <Polarity>
     <V type="double" value="0.33577297799541028223"/>
     <V type="double" value="0.94194294267120759478"/>
     <V type="double" value="0"/>
    </Polarity>
    <Area type="double" value="2.5957742331673538949"/>
    <Chem>
     <V type="double" value="0.56432536851670134226"/>
     <V type="double" value="0.53523735909857594883"/>
    </Chem>
    <type type="int" value="0"/>
   </Vertex1>
   <Vertex1 ref_type="Vertex" ref_id="125">
    <Pos>
     <V type="double" value="2.5715515526066674568"/>
     <V type="double" value="13.576528588277717802"/>
     <V type="double" value="0"/>
    </Pos>
    <Normal>
     <V type="double" value="0"/>
     <V type="double" value="0"/>
     <V type="double" value="1"/>
    </Normal>
    <Polarity>
     <V type="double" value="0.97003950478237532806"/>
     <V type="double" value="-0.24294723534455783809"/>
     <V type="double" value="0"/>
    </Polarity>
    <Area type="double" value="2.5956998560774886542"/>
    <Chem>
     <V type="double" value="0.63981754206431140641"/>
     <V type="double" value="0.67421064040499778525"/>
    </Chem>
    <type type="int" value="0"/>
   </Vertex1>
   <Vertex1 ref_type="Vertex" ref_id="126">
    <Pos>
     <V type="double" value="-0.12184244209132387426"/>
     <V type="double" value="3.0826230479413196939"/>
     <V type="double" value="0"/>
    </Pos>
    <Normal>
     <V type="double" value="0"/>
     <V type="double" value="0"/>
     <V type="double" value="1"/>
    </Normal>
    <Polarity>
     <V type="double" value="8.8817841970012528164e-17"/>
     <V type="double" value="-3.2862601528904635174e-15"/>
     <V type="double" value="0"/>
    </Polarity>
    <Area type="double" value="2.627520302187058121"/>
    <Chem>
     <V type="double" value="0.53191331579874312485"/>
     <V type="double" value="0"/>
    </Chem>
    <type type="int" value="1"/>
   </Vertex1>
   <Vertex1 ref_type="Vertex" ref_id="127">
    <Pos>
     <V type="double" value="15.440655571655808487"/>
     <V type="double" value="6.0939646785034948806"/>
     <V type="double" value="0"/>
    </Pos>
    <Normal>
     <V type="double" value="0"/>
     <V type="double" value="0"/>
     <V type="double" value="1"/>
    </Normal>
    <Polarity>
     <V type="double" value="0.6513059097249030982"/>
     <V type="double" value="0.75881526866386672658"/>
     <V type="double" value="0"/>
    </Polarity>
    <Area type="double" value="2.8120646366950392547"/>
    <Chem>
     <V type="double" value="0.45890108775980908984"/>
     <V type="double" value="0.5104395779453815285"/>
    </Chem>
    <type type="int" value="0"/>
   </Vertex1>
   <Vertex1 ref_type="Vertex" ref_id="128">
    <Pos>
     <V type="double" value="16.336060726262452647"/>
     <V type="double" value="7.4340778070903619223"/>
     <V type="double" value="0"/>
    </Pos>
    <Normal>
     <V type="double" value="0"/>
     <V type="double" value="0"/>
     <V type="double" value="1"/>
    </Normal>
    <Polarity>
     <V type="double" value="0.61231329220432972882"/>
     <V type="double" value="0.7906152238541167554"/>
     <V type="double" value="0"/>
    </Polarity>
    <Area type="double" value="2.7058616252195717422"/>
    <Chem>
     <V type="double" value="0.44469723380623793485"/>
     <V type="double" value="0.51013505372336120924"/>
    </Chem>
    <type type="int" value="0"/>
   </Vertex1>
   <Vertex1 ref_type="Vertex" ref_id="129">
    <Pos>
     <V type="double" value="17.368027084710835339"/>
     <V type="double" value="2.9464193837409755616"/>
     <V type="double" value="0"/>
    </Pos>
    <Normal>
     <V type="double" value="0"/>
     <V type="double" value="0"/>
     <V type="double" value="1"/>
    </Normal>
    <Polarity>
     <V type="double" value="0.8846503017537613589"/>
     <V type="double" value="0.46625512716428013649"/>
     <V type="double" value="0"/>
    </Polarity>
    <Area type="double" value="2.3070993137576110144"/>
    <Chem>
     <V type="double" value="0.45766075720769100466"/>
     <V type="double" value="0.55294368116667325097"/>
    </Chem>
    <type type="int" value="0"/>
   </Vertex1>
   <Vertex1 ref_type="Vertex" ref_id="130">
    <Pos>
     <V type="double" value="18.174401238352949406"/>
     <V type="double" value="4.265119424644428392"/>
     <V type="double" value="0"/>
    </Pos>
    <Normal>
     <V type="double" value="0"/>
     <V type="double" value="0"/>
     <V type="double" value="1"/>
    </Normal>
    <Polarity>
     <V type="double" value="0.85032119187285515327"/>
     <V type="double" value="0.52626406931494662533"/>
     <V type="double" value="0"/>
    </Polarity>
    <Area type="double" value="2.3157716992108916543"/>
    <Chem>
     <V type="double" value="0.53151629687516066536"/>
     <V type="double" value="0.53506313438591779352"/>
    </Chem>
    <type type="int" value="0"/>
   </Vertex1>
   <Vertex1 ref_type="Vertex" ref_id="131">
    <Pos>
     <V type="double" value="13.949774717642661415"/>
     <V type="double" value="2.9954606442474092098"/>
     <V type="double" value="0"/>
    </Pos>
    <Normal>
     <V type="double" value="0"/>
     <V type="double" value="0"/>
     <V type="double" value="1"/>
    </Normal>
    <Polarity>
     <V type="double" value="0.98513968985262412303"/>
     <V type="double" value="0.17175503333840186349"/>
     <V type="double" value="0"/>
    </Polarity>
    <Area type="double" value="2.0800858330750737757"/>
    <Chem>
     <V type="double" value="0.51184971825798464273"/>
     <V type="double" value="0.59478396401542243943"/>
    </Chem>
    <type type="int" value="0"/>
   </Vertex1>
   <Vertex1 ref_type="Vertex" ref_id="132">
    <Pos>
     <V type="double" value="14.711720920613021946"/>
     <V type="double" value="4.63508511450855476"/>
     <V type="double" value="0"/>
    </Pos>
    <Normal>
     <V type="double" value="0"/>
     <V type="double" value="0"/>
     <V type="double" value="1"/>
    </Normal>
    <Polarity>
     <V type="double" value="0.89178859345593586294"/>
     <V type="double" value="0.45245232299313420388"/>
     <V type="double" value="0"/>
    </Polarity>
    <Area type="double" value="2.8176269770771313894"/>
    <Chem>
     <V type="double" value="0.42424231107049437117"/>
     <V type="double" value="0.51051908232960030443"/>
    </Chem>
    <type type="int" value="0"/>
   </Vertex1>
   <Vertex1 ref_type="Vertex" ref_id="133">
    <Pos>
     <V type="double" value="13.684682798040592289"/>
     <V type="double" value="6.1523379070981931704"/>
     <V type="double" value="0"/>
    </Pos>
    <Normal>
     <V type="double" value="0"/>
     <V type="double" value="0"/>
     <V type="double" value="1"/>
    </Normal>
    <Polarity>
     <V type="double" value="0.78130327161083590326"/>
     <V type="double" value="0.62415158236617862553"/>
     <V type="double" value="0"/>
    </Polarity>
    <Area type="double" value="2.6579476461536435394"/>
    <Chem>
     <V type="double" value="0.46015831055374872838"/>
     <V type="double" value="0.5619226358100928298"/>
    </Chem>
    <type type="int" value="0"/>
   </Vertex1>
   <Vertex1 ref_type="Vertex" ref_id="134">
    <Pos>
     <V type="double" value="14.436171717352264565"/>
     <V type="double" value="7.6258530978787053556"/>
     <V type="double" value="0"/>
    </Pos>
    <Normal>
     <V type="double" value="0"/>
     <V type="double" value="0"/>
     <V type="double" value="1"/>
    </Normal>
    <Polarity>
     <V type="double" value="0.46361434405062695863"/>
     <V type="double" value="0.88603709854074796937"/>
     <V type="double" value="0"/>
    </Polarity>
    <Area type="double" value="2.3692902425071729056"/>
    <Chem>
     <V type="double" value="0.50488274049245751574"/>
     <V type="double" value="0.54701073854977599886"/>
    </Chem>
    <type type="int" value="0"/>
   </Vertex1>
   <Vertex1 ref_type="Vertex" ref_id="135">
    <Pos>
     <V type="double" value="19.05898786928932509"/>
     <V type="double" value="9.1775086708482671582"/>
     <V type="double" value="0"/>
    </Pos>
    <Normal>
     <V type="double" value="0"/>
     <V type="double" value="0"/>
     <V type="double" value="1"/>
    </Normal>
    <Polarity>
     <V type="double" value="0.85637146971685507157"/>
     <V type="double" value="0.51636024813592473759"/>
     <V type="double" value="0"/>
    </Polarity>
    <Area type="double" value="2.7142166409466783605"/>
    <Chem>
     <V type="double" value="0.4436629404475460059"/>
     <V type="double" value="0.53800188670894766307"/>
    </Chem>
    <type type="int" value="0"/>
   </Vertex1>
   <Vertex1 ref_type="Vertex" ref_id="136">
    <Pos>
     <V type="double" value="19.965342702007042419"/>
     <V type="double" value="10.47622159067931058"/>
     <V type="double" value="0"/>
    </Pos>
    <Normal>
     <V type="double" value="0"/>
     <V type="double" value="0"/>
     <V type="double" value="1"/>
    </Normal>
    <Polarity>
     <V type="double" value="0.91876211405558205758"/>
     <V type="double" value="0.39481157249518095131"/>
     <V type="double" value="0"/>
    </Polarity>
    <Area type="double" value="2.5235963344768972405"/>
    <Chem>
     <V type="double" value="0.49747279583304215844"/>
     <V type="double" value="0.52089555666248144039"/>
    </Chem>
    <type type="int" value="0"/>
   </Vertex1>
   <Vertex1 ref_type="Vertex" ref_id="137">
    <Pos>
     <V type="double" value="17.242105865636766282"/>
     <V type="double" value="11.915493345645145951"/>
     <V type="double" value="0"/>
    </Pos>
    <Normal>
     <V type="double" value="0"/>
     <V type="double" value="0"/>
     <V type="double" value="1"/>
    </Normal>
    <Polarity>
     <V type="double" value="0.35239111164363373652"/>
     <V type="double" value="0.93585282199423014404"/>
     <V type="double" value="0"/>
    </Polarity>
    <Area type="double" value="2.2359595508221254967"/>
    <Chem>
     <V type="double" value="0.50905392871772159324"/>
     <V type="double" value="0.57895764253217474327"/>
    </Chem>
    <type type="int" value="0"/>
   </Vertex1>
   <Vertex1 ref_type="Vertex" ref_id="138">
    <Pos>
     <V type="double" value="18.211014203573292036"/>
     <V type="double" value="13.479452755397185015"/>
     <V type="double" value="0"/>
    </Pos>
    <Normal>
     <V type="double" value="0"/>
     <V type="double" value="0"/>
     <V type="double" value="1"/>
    </Normal>
    <Polarity>
     <V type="double" value="0.99903660214340128665"/>
     <V type="double" value="0.043884707789470865646"/>
     <V type="double" value="0"/>
    </Polarity>
    <Area type="double" value="2.5026879603332998769"/>
    <Chem>
     <V type="double" value="0.62570679484285296468"/>
     <V type="double" value="0.60892103231394267837"/>
    </Chem>
    <type type="int" value="0"/>
   </Vertex1>
   <Vertex1 ref_type="Vertex" ref_id="139">
    <Pos>
     <V type="double" value="14.051447455475479131"/>
     <V type="double" value="9.0919027858963268329"/>
     <V type="double" value="0"/>
    </Pos>
    <Normal>
     <V type="double" value="0"/>
     <V type="double" value="0"/>
     <V type="double" value="1"/>
    </Normal>
    <Polarity>
     <V type="double" value="0.47163426889188775348"/>
     <V type="double" value="0.88179425968125613178"/>
     <V type="double" value="0"/>
    </Polarity>
    <Area type="double" value="2.8777774041610233446"/>
    <Chem>
     <V type="double" value="0.46220898179782365922"/>
     <V type="double" value="0.49984962588381698367"/>
    </Chem>
    <type type="int" value="0"/>
   </Vertex1>
   <Vertex1 ref_type="Vertex" ref_id="140">
    <Pos>
     <V type="double" value="14.720320837559848215"/>
     <V type="double" value="10.619206531455185782"/>
     <V type="double" value="0"/>
    </Pos>
    <Normal>
     <V type="double" value="0"/>
     <V type="double" value="0"/>
     <V type="double" value="1"/>
    </Normal>
    <Polarity>
     <V type="double" value="0.41524072010391460674"/>
     <V type="double" value="0.90971157207522768129"/>
     <V type="double" value="0"/>
    </Polarity>
    <Area type="double" value="2.7662462298380718906"/>
    <Chem>
     <V type="double" value="0.43549006306125959131"/>
     <V type="double" value="0.50179658974228014134"/>
    </Chem>
    <type type="int" value="0"/>
   </Vertex1>
   <Vertex1 ref_type="Vertex" ref_id="141">
    <Pos>
     <V type="double" value="3.4351330805414441727"/>
     <V type="double" value="0.12415616698014808605"/>
     <V type="double" value="0"/>
    </Pos>
    <Normal>
     <V type="double" value="0"/>
     <V type="double" value="0"/>
     <V type="double" value="1"/>
    </Normal>
    <Polarity>
     <V type="double" value="0.99619054626132585994"/>
     <V type="double" value="0.087203185375083869246"/>
     <V type="double" value="0"/>
    </Polarity>
    <Area type="double" value="2.5682818576569572677"/>
    <Chem>
     <V type="double" value="0.53549898178536714521"/>
     <V type="double" value="0.48719351738293115162"/>
    </Chem>
    <type type="int" value="0"/>
   </Vertex1>
   <Vertex1 ref_type="Vertex" ref_id="142">
    <Pos>
     <V type="double" value="4.5079357821014438557"/>
     <V type="double" value="1.4504507914126436585"/>
     <V type="double" value="0"/>
    </Pos>
    <Normal>
     <V type="double" value="0"/>
     <V type="double" value="0"/>
     <V type="double" value="1"/>
    </Normal>
    <Polarity>
     <V type="double" value="0.99352484721286582481"/>
     <V type="double" value="-0.11361504288892194936"/>
     <V type="double" value="0"/>
    </Polarity>
    <Area type="double" value="2.6308446401096063916"/>
    <Chem>
     <V type="double" value="0.46554930929298632414"/>
     <V type="double" value="0.4856340644016964303"/>
    </Chem>
    <type type="int" value="0"/>
   </Vertex1>
   <Vertex1 ref_type="Vertex" ref_id="143">
    <Pos>
     <V type="double" value="15.551864729436847057"/>
     <V type="double" value="0.22933202654503967444"/>
     <V type="double" value="0"/>
    </Pos>
    <Normal>
     <V type="double" value="0"/>
     <V type="double" value="0"/>
     <V type="double" value="1"/>
    </Normal>
    <Polarity>
     <V type="double" value="0.99145002937724269199"/>
     <V type="double" value="0.13048693132978747555"/>
     <V type="double" value="0"/>
    </Polarity>
    <Area type="double" value="2.925281188831449164"/>
    <Chem>
     <V type="double" value="0.46891552790428342457"/>
     <V type="double" value="0.49763454870737938718"/>
    </Chem>
    <type type="int" value="0"/>
   </Vertex1>
   <Vertex1 ref_type="Vertex" ref_id="144">
    <Pos>
     <V type="double" value="16.603434143647668009"/>
     <V type="double" value="1.6682356863767673349"/>
     <V type="double" value="0"/>
    </Pos>
    <Normal>
     <V type="double" value="0"/>
     <V type="double" value="0"/>
     <V type="double" value="1"/>
    </Normal>
    <Polarity>
     <V type="double" value="0.97760537649219803047"/>
     <V type="double" value="0.21044649641547261143"/>
     <V type="double" value="0"/>
    </Polarity>
    <Area type="double" value="2.733146379245353863"/>
    <Chem>
     <V type="double" value="0.42757982982089709489"/>
     <V type="double" value="0.53500959252903979024"/>
    </Chem>
    <type type="int" value="0"/>
   </Vertex1>
   <Vertex1 ref_type="Vertex" ref_id="145">
    <Pos>
     <V type="double" value="20.515607793839020445"/>
     <V type="double" value="0.0063227679829776436971"/>
     <V type="double" value="0"/>
    </Pos>
    <Normal>
     <V type="double" value="0"/>
     <V type="double" value="0"/>
     <V type="double" value="1"/>
    </Normal>
    <Polarity>
     <V type="double" value="0.99782973684305498185"/>
     <V type="double" value="0.065846915430561203664"/>
     <V type="double" value="0"/>
    </Polarity>
    <Area type="double" value="2.4396620793484595779"/>
    <Chem>
     <V type="double" value="0.59490005664662470863"/>
     <V type="double" value="0.58820815500352963134"/>
    </Chem>
    <type type="int" value="0"/>
   </Vertex1>
   <Vertex1 ref_type="Vertex" ref_id="146">
    <Pos>
     <V type="double" value="21.767800755610785757"/>
     <V type="double" value="1.6384460001954430641"/>
     <V type="double" value="0"/>
    </Pos>
    <Normal>
     <V type="double" value="0"/>
     <V type="double" value="0"/>
     <V type="double" value="1"/>
    </Normal>
    <Polarity>
     <V type="double" value="0.99999841317376025884"/>
     <V type="double" value="-0.0017814740979332488718"/>
     <V type="double" value="0"/>
    </Polarity>
    <Area type="double" value="2.1819368277998933969"/>
    <Chem>
     <V type="double" value="0.51980324930518384541"/>
     <V type="double" value="0.54756385023314857463"/>
    </Chem>
    <type type="int" value="0"/>
   </Vertex1>
   <Vertex1 ref_type="Vertex" ref_id="147">
    <Pos>
     <V type="double" value="15.884957265956170858"/>
     <V type="double" value="8.9870992056367189349"/>
     <V type="double" value="0"/>
    </Pos>
    <Normal>
     <V type="double" value="0"/>
     <V type="double" value="0"/>
     <V type="double" value="1"/>
    </Normal>
    <Polarity>
     <V type="double" value="0.61611326785094200353"/>
     <V type="double" value="0.7876575659371485294"/>
     <V type="double" value="0"/>
    </Polarity>
    <Area type="double" value="2.5868463168093080995"/>
    <Chem>
     <V type="double" value="0.46834409866656900867"/>
     <V type="double" value="0.56393899109279377324"/>
    </Chem>
    <type type="int" value="0"/>
   </Vertex1>
   <Vertex1 ref_type="Vertex" ref_id="148">
    <Pos>
     <V type="double" value="16.382032583448413732"/>
     <V type="double" value="10.482857156239051122"/>
     <V type="double" value="0"/>
    </Pos>
    <Normal>
     <V type="double" value="0"/>
     <V type="double" value="0"/>
     <V type="double" value="1"/>
    </Normal>
    <Polarity>
     <V type="double" value="0.60299429579852337202"/>
     <V type="double" value="0.79774549778387515708"/>
     <V type="double" value="0"/>
    </Polarity>
    <Area type="double" value="2.5189830144990548177"/>
    <Chem>
     <V type="double" value="0.4259726362927947485"/>
     <V type="double" value="0.49962152476090115893"/>
    </Chem>
    <type type="int" value="0"/>
   </Vertex1>
   <Vertex1 ref_type="Vertex" ref_id="149">
    <Pos>
     <V type="double" value="15.670470378638993836"/>
     <V type="double" value="11.979203511775311952"/>
     <V type="double" value="0"/>
    </Pos>
    <Normal>
     <V type="double" value="0"/>
     <V type="double" value="0"/>
     <V type="double" value="1"/>
    </Normal>
    <Polarity>
     <V type="double" value="0.2394985403103514765"/>
     <V type="double" value="0.97089672426536233196"/>
     <V type="double" value="0"/>
    </Polarity>
    <Area type="double" value="2.2349293529227405308"/>
    <Chem>
     <V type="double" value="0.45252954622071261959"/>
     <V type="double" value="0.56196950719330085455"/>
    </Chem>
    <type type="int" value="0"/>
   </Vertex1>
   <Vertex1 ref_type="Vertex" ref_id="150">
    <Pos>
     <V type="double" value="16.521220221193129163"/>
     <V type="double" value="13.361986775773164737"/>
     <V type="double" value="0"/>
    </Pos>
    <Normal>
     <V type="double" value="0"/>
     <V type="double" value="0"/>
     <V type="double" value="1"/>
    </Normal>
    <Polarity>
     <V type="double" value="0.41148045032037361413"/>
     <V type="double" value="0.91141858605370928981"/>
     <V type="double" value="0"/>
    </Polarity>
    <Area type="double" value="2.5659973094659163095"/>
    <Chem>
     <V type="double" value="0.64907121803982881225"/>
     <V type="double" value="0.663943828661230806"/>
    </Chem>
    <type type="int" value="0"/>
   </Vertex1>
   <Vertex1 ref_type="Vertex" ref_id="151">
    <Pos>
     <V type="double" value="17.457335192871497043"/>
     <V type="double" value="8.9128142863993655709"/>
     <V type="double" value="0"/>
    </Pos>
    <Normal>
     <V type="double" value="0"/>
     <V type="double" value="0"/>
     <V type="double" value="1"/>
    </Normal>
    <Polarity>
     <V type="double" value="0.75169470380027303413"/>
     <V type="double" value="0.65951123741648232102"/>
     <V type="double" value="0"/>
    </Polarity>
    <Area type="double" value="2.6450449537758187191"/>
    <Chem>
     <V type="double" value="0.43969621965486449522"/>
     <V type="double" value="0.52653772993997205454"/>
    </Chem>
    <type type="int" value="0"/>
   </Vertex1>
   <Vertex1 ref_type="Vertex" ref_id="152">
    <Pos>
     <V type="double" value="18.106857237143302086"/>
     <V type="double" value="10.686140738564994024"/>
     <V type="double" value="0"/>
    </Pos>
    <Normal>
     <V type="double" value="0"/>
     <V type="double" value="0"/>
     <V type="double" value="1"/>
    </Normal>
    <Polarity>
     <V type="double" value="0.63244093239842491538"/>
     <V type="double" value="0.77460858956444000878"/>
     <V type="double" value="0"/>
    </Polarity>
    <Area type="double" value="2.7486060176309905501"/>
    <Chem>
     <V type="double" value="0.48292863272922720297"/>
     <V type="double" value="0.6085223131192517565"/>
    </Chem>
    <type type="int" value="0"/>
   </Vertex1>
   <Vertex1 ref_type="Vertex" ref_id="153">
    <Pos>
     <V type="double" value="5.1433596988530947414"/>
     <V type="double" value="0.011935625852633802157"/>
     <V type="double" value="0"/>
    </Pos>
    <Normal>
     <V type="double" value="0"/>
     <V type="double" value="0"/>
     <V type="double" value="1"/>
    </Normal>
    <Polarity>
     <V type="double" value="0.99757133178713230937"/>
     <V type="double" value="0.069652264833579308201"/>
     <V type="double" value="0"/>
    </Polarity>
    <Area type="double" value="2.530188036580106381"/>
    <Chem>
     <V type="double" value="0.53377431614165860019"/>
     <V type="double" value="0.51949599694844372788"/>
    </Chem>
    <type type="int" value="0"/>
   </Vertex1>
   <Vertex1 ref_type="Vertex" ref_id="154">
    <Pos>
     <V type="double" value="6.177716049411087873"/>
     <V type="double" value="1.7269003662796666987"/>
     <V type="double" value="0"/>
    </Pos>
    <Normal>
     <V type="double" value="0"/>
     <V type="double" value="0"/>
     <V type="double" value="1"/>
    </Normal>
    <Polarity>
     <V type="double" value="0.99531293443915425101"/>
     <V type="double" value="0.096706579600974743038"/>
     <V type="double" value="0"/>
    </Polarity>
    <Area type="double" value="2.4657924101177846055"/>
    <Chem>
     <V type="double" value="0.47288849919349373874"/>
     <V type="double" value="0.52512323787256331986"/>
    </Chem>
    <type type="int" value="0"/>
   </Vertex1>
   <Vertex1 ref_type="Vertex" ref_id="155">
    <Pos>
     <V type="double" value="31.167525438221431955"/>
     <V type="double" value="2.8816295322865359552"/>
     <V type="double" value="0"/>
    </Pos>
    <Normal>
     <V type="double" value="0"/>
     <V type="double" value="0"/>
     <V type="double" value="1"/>
    </Normal>
    <Polarity>
     <V type="double" value="0.29821252512833940074"/>
     <V type="double" value="0.95449949704364944747"/>
     <V type="double" value="0"/>
    </Polarity>
    <Area type="double" value="2.5605375022151237729"/>
    <Chem>
     <V type="double" value="0.55029160036177471316"/>
     <V type="double" value="0.48502674877029466893"/>
    </Chem>
    <type type="int" value="0"/>
   </Vertex1>
   <Vertex1 ref_type="Vertex" ref_id="156">
    <Pos>
     <V type="double" value="31.926867033216115743"/>
     <V type="double" value="4.5830025798426889949"/>
     <V type="double" value="0"/>
    </Pos>
    <Normal>
     <V type="double" value="0"/>
     <V type="double" value="0"/>
     <V type="double" value="1"/>
    </Normal>
    <Polarity>
     <V type="double" value="0.86627244591514496186"/>
     <V type="double" value="0.4995718661495984203"/>
     <V type="double" value="0"/>
    </Polarity>
    <Area type="double" value="2.5150222021454116117"/>
    <Chem>
     <V type="double" value="0.5015588617990832665"/>
     <V type="double" value="0.50605794502330625484"/>
    </Chem>
    <type type="int" value="0"/>
   </Vertex1>
   <Vertex1 ref_type="Vertex" ref_id="157">
    <Pos>
     <V type="double" value="30.947658873369380927"/>
     <V type="double" value="5.9058087176411753205"/>
     <V type="double" value="0"/>
    </Pos>
    <Normal>
     <V type="double" value="0"/>
     <V type="double" value="0"/>
     <V type="double" value="1"/>
    </Normal>
    <Polarity>
     <V type="double" value="0.8420753235323678032"/>
     <V type="double" value="0.53935994428383171595"/>
     <V type="double" value="0"/>
    </Polarity>
    <Area type="double" value="2.4500104252659609116"/>
    <Chem>
     <V type="double" value="0.54356292795334471002"/>
     <V type="double" value="0.52292954673091118778"/>
    </Chem>
    <type type="int" value="0"/>
   </Vertex1>
   <Vertex1 ref_type="Vertex" ref_id="158">
    <Pos>
     <V type="double" value="31.983004673132708007"/>
     <V type="double" value="7.4961371476532088209"/>
     <V type="double" value="0"/>
    </Pos>
    <Normal>
     <V type="double" value="0"/>
     <V type="double" value="0"/>
     <V type="double" value="1"/>
    </Normal>
    <Polarity>
     <V type="double" value="0.67196076859631626021"/>
     <V type="double" value="0.74058674405328650536"/>
     <V type="double" value="0"/>
    </Polarity>
    <Area type="double" value="2.6806107260247395985"/>
    <Chem>
     <V type="double" value="0.46832707916163779371"/>
     <V type="double" value="0.52055197518732387874"/>
    </Chem>
    <type type="int" value="0"/>
   </Vertex1>
   <Vertex1 ref_type="Vertex" ref_id="159">
    <Pos>
     <V type="double" value="36.313159314407570832"/>
     <V type="double" value="-0.16576199178112960286"/>
     <V type="double" value="0"/>
    </Pos>
    <Normal>
     <V type="double" value="0"/>
     <V type="double" value="0"/>
     <V type="double" value="1"/>
    </Normal>
    <Polarity>
     <V type="double" value="-0.95559582718268631929"/>
     <V type="double" value="0.29468053052591924867"/>
     <V type="double" value="0"/>
    </Polarity>
    <Area type="double" value="2.356201015431501844"/>
    <Chem>
     <V type="double" value="0.48188726505533063804"/>
     <V type="double" value="0.84823661946070838535"/>
    </Chem>
    <type type="int" value="0"/>
   </Vertex1>
   <Vertex1 ref_type="Vertex" ref_id="160">
    <Pos>
     <V type="double" value="37.304280766129345182"/>
     <V type="double" value="1.6215740263334563753"/>
     <V type="double" value="0"/>
    </Pos>
    <Normal>
     <V type="double" value="0"/>
     <V type="double" value="0"/>
     <V type="double" value="1"/>
    </Normal>
    <Polarity>
     <V type="double" value="0.19717640580149461971"/>
     <V type="double" value="-0.98036802528193678352"/>
     <V type="double" value="0"/>
    </Polarity>
    <Area type="double" value="2.8855860969528794868"/>
    <Chem>
     <V type="double" value="0.39954243756939888943"/>
     <V type="double" value="0.55041906749853575231"/>
    </Chem>
    <type type="int" value="0"/>
   </Vertex1>
   <Vertex1 ref_type="Vertex" ref_id="161">
    <Pos>
     <V type="double" value="36.210639722958141817"/>
     <V type="double" value="2.9475386861880648048"/>
     <V type="double" value="0"/>
    </Pos>
    <Normal>
     <V type="double" value="0"/>
     <V type="double" value="0"/>
     <V type="double" value="1"/>
    </Normal>
    <Polarity>
     <V type="double" value="0.98096573575127854472"/>
     <V type="double" value="-0.1941809086443694321"/>
     <V type="double" value="0"/>
    </Polarity>
    <Area type="double" value="2.6322222043620526755"/>
    <Chem>
     <V type="double" value="0.50480530463684269993"/>
     <V type="double" value="0.54945169491872447587"/>
    </Chem>
    <type type="int" value="0"/>
   </Vertex1>
   <Vertex1 ref_type="Vertex" ref_id="162">
    <Pos>
     <V type="double" value="37.072729637826867588"/>
     <V type="double" value="4.4204410623995107343"/>
     <V type="double" value="0"/>
    </Pos>
    <Normal>
     <V type="double" value="0"/>
     <V type="double" value="0"/>
     <V type="double" value="1"/>
    </Normal>
    <Polarity>
     <V type="double" value="0.95278024675238848218"/>
     <V type="double" value="-0.30366066817824421964"/>
     <V type="double" value="0"/>
    </Polarity>
    <Area type="double" value="2.5509280688024933426"/>
    <Chem>
     <V type="double" value="0.49144787382779087093"/>
     <V type="double" value="0.54793657616209856531"/>
    </Chem>
    <type type="int" value="0"/>
   </Vertex1>
   <Vertex1 ref_type="Vertex" ref_id="163">
    <Pos>
     <V type="double" value="41.723159306317249673"/>
     <V type="double" value="8.9150440188273947228"/>
     <V type="double" value="0"/>
    </Pos>
    <Normal>
     <V type="double" value="0"/>
     <V type="double" value="0"/>
     <V type="double" value="1"/>
    </Normal>
    <Polarity>
     <V type="double" value="0.80957229173898948016"/>
     <V type="double" value="0.58702019083544343392"/>
     <V type="double" value="0"/>
    </Polarity>
    <Area type="double" value="2.5120629193754053787"/>
    <Chem>
     <V type="double" value="0.48211798092582197617"/>
     <V type="double" value="0.51222611576283150203"/>
    </Chem>
    <type type="int" value="0"/>
   </Vertex1>
   <Vertex1 ref_type="Vertex" ref_id="164">
    <Pos>
     <V type="double" value="42.417551173407929355"/>
     <V type="double" value="10.473153497222167374"/>
     <V type="double" value="0"/>
    </Pos>
    <Normal>
     <V type="double" value="0"/>
     <V type="double" value="0"/>
     <V type="double" value="1"/>
    </Normal>
    <Polarity>
     <V type="double" value="0.96246752655192913117"/>
     <V type="double" value="0.27139686868682111331"/>
     <V type="double" value="0"/>
    </Polarity>
    <Area type="double" value="2.8675878118232991376"/>
    <Chem>
     <V type="double" value="0.49129786761603261303"/>
     <V type="double" value="0.473918135192206047"/>
    </Chem>
    <type type="int" value="0"/>
   </Vertex1>
   <Vertex1 ref_type="Vertex" ref_id="165">
    <Pos>
     <V type="double" value="41.426222831945963776"/>
     <V type="double" value="12.021412869064121764"/>
     <V type="double" value="0"/>
    </Pos>
    <Normal>
     <V type="double" value="0"/>
     <V type="double" value="0"/>
     <V type="double" value="1"/>
    </Normal>
    <Polarity>
     <V type="double" value="0.98299449192328669511"/>
     <V type="double" value="0.18363504253948756406"/>
     <V type="double" value="0"/>
    </Polarity>
    <Area type="double" value="2.7343542673959659872"/>
    <Chem>
     <V type="double" value="0.52068223031323979111"/>
     <V type="double" value="0.45491753318119015903"/>
    </Chem>
    <type type="int" value="0"/>
   </Vertex1>
   <Vertex1 ref_type="Vertex" ref_id="166">
    <Pos>
     <V type="double" value="42.452510871904742373"/>
     <V type="double" value="13.420834049867949034"/>
     <V type="double" value="0"/>
    </Pos>
    <Normal>
     <V type="double" value="0"/>
     <V type="double" value="0"/>
     <V type="double" value="1"/>
    </Normal>
    <Polarity>
     <V type="double" value="0.99435391198787959066"/>
     <V type="double" value="-0.10611454996559255282"/>
     <V type="double" value="0"/>
    </Polarity>
    <Area type="double" value="2.6612528403678279432"/>
    <Chem>
     <V type="double" value="0.53472337533148284194"/>
     <V type="double" value="0.46518088625139797365"/>
    </Chem>
    <type type="int" value="0"/>
   </Vertex1>
   <Vertex1 ref_type="Vertex" ref_id="167">
    <Pos>
     <V type="double" value="7.0211260701377602444"/>
     <V type="double" value="6.1250449716362656005"/>
     <V type="double" value="0"/>
    </Pos>
    <Normal>
     <V type="double" value="0"/>
     <V type="double" value="0"/>
     <V type="double" value="1"/>
    </Normal>
    <Polarity>
     <V type="double" value="0.99961057529700225732"/>
     <V type="double" value="0.027905156412323012943"/>
     <V type="double" value="0"/>
    </Polarity>
    <Area type="double" value="2.1958641496257840231"/>
    <Chem>
     <V type="double" value="0.50982618015793412791"/>
     <V type="double" value="0.52284008412236249175"/>
    </Chem>
    <type type="int" value="0"/>
   </Vertex1>
   <Vertex1 ref_type="Vertex" ref_id="168">
    <Pos>
     <V type="double" value="7.9647611749179842988"/>
     <V type="double" value="7.478407645459584252"/>
     <V type="double" value="0"/>
    </Pos>
    <Normal>
     <V type="double" value="0"/>
     <V type="double" value="0"/>
     <V type="double" value="1"/>
    </Normal>
    <Polarity>
     <V type="double" value="0.96384834785293405091"/>
     <V type="double" value="0.26645142585688974535"/>
     <V type="double" value="0"/>
    </Polarity>
    <Area type="double" value="2.3830919732850106563"/>
    <Chem>
     <V type="double" value="0.48764010080086961363"/>
     <V type="double" value="0.52633595835171842481"/>
    </Chem>
    <type type="int" value="0"/>
   </Vertex1>
   <Vertex1 ref_type="Vertex" ref_id="169">
    <Pos>
     <V type="double" value="8.540409475602510625"/>
     <V type="double" value="3.0564365317959065749"/>
     <V type="double" value="0"/>
    </Pos>
    <Normal>
     <V type="double" value="0"/>
     <V type="double" value="0"/>
     <V type="double" value="1"/>
    </Normal>
    <Polarity>
     <V type="double" value="0.99398344953772344024"/>
     <V type="double" value="0.10953037042340391105"/>
     <V type="double" value="0"/>
    </Polarity>
    <Area type="double" value="2.6422319018107804922"/>
    <Chem>
     <V type="double" value="0.45391454816348825174"/>
     <V type="double" value="0.479973567020527625"/>
    </Chem>
    <type type="int" value="0"/>
   </Vertex1>
   <Vertex1 ref_type="Vertex" ref_id="170">
    <Pos>
     <V type="double" value="9.5424305421411776962"/>
     <V type="double" value="4.4052845147758175059"/>
     <V type="double" value="0"/>
    </Pos>
    <Normal>
     <V type="double" value="0"/>
     <V type="double" value="0"/>
     <V type="double" value="1"/>
    </Normal>
    <Polarity>
     <V type="double" value="0.97427994676698259635"/>
     <V type="double" value="0.22534104226200241117"/>
     <V type="double" value="0"/>
    </Polarity>
    <Area type="double" value="2.8440190907152445021"/>
    <Chem>
     <V type="double" value="0.44445480113017604706"/>
     <V type="double" value="0.49616682804265710427"/>
    </Chem>
    <type type="int" value="0"/>
   </Vertex1>
   <Vertex1 ref_type="Vertex" ref_id="171">
    <Pos>
     <V type="double" value="30.370196480358885083"/>
     <V type="double" value="4.3541591531179708596"/>
     <V type="double" value="0"/>
    </Pos>
    <Normal>
     <V type="double" value="0"/>
     <V type="double" value="0"/>
     <V type="double" value="1"/>
    </Normal>
    <Polarity>
     <V type="double" value="0.66776856648835103414"/>
     <V type="double" value="0.74436895529709778963"/>
     <V type="double" value="0"/>
    </Polarity>
    <Area type="double" value="2.4717844723507336191"/>
    <Chem>
     <V type="double" value="0.47815476997742889509"/>
     <V type="double" value="0.46675802096055990509"/>
    </Chem>
    <type type="int" value="0"/>
   </Vertex1>
   <Vertex1 ref_type="Vertex" ref_id="172">
    <Pos>
     <V type="double" value="29.459897429253896206"/>
     <V type="double" value="6.0908744747976744094"/>
     <V type="double" value="0"/>
    </Pos>
    <Normal>
     <V type="double" value="0"/>
     <V type="double" value="0"/>
     <V type="double" value="1"/>
    </Normal>
    <Polarity>
     <V type="double" value="0.88628767033709687784"/>
     <V type="double" value="0.46313514810305794756"/>
     <V type="double" value="0"/>
    </Polarity>
    <Area type="double" value="2.3793646064433171539"/>
    <Chem>
     <V type="double" value="0.47045992091083216335"/>
     <V type="double" value="0.47364113144001074307"/>
    </Chem>
    <type type="int" value="0"/>
   </Vertex1>
   <Vertex1 ref_type="Vertex" ref_id="173">
    <Pos>
     <V type="double" value="30.373988945042142973"/>
     <V type="double" value="7.3718935748976210931"/>
     <V type="double" value="0"/>
    </Pos>
    <Normal>
     <V type="double" value="0"/>
     <V type="double" value="0"/>
     <V type="double" value="1"/>
    </Normal>
    <Polarity>
     <V type="double" value="0.76048579337112620635"/>
     <V type="double" value="0.649354570385616503"/>
     <V type="double" value="0"/>
    </Polarity>
    <Area type="double" value="2.1721042844081384082"/>
    <Chem>
     <V type="double" value="0.46693276653770454665"/>
     <V type="double" value="0.4893460064069516946"/>
    </Chem>
    <type type="int" value="0"/>
   </Vertex1>
   <Vertex1 ref_type="Vertex" ref_id="174">
    <Pos>
     <V type="double" value="2.713555825164895019"/>
     <V type="double" value="7.6337492543618017393"/>
     <V type="double" value="0"/>
    </Pos>
    <Normal>
     <V type="double" value="0"/>
     <V type="double" value="0"/>
     <V type="double" value="1"/>
    </Normal>
    <Polarity>
     <V type="double" value="0.85390434931097269899"/>
     <V type="double" value="-0.52042997821782355228"/>
     <V type="double" value="0"/>
    </Polarity>
    <Area type="double" value="3.2386007667209781857"/>
    <Chem>
     <V type="double" value="0.47123600596085118974"/>
     <V type="double" value="0.45768023250859346529"/>
    </Chem>
    <type type="int" value="0"/>
   </Vertex1>
   <Vertex1 ref_type="Vertex" ref_id="175">
    <Pos>
     <V type="double" value="5.1885291095362022773"/>
     <V type="double" value="3.1039345766955617201"/>
     <V type="double" value="0"/>
    </Pos>
    <Normal>
     <V type="double" value="0"/>
     <V type="double" value="0"/>
     <V type="double" value="1"/>
    </Normal>
    <Polarity>
     <V type="double" value="0.99947940219045039445"/>
     <V type="double" value="-0.032263363076712313349"/>
     <V type="double" value="0"/>
    </Polarity>
    <Area type="double" value="2.4415127410641099814"/>
    <Chem>
     <V type="double" value="0.52635245663435892283"/>
     <V type="double" value="0.48717655647342561487"/>
    </Chem>
    <type type="int" value="0"/>
   </Vertex1>
   <Vertex1 ref_type="Vertex" ref_id="176">
    <Pos>
     <V type="double" value="6.013550587231180522"/>
     <V type="double" value="4.4141308860133685599"/>
     <V type="double" value="0"/>
    </Pos>
    <Normal>
     <V type="double" value="0"/>
     <V type="double" value="0"/>
     <V type="double" value="1"/>
    </Normal>
    <Polarity>
     <V type="double" value="0.99999700231755672686"/>
     <V type="double" value="-0.0024485415864313260677"/>
     <V type="double" value="0"/>
    </Polarity>
    <Area type="double" value="2.6749552027174932078"/>
    <Chem>
     <V type="double" value="0.50632406708822963459"/>
     <V type="double" value="0.46325187411226292911"/>
    </Chem>
    <type type="int" value="0"/>
   </Vertex1>
   <Vertex1 ref_type="Vertex" ref_id="177">
    <Pos>
     <V type="double" value="41.513708261161504254"/>
     <V type="double" value="3.0066795916057666993"/>
     <V type="double" value="0"/>
    </Pos>
    <Normal>
     <V type="double" value="0"/>
     <V type="double" value="0"/>
     <V type="double" value="1"/>
    </Normal>
    <Polarity>
     <V type="double" value="0.95684356386347979573"/>
     <V type="double" value="0.29060350013899510779"/>
     <V type="double" value="0"/>
    </Polarity>
    <Area type="double" value="2.9282020552589642648"/>
    <Chem>
     <V type="double" value="0.44276460412757723262"/>
     <V type="double" value="0.45474030112755803312"/>
    </Chem>
    <type type="int" value="0"/>
   </Vertex1>
   <Vertex1 ref_type="Vertex" ref_id="178">
    <Pos>
     <V type="double" value="42.43417347681270968"/>
     <V type="double" value="4.5496491482788323779"/>
     <V type="double" value="0"/>
    </Pos>
    <Normal>
     <V type="double" value="0"/>
     <V type="double" value="0"/>
     <V type="double" value="1"/>
    </Normal>
    <Polarity>
     <V type="double" value="0.90339159002032254353"/>
     <V type="double" value="0.42881655178007466178"/>
     <V type="double" value="0"/>
    </Polarity>
    <Area type="double" value="2.7198344579614817107"/>
    <Chem>
     <V type="double" value="0.472729051615350504"/>
     <V type="double" value="0.5376150883110405454"/>
    </Chem>
    <type type="int" value="0"/>
   </Vertex1>
   <Vertex1 ref_type="Vertex" ref_id="179">
    <Pos>
     <V type="double" value="41.636314616872475369"/>
     <V type="double" value="6.0056095779870881657"/>
     <V type="double" value="0"/>
    </Pos>
    <Normal>
     <V type="double" value="0"/>
     <V type="double" value="0"/>
     <V type="double" value="1"/>
    </Normal>
    <Polarity>
     <V type="double" value="0.79616891314313709138"/>
     <V type="double" value="0.60507442661583032972"/>
     <V type="double" value="0"/>
    </Polarity>
    <Area type="double" value="2.8015938367887827098"/>
    <Chem>
     <V type="double" value="0.47263507348121353013"/>
     <V type="double" value="0.55538792597411634766"/>
    </Chem>
    <type type="int" value="0"/>
   </Vertex1>
   <Vertex1 ref_type="Vertex" ref_id="180">
    <Pos>
     <V type="double" value="42.46745331600020279"/>
     <V type="double" value="7.3509379124827844976"/>
     <V type="double" value="0"/>
    </Pos>
    <Normal>
     <V type="double" value="0"/>
     <V type="double" value="0"/>
     <V type="double" value="1"/>
    </Normal>
    <Polarity>
     <V type="double" value="0.84368562890377130081"/>
     <V type="double" value="0.53683755418305822982"/>
     <V type="double" value="0"/>
    </Polarity>
    <Area type="double" value="2.7005213495951654323"/>
    <Chem>
     <V type="double" value="0.50804235849477119569"/>
     <V type="double" value="0.49918838385862995821"/>
    </Chem>
    <type type="int" value="0"/>
   </Vertex1>
   <Vertex1 ref_type="Vertex" ref_id="181">
    <Pos>
     <V type="double" value="3.3608430101378021781"/>
     <V type="double" value="6.0766308682214988934"/>
     <V type="double" value="0"/>
    </Pos>
    <Normal>
     <V type="double" value="0"/>
     <V type="double" value="0"/>
     <V type="double" value="1"/>
    </Normal>
    <Polarity>
     <V type="double" value="0.92929477368942470239"/>
     <V type="double" value="-0.36933890073145697608"/>
     <V type="double" value="0"/>
    </Polarity>
    <Area type="double" value="2.7695130594651815592"/>
    <Chem>
     <V type="double" value="0.50220890525902173174"/>
     <V type="double" value="0.45168137779572081758"/>
    </Chem>
    <type type="int" value="0"/>
   </Vertex1>
   <Vertex1 ref_type="Vertex" ref_id="182">
    <Pos>
     <V type="double" value="4.5314406368940343128"/>
     <V type="double" value="7.3959097302208887115"/>
     <V type="double" value="0"/>
    </Pos>
    <Normal>
     <V type="double" value="0"/>
     <V type="double" value="0"/>
     <V type="double" value="1"/>
    </Normal>
    <Polarity>
     <V type="double" value="0.9638418393006519258"/>
     <V type="double" value="-0.26647496845583124037"/>
     <V type="double" value="0"/>
    </Polarity>
    <Area type="double" value="2.6012668039017974309"/>
    <Chem>
     <V type="double" value="0.48160760003352942604"/>
     <V type="double" value="0.50936712123987426537"/>
    </Chem>
    <type type="int" value="0"/>
   </Vertex1>
   <Vertex1 ref_type="Vertex" ref_id="183">
    <Pos>
     <V type="double" value="10.329893795598190209"/>
     <V type="double" value="2.8858466381354057617"/>
     <V type="double" value="0"/>
    </Pos>
    <Normal>
     <V type="double" value="0"/>
     <V type="double" value="0"/>
     <V type="double" value="1"/>
    </Normal>
    <Polarity>
     <V type="double" value="0.99544250078968066209"/>
     <V type="double" value="0.095363659858390043"/>
     <V type="double" value="0"/>
    </Polarity>
    <Area type="double" value="2.4283696360210242915"/>
    <Chem>
     <V type="double" value="0.5241873647714795359"/>
     <V type="double" value="0.56820064905331446603"/>
    </Chem>
    <type type="int" value="0"/>
   </Vertex1>
   <Vertex1 ref_type="Vertex" ref_id="184">
    <Pos>
     <V type="double" value="11.380437379889537297"/>
     <V type="double" value="4.3639753208136067286"/>
     <V type="double" value="0"/>
    </Pos>
    <Normal>
     <V type="double" value="0"/>
     <V type="double" value="0"/>
     <V type="double" value="1"/>
    </Normal>
    <Polarity>
     <V type="double" value="0.98372251783305275641"/>
     <V type="double" value="0.17969420666287352906"/>
     <V type="double" value="0"/>
    </Polarity>
    <Area type="double" value="2.8173483394211458197"/>
    <Chem>
     <V type="double" value="0.46276672489832865187"/>
     <V type="double" value="0.51283012687574280886"/>
    </Chem>
    <type type="int" value="0"/>
   </Vertex1>
   <Vertex1 ref_type="Vertex" ref_id="185">
    <Pos>
     <V type="double" value="20.785165528746940566"/>
     <V type="double" value="11.870511138843147236"/>
     <V type="double" value="0"/>
    </Pos>
    <Normal>
     <V type="double" value="0"/>
     <V type="double" value="0"/>
     <V type="double" value="1"/>
    </Normal>
    <Polarity>
     <V type="double" value="0.9859414156303439869"/>
     <V type="double" value="0.16709136705656887911"/>
     <V type="double" value="0"/>
    </Polarity>
    <Area type="double" value="2.4529165854635248678"/>
    <Chem>
     <V type="double" value="0.51124180763446147591"/>
     <V type="double" value="0.4840026958382781519"/>
    </Chem>
    <type type="int" value="0"/>
   </Vertex1>
   <Vertex1 ref_type="Vertex" ref_id="186">
    <Pos>
     <V type="double" value="21.774933111650771167"/>
     <V type="double" value="13.471365388526486129"/>
     <V type="double" value="0"/>
    </Pos>
    <Normal>
     <V type="double" value="0"/>
     <V type="double" value="0"/>
     <V type="double" value="1"/>
    </Normal>
    <Polarity>
     <V type="double" value="0.98636145513875428392"/>
     <V type="double" value="-0.16459368097396487318"/>
     <V type="double" value="0"/>
    </Polarity>
    <Area type="double" value="2.9914877437323603715"/>
    <Chem>
     <V type="double" value="0.48608782693924906804"/>
     <V type="double" value="0.51982376214130976422"/>
    </Chem>
    <type type="int" value="0"/>
   </Vertex1>
   <Vertex1 ref_type="Vertex" ref_id="187">
    <Pos>
     <V type="double" value="22.325293228254651012"/>
     <V type="double" value="0.19756818027970238227"/>
     <V type="double" value="0"/>
    </Pos>
    <Normal>
     <V type="double" value="0"/>
     <V type="double" value="0"/>
     <V type="double" value="1"/>
    </Normal>
    <Polarity>
     <V type="double" value="0.99121247044691884742"/>
     <V type="double" value="0.13227939533621993484"/>
     <V type="double" value="0"/>
    </Polarity>
    <Area type="double" value="2.9076510450144059661"/>
    <Chem>
     <V type="double" value="0.49814682905513307798"/>
     <V type="double" value="0.50048519519695489066"/>
    </Chem>
    <type type="int" value="0"/>
   </Vertex1>
   <Vertex1 ref_type="Vertex" ref_id="188">
    <Pos>
     <V type="double" value="10.257965527560770624"/>
     <V type="double" value="11.996575857518640973"/>
     <V type="double" value="0"/>
    </Pos>
    <Normal>
     <V type="double" value="0"/>
     <V type="double" value="0"/>
     <V type="double" value="1"/>
    </Normal>
    <Polarity>
     <V type="double" value="-0.75006868807556459355"/>
     <V type="double" value="0.66135993465631193189"/>
     <V type="double" value="0"/>
    </Polarity>
    <Area type="double" value="2.5247348958403343921"/>
    <Chem>
     <V type="double" value="0.59309489541274373892"/>
     <V type="double" value="0.49455957810048079004"/>
    </Chem>
    <type type="int" value="0"/>
   </Vertex1>
   <Vertex1 ref_type="Vertex" ref_id="189">
    <Pos>
     <V type="double" value="11.373609211996788204"/>
     <V type="double" value="13.438903137855556125"/>
     <V type="double" value="0"/>
    </Pos>
    <Normal>
     <V type="double" value="0"/>
     <V type="double" value="0"/>
     <V type="double" value="1"/>
    </Normal>
    <Polarity>
     <V type="double" value="-0.99367808812497349091"/>
     <V type="double" value="0.11226690153512532133"/>
     <V type="double" value="0"/>
    </Polarity>
    <Area type="double" value="2.5351081274003153254"/>
    <Chem>
     <V type="double" value="0.69461392468885629903"/>
     <V type="double" value="0.43772486303429819499"/>
    </Chem>
    <type type="int" value="0"/>
   </Vertex1>
   <Vertex1 ref_type="Vertex" ref_id="190">
    <Pos>
     <V type="double" value="12.244208013966082049"/>
     <V type="double" value="3.0816534567317730442"/>
     <V type="double" value="0"/>
    </Pos>
    <Normal>
     <V type="double" value="0"/>
     <V type="double" value="0"/>
     <V type="double" value="1"/>
    </Normal>
    <Polarity>
     <V type="double" value="0.99336928726405260281"/>
     <V type="double" value="0.11496720889239799013"/>
     <V type="double" value="0"/>
    </Polarity>
    <Area type="double" value="2.3158508384454568052"/>
    <Chem>
     <V type="double" value="0.53675274783577953119"/>
     <V type="double" value="0.60205601092741001246"/>
    </Chem>
    <type type="int" value="0"/>
   </Vertex1>
   <Vertex1 ref_type="Vertex" ref_id="191">
    <Pos>
     <V type="double" value="13.11865475386613511"/>
     <V type="double" value="4.4146015438323962243"/>
     <V type="double" value="0"/>
    </Pos>
    <Normal>
     <V type="double" value="0"/>
     <V type="double" value="0"/>
     <V type="double" value="1"/>
    </Normal>
    <Polarity>
     <V type="double" value="0.94573815734007493639"/>
     <V type="double" value="0.3249297427921911674"/>
     <V type="double" value="0"/>
    </Polarity>
    <Area type="double" value="2.5903973354248797101"/>
    <Chem>
     <V type="double" value="0.41966300721569421706"/>
     <V type="double" value="0.5031951759895572085"/>
    </Chem>
    <type type="int" value="0"/>
   </Vertex1>
   <Vertex1 ref_type="Vertex" ref_id="192">
    <Pos>
     <V type="double" value="12.017073755289338521"/>
     <V type="double" value="6.0151566848682529454"/>
     <V type="double" value="0"/>
    </Pos>
    <Normal>
     <V type="double" value="0"/>
     <V type="double" value="0"/>
     <V type="double" value="1"/>
    </Normal>
    <Polarity>
     <V type="double" value="0.88123754949191257513"/>
     <V type="double" value="0.47267365207454620224"/>
     <V type="double" value="0"/>
    </Polarity>
    <Area type="double" value="2.7636496251833988502"/>
    <Chem>
     <V type="double" value="0.42299339409816621993"/>
     <V type="double" value="0.47296344138386858802"/>
    </Chem>
    <type type="int" value="0"/>
   </Vertex1>
   <Vertex1 ref_type="Vertex" ref_id="193">
    <Pos>
     <V type="double" value="12.801919642780900332"/>
     <V type="double" value="7.5597881004800058236"/>
     <V type="double" value="0"/>
    </Pos>
    <Normal>
     <V type="double" value="0"/>
     <V type="double" value="0"/>
     <V type="double" value="1"/>
    </Normal>
    <Polarity>
     <V type="double" value="0.54653660815175586496"/>
     <V type="double" value="0.83743521298663714525"/>
     <V type="double" value="0"/>
    </Polarity>
    <Area type="double" value="2.3564472702092595924"/>
    <Chem>
     <V type="double" value="0.54011134674483252116"/>
     <V type="double" value="0.59223858741218526891"/>
    </Chem>
    <type type="int" value="0"/>
   </Vertex1>
   <Vertex1 ref_type="Vertex" ref_id="194">
    <Pos>
     <V type="double" value="22.438245505822198567"/>
     <V type="double" value="5.8383736569500177538"/>
     <V type="double" value="0"/>
    </Pos>
    <Normal>
     <V type="double" value="0"/>
     <V type="double" value="0"/>
     <V type="double" value="1"/>
    </Normal>
    <Polarity>
     <V type="double" value="0.9773640012699039703"/>
     <V type="double" value="0.21156466865165118874"/>
     <V type="double" value="0"/>
    </Polarity>
    <Area type="double" value="2.6267695730770603824"/>
    <Chem>
     <V type="double" value="0.53993323903371026606"/>
     <V type="double" value="0.47042667253141196015"/>
    </Chem>
    <type type="int" value="0"/>
   </Vertex1>
   <Vertex1 ref_type="Vertex" ref_id="195">
    <Pos>
     <V type="double" value="23.322960363466076927"/>
     <V type="double" value="7.4408522920596738004"/>
     <V type="double" value="0"/>
    </Pos>
    <Normal>
     <V type="double" value="0"/>
     <V type="double" value="0"/>
     <V type="double" value="1"/>
    </Normal>
    <Polarity>
     <V type="double" value="0.99857600495965759269"/>
     <V type="double" value="-0.053347561507626567456"/>
     <V type="double" value="0"/>
    </Polarity>
    <Area type="double" value="2.3361144131998314855"/>
    <Chem>
     <V type="double" value="0.59007967581326914441"/>
     <V type="double" value="0.45809586068682395243"/>
    </Chem>
    <type type="int" value="0"/>
   </Vertex1>
   <Vertex1 ref_type="Vertex" ref_id="196">
    <Pos>
     <V type="double" value="22.674226149300281463"/>
     <V type="double" value="8.8929558170053333299"/>
     <V type="double" value="0"/>
    </Pos>
    <Normal>
     <V type="double" value="0"/>
     <V type="double" value="0"/>
     <V type="double" value="1"/>
    </Normal>
    <Polarity>
     <V type="double" value="0.97641823078854350637"/>
     <V type="double" value="-0.21588756004867559746"/>
     <V type="double" value="0"/>
    </Polarity>
    <Area type="double" value="2.8030092991281567727"/>
    <Chem>
     <V type="double" value="0.52024209708642998873"/>
     <V type="double" value="0.45855397272182951696"/>
    </Chem>
    <type type="int" value="0"/>
   </Vertex1>
   <Vertex1 ref_type="Vertex" ref_id="197">
    <Pos>
     <V type="double" value="24.301439119409376843"/>
     <V type="double" value="-0.03061044495570902288"/>
     <V type="double" value="0"/>
    </Pos>
    <Normal>
     <V type="double" value="0"/>
     <V type="double" value="0"/>
     <V type="double" value="1"/>
    </Normal>
    <Polarity>
     <V type="double" value="0.85546381963299356066"/>
     <V type="double" value="0.51786258148173747173"/>
     <V type="double" value="0"/>
    </Polarity>
    <Area type="double" value="2.7486964504869884074"/>
    <Chem>
     <V type="double" value="0.66938543828922558721"/>
     <V type="double" value="0.71487555819924031297"/>
    </Chem>
    <type type="int" value="0"/>
   </Vertex1>
   <Vertex1 ref_type="Vertex" ref_id="198">
    <Pos>
     <V type="double" value="25.148870301707695774"/>
     <V type="double" value="1.343742177793681547"/>
     <V type="double" value="0"/>
    </Pos>
    <Normal>
     <V type="double" value="0"/>
     <V type="double" value="0"/>
     <V type="double" value="1"/>
    </Normal>
    <Polarity>
     <V type="double" value="0.52277803767984498684"/>
     <V type="double" value="0.85246884008719681081"/>
     <V type="double" value="0"/>
    </Polarity>
    <Area type="double" value="2.2099003936559125094"/>
    <Chem>
     <V type="double" value="0.58214925364640601746"/>
     <V type="double" value="0.41052027169034466247"/>
    </Chem>
    <type type="int" value="0"/>
   </Vertex1>
   <Vertex1 ref_type="Vertex" ref_id="199">
    <Pos>
     <V type="double" value="24.159626778372082612"/>
     <V type="double" value="2.7805797959437303923"/>
     <V type="double" value="0"/>
    </Pos>
    <Normal>
     <V type="double" value="0"/>
     <V type="double" value="0"/>
     <V type="double" value="1"/>
    </Normal>
    <Polarity>
     <V type="double" value="0.86593164970618430321"/>
     <V type="double" value="0.5001623516790583146"/>
     <V type="double" value="0"/>
    </Polarity>
    <Area type="double" value="2.2229760826690738718"/>
    <Chem>
     <V type="double" value="0.62622722566353072882"/>
     <V type="double" value="0.46535530760798132777"/>
    </Chem>
    <type type="int" value="0"/>
   </Vertex1>
   <Vertex1 ref_type="Vertex" ref_id="200">
    <Pos>
     <V type="double" value="23.282349333401771929"/>
     <V type="double" value="10.574531000576657291"/>
     <V type="double" value="0"/>
    </Pos>
    <Normal>
     <V type="double" value="0"/>
     <V type="double" value="0"/>
     <V type="double" value="1"/>
    </Normal>
    <Polarity>
     <V type="double" value="0.74324285042269155888"/>
     <V type="double" value="-0.6690217225887008512"/>
     <V type="double" value="0"/>
    </Polarity>
    <Area type="double" value="2.6162268464229780918"/>
    <Chem>
     <V type="double" value="0.60398227835887097203"/>
     <V type="double" value="0.42170506894349962801"/>
    </Chem>
    <type type="int" value="0"/>
   </Vertex1>
   <Vertex1 ref_type="Vertex" ref_id="201">
    <Pos>
     <V type="double" value="22.363588451667617107"/>
     <V type="double" value="11.873074663952039032"/>
     <V type="double" value="0"/>
    </Pos>
    <Normal>
     <V type="double" value="0"/>
     <V type="double" value="0"/>
     <V type="double" value="1"/>
    </Normal>
    <Polarity>
     <V type="double" value="0.95338792220206913797"/>
     <V type="double" value="-0.30174736088194925587"/>
     <V type="double" value="0"/>
    </Polarity>
    <Area type="double" value="2.2691122261858556186"/>
    <Chem>
     <V type="double" value="0.5747763853394574074"/>
     <V type="double" value="0.50451448562733580694"/>
    </Chem>
    <type type="int" value="0"/>
   </Vertex1>
   <Vertex1 ref_type="Vertex" ref_id="202">
    <Pos>
     <V type="double" value="23.547694731895372655"/>
     <V type="double" value="13.448452395060444431"/>
     <V type="double" value="0"/>
    </Pos>
    <Normal>
     <V type="double" value="0"/>
     <V type="double" value="0"/>
     <V type="double" value="1"/>
    </Normal>
    <Polarity>
     <V type="double" value="0.93048410030909167734"/>
     <V type="double" value="-0.36633227959324077272"/>
     <V type="double" value="0"/>
    </Polarity>
    <Area type="double" value="2.5649644628387853196"/>
    <Chem>
     <V type="double" value="0.46497281329828421548"/>
     <V type="double" value="0.57880681235971309651"/>
    </Chem>
    <type type="int" value="0"/>
   </Vertex1>
   <Vertex1 ref_type="Vertex" ref_id="203">
    <Pos>
     <V type="double" value="30.279673931404236242"/>
     <V type="double" value="13.54062941330042058"/>
     <V type="double" value="0"/>
    </Pos>
    <Normal>
     <V type="double" value="0"/>
     <V type="double" value="0"/>
     <V type="double" value="1"/>
    </Normal>
    <Polarity>
     <V type="double" value="-0.99948655745437919862"/>
     <V type="double" value="0.03204093425594672917"/>
     <V type="double" value="0"/>
    </Polarity>
    <Area type="double" value="2.5197848649424567924"/>
    <Chem>
     <V type="double" value="0.69243872863061972645"/>
     <V type="double" value="0.50446798870140008297"/>
    </Chem>
    <type type="int" value="0"/>
   </Vertex1>
   <Vertex1 ref_type="Vertex" ref_id="204">
    <Pos>
     <V type="double" value="31.258902126606063376"/>
     <V type="double" value="-0.0062830510039455569893"/>
     <V type="double" value="0"/>
    </Pos>
    <Normal>
     <V type="double" value="0"/>
     <V type="double" value="0"/>
     <V type="double" value="1"/>
    </Normal>
    <Polarity>
     <V type="double" value="-0.91742661651944190648"/>
     <V type="double" value="0.39790501793982069323"/>
     <V type="double" value="0"/>
    </Polarity>
    <Area type="double" value="2.5855496346548165754"/>
    <Chem>
     <V type="double" value="0.4352323053964606836"/>
     <V type="double" value="0.55487091062523152818"/>
    </Chem>
    <type type="int" value="0"/>
   </Vertex1>
   <Vertex1 ref_type="Vertex" ref_id="205">
    <Pos>
     <V type="double" value="32.234739955606308115"/>
     <V type="double" value="1.7833508038966174869"/>
     <V type="double" value="0"/>
    </Pos>
    <Normal>
     <V type="double" value="0"/>
     <V type="double" value="0"/>
     <V type="double" value="1"/>
    </Normal>
    <Polarity>
     <V type="double" value="-0.61530248521827135555"/>
     <V type="double" value="0.7882910957788493711"/>
     <V type="double" value="0"/>
    </Polarity>
    <Area type="double" value="2.5623504658991693717"/>
    <Chem>
     <V type="double" value="0.48857046126761499716"/>
     <V type="double" value="0.59411994822819680362"/>
    </Chem>
    <type type="int" value="0"/>
   </Vertex1>
   <Vertex1 ref_type="Vertex" ref_id="206">
    <Pos>
     <V type="double" value="28.467523688084764188"/>
     <V type="double" value="1.3505814434463123686"/>
     <V type="double" value="0"/>
    </Pos>
    <Normal>
     <V type="double" value="0"/>
     <V type="double" value="0"/>
     <V type="double" value="1"/>
    </Normal>
    <Polarity>
     <V type="double" value="-0.044982440825269184859"/>
     <V type="double" value="0.99898777771172020401"/>
     <V type="double" value="0"/>
    </Polarity>
    <Area type="double" value="2.7555621458827523895"/>
    <Chem>
     <V type="double" value="0.58739240829197925109"/>
     <V type="double" value="0.5704322618829325009"/>
    </Chem>
    <type type="int" value="0"/>
   </Vertex1>
   <Vertex1 ref_type="Vertex" ref_id="207">
    <Pos>
     <V type="double" value="27.494918678446211402"/>
     <V type="double" value="2.7816307054453908165"/>
     <V type="double" value="0"/>
    </Pos>
    <Normal>
     <V type="double" value="0"/>
     <V type="double" value="0"/>
     <V type="double" value="1"/>
    </Normal>
    <Polarity>
     <V type="double" value="0.36561558332160648543"/>
     <V type="double" value="0.93076594546233881733"/>
     <V type="double" value="0"/>
    </Polarity>
    <Area type="double" value="2.4911266287548361476"/>
    <Chem>
     <V type="double" value="0.59299822895320175586"/>
     <V type="double" value="0.43513728506766752302"/>
    </Chem>
    <type type="int" value="0"/>
   </Vertex1>
   <Vertex1 ref_type="Vertex" ref_id="208">
    <Pos>
     <V type="double" value="28.648129853931042277"/>
     <V type="double" value="4.4249233532707306082"/>
     <V type="double" value="0"/>
    </Pos>
    <Normal>
     <V type="double" value="0"/>
     <V type="double" value="0"/>
     <V type="double" value="1"/>
    </Normal>
    <Polarity>
     <V type="double" value="0.57558415290836606459"/>
     <V type="double" value="0.81774255295952313904"/>
     <V type="double" value="0"/>
    </Polarity>
    <Area type="double" value="2.6535139124931350629"/>
    <Chem>
     <V type="double" value="0.58155523742935533171"/>
     <V type="double" value="0.47363936023160124744"/>
    </Chem>
    <type type="int" value="0"/>
   </Vertex1>
   <Vertex1 ref_type="Vertex" ref_id="209">
    <Pos>
     <V type="double" value="10.335310446082001334"/>
     <V type="double" value="0.080441587516467655261"/>
     <V type="double" value="0"/>
    </Pos>
    <Normal>
     <V type="double" value="0"/>
     <V type="double" value="0"/>
     <V type="double" value="1"/>
    </Normal>
    <Polarity>
     <V type="double" value="0.99832655516222656988"/>
     <V type="double" value="0.057828100936498434692"/>
     <V type="double" value="0"/>
    </Polarity>
    <Area type="double" value="2.7947515094096981869"/>
    <Chem>
     <V type="double" value="0.5241081465048549326"/>
     <V type="double" value="0.55228854007820460392"/>
    </Chem>
    <type type="int" value="0"/>
   </Vertex1>
   <Vertex1 ref_type="Vertex" ref_id="210">
    <Pos>
     <V type="double" value="11.22900603329068403"/>
     <V type="double" value="1.5901163400547801974"/>
     <V type="double" value="0"/>
    </Pos>
    <Normal>
     <V type="double" value="0"/>
     <V type="double" value="0"/>
     <V type="double" value="1"/>
    </Normal>
    <Polarity>
     <V type="double" value="0.99971327846380853011"/>
     <V type="double" value="-0.023944954857836559664"/>
     <V type="double" value="0"/>
    </Polarity>
    <Area type="double" value="2.7820297938200591048"/>
    <Chem>
     <V type="double" value="0.47567116949319393493"/>
     <V type="double" value="0.48820224163849246235"/>
    </Chem>
    <type type="int" value="0"/>
   </Vertex1>
   <Vertex1 ref_type="Vertex" ref_id="211">
    <Pos>
     <V type="double" value="25.277143254731452515"/>
     <V type="double" value="4.5649637574631976022"/>
     <V type="double" value="0"/>
    </Pos>
    <Normal>
     <V type="double" value="0"/>
     <V type="double" value="0"/>
     <V type="double" value="1"/>
    </Normal>
    <Polarity>
     <V type="double" value="0.72547873567667164885"/>
     <V type="double" value="0.6882445815849028703"/>
     <V type="double" value="0"/>
    </Polarity>
    <Area type="double" value="2.7594180812176793971"/>
    <Chem>
     <V type="double" value="0.5222141136618264623"/>
     <V type="double" value="0.44483784307762125332"/>
    </Chem>
    <type type="int" value="0"/>
   </Vertex1>
   <Vertex1 ref_type="Vertex" ref_id="212">
    <Pos>
     <V type="double" value="24.020715806475298137"/>
     <V type="double" value="5.9812734533568381323"/>
     <V type="double" value="0"/>
    </Pos>
    <Normal>
     <V type="double" value="0"/>
     <V type="double" value="0"/>
     <V type="double" value="1"/>
    </Normal>
    <Polarity>
     <V type="double" value="0.93148161727909140062"/>
     <V type="double" value="0.3637883954596794478"/>
     <V type="double" value="0"/>
    </Polarity>
    <Area type="double" value="2.474493232740479165"/>
    <Chem>
     <V type="double" value="0.59172682177507029966"/>
     <V type="double" value="0.43913097272132678439"/>
    </Chem>
    <type type="int" value="0"/>
   </Vertex1>
   <Vertex1 ref_type="Vertex" ref_id="213">
    <Pos>
     <V type="double" value="24.986929451467513985"/>
     <V type="double" value="7.3697328515989024567"/>
     <V type="double" value="0"/>
    </Pos>
    <Normal>
     <V type="double" value="0"/>
     <V type="double" value="0"/>
     <V type="double" value="1"/>
    </Normal>
    <Polarity>
     <V type="double" value="0.95370996129098228877"/>
     <V type="double" value="0.30072796633228726648"/>
     <V type="double" value="0"/>
    </Polarity>
    <Area type="double" value="2.5889437936330552681"/>
    <Chem>
     <V type="double" value="0.61186737494147125371"/>
     <V type="double" value="0.44962552796442817327"/>
    </Chem>
    <type type="int" value="0"/>
   </Vertex1>
   <Vertex1 ref_type="Vertex" ref_id="214">
    <Pos>
     <V type="double" value="28.397289284861447101"/>
     <V type="double" value="10.436886866489489378"/>
     <V type="double" value="0"/>
    </Pos>
    <Normal>
     <V type="double" value="0"/>
     <V type="double" value="0"/>
     <V type="double" value="1"/>
    </Normal>
    <Polarity>
     <V type="double" value="0.52888318315573989992"/>
     <V type="double" value="0.84869463211160478533"/>
     <V type="double" value="0"/>
    </Polarity>
    <Area type="double" value="2.9464271450010808273"/>
    <Chem>
     <V type="double" value="0.60656021560497386247"/>
     <V type="double" value="0.48751731397571002047"/>
    </Chem>
    <type type="int" value="0"/>
   </Vertex1>
   <Vertex1 ref_type="Vertex" ref_id="215">
    <Pos>
     <V type="double" value="27.672395617255066469"/>
     <V type="double" value="12.045621010881315982"/>
     <V type="double" value="0"/>
    </Pos>
    <Normal>
     <V type="double" value="0"/>
     <V type="double" value="0"/>
     <V type="double" value="1"/>
    </Normal>
    <Polarity>
     <V type="double" value="-0.62124309013843159732"/>
     <V type="double" value="0.78361790622423410646"/>
     <V type="double" value="0"/>
    </Polarity>
    <Area type="double" value="2.8988948313236946319"/>
    <Chem>
     <V type="double" value="0.68081934609752392529"/>
     <V type="double" value="0.45085574421263396871"/>
    </Chem>
    <type type="int" value="0"/>
   </Vertex1>
   <Vertex1 ref_type="Vertex" ref_id="216">
    <Pos>
     <V type="double" value="28.513134790727292511"/>
     <V type="double" value="13.587559836578149586"/>
     <V type="double" value="0"/>
    </Pos>
    <Normal>
     <V type="double" value="0"/>
     <V type="double" value="0"/>
     <V type="double" value="1"/>
    </Normal>
    <Polarity>
     <V type="double" value="-0.99267079413519876407"/>
     <V type="double" value="0.12084988403384420985"/>
     <V type="double" value="0"/>
    </Polarity>
    <Area type="double" value="2.352198248541268466"/>
    <Chem>
     <V type="double" value="0.65741396811529639876"/>
     <V type="double" value="0.47082560299249820446"/>
    </Chem>
    <type type="int" value="0"/>
   </Vertex1>
   <Vertex1 ref_type="Vertex" ref_id="217">
    <Pos>
     <V type="double" value="29.21302318421919253"/>
     <V type="double" value="9.0550342343485556995"/>
     <V type="double" value="0"/>
    </Pos>
    <Normal>
     <V type="double" value="0"/>
     <V type="double" value="0"/>
     <V type="double" value="1"/>
    </Normal>
    <Polarity>
     <V type="double" value="0.66869524921118694838"/>
     <V type="double" value="0.74353659202650446147"/>
     <V type="double" value="0"/>
    </Polarity>
    <Area type="double" value="2.3884613436232293715"/>
    <Chem>
     <V type="double" value="0.50112329225756768736"/>
     <V type="double" value="0.51310325932749867306"/>
    </Chem>
    <type type="int" value="0"/>
   </Vertex1>
   <Vertex1 ref_type="Vertex" ref_id="218">
    <Pos>
     <V type="double" value="30.201561592701981596"/>
     <V type="double" value="10.388924971023225652"/>
     <V type="double" value="0"/>
    </Pos>
    <Normal>
     <V type="double" value="0"/>
     <V type="double" value="0"/>
     <V type="double" value="1"/>
    </Normal>
    <Polarity>
     <V type="double" value="0.65703515700762071816"/>
     <V type="double" value="0.75385993556891672807"/>
     <V type="double" value="0"/>
    </Polarity>
    <Area type="double" value="2.7034355516704131617"/>
    <Chem>
     <V type="double" value="0.59300136831379213209"/>
     <V type="double" value="0.48167474897823808755"/>
    </Chem>
    <type type="int" value="0"/>
   </Vertex1>
   <Vertex1 ref_type="Vertex" ref_id="219">
    <Pos>
     <V type="double" value="29.582950709031148762"/>
     <V type="double" value="12.050821804050391606"/>
     <V type="double" value="0"/>
    </Pos>
    <Normal>
     <V type="double" value="0"/>
     <V type="double" value="0"/>
     <V type="double" value="1"/>
    </Normal>
    <Polarity>
     <V type="double" value="-0.88847961920375018163"/>
     <V type="double" value="0.45891607757798064116"/>
     <V type="double" value="0"/>
    </Polarity>
    <Area type="double" value="2.9970322466979322229"/>
    <Chem>
     <V type="double" value="0.59867139443196693005"/>
     <V type="double" value="0.41725119064024152049"/>
    </Chem>
    <type type="int" value="0"/>
   </Vertex1>
   <Vertex1 ref_type="Vertex" ref_id="220">
    <Pos>
     <V type="double" value="23.457317229358455535"/>
     <V type="double" value="1.4556322036181077451"/>
     <V type="double" value="0"/>
    </Pos>
    <Normal>
     <V type="double" value="0"/>
     <V type="double" value="0"/>
     <V type="double" value="1"/>
    </Normal>
    <Polarity>
     <V type="double" value="0.8352004257028202705"/>
     <V type="double" value="0.54994567814087580437"/>
     <V type="double" value="0"/>
    </Polarity>
    <Area type="double" value="2.3380272328418185701"/>
    <Chem>
     <V type="double" value="0.55675792511494792691"/>
     <V type="double" value="0.53690029261294047735"/>
    </Chem>
    <type type="int" value="0"/>
   </Vertex1>
   <Vertex1 ref_type="Vertex" ref_id="221">
    <Pos>
     <V type="double" value="22.630123270555806414"/>
     <V type="double" value="2.924840637943647792"/>
     <V type="double" value="0"/>
    </Pos>
    <Normal>
     <V type="double" value="0"/>
     <V type="double" value="0"/>
     <V type="double" value="1"/>
    </Normal>
    <Polarity>
     <V type="double" value="0.94310099016762827251"/>
     <V type="double" value="0.33250642451663864341"/>
     <V type="double" value="0"/>
    </Polarity>
    <Area type="double" value="2.1245441928084178862"/>
    <Chem>
     <V type="double" value="0.56179918496166503239"/>
     <V type="double" value="0.57947057305800997451"/>
    </Chem>
    <type type="int" value="0"/>
   </Vertex1>
   <Vertex1 ref_type="Vertex" ref_id="222">
    <Pos>
     <V type="double" value="23.639136300046093453"/>
     <V type="double" value="4.336661152594904145"/>
     <V type="double" value="0"/>
    </Pos>
    <Normal>
     <V type="double" value="0"/>
     <V type="double" value="0"/>
     <V type="double" value="1"/>
    </Normal>
    <Polarity>
     <V type="double" value="0.90084406680071849038"/>
     <V type="double" value="0.43414279598991695197"/>
     <V type="double" value="0"/>
    </Polarity>
    <Area type="double" value="2.7254603626239264358"/>
    <Chem>
     <V type="double" value="0.51998331876635406346"/>
     <V type="double" value="0.48118031818286366441"/>
    </Chem>
    <type type="int" value="0"/>
   </Vertex1>
   <Vertex1 ref_type="Vertex" ref_id="223">
    <Pos>
     <V type="double" value="0.83683877330103584313"/>
     <V type="double" value="13.413046769165426042"/>
     <V type="double" value="0"/>
    </Pos>
    <Normal>
     <V type="double" value="0"/>
     <V type="double" value="0"/>
     <V type="double" value="1"/>
    </Normal>
    <Polarity>
     <V type="double" value="7.9936057773011272883e-16"/>
     <V type="double" value="-5.124789481669722843e-14"/>
     <V type="double" value="0"/>
    </Polarity>
    <Area type="double" value="2.5840579115387267706"/>
    <Chem>
     <V type="double" value="0.45556005018293999065"/>
     <V type="double" value="0"/>
    </Chem>
    <type type="int" value="1"/>
   </Vertex1>
   <Vertex1 ref_type="Vertex" ref_id="224">
    <Pos>
     <V type="double" value="0.85444270595001059476"/>
     <V type="double" value="4.5728383642871426318"/>
     <V type="double" value="0"/>
    </Pos>
    <Normal>
     <V type="double" value="0"/>
     <V type="double" value="0"/>
     <V type="double" value="1"/>
    </Normal>
    <Polarity>
     <V type="double" value="-8.8817841970012523234e-16"/>
     <V type="double" value="-2.3536728122053317868e-15"/>
     <V type="double" value="0"/>
    </Polarity>
    <Area type="double" value="2.3809656693307035269"/>
    <Chem>
     <V type="double" value="0.38355115483884560934"/>
     <V type="double" value="0"/>
    </Chem>
    <type type="int" value="1"/>
   </Vertex1>
   <Vertex1 ref_type="Vertex" ref_id="225">
    <Pos>
     <V type="double" value="21.641170481197189446"/>
     <V type="double" value="7.451749057729752046"/>
     <V type="double" value="0"/>
    </Pos>
    <Normal>
     <V type="double" value="0"/>
     <V type="double" value="0"/>
     <V type="double" value="1"/>
    </Normal>
    <Polarity>
     <V type="double" value="0.98431911987229370187"/>
     <V type="double" value="0.17639691112327651745"/>
     <V type="double" value="0"/>
    </Polarity>
    <Area type="double" value="2.7384433415175282178"/>
    <Chem>
     <V type="double" value="0.5462992275929352548"/>
     <V type="double" value="0.52357411583065627259"/>
    </Chem>
    <type type="int" value="0"/>
   </Vertex1>
   <Vertex1 ref_type="Vertex" ref_id="226">
    <Pos>
     <V type="double" value="20.839323655501374333"/>
     <V type="double" value="8.9222780968646979716"/>
     <V type="double" value="0"/>
    </Pos>
    <Normal>
     <V type="double" value="0"/>
     <V type="double" value="0"/>
     <V type="double" value="1"/>
    </Normal>
    <Polarity>
     <V type="double" value="0.96098410216409368978"/>
     <V type="double" value="0.27660360696829461302"/>
     <V type="double" value="0"/>
    </Polarity>
    <Area type="double" value="2.9623885386490478311"/>
    <Chem>
     <V type="double" value="0.49307129189134363267"/>
     <V type="double" value="0.5114200559617988473"/>
    </Chem>
    <type type="int" value="0"/>
   </Vertex1>
   <Vertex1 ref_type="Vertex" ref_id="227">
    <Pos>
     <V type="double" value="21.62835143875936339"/>
     <V type="double" value="10.442651498318632264"/>
     <V type="double" value="0"/>
    </Pos>
    <Normal>
     <V type="double" value="0"/>
     <V type="double" value="0"/>
     <V type="double" value="1"/>
    </Normal>
    <Polarity>
     <V type="double" value="0.99928887539295230269"/>
     <V type="double" value="0.037706014319848636662"/>
     <V type="double" value="0"/>
    </Polarity>
    <Area type="double" value="2.2633729881986468513"/>
    <Chem>
     <V type="double" value="0.60306784339171903842"/>
     <V type="double" value="0.51386238816507667782"/>
    </Chem>
    <type type="int" value="0"/>
   </Vertex1>
   <Vertex1 ref_type="Vertex" ref_id="228">
    <Pos>
     <V type="double" value="38.030060918715328455"/>
     <V type="double" value="8.8784398454881223728"/>
     <V type="double" value="0"/>
    </Pos>
    <Normal>
     <V type="double" value="0"/>
     <V type="double" value="0"/>
     <V type="double" value="1"/>
    </Normal>
    <Polarity>
     <V type="double" value="0.9502771150358375607"/>
     <V type="double" value="0.311405530842285172"/>
     <V type="double" value="0"/>
    </Polarity>
    <Area type="double" value="2.8370780154914534421"/>
    <Chem>
     <V type="double" value="0.42258610508938010408"/>
     <V type="double" value="0.49391821690552839552"/>
    </Chem>
    <type type="int" value="0"/>
   </Vertex1>
   <Vertex1 ref_type="Vertex" ref_id="229">
    <Pos>
     <V type="double" value="38.796108152614266373"/>
     <V type="double" value="10.437667932583952535"/>
     <V type="double" value="0"/>
    </Pos>
    <Normal>
     <V type="double" value="0"/>
     <V type="double" value="0"/>
     <V type="double" value="1"/>
    </Normal>
    <Polarity>
     <V type="double" value="0.61189697731647174628"/>
     <V type="double" value="0.79093747486825094484"/>
     <V type="double" value="0"/>
    </Polarity>
    <Area type="double" value="2.6965640879407972719"/>
    <Chem>
     <V type="double" value="0.48813000875197526396"/>
     <V type="double" value="0.53047559378645581241"/>
    </Chem>
    <type type="int" value="0"/>
   </Vertex1>
   <Vertex1 ref_type="Vertex" ref_id="230">
    <Pos>
     <V type="double" value="38.080813904468250541"/>
     <V type="double" value="12.067389748020028506"/>
     <V type="double" value="0"/>
    </Pos>
    <Normal>
     <V type="double" value="0"/>
     <V type="double" value="0"/>
     <V type="double" value="1"/>
    </Normal>
    <Polarity>
     <V type="double" value="0.37409480547524726068"/>
     <V type="double" value="0.92739046604784391992"/>
     <V type="double" value="0"/>
    </Polarity>
    <Area type="double" value="2.7549134953944380833"/>
    <Chem>
     <V type="double" value="0.39692715593964744691"/>
     <V type="double" value="0.4953086898325659293"/>
    </Chem>
    <type type="int" value="0"/>
   </Vertex1>
   <Vertex1 ref_type="Vertex" ref_id="231">
    <Pos>
     <V type="double" value="39.078776902241678215"/>
     <V type="double" value="13.517847094894168691"/>
     <V type="double" value="0"/>
    </Pos>
    <Normal>
     <V type="double" value="0"/>
     <V type="double" value="0"/>
     <V type="double" value="1"/>
    </Normal>
    <Polarity>
     <V type="double" value="0.96141740573203937625"/>
     <V type="double" value="0.27509375121124646224"/>
     <V type="double" value="0"/>
    </Polarity>
    <Area type="double" value="2.8621160417417628175"/>
    <Chem>
     <V type="double" value="0.66008282406166318701"/>
     <V type="double" value="0.64421338825887208834"/>
    </Chem>
    <type type="int" value="0"/>
   </Vertex1>
   <Vertex1 ref_type="Vertex" ref_id="232">
    <Pos>
     <V type="double" value="43.405444343020207043"/>
     <V type="double" value="0.02323392136185652157"/>
     <V type="double" value="0"/>
    </Pos>
    <Normal>
     <V type="double" value="0"/>
     <V type="double" value="0"/>
     <V type="double" value="1"/>
    </Normal>
    <Polarity>
     <V type="double" value="0.97099561466543338195"/>
     <V type="double" value="0.23909729463232576308"/>
     <V type="double" value="0"/>
    </Polarity>
    <Area type="double" value="2.4637113345338055304"/>
    <Chem>
     <V type="double" value="0.5269246312971257451"/>
     <V type="double" value="0.57472784892270278867"/>
    </Chem>
    <type type="int" value="0"/>
   </Vertex1>
   <Vertex1 ref_type="Vertex" ref_id="233">
    <Pos>
     <V type="double" value="44.07044806901459566"/>
     <V type="double" value="1.4759158061010808627"/>
     <V type="double" value="0"/>
    </Pos>
    <Normal>
     <V type="double" value="0"/>
     <V type="double" value="0"/>
     <V type="double" value="1"/>
    </Normal>
    <Polarity>
     <V type="double" value="0.9962244871419774217"/>
     <V type="double" value="0.086814579528464733138"/>
     <V type="double" value="0"/>
    </Polarity>
    <Area type="double" value="2.4099042293755248423"/>
    <Chem>
     <V type="double" value="0.53186814545987992631"/>
     <V type="double" value="0.54274912694975452343"/>
    </Chem>
    <type type="int" value="0"/>
   </Vertex1>
   <Vertex1 ref_type="Vertex" ref_id="234">
    <Pos>
     <V type="double" value="43.16184845485076238"/>
     <V type="double" value="2.9422230422123614169"/>
     <V type="double" value="0"/>
    </Pos>
    <Normal>
     <V type="double" value="0"/>
     <V type="double" value="0"/>
     <V type="double" value="1"/>
    </Normal>
    <Polarity>
     <V type="double" value="0.96836586256065404488"/>
     <V type="double" value="0.24953467940781423606"/>
     <V type="double" value="0"/>
    </Polarity>
    <Area type="double" value="2.6978303242055310385"/>
    <Chem>
     <V type="double" value="0.4499839689532176279"/>
     <V type="double" value="0.50070499232843890258"/>
    </Chem>
    <type type="int" value="0"/>
   </Vertex1>
   <Vertex1 ref_type="Vertex" ref_id="235">
    <Pos>
     <V type="double" value="44.133048189227380931"/>
     <V type="double" value="4.2922431449017377503"/>
     <V type="double" value="0"/>
    </Pos>
    <Normal>
     <V type="double" value="0"/>
     <V type="double" value="0"/>
     <V type="double" value="1"/>
    </Normal>
    <Polarity>
     <V type="double" value="0.99228861602911555551"/>
     <V type="double" value="0.12394878982476052742"/>
     <V type="double" value="0"/>
    </Polarity>
    <Area type="double" value="2.3399433844391106518"/>
    <Chem>
     <V type="double" value="0.51539400362788556631"/>
     <V type="double" value="0.53577072445398454814"/>
    </Chem>
    <type type="int" value="0"/>
   </Vertex1>
   <Vertex1 ref_type="Vertex" ref_id="236">
    <Pos>
     <V type="double" value="32.824849354707758664"/>
     <V type="double" value="0.13923775333672433474"/>
     <V type="double" value="0"/>
    </Pos>
    <Normal>
     <V type="double" value="0"/>
     <V type="double" value="0"/>
     <V type="double" value="1"/>
    </Normal>
    <Polarity>
     <V type="double" value="-0.99073066047143232282"/>
     <V type="double" value="0.13584093051006146391"/>
     <V type="double" value="0"/>
    </Polarity>
    <Area type="double" value="2.5015481907095296066"/>
    <Chem>
     <V type="double" value="0.45089224169312325241"/>
     <V type="double" value="0.64085522977263675859"/>
    </Chem>
    <type type="int" value="0"/>
   </Vertex1>
   <Vertex1 ref_type="Vertex" ref_id="237">
    <Pos>
     <V type="double" value="33.89053257064414737"/>
     <V type="double" value="1.3540179492146737772"/>
     <V type="double" value="0"/>
    </Pos>
    <Normal>
     <V type="double" value="0"/>
     <V type="double" value="0"/>
     <V type="double" value="1"/>
    </Normal>
    <Polarity>
     <V type="double" value="-0.99021306873278169824"/>
     <V type="double" value="0.13956388684329229521"/>
     <V type="double" value="0"/>
    </Polarity>
    <Area type="double" value="2.8961587451063324217"/>
    <Chem>
     <V type="double" value="0.42230573272472604618"/>
     <V type="double" value="0.46017714170219892189"/>
    </Chem>
    <type type="int" value="0"/>
   </Vertex1>
   <Vertex1 ref_type="Vertex" ref_id="238">
    <Pos>
     <V type="double" value="33.006127788122959998"/>
     <V type="double" value="3.1869199387978683902"/>
     <V type="double" value="0"/>
    </Pos>
    <Normal>
     <V type="double" value="0"/>
     <V type="double" value="0"/>
     <V type="double" value="1"/>
    </Normal>
    <Polarity>
     <V type="double" value="0.87771254052187097638"/>
     <V type="double" value="0.47918753762033827748"/>
     <V type="double" value="0"/>
    </Polarity>
    <Area type="double" value="2.6502173907435304656"/>
    <Chem>
     <V type="double" value="0.43724803472897816325"/>
     <V type="double" value="0.55669788122926999741"/>
    </Chem>
    <type type="int" value="0"/>
   </Vertex1>
   <Vertex1 ref_type="Vertex" ref_id="239">
    <Pos>
     <V type="double" value="33.560687564918190162"/>
     <V type="double" value="4.6144313811728441266"/>
     <V type="double" value="0"/>
    </Pos>
    <Normal>
     <V type="double" value="0"/>
     <V type="double" value="0"/>
     <V type="double" value="1"/>
    </Normal>
    <Polarity>
     <V type="double" value="0.84447458888405180222"/>
     <V type="double" value="0.53559562052831599654"/>
     <V type="double" value="0"/>
    </Polarity>
    <Area type="double" value="2.2850509118276756126"/>
    <Chem>
     <V type="double" value="0.49518593385087106284"/>
     <V type="double" value="0.51823821002462455709"/>
    </Chem>
    <type type="int" value="0"/>
   </Vertex1>
   <Vertex1 ref_type="Vertex" ref_id="240">
    <Pos>
     <V type="double" value="34.537953555412606477"/>
     <V type="double" value="3.0865948046672371241"/>
     <V type="double" value="0"/>
    </Pos>
    <Normal>
     <V type="double" value="0"/>
     <V type="double" value="0"/>
     <V type="double" value="1"/>
    </Normal>
    <Polarity>
     <V type="double" value="0.91385194935473335054"/>
     <V type="double" value="0.40604755221593685777"/>
     <V type="double" value="0"/>
    </Polarity>
    <Area type="double" value="2.4615905059071985228"/>
    <Chem>
     <V type="double" value="0.4717925791469279595"/>
     <V type="double" value="0.55885249114760249256"/>
    </Chem>
    <type type="int" value="0"/>
   </Vertex1>
   <Vertex1 ref_type="Vertex" ref_id="241">
    <Pos>
     <V type="double" value="35.315820228453418395"/>
     <V type="double" value="4.364331094674998468"/>
     <V type="double" value="0"/>
    </Pos>
    <Normal>
     <V type="double" value="0"/>
     <V type="double" value="0"/>
     <V type="double" value="1"/>
    </Normal>
    <Polarity>
     <V type="double" value="0.95056912798315162938"/>
     <V type="double" value="0.31051301571005163193"/>
     <V type="double" value="0"/>
    </Polarity>
    <Area type="double" value="2.3513845888614937074"/>
    <Chem>
     <V type="double" value="0.47605266287939551617"/>
     <V type="double" value="0.5275408941133041818"/>
    </Chem>
    <type type="int" value="0"/>
   </Vertex1>
   <Vertex1 ref_type="Vertex" ref_id="242">
    <Pos>
     <V type="double" value="34.486819113645630352"/>
     <V type="double" value="5.9781560700299083422"/>
     <V type="double" value="0"/>
    </Pos>
    <Normal>
     <V type="double" value="0"/>
     <V type="double" value="0"/>
     <V type="double" value="1"/>
    </Normal>
    <Polarity>
     <V type="double" value="0.87910410018084861328"/>
     <V type="double" value="0.47662981552271826979"/>
     <V type="double" value="0"/>
    </Polarity>
    <Area type="double" value="2.4388853711447300299"/>
    <Chem>
     <V type="double" value="0.43298403765953641376"/>
     <V type="double" value="0.50042597057733329002"/>
    </Chem>
    <type type="int" value="0"/>
   </Vertex1>
   <Vertex1 ref_type="Vertex" ref_id="243">
    <Pos>
     <V type="double" value="35.479880169812460622"/>
     <V type="double" value="7.34840532703508309"/>
     <V type="double" value="0"/>
    </Pos>
    <Normal>
     <V type="double" value="0"/>
     <V type="double" value="0"/>
     <V type="double" value="1"/>
    </Normal>
    <Polarity>
     <V type="double" value="0.91687717470985696799"/>
     <V type="double" value="0.39916944584483227132"/>
     <V type="double" value="0"/>
    </Polarity>
    <Area type="double" value="2.6604391886276661516"/>
    <Chem>
     <V type="double" value="0.47143186030635303441"/>
     <V type="double" value="0.58006466688754965144"/>
    </Chem>
    <type type="int" value="0"/>
   </Vertex1>
   <Vertex1 ref_type="Vertex" ref_id="244">
    <Pos>
     <V type="double" value="34.668730000572743677"/>
     <V type="double" value="8.7807640118721117517"/>
     <V type="double" value="0"/>
    </Pos>
    <Normal>
     <V type="double" value="0"/>
     <V type="double" value="0"/>
     <V type="double" value="1"/>
    </Normal>
    <Polarity>
     <V type="double" value="0.81615225395918100659"/>
     <V type="double" value="0.57783691328725994563"/>
     <V type="double" value="0"/>
    </Polarity>
    <Area type="double" value="2.3889113704799576077"/>
    <Chem>
     <V type="double" value="0.48054389478381387413"/>
     <V type="double" value="0.54670608864533487559"/>
    </Chem>
    <type type="int" value="0"/>
   </Vertex1>
   <Vertex1 ref_type="Vertex" ref_id="245">
    <Pos>
     <V type="double" value="35.403795762068327235"/>
     <V type="double" value="10.338717994994569338"/>
     <V type="double" value="0"/>
    </Pos>
    <Normal>
     <V type="double" value="0"/>
     <V type="double" value="0"/>
     <V type="double" value="1"/>
    </Normal>
    <Polarity>
     <V type="double" value="0.74238678640358701788"/>
     <V type="double" value="0.66997153624117122828"/>
     <V type="double" value="0"/>
    </Polarity>
    <Area type="double" value="2.602267482767394835"/>
    <Chem>
     <V type="double" value="0.43880702578841052075"/>
     <V type="double" value="0.53772706384500013055"/>
    </Chem>
    <type type="int" value="0"/>
   </Vertex1>
   <Vertex1 ref_type="Vertex" ref_id="246">
    <Pos>
     <V type="double" value="34.453080762092142209"/>
     <V type="double" value="11.919620645139394455"/>
     <V type="double" value="0"/>
    </Pos>
    <Normal>
     <V type="double" value="0"/>
     <V type="double" value="0"/>
     <V type="double" value="1"/>
    </Normal>
    <Polarity>
     <V type="double" value="0.38643309672666692478"/>
     <V type="double" value="0.92231744088152123329"/>
     <V type="double" value="0"/>
    </Polarity>
    <Area type="double" value="2.5982758690582810068"/>
    <Chem>
     <V type="double" value="0.53614157940163742477"/>
     <V type="double" value="0.67035172018990107912"/>
    </Chem>
    <type type="int" value="0"/>
   </Vertex1>
   <Vertex1 ref_type="Vertex" ref_id="247">
    <Pos>
     <V type="double" value="35.61407497375586928"/>
     <V type="double" value="13.647926931399059214"/>
     <V type="double" value="0"/>
    </Pos>
    <Normal>
     <V type="double" value="0"/>
     <V type="double" value="0"/>
     <V type="double" value="1"/>
    </Normal>
    <Polarity>
     <V type="double" value="-0.99115735911524560642"/>
     <V type="double" value="-0.13269170837581448219"/>
     <V type="double" value="0"/>
    </Polarity>
    <Area type="double" value="2.332080647859152478"/>
    <Chem>
     <V type="double" value="0.62888150044079027534"/>
     <V type="double" value="0.57039907796997246781"/>
    </Chem>
    <type type="int" value="0"/>
   </Vertex1>
   <Vertex1 ref_type="Vertex" ref_id="248">
    <Pos>
     <V type="double" value="39.759045306775867346"/>
     <V type="double" value="5.91578153050241351"/>
     <V type="double" value="0"/>
    </Pos>
    <Normal>
     <V type="double" value="0"/>
     <V type="double" value="0"/>
     <V type="double" value="1"/>
    </Normal>
    <Polarity>
     <V type="double" value="0.97867256906296173913"/>
     <V type="double" value="-0.20542639208169513609"/>
     <V type="double" value="0"/>
    </Polarity>
    <Area type="double" value="2.5540897911426054812"/>
    <Chem>
     <V type="double" value="0.47631206567705797195"/>
     <V type="double" value="0.58114818292699821356"/>
    </Chem>
    <type type="int" value="0"/>
   </Vertex1>
   <Vertex1 ref_type="Vertex" ref_id="249">
    <Pos>
     <V type="double" value="40.544306200640313875"/>
     <V type="double" value="7.6515835999939829648"/>
     <V type="double" value="0"/>
    </Pos>
    <Normal>
     <V type="double" value="0"/>
     <V type="double" value="0"/>
     <V type="double" value="1"/>
    </Normal>
    <Polarity>
     <V type="double" value="0.76080957386780911911"/>
     <V type="double" value="0.64897518620597727246"/>
     <V type="double" value="0"/>
    </Polarity>
    <Area type="double" value="2.8310460092723466197"/>
    <Chem>
     <V type="double" value="0.46776026333309372873"/>
     <V type="double" value="0.5660037328675562307"/>
    </Chem>
    <type type="int" value="0"/>
   </Vertex1>
   <Vertex1 ref_type="Vertex" ref_id="250">
    <Pos>
     <V type="double" value="39.834324196522203465"/>
     <V type="double" value="9.1060263058875712261"/>
     <V type="double" value="0"/>
    </Pos>
    <Normal>
     <V type="double" value="0"/>
     <V type="double" value="0"/>
     <V type="double" value="1"/>
    </Normal>
    <Polarity>
     <V type="double" value="0.65351534663756449817"/>
     <V type="double" value="0.75691326564487160233"/>
     <V type="double" value="0"/>
    </Polarity>
    <Area type="double" value="2.4847517519773467676"/>
    <Chem>
     <V type="double" value="0.50947707243152118295"/>
     <V type="double" value="0.59444758427420785196"/>
    </Chem>
    <type type="int" value="0"/>
   </Vertex1>
   <Vertex1 ref_type="Vertex" ref_id="251">
    <Pos>
     <V type="double" value="40.566935318935463783"/>
     <V type="double" value="10.389494591418856118"/>
     <V type="double" value="0"/>
    </Pos>
    <Normal>
     <V type="double" value="0"/>
     <V type="double" value="0"/>
     <V type="double" value="1"/>
    </Normal>
    <Polarity>
     <V type="double" value="0.79694945095645830513"/>
     <V type="double" value="0.6040460020728549706"/>
     <V type="double" value="0"/>
    </Polarity>
    <Area type="double" value="2.606091264953793285"/>
    <Chem>
     <V type="double" value="0.51000517630304231798"/>
     <V type="double" value="0.46353687778350016746"/>
    </Chem>
    <type type="int" value="0"/>
   </Vertex1>
   <Vertex1 ref_type="Vertex" ref_id="252">
    <Pos>
     <V type="double" value="3.35528791642422064"/>
     <V type="double" value="11.94575388277880279"/>
     <V type="double" value="0"/>
    </Pos>
    <Normal>
     <V type="double" value="0"/>
     <V type="double" value="0"/>
     <V type="double" value="1"/>
    </Normal>
    <Polarity>
     <V type="double" value="0.31256834240584624451"/>
     <V type="double" value="-0.94989527387268424263"/>
     <V type="double" value="0"/>
    </Polarity>
    <Area type="double" value="2.6250704651716998406"/>
    <Chem>
     <V type="double" value="0.56627520097563066592"/>
     <V type="double" value="0.44118954278809985325"/>
    </Chem>
    <type type="int" value="0"/>
   </Vertex1>
   <Vertex1 ref_type="Vertex" ref_id="253">
    <Pos>
     <V type="double" value="4.4033653194943394027"/>
     <V type="double" value="13.286552371379617199"/>
     <V type="double" value="0"/>
    </Pos>
    <Normal>
     <V type="double" value="0"/>
     <V type="double" value="0"/>
     <V type="double" value="1"/>
    </Normal>
    <Polarity>
     <V type="double" value="0.083518338974992167856"/>
     <V type="double" value="-0.99650624034918033889"/>
     <V type="double" value="0"/>
    </Polarity>
    <Area type="double" value="2.9740771541971815495"/>
    <Chem>
     <V type="double" value="0.62744436265430025834"/>
     <V type="double" value="0.60752711992212404812"/>
    </Chem>
    <type type="int" value="0"/>
   </Vertex1>
   <Vertex1 ref_type="Vertex" ref_id="254">
    <Pos>
     <V type="double" value="44.915893999226902622"/>
     <V type="double" value="2.776740919933897267"/>
     <V type="double" value="0"/>
    </Pos>
    <Normal>
     <V type="double" value="0"/>
     <V type="double" value="0"/>
     <V type="double" value="1"/>
    </Normal>
    <Polarity>
     <V type="double" value="0.99094490374898769325"/>
     <V type="double" value="-0.13426912427624462798"/>
     <V type="double" value="0"/>
    </Polarity>
    <Area type="double" value="2.5496415113378234629"/>
    <Chem>
     <V type="double" value="0.53704013475096756824"/>
     <V type="double" value="0.49975810368540563022"/>
    </Chem>
    <type type="int" value="0"/>
   </Vertex1>
   <Vertex1 ref_type="Vertex" ref_id="255">
    <Pos>
     <V type="double" value="45.715545813253669394"/>
     <V type="double" value="4.3889332811134833534"/>
     <V type="double" value="0"/>
    </Pos>
    <Normal>
     <V type="double" value="0"/>
     <V type="double" value="0"/>
     <V type="double" value="1"/>
    </Normal>
    <Polarity>
     <V type="double" value="0.96473382295035225997"/>
     <V type="double" value="-0.26322737482184188629"/>
     <V type="double" value="0"/>
    </Polarity>
    <Area type="double" value="2.8130310325465597288"/>
    <Chem>
     <V type="double" value="0.47464319049182085442"/>
     <V type="double" value="0.44312167980774458398"/>
    </Chem>
    <type type="int" value="0"/>
   </Vertex1>
   <Vertex1 ref_type="Vertex" ref_id="256">
    <Pos>
     <V type="double" value="45.174134722689522903"/>
     <V type="double" value="5.9551774043953464854"/>
     <V type="double" value="0"/>
    </Pos>
    <Normal>
     <V type="double" value="0"/>
     <V type="double" value="0"/>
     <V type="double" value="1"/>
    </Normal>
    <Polarity>
     <V type="double" value="0.9819100361979180569"/>
     <V type="double" value="-0.18934804148393866163"/>
     <V type="double" value="0"/>
    </Polarity>
    <Area type="double" value="2.6664777303255124963"/>
    <Chem>
     <V type="double" value="0.49216798668603434219"/>
     <V type="double" value="0.51120679903515409137"/>
    </Chem>
    <type type="int" value="0"/>
   </Vertex1>
   <Vertex1 ref_type="Vertex" ref_id="257">
    <Pos>
     <V type="double" value="45.987886123863326304"/>
     <V type="double" value="7.4266307162139320042"/>
     <V type="double" value="0"/>
    </Pos>
    <Normal>
     <V type="double" value="0"/>
     <V type="double" value="0"/>
     <V type="double" value="1"/>
    </Normal>
    <Polarity>
     <V type="double" value="0.97088926887711235469"/>
     <V type="double" value="-0.23952876148652024746"/>
     <V type="double" value="0"/>
    </Polarity>
    <Area type="double" value="2.4137403197531428489"/>
    <Chem>
     <V type="double" value="0.49419088202627819983"/>
     <V type="double" value="0.51954785109369827634"/>
    </Chem>
    <type type="int" value="0"/>
   </Vertex1>
   <Vertex1 ref_type="Vertex" ref_id="258">
    <Pos>
     <V type="double" value="43.262812912073599136"/>
     <V type="double" value="11.881571857234424883"/>
     <V type="double" value="0"/>
    </Pos>
    <Normal>
     <V type="double" value="0"/>
     <V type="double" value="0"/>
     <V type="double" value="1"/>
    </Normal>
    <Polarity>
     <V type="double" value="0.98744673445886543828"/>
     <V type="double" value="0.15795235549532851693"/>
     <V type="double" value="0"/>
    </Polarity>
    <Area type="double" value="2.6050609868079868114"/>
    <Chem>
     <V type="double" value="0.50398644608912224196"/>
     <V type="double" value="0.48053020326091466785"/>
    </Chem>
    <type type="int" value="0"/>
   </Vertex1>
   <Vertex1 ref_type="Vertex" ref_id="259">
    <Pos>
     <V type="double" value="44.180909624658077917"/>
     <V type="double" value="13.391902148132457384"/>
     <V type="double" value="0"/>
    </Pos>
    <Normal>
     <V type="double" value="0"/>
     <V type="double" value="0"/>
     <V type="double" value="1"/>
    </Normal>
    <Polarity>
     <V type="double" value="0.99656447061341668636"/>
     <V type="double" value="-0.082820624913124293864"/>
     <V type="double" value="0"/>
    </Polarity>
    <Area type="double" value="2.8872292169467392853"/>
    <Chem>
     <V type="double" value="0.51438731319069230796"/>
     <V type="double" value="0.4835559335143033155"/>
    </Chem>
    <type type="int" value="0"/>
   </Vertex1>
   <Vertex1 ref_type="Vertex" ref_id="260">
    <Pos>
     <V type="double" value="45.054882942357473041"/>
     <V type="double" value="0.14256171385923080419"/>
     <V type="double" value="0"/>
    </Pos>
    <Normal>
     <V type="double" value="0"/>
     <V type="double" value="0"/>
     <V type="double" value="1"/>
    </Normal>
    <Polarity>
     <V type="double" value="0.998315731040100518"/>
     <V type="double" value="0.058014663300493249376"/>
     <V type="double" value="0"/>
    </Polarity>
    <Area type="double" value="2.4474307950347959917"/>
    <Chem>
     <V type="double" value="0.55603320631854924461"/>
     <V type="double" value="0.56629489867444071649"/>
    </Chem>
    <type type="int" value="0"/>
   </Vertex1>
   <Vertex1 ref_type="Vertex" ref_id="261">
    <Pos>
     <V type="double" value="45.958887024793938281"/>
     <V type="double" value="1.5619149801027938373"/>
     <V type="double" value="0"/>
    </Pos>
    <Normal>
     <V type="double" value="0"/>
     <V type="double" value="0"/>
     <V type="double" value="1"/>
    </Normal>
    <Polarity>
     <V type="double" value="0.97545935861945731737"/>
     <V type="double" value="-0.22017956236153540805"/>
     <V type="double" value="0"/>
    </Polarity>
    <Area type="double" value="2.4236931493751963096"/>
    <Chem>
     <V type="double" value="0.53628361693566717339"/>
     <V type="double" value="0.4943935538320894385"/>
    </Chem>
    <type type="int" value="0"/>
   </Vertex1>
   <Vertex1 ref_type="Vertex" ref_id="262">
    <Pos>
     <V type="double" value="38.126751070646378139"/>
     <V type="double" value="3.0876578221730013318"/>
     <V type="double" value="0"/>
    </Pos>
    <Normal>
     <V type="double" value="0"/>
     <V type="double" value="0"/>
     <V type="double" value="1"/>
    </Normal>
    <Polarity>
     <V type="double" value="0.65848749083239666025"/>
     <V type="double" value="-0.75259167176979457903"/>
     <V type="double" value="0"/>
    </Polarity>
    <Area type="double" value="2.7089819331421916004"/>
    <Chem>
     <V type="double" value="0.42285017697108767676"/>
     <V type="double" value="0.52826715830494330728"/>
    </Chem>
    <type type="int" value="0"/>
   </Vertex1>
   <Vertex1 ref_type="Vertex" ref_id="263">
    <Pos>
     <V type="double" value="38.826112363202710753"/>
     <V type="double" value="4.5589289445101321974"/>
     <V type="double" value="0"/>
    </Pos>
    <Normal>
     <V type="double" value="0"/>
     <V type="double" value="0"/>
     <V type="double" value="1"/>
    </Normal>
    <Polarity>
     <V type="double" value="0.81931153217252039589"/>
     <V type="double" value="-0.57334859662261039581"/>
     <V type="double" value="0"/>
    </Polarity>
    <Area type="double" value="2.2265818961038643664"/>
    <Chem>
     <V type="double" value="0.48334865699281009954"/>
     <V type="double" value="0.58922356157532496113"/>
    </Chem>
    <type type="int" value="0"/>
   </Vertex1>
   <Vertex1 ref_type="Vertex" ref_id="264">
    <Pos>
     <V type="double" value="37.956176051871857169"/>
     <V type="double" value="5.8318727328742863136"/>
     <V type="double" value="0"/>
    </Pos>
    <Normal>
     <V type="double" value="0"/>
     <V type="double" value="0"/>
     <V type="double" value="1"/>
    </Normal>
    <Polarity>
     <V type="double" value="0.96684862253835568424"/>
     <V type="double" value="-0.25535023222171582269"/>
     <V type="double" value="0"/>
    </Polarity>
    <Area type="double" value="2.4994894600939296936"/>
    <Chem>
     <V type="double" value="0.47055126946013309253"/>
     <V type="double" value="0.56957548137078251038"/>
    </Chem>
    <type type="int" value="0"/>
   </Vertex1>
   <Vertex1 ref_type="Vertex" ref_id="265">
    <Pos>
     <V type="double" value="38.961373171035241114"/>
     <V type="double" value="7.3719540626791451032"/>
     <V type="double" value="0"/>
    </Pos>
    <Normal>
     <V type="double" value="0"/>
     <V type="double" value="0"/>
     <V type="double" value="1"/>
    </Normal>
    <Polarity>
     <V type="double" value="0.99907465799259465022"/>
     <V type="double" value="-0.043009624004169896838"/>
     <V type="double" value="0"/>
    </Polarity>
    <Area type="double" value="2.6869480879260589923"/>
    <Chem>
     <V type="double" value="0.43231802932179630439"/>
     <V type="double" value="0.55964285436311222988"/>
    </Chem>
    <type type="int" value="0"/>
   </Vertex1>
   <Vertex1 ref_type="Vertex" ref_id="266">
    <Pos>
     <V type="double" value="48.50097928666583158"/>
     <V type="double" value="8.9730338037230374937"/>
     <V type="double" value="0"/>
    </Pos>
    <Normal>
     <V type="double" value="0"/>
     <V type="double" value="0"/>
     <V type="double" value="1"/>
    </Normal>
    <Polarity>
     <V type="double" value="0.96641984795096746996"/>
     <V type="double" value="-0.25696824217484365294"/>
     <V type="double" value="0"/>
    </Polarity>
    <Area type="double" value="2.6529434321615510406"/>
    <Chem>
     <V type="double" value="0.53539314552013861359"/>
     <V type="double" value="0.52382003386384556887"/>
    </Chem>
    <type type="int" value="0"/>
   </Vertex1>
   <Vertex1 ref_type="Vertex" ref_id="267">
    <Pos>
     <V type="double" value="49.551814326331424354"/>
     <V type="double" value="10.338454251634493275"/>
     <V type="double" value="0"/>
    </Pos>
    <Normal>
     <V type="double" value="0"/>
     <V type="double" value="0"/>
     <V type="double" value="1"/>
    </Normal>
    <Polarity>
     <V type="double" value="0.9996823129970561217"/>
     <V type="double" value="-0.025204624195884376553"/>
     <V type="double" value="0"/>
    </Polarity>
    <Area type="double" value="2.4672564304148352221"/>
    <Chem>
     <V type="double" value="0.48093958026060112942"/>
     <V type="double" value="0.52171637718267560579"/>
    </Chem>
    <type type="int" value="0"/>
   </Vertex1>
   <Vertex1 ref_type="Vertex" ref_id="268">
    <Pos>
     <V type="double" value="48.696564499509577217"/>
     <V type="double" value="12.024749324679181228"/>
     <V type="double" value="0"/>
    </Pos>
    <Normal>
     <V type="double" value="0"/>
     <V type="double" value="0"/>
     <V type="double" value="1"/>
    </Normal>
    <Polarity>
     <V type="double" value="0.99856556883706049099"/>
     <V type="double" value="0.053542550678108313811"/>
     <V type="double" value="0"/>
    </Polarity>
    <Area type="double" value="2.9558517474078653819"/>
    <Chem>
     <V type="double" value="0.54935909234332735984"/>
     <V type="double" value="0.54650891339732809993"/>
    </Chem>
    <type type="int" value="0"/>
   </Vertex1>
   <Vertex1 ref_type="Vertex" ref_id="269">
    <Pos>
     <V type="double" value="49.276488446608858851"/>
     <V type="double" value="13.633709742078888638"/>
     <V type="double" value="0"/>
    </Pos>
    <Normal>
     <V type="double" value="0"/>
     <V type="double" value="0"/>
     <V type="double" value="1"/>
    </Normal>
    <Polarity>
     <V type="double" value="0.99053067925618354383"/>
     <V type="double" value="-0.13729156366027553404"/>
     <V type="double" value="0"/>
    </Polarity>
    <Area type="double" value="2.6057600378113119355"/>
    <Chem>
     <V type="double" value="0.64323665148893116594"/>
     <V type="double" value="0.55530081462996394581"/>
    </Chem>
    <type type="int" value="0"/>
   </Vertex1>
   <Vertex1 ref_type="Vertex" ref_id="270">
    <Pos>
     <V type="double" value="44.945918737642621466"/>
     <V type="double" value="8.9214886818352638898"/>
     <V type="double" value="0"/>
    </Pos>
    <Normal>
     <V type="double" value="0"/>
     <V type="double" value="0"/>
     <V type="double" value="1"/>
    </Normal>
    <Polarity>
     <V type="double" value="0.99911088046269913576"/>
     <V type="double" value="0.042159797687491083751"/>
     <V type="double" value="0"/>
    </Polarity>
    <Area type="double" value="2.716056131981878341"/>
    <Chem>
     <V type="double" value="0.53045068478801349343"/>
     <V type="double" value="0.50617493095860655039"/>
    </Chem>
    <type type="int" value="0"/>
   </Vertex1>
   <Vertex1 ref_type="Vertex" ref_id="271">
    <Pos>
     <V type="double" value="45.967339737537720623"/>
     <V type="double" value="10.365008947742904155"/>
     <V type="double" value="0"/>
    </Pos>
    <Normal>
     <V type="double" value="0"/>
     <V type="double" value="0"/>
     <V type="double" value="1"/>
    </Normal>
    <Polarity>
     <V type="double" value="0.99475082270670767137"/>
     <V type="double" value="-0.10232693059174632899"/>
     <V type="double" value="0"/>
    </Polarity>
    <Area type="double" value="2.7062704014026519594"/>
    <Chem>
     <V type="double" value="0.48132868706428244554"/>
     <V type="double" value="0.4948684338853645559"/>
    </Chem>
    <type type="int" value="0"/>
   </Vertex1>
   <Vertex1 ref_type="Vertex" ref_id="272">
    <Pos>
     <V type="double" value="45.090552519260945985"/>
     <V type="double" value="11.864463065332774505"/>
     <V type="double" value="0"/>
    </Pos>
    <Normal>
     <V type="double" value="0"/>
     <V type="double" value="0"/>
     <V type="double" value="1"/>
    </Normal>
    <Polarity>
     <V type="double" value="0.99896927127145429548"/>
     <V type="double" value="0.045391574717998532662"/>
     <V type="double" value="0"/>
    </Polarity>
    <Area type="double" value="2.4399420019405777538"/>
    <Chem>
     <V type="double" value="0.49935690424814088706"/>
     <V type="double" value="0.51964209207351319542"/>
    </Chem>
    <type type="int" value="0"/>
   </Vertex1>
   <Vertex1 ref_type="Vertex" ref_id="273">
    <Pos>
     <V type="double" value="45.93540965369907525"/>
     <V type="double" value="13.454186910700924429"/>
     <V type="double" value="0"/>
    </Pos>
    <Normal>
     <V type="double" value="0"/>
     <V type="double" value="0"/>
     <V type="double" value="1"/>
    </Normal>
    <Polarity>
     <V type="double" value="0.99760703095486957803"/>
     <V type="double" value="-0.069139075705491548351"/>
     <V type="double" value="0"/>
    </Polarity>
    <Area type="double" value="2.7116313929274138417"/>
    <Chem>
     <V type="double" value="0.48389674137449228963"/>
     <V type="double" value="0.52090116297814770263"/>
    </Chem>
    <type type="int" value="0"/>
   </Vertex1>
   <Vertex1 ref_type="Vertex" ref_id="274">
    <Pos>
     <V type="double" value="43.548603990115658746"/>
     <V type="double" value="5.9367684854649356296"/>
     <V type="double" value="0"/>
    </Pos>
    <Normal>
     <V type="double" value="0"/>
     <V type="double" value="0"/>
     <V type="double" value="1"/>
    </Normal>
    <Polarity>
     <V type="double" value="0.91982753962884666876"/>
     <V type="double" value="0.39232295031050956613"/>
     <V type="double" value="0"/>
    </Polarity>
    <Area type="double" value="2.6928656343239874005"/>
    <Chem>
     <V type="double" value="0.45442485632813339747"/>
     <V type="double" value="0.50875056250922690015"/>
    </Chem>
    <type type="int" value="0"/>
   </Vertex1>
   <Vertex1 ref_type="Vertex" ref_id="275">
    <Pos>
     <V type="double" value="44.345334707735894142"/>
     <V type="double" value="7.423552141257848902"/>
     <V type="double" value="0"/>
    </Pos>
    <Normal>
     <V type="double" value="0"/>
     <V type="double" value="0"/>
     <V type="double" value="1"/>
    </Normal>
    <Polarity>
     <V type="double" value="0.99424912136132670426"/>
     <V type="double" value="0.10709194494559194644"/>
     <V type="double" value="0"/>
    </Polarity>
    <Area type="double" value="2.4582347232344838872"/>
    <Chem>
     <V type="double" value="0.48805705740114141422"/>
     <V type="double" value="0.55112666755869244017"/>
    </Chem>
    <type type="int" value="0"/>
   </Vertex1>
   <Vertex1 ref_type="Vertex" ref_id="276">
    <Pos>
     <V type="double" value="43.243262114245816008"/>
     <V type="double" value="8.8904087556093127631"/>
     <V type="double" value="0"/>
    </Pos>
    <Normal>
     <V type="double" value="0"/>
     <V type="double" value="0"/>
     <V type="double" value="1"/>
    </Normal>
    <Polarity>
     <V type="double" value="0.97839087497904553281"/>
     <V type="double" value="0.20676386472915853076"/>
     <V type="double" value="0"/>
    </Polarity>
    <Area type="double" value="2.5591592540582088766"/>
    <Chem>
     <V type="double" value="0.46981678520276348721"/>
     <V type="double" value="0.46881506677028100816"/>
    </Chem>
    <type type="int" value="0"/>
   </Vertex1>
   <Vertex1 ref_type="Vertex" ref_id="277">
    <Pos>
     <V type="double" value="44.203913831389961331"/>
     <V type="double" value="10.453303129525062687"/>
     <V type="double" value="0"/>
    </Pos>
    <Normal>
     <V type="double" value="0"/>
     <V type="double" value="0"/>
     <V type="double" value="1"/>
    </Normal>
    <Polarity>
     <V type="double" value="0.99956520702533324663"/>
     <V type="double" value="0.02948553720729326158"/>
     <V type="double" value="0"/>
    </Polarity>
    <Area type="double" value="2.5996674289122898571"/>
    <Chem>
     <V type="double" value="0.49119354359192246573"/>
     <V type="double" value="0.51395186078495580517"/>
    </Chem>
    <type type="int" value="0"/>
   </Vertex1>
   <Vertex1 ref_type="Vertex" ref_id="278">
    <Pos>
     <V type="double" value="46.969915094678555079"/>
     <V type="double" value="6.0432581960696225565"/>
     <V type="double" value="0"/>
    </Pos>
    <Normal>
     <V type="double" value="0"/>
     <V type="double" value="0"/>
     <V type="double" value="1"/>
    </Normal>
    <Polarity>
     <V type="double" value="0.90639384204203465867"/>
     <V type="double" value="-0.42243366711032775962"/>
     <V type="double" value="0"/>
    </Polarity>
    <Area type="double" value="2.7801944820461508279"/>
    <Chem>
     <V type="double" value="0.46994878514599425223"/>
     <V type="double" value="0.51089960088882402367"/>
    </Chem>
    <type type="int" value="0"/>
   </Vertex1>
   <Vertex1 ref_type="Vertex" ref_id="279">
    <Pos>
     <V type="double" value="47.653928809165563507"/>
     <V type="double" value="7.5147726200173794453"/>
     <V type="double" value="0"/>
    </Pos>
    <Normal>
     <V type="double" value="0"/>
     <V type="double" value="0"/>
     <V type="double" value="1"/>
    </Normal>
    <Polarity>
     <V type="double" value="0.96248281612382835526"/>
     <V type="double" value="-0.27134264070791536128"/>
     <V type="double" value="0"/>
    </Polarity>
    <Area type="double" value="2.0705057161027378143"/>
    <Chem>
     <V type="double" value="0.55964656808094892515"/>
     <V type="double" value="0.59767337546136167781"/>
    </Chem>
    <type type="int" value="0"/>
   </Vertex1>
   <Vertex1 ref_type="Vertex" ref_id="280">
    <Pos>
     <V type="double" value="46.853231541441594743"/>
     <V type="double" value="8.9571921541101371389"/>
     <V type="double" value="0"/>
    </Pos>
    <Normal>
     <V type="double" value="0"/>
     <V type="double" value="0"/>
     <V type="double" value="1"/>
    </Normal>
    <Polarity>
     <V type="double" value="0.979346244072946015"/>
     <V type="double" value="-0.20219034156015883164"/>
     <V type="double" value="0"/>
    </Polarity>
    <Area type="double" value="2.8407962305132890002"/>
    <Chem>
     <V type="double" value="0.45065357644521675251"/>
     <V type="double" value="0.47758759340332651577"/>
    </Chem>
    <type type="int" value="0"/>
   </Vertex1>
   <Vertex1 ref_type="Vertex" ref_id="281">
    <Pos>
     <V type="double" value="47.867293345386990211"/>
     <V type="double" value="10.597754634324656919"/>
     <V type="double" value="0"/>
    </Pos>
    <Normal>
     <V type="double" value="0"/>
     <V type="double" value="0"/>
     <V type="double" value="1"/>
    </Normal>
    <Polarity>
     <V type="double" value="0.99379045832610679589"/>
     <V type="double" value="-0.11126780729387410196"/>
     <V type="double" value="0"/>
    </Polarity>
    <Area type="double" value="2.792882238422595087"/>
    <Chem>
     <V type="double" value="0.44576403482002502354"/>
     <V type="double" value="0.50599635543452659014"/>
    </Chem>
    <type type="int" value="0"/>
   </Vertex1>
   <Vertex1 ref_type="Vertex" ref_id="282">
    <Pos>
     <V type="double" value="32.950396833654551187"/>
     <V type="double" value="6.0636439683622640473"/>
     <V type="double" value="0"/>
    </Pos>
    <Normal>
     <V type="double" value="0"/>
     <V type="double" value="0"/>
     <V type="double" value="1"/>
    </Normal>
    <Polarity>
     <V type="double" value="0.773476804539188878"/>
     <V type="double" value="0.63382460731644474361"/>
     <V type="double" value="0"/>
    </Polarity>
    <Area type="double" value="2.5562767995051873804"/>
    <Chem>
     <V type="double" value="0.47367648581711258027"/>
     <V type="double" value="0.55547724806107856566"/>
    </Chem>
    <type type="int" value="0"/>
   </Vertex1>
   <Vertex1 ref_type="Vertex" ref_id="283">
    <Pos>
     <V type="double" value="33.6411970120206405"/>
     <V type="double" value="7.53812905928149668"/>
     <V type="double" value="0"/>
    </Pos>
    <Normal>
     <V type="double" value="0"/>
     <V type="double" value="0"/>
     <V type="double" value="1"/>
    </Normal>
    <Polarity>
     <V type="double" value="0.74773251231739146228"/>
     <V type="double" value="0.66400006778879316904"/>
     <V type="double" value="0"/>
    </Polarity>
    <Area type="double" value="2.2068288750064830595"/>
    <Chem>
     <V type="double" value="0.47181631441166910212"/>
     <V type="double" value="0.54388719644336736003"/>
    </Chem>
    <type type="int" value="0"/>
   </Vertex1>
   <Vertex1 ref_type="Vertex" ref_id="284">
    <Pos>
     <V type="double" value="33.001250441491286836"/>
     <V type="double" value="8.8586857366786926349"/>
     <V type="double" value="0"/>
    </Pos>
    <Normal>
     <V type="double" value="0"/>
     <V type="double" value="0"/>
     <V type="double" value="1"/>
    </Normal>
    <Polarity>
     <V type="double" value="0.62729857385404852455"/>
     <V type="double" value="0.77877885130547619408"/>
     <V type="double" value="0"/>
    </Polarity>
    <Area type="double" value="2.4120841298603741265"/>
    <Chem>
     <V type="double" value="0.48919615614585060248"/>
     <V type="double" value="0.53723069082788832418"/>
    </Chem>
    <type type="int" value="0"/>
   </Vertex1>
   <Vertex1 ref_type="Vertex" ref_id="285">
    <Pos>
     <V type="double" value="33.792417986752901982"/>
     <V type="double" value="10.416877758904439233"/>
     <V type="double" value="0"/>
    </Pos>
    <Normal>
     <V type="double" value="0"/>
     <V type="double" value="0"/>
     <V type="double" value="1"/>
    </Normal>
    <Polarity>
     <V type="double" value="0.66124815274784642938"/>
     <V type="double" value="0.75016723501334070523"/>
     <V type="double" value="0"/>
    </Polarity>
    <Area type="double" value="2.7846319232677814171"/>
    <Chem>
     <V type="double" value="0.3924119245128069311"/>
     <V type="double" value="0.49846553294944245804"/>
    </Chem>
    <type type="int" value="0"/>
   </Vertex1>
   <Vertex1 ref_type="Vertex" ref_id="286">
    <Pos>
     <V type="double" value="50.112992313179823611"/>
     <V type="double" value="0.14385870504227590838"/>
     <V type="double" value="0"/>
    </Pos>
    <Normal>
     <V type="double" value="0"/>
     <V type="double" value="0"/>
     <V type="double" value="1"/>
    </Normal>
    <Polarity>
     <V type="double" value="0"/>
     <V type="double" value="0"/>
     <V type="double" value="0"/>
    </Polarity>
    <Area type="double" value="2.4878810510005382461"/>
    <Chem>
     <V type="double" value="0"/>
     <V type="double" value="0.44281794529618190293"/>
    </Chem>
    <type type="int" value="2"/>
   </Vertex1>
   <Vertex1 ref_type="Vertex" ref_id="287">
    <Pos>
     <V type="double" value="51.101420739243586411"/>
     <V type="double" value="1.3427596094430447327"/>
     <V type="double" value="0"/>
    </Pos>
    <Normal>
     <V type="double" value="0"/>
     <V type="double" value="0"/>
     <V type="double" value="1"/>
    </Normal>
    <Polarity>
     <V type="double" value="0"/>
     <V type="double" value="0"/>
     <V type="double" value="0"/>
    </Polarity>
    <Area type="double" value="2.573764157403263475"/>
    <Chem>
     <V type="double" value="0"/>
     <V type="double" value="0.62911651740426977053"/>
    </Chem>
    <type type="int" value="2"/>
   </Vertex1>
   <Vertex1 ref_type="Vertex" ref_id="288">
    <Pos>
     <V type="double" value="50.175123950434155518"/>
     <V type="double" value="3.0044904184555636384"/>
     <V type="double" value="0"/>
    </Pos>
    <Normal>
     <V type="double" value="0"/>
     <V type="double" value="0"/>
     <V type="double" value="1"/>
    </Normal>
    <Polarity>
     <V type="double" value="0"/>
     <V type="double" value="0"/>
     <V type="double" value="0"/>
    </Polarity>
    <Area type="double" value="2.7188131820672998273"/>
    <Chem>
     <V type="double" value="0"/>
     <V type="double" value="0.37225188606646741896"/>
    </Chem>
    <type type="int" value="2"/>
   </Vertex1>
   <Vertex1 ref_type="Vertex" ref_id="289">
    <Pos>
     <V type="double" value="51.120229043485529985"/>
     <V type="double" value="4.4991325748954213992"/>
     <V type="double" value="0"/>
    </Pos>
    <Normal>
     <V type="double" value="0"/>
     <V type="double" value="0"/>
     <V type="double" value="1"/>
    </Normal>
    <Polarity>
     <V type="double" value="0"/>
     <V type="double" value="0"/>
     <V type="double" value="0"/>
    </Polarity>
    <Area type="double" value="2.8589663113770771297"/>
    <Chem>
     <V type="double" value="0"/>
     <V type="double" value="0.57189662550244713124"/>
    </Chem>
    <type type="int" value="2"/>
   </Vertex1>
   <Vertex1 ref_type="Vertex" ref_id="290">
    <Pos>
     <V type="double" value="8.5604116979019533318"/>
     <V type="double" value="11.870806025438634279"/>
     <V type="double" value="0"/>
    </Pos>
    <Normal>
     <V type="double" value="0"/>
     <V type="double" value="0"/>
     <V type="double" value="1"/>
    </Normal>
    <Polarity>
     <V type="double" value="-0.72262168729144837798"/>
     <V type="double" value="0.69124373201936550881"/>
     <V type="double" value="0"/>
    </Polarity>
    <Area type="double" value="2.3621923722129505308"/>
    <Chem>
     <V type="double" value="0.59477524495882783118"/>
     <V type="double" value="0.47522796850672749391"/>
    </Chem>
    <type type="int" value="0"/>
   </Vertex1>
   <Vertex1 ref_type="Vertex" ref_id="291">
    <Pos>
     <V type="double" value="9.6924855217064713742"/>
     <V type="double" value="13.422133056498038783"/>
     <V type="double" value="0"/>
    </Pos>
    <Normal>
     <V type="double" value="0"/>
     <V type="double" value="0"/>
     <V type="double" value="1"/>
    </Normal>
    <Polarity>
     <V type="double" value="-0.98952954910871615546"/>
     <V type="double" value="0.14433042451507258064"/>
     <V type="double" value="0"/>
    </Polarity>
    <Area type="double" value="2.3621371671091369038"/>
    <Chem>
     <V type="double" value="0.66951071257137340087"/>
     <V type="double" value="0.43541675022312892329"/>
    </Chem>
    <type type="int" value="0"/>
   </Vertex1>
   <Vertex1 ref_type="Vertex" ref_id="292">
    <Pos>
     <V type="double" value="5.1890375364101588573"/>
     <V type="double" value="8.9386427054492951783"/>
     <V type="double" value="0"/>
    </Pos>
    <Normal>
     <V type="double" value="0"/>
     <V type="double" value="0"/>
     <V type="double" value="1"/>
    </Normal>
    <Polarity>
     <V type="double" value="0.96014431044532366766"/>
     <V type="double" value="-0.27950474614838644039"/>
     <V type="double" value="0"/>
    </Polarity>
    <Area type="double" value="2.5023487403481734503"/>
    <Chem>
     <V type="double" value="0.54747098479226929957"/>
     <V type="double" value="0.47904869640570274525"/>
    </Chem>
    <type type="int" value="0"/>
   </Vertex1>
   <Vertex1 ref_type="Vertex" ref_id="293">
    <Pos>
     <V type="double" value="5.9632858478297423588"/>
     <V type="double" value="10.391735702626242244"/>
     <V type="double" value="0"/>
    </Pos>
    <Normal>
     <V type="double" value="0"/>
     <V type="double" value="0"/>
     <V type="double" value="1"/>
    </Normal>
    <Polarity>
     <V type="double" value="0.90466681192047337934"/>
     <V type="double" value="-0.42611965386455319393"/>
     <V type="double" value="0"/>
    </Polarity>
    <Area type="double" value="2.4709403135653125183"/>
    <Chem>
     <V type="double" value="0.55848273436554562998"/>
     <V type="double" value="0.46947795418699517223"/>
    </Chem>
    <type type="int" value="0"/>
   </Vertex1>
   <Vertex1 ref_type="Vertex" ref_id="294">
    <Pos>
     <V type="double" value="8.4504802787165989031"/>
     <V type="double" value="0.03887588002537718801"/>
     <V type="double" value="0"/>
    </Pos>
    <Normal>
     <V type="double" value="0"/>
     <V type="double" value="0"/>
     <V type="double" value="1"/>
    </Normal>
    <Polarity>
     <V type="double" value="0.99562919526509841006"/>
     <V type="double" value="0.093394354945964541681"/>
     <V type="double" value="0"/>
    </Polarity>
    <Area type="double" value="2.5150827791397514233"/>
    <Chem>
     <V type="double" value="0.57754381821623668181"/>
     <V type="double" value="0.55900115931365579325"/>
    </Chem>
    <type type="int" value="0"/>
   </Vertex1>
   <Vertex1 ref_type="Vertex" ref_id="295">
    <Pos>
     <V type="double" value="9.3444351333153274908"/>
     <V type="double" value="1.5016994829611047813"/>
     <V type="double" value="0"/>
    </Pos>
    <Normal>
     <V type="double" value="0"/>
     <V type="double" value="0"/>
     <V type="double" value="1"/>
    </Normal>
    <Polarity>
     <V type="double" value="0.99948026241052589924"/>
     <V type="double" value="-0.032236703488203129198"/>
     <V type="double" value="0"/>
    </Polarity>
    <Area type="double" value="2.5581352039670339771"/>
    <Chem>
     <V type="double" value="0.48449328791550022588"/>
     <V type="double" value="0.50329605422390089053"/>
    </Chem>
    <type type="int" value="0"/>
   </Vertex1>
   <Vertex1 ref_type="Vertex" ref_id="296">
    <Pos>
     <V type="double" value="1.7301244314127033341"/>
     <V type="double" value="9.2066509961929163808"/>
     <V type="double" value="0"/>
    </Pos>
    <Normal>
     <V type="double" value="0"/>
     <V type="double" value="0"/>
     <V type="double" value="1"/>
    </Normal>
    <Polarity>
     <V type="double" value="0.91652745752782671662"/>
     <V type="double" value="-0.39997177350105322935"/>
     <V type="double" value="0"/>
    </Polarity>
    <Area type="double" value="2.8552405165332448433"/>
    <Chem>
     <V type="double" value="0.56417303872037005696"/>
     <V type="double" value="0.44905953140276844149"/>
    </Chem>
    <type type="int" value="0"/>
   </Vertex1>
   <Vertex1 ref_type="Vertex" ref_id="297">
    <Pos>
     <V type="double" value="6.6825915286298878115"/>
     <V type="double" value="0.11573847047080276784"/>
     <V type="double" value="0"/>
    </Pos>
    <Normal>
     <V type="double" value="0"/>
     <V type="double" value="0"/>
     <V type="double" value="1"/>
    </Normal>
    <Polarity>
     <V type="double" value="0.99398356371867391257"/>
     <V type="double" value="0.10952933423117706957"/>
     <V type="double" value="0"/>
    </Polarity>
    <Area type="double" value="2.4537654951080325461"/>
    <Chem>
     <V type="double" value="0.54855237576782167608"/>
     <V type="double" value="0.50752914312370411842"/>
    </Chem>
    <type type="int" value="0"/>
   </Vertex1>
   <Vertex1 ref_type="Vertex" ref_id="298">
    <Pos>
     <V type="double" value="7.7578167062891525418"/>
     <V type="double" value="1.3710024132981524225"/>
     <V type="double" value="0"/>
    </Pos>
    <Normal>
     <V type="double" value="0"/>
     <V type="double" value="0"/>
     <V type="double" value="1"/>
    </Normal>
    <Polarity>
     <V type="double" value="0.99948303033323937505"/>
     <V type="double" value="-0.032150770999848504728"/>
     <V type="double" value="0"/>
    </Polarity>
    <Area type="double" value="2.2237181497020332976"/>
    <Chem>
     <V type="double" value="0.47675593483690681396"/>
     <V type="double" value="0.50045781947976830661"/>
    </Chem>
    <type type="int" value="0"/>
   </Vertex1>
   <Vertex1 ref_type="Vertex" ref_id="299">
    <Pos>
     <V type="double" value="2.5181800801545022317"/>
     <V type="double" value="4.4255489846137017196"/>
     <V type="double" value="0"/>
    </Pos>
    <Normal>
     <V type="double" value="0"/>
     <V type="double" value="0"/>
     <V type="double" value="1"/>
    </Normal>
    <Polarity>
     <V type="double" value="0.98627772274906233552"/>
     <V type="double" value="-0.16509468074085101308"/>
     <V type="double" value="0"/>
    </Polarity>
    <Area type="double" value="2.6021949132009045691"/>
    <Chem>
     <V type="double" value="0.52706719612957964038"/>
     <V type="double" value="0.52241915476260691875"/>
    </Chem>
    <type type="int" value="0"/>
   </Vertex1>
   <Vertex2 ref_type="Vertex" ref_id="300">
    <Pos>
     <V type="double" value="0.53042935288844050845"/>
     <V type="double" value="5.5350334837320582793"/>
     <V type="double" value="0"/>
    </Pos>
    <Normal>
     <V type="double" value="0"/>
     <V type="double" value="0"/>
     <V type="double" value="1"/>
    </Normal>
   </Vertex2>
   <Vertex2 ref_type="Vertex" ref_id="301">
    <Pos>
     <V type="double" value="3.2061833378600947952"/>
     <V type="double" value="5.081249630725524824"/>
     <V type="double" value="0"/>
    </Pos>
    <Normal>
     <V type="double" value="0"/>
     <V type="double" value="0"/>
     <V type="double" value="1"/>
    </Normal>
   </Vertex2>
   <Vertex2 ref_type="Vertex" ref_id="302">
    <Pos>
     <V type="double" value="3.6061181169876470598"/>
     <V type="double" value="7.0528939767545946182"/>
     <V type="double" value="0"/>
    </Pos>
    <Normal>
     <V type="double" value="0"/>
     <V type="double" value="0"/>
     <V type="double" value="1"/>
    </Normal>
   </Vertex2>
   <Vertex2 ref_type="Vertex" ref_id="303">
    <Pos>
     <V type="double" value="2.3239200687564576242"/>
     <V type="double" value="6.5598765583123421763"/>
     <V type="double" value="0"/>
    </Pos>
    <Normal>
     <V type="double" value="0"/>
     <V type="double" value="0"/>
     <V type="double" value="1"/>
    </Normal>
   </Vertex2>
   <Vertex2 ref_type="Vertex" ref_id="304">
    <Pos>
     <V type="double" value="2.4716480297193546001"/>
     <V type="double" value="5.5417228465719485797"/>
     <V type="double" value="0"/>
    </Pos>
    <Normal>
     <V type="double" value="0"/>
     <V type="double" value="0"/>
     <V type="double" value="1"/>
    </Normal>
   </Vertex2>
   <Vertex2 ref_type="Vertex" ref_id="305">
    <Pos>
     <V type="double" value="4.3165090868148334735"/>
     <V type="double" value="6.3729666458541878171"/>
     <V type="double" value="0"/>
    </Pos>
    <Normal>
     <V type="double" value="0"/>
     <V type="double" value="0"/>
     <V type="double" value="1"/>
    </Normal>
   </Vertex2>
   <Vertex2 ref_type="Vertex" ref_id="306">
    <Pos>
     <V type="double" value="4.3479442870371860508"/>
     <V type="double" value="5.6388154207802942963"/>
     <V type="double" value="0"/>
    </Pos>
    <Normal>
     <V type="double" value="0"/>
     <V type="double" value="0"/>
     <V type="double" value="1"/>
    </Normal>
   </Vertex2>
   <Vertex2 ref_type="Vertex" ref_id="307">
    <Pos>
     <V type="double" value="3.6698019345869616892"/>
     <V type="double" value="1.9238184250844787559"/>
     <V type="double" value="0"/>
    </Pos>
    <Normal>
     <V type="double" value="0"/>
     <V type="double" value="0"/>
     <V type="double" value="1"/>
    </Normal>
   </Vertex2>
   <Vertex2 ref_type="Vertex" ref_id="308">
    <Pos>
     <V type="double" value="3.5273420897543523722"/>
     <V type="double" value="1.0941384363969774984"/>
     <V type="double" value="0"/>
    </Pos>
    <Normal>
     <V type="double" value="0"/>
     <V type="double" value="0"/>
     <V type="double" value="1"/>
    </Normal>
   </Vertex2>
   <Vertex2 ref_type="Vertex" ref_id="309">
    <Pos>
     <V type="double" value="4.2957173310704961366"/>
     <V type="double" value="0.48630476031134406423"/>
     <V type="double" value="0"/>
    </Pos>
    <Normal>
     <V type="double" value="0"/>
     <V type="double" value="0"/>
     <V type="double" value="1"/>
    </Normal>
   </Vertex2>
   <Vertex2 ref_type="Vertex" ref_id="310">
    <Pos>
     <V type="double" value="20.809790070086812364"/>
     <V type="double" value="13.898315461761738376"/>
     <V type="double" value="0"/>
    </Pos>
    <Normal>
     <V type="double" value="0"/>
     <V type="double" value="0"/>
     <V type="double" value="1"/>
    </Normal>
   </Vertex2>
   <Vertex2 ref_type="Vertex" ref_id="311">
    <Pos>
     <V type="double" value="24.337734302059377711"/>
     <V type="double" value="14.077336510565316985"/>
     <V type="double" value="0"/>
    </Pos>
    <Normal>
     <V type="double" value="0"/>
     <V type="double" value="0"/>
     <V type="double" value="1"/>
    </Normal>
   </Vertex2>
   <Vertex2 ref_type="Vertex" ref_id="312">
    <Pos>
     <V type="double" value="24.471611793482633601"/>
     <V type="double" value="12.917575619840629741"/>
     <V type="double" value="0"/>
    </Pos>
    <Normal>
     <V type="double" value="0"/>
     <V type="double" value="0"/>
     <V type="double" value="1"/>
    </Normal>
   </Vertex2>
   <Vertex2 ref_type="Vertex" ref_id="313">
    <Pos>
     <V type="double" value="23.382685903457051779"/>
     <V type="double" value="14.428103355251634454"/>
     <V type="double" value="0"/>
    </Pos>
    <Normal>
     <V type="double" value="0"/>
     <V type="double" value="0"/>
     <V type="double" value="1"/>
    </Normal>
   </Vertex2>
   <Vertex2 ref_type="Vertex" ref_id="314">
    <Pos>
     <V type="double" value="22.758943960742467283"/>
     <V type="double" value="13.968352840837223283"/>
     <V type="double" value="0"/>
    </Pos>
    <Normal>
     <V type="double" value="0"/>
     <V type="double" value="0"/>
     <V type="double" value="1"/>
    </Normal>
   </Vertex2>
   <Vertex2 ref_type="Vertex" ref_id="315">
    <Pos>
     <V type="double" value="23.107012769919197837"/>
     <V type="double" value="12.482555556998219615"/>
     <V type="double" value="0"/>
    </Pos>
    <Normal>
     <V type="double" value="0"/>
     <V type="double" value="0"/>
     <V type="double" value="1"/>
    </Normal>
   </Vertex2>
   <Vertex2 ref_type="Vertex" ref_id="316">
    <Pos>
     <V type="double" value="22.735281534457783437"/>
     <V type="double" value="12.78365840799362374"/>
     <V type="double" value="0"/>
    </Pos>
    <Normal>
     <V type="double" value="0"/>
     <V type="double" value="0"/>
     <V type="double" value="1"/>
    </Normal>
   </Vertex2>
   <Vertex2 ref_type="Vertex" ref_id="317">
    <Pos>
     <V type="double" value="19.016312532637464017"/>
     <V type="double" value="10.293647017757038498"/>
     <V type="double" value="0"/>
    </Pos>
    <Normal>
     <V type="double" value="0"/>
     <V type="double" value="0"/>
     <V type="double" value="1"/>
    </Normal>
   </Vertex2>
   <Vertex2 ref_type="Vertex" ref_id="318">
    <Pos>
     <V type="double" value="18.933226567124815887"/>
     <V type="double" value="8.1470692499354129268"/>
     <V type="double" value="0"/>
    </Pos>
    <Normal>
     <V type="double" value="0"/>
     <V type="double" value="0"/>
     <V type="double" value="1"/>
    </Normal>
   </Vertex2>
   <Vertex2 ref_type="Vertex" ref_id="319">
    <Pos>
     <V type="double" value="19.958042773664558922"/>
     <V type="double" value="9.4734207876121327985"/>
     <V type="double" value="0"/>
    </Pos>
    <Normal>
     <V type="double" value="0"/>
     <V type="double" value="0"/>
     <V type="double" value="1"/>
    </Normal>
   </Vertex2>
   <Vertex2 ref_type="Vertex" ref_id="320">
    <Pos>
     <V type="double" value="1.9081858451512705432"/>
     <V type="double" value="11.028448950316805721"/>
     <V type="double" value="0"/>
    </Pos>
    <Normal>
     <V type="double" value="0"/>
     <V type="double" value="0"/>
     <V type="double" value="1"/>
    </Normal>
   </Vertex2>
   <Vertex2 ref_type="Vertex" ref_id="321">
    <Pos>
     <V type="double" value="5.3942265298850449184"/>
     <V type="double" value="12.986055982054411473"/>
     <V type="double" value="0"/>
    </Pos>
    <Normal>
     <V type="double" value="0"/>
     <V type="double" value="0"/>
     <V type="double" value="1"/>
    </Normal>
   </Vertex2>
   <Vertex2 ref_type="Vertex" ref_id="322">
    <Pos>
     <V type="double" value="42.626231209015571721"/>
     <V type="double" value="5.611581213847487426"/>
     <V type="double" value="0"/>
    </Pos>
    <Normal>
     <V type="double" value="0"/>
     <V type="double" value="0"/>
     <V type="double" value="1"/>
    </Normal>
   </Vertex2>
   <Vertex2 ref_type="Vertex" ref_id="323">
    <Pos>
     <V type="double" value="33.795869527904066842"/>
     <V type="double" value="6.7241905533150108099"/>
     <V type="double" value="0"/>
    </Pos>
    <Normal>
     <V type="double" value="0"/>
     <V type="double" value="0"/>
     <V type="double" value="1"/>
    </Normal>
   </Vertex2>
   <Vertex2 ref_type="Vertex" ref_id="324">
    <Pos>
     <V type="double" value="15.622188903710277685"/>
     <V type="double" value="1.3156706267591706805"/>
     <V type="double" value="0"/>
    </Pos>
    <Normal>
     <V type="double" value="0"/>
     <V type="double" value="0"/>
     <V type="double" value="1"/>
    </Normal>
   </Vertex2>
   <Vertex2 ref_type="Vertex" ref_id="325">
    <Pos>
     <V type="double" value="14.559884815657088808"/>
     <V type="double" value="0.57225134198433258437"/>
     <V type="double" value="0"/>
    </Pos>
    <Normal>
     <V type="double" value="0"/>
     <V type="double" value="0"/>
     <V type="double" value="1"/>
    </Normal>
   </Vertex2>
   <Vertex2 ref_type="Vertex" ref_id="326">
    <Pos>
     <V type="double" value="14.797253669894999462"/>
     <V type="double" value="-0.49096946530759455474"/>
     <V type="double" value="0"/>
    </Pos>
    <Normal>
     <V type="double" value="0"/>
     <V type="double" value="0"/>
     <V type="double" value="1"/>
    </Normal>
   </Vertex2>
   <Vertex2 ref_type="Vertex" ref_id="327">
    <Pos>
     <V type="double" value="15.588457267324127287"/>
     <V type="double" value="-0.87572084293550922496"/>
     <V type="double" value="0"/>
    </Pos>
    <Normal>
     <V type="double" value="0"/>
     <V type="double" value="0"/>
     <V type="double" value="1"/>
    </Normal>
   </Vertex2>
   <Vertex2 ref_type="Vertex" ref_id="328">
    <Pos>
     <V type="double" value="16.357528672516021828"/>
     <V type="double" value="-0.46195040727583236428"/>
     <V type="double" value="0"/>
    </Pos>
    <Normal>
     <V type="double" value="0"/>
     <V type="double" value="0"/>
     <V type="double" value="1"/>
    </Normal>
   </Vertex2>
   <Vertex2 ref_type="Vertex" ref_id="329">
    <Pos>
     <V type="double" value="25.331528131058984599"/>
     <V type="double" value="-0.42135578062816786415"/>
     <V type="double" value="0"/>
    </Pos>
    <Normal>
     <V type="double" value="0"/>
     <V type="double" value="0"/>
     <V type="double" value="1"/>
    </Normal>
   </Vertex2>
   <Vertex2 ref_type="Vertex" ref_id="330">
    <Pos>
     <V type="double" value="25.235176910892636926"/>
     <V type="double" value="0.31109661035546209984"/>
     <V type="double" value="0"/>
    </Pos>
    <Normal>
     <V type="double" value="0"/>
     <V type="double" value="0"/>
     <V type="double" value="1"/>
    </Normal>
   </Vertex2>
   <Vertex2 ref_type="Vertex" ref_id="331">
    <Pos>
     <V type="double" value="24.248711306340666738"/>
     <V type="double" value="-0.98317661235387965313"/>
     <V type="double" value="0"/>
    </Pos>
    <Normal>
     <V type="double" value="0"/>
     <V type="double" value="0"/>
     <V type="double" value="1"/>
    </Normal>
   </Vertex2>
   <Vertex2 ref_type="Vertex" ref_id="332">
    <Pos>
     <V type="double" value="24.293194744942606889"/>
     <V type="double" value="0.99054579463590919364"/>
     <V type="double" value="0"/>
    </Pos>
    <Normal>
     <V type="double" value="0"/>
     <V type="double" value="0"/>
     <V type="double" value="1"/>
    </Normal>
   </Vertex2>
   <Vertex2 ref_type="Vertex" ref_id="333">
    <Pos>
     <V type="double" value="23.32962127384408646"/>
     <V type="double" value="0.45999008993846457471"/>
     <V type="double" value="0"/>
    </Pos>
    <Normal>
     <V type="double" value="0"/>
     <V type="double" value="0"/>
     <V type="double" value="1"/>
    </Normal>
   </Vertex2>
   <Vertex2 ref_type="Vertex" ref_id="334">
    <Pos>
     <V type="double" value="23.239489633513660038"/>
     <V type="double" value="-0.35865971012815922592"/>
     <V type="double" value="0"/>
    </Pos>
    <Normal>
     <V type="double" value="0"/>
     <V type="double" value="0"/>
     <V type="double" value="1"/>
    </Normal>
   </Vertex2>
   <Vertex2 ref_type="Vertex" ref_id="335">
    <Pos>
     <V type="double" value="25.833402126946381827"/>
     <V type="double" value="7.7946006930518318967"/>
     <V type="double" value="0"/>
    </Pos>
    <Normal>
     <V type="double" value="0"/>
     <V type="double" value="0"/>
     <V type="double" value="1"/>
    </Normal>
   </Vertex2>
   <Vertex2 ref_type="Vertex" ref_id="336">
    <Pos>
     <V type="double" value="21.862478979017446079"/>
     <V type="double" value="9.4938513972578633116"/>
     <V type="double" value="0"/>
    </Pos>
    <Normal>
     <V type="double" value="0"/>
     <V type="double" value="0"/>
     <V type="double" value="1"/>
    </Normal>
   </Vertex2>
   <Vertex2 ref_type="Vertex" ref_id="337">
    <Pos>
     <V type="double" value="20.891099177392668196"/>
     <V type="double" value="9.9501660746341400454"/>
     <V type="double" value="0"/>
    </Pos>
    <Normal>
     <V type="double" value="0"/>
     <V type="double" value="0"/>
     <V type="double" value="1"/>
    </Normal>
   </Vertex2>
   <Vertex2 ref_type="Vertex" ref_id="338">
    <Pos>
     <V type="double" value="21.742054960619249471"/>
     <V type="double" value="8.4748036835942581746"/>
     <V type="double" value="0"/>
    </Pos>
    <Normal>
     <V type="double" value="0"/>
     <V type="double" value="0"/>
     <V type="double" value="1"/>
    </Normal>
   </Vertex2>
   <Vertex2 ref_type="Vertex" ref_id="339">
    <Pos>
     <V type="double" value="21.582092566912034926"/>
     <V type="double" value="6.3779621859576716147"/>
     <V type="double" value="0"/>
    </Pos>
    <Normal>
     <V type="double" value="0"/>
     <V type="double" value="0"/>
     <V type="double" value="1"/>
    </Normal>
   </Vertex2>
   <Vertex2 ref_type="Vertex" ref_id="340">
    <Pos>
     <V type="double" value="14.055680700481495649"/>
     <V type="double" value="12.911607317705852793"/>
     <V type="double" value="0"/>
    </Pos>
    <Normal>
     <V type="double" value="0"/>
     <V type="double" value="0"/>
     <V type="double" value="1"/>
    </Normal>
   </Vertex2>
   <Vertex2 ref_type="Vertex" ref_id="341">
    <Pos>
     <V type="double" value="13.849206949719137683"/>
     <V type="double" value="11.061660762466756225"/>
     <V type="double" value="0"/>
    </Pos>
    <Normal>
     <V type="double" value="0"/>
     <V type="double" value="0"/>
     <V type="double" value="1"/>
    </Normal>
   </Vertex2>
   <Vertex2 ref_type="Vertex" ref_id="342">
    <Pos>
     <V type="double" value="12.994333978054207535"/>
     <V type="double" value="12.610967590670842498"/>
     <V type="double" value="0"/>
    </Pos>
    <Normal>
     <V type="double" value="0"/>
     <V type="double" value="0"/>
     <V type="double" value="1"/>
    </Normal>
   </Vertex2>
   <Vertex2 ref_type="Vertex" ref_id="343">
    <Pos>
     <V type="double" value="12.855166549180118807"/>
     <V type="double" value="11.646044037770144186"/>
     <V type="double" value="0"/>
    </Pos>
    <Normal>
     <V type="double" value="0"/>
     <V type="double" value="0"/>
     <V type="double" value="1"/>
    </Normal>
   </Vertex2>
   <Vertex2 ref_type="Vertex" ref_id="344">
    <Pos>
     <V type="double" value="7.5443772231261032601"/>
     <V type="double" value="0.35016132084582829442"/>
     <V type="double" value="0"/>
    </Pos>
    <Normal>
     <V type="double" value="0"/>
     <V type="double" value="0"/>
     <V type="double" value="1"/>
    </Normal>
   </Vertex2>
   <Vertex2 ref_type="Vertex" ref_id="345">
    <Pos>
     <V type="double" value="8.5931950898749764889"/>
     <V type="double" value="1.0094173122159135758"/>
     <V type="double" value="0"/>
    </Pos>
    <Normal>
     <V type="double" value="0"/>
     <V type="double" value="0"/>
     <V type="double" value="1"/>
    </Normal>
   </Vertex2>
   <Vertex2 ref_type="Vertex" ref_id="346">
    <Pos>
     <V type="double" value="7.2095225804405540515"/>
     <V type="double" value="2.0435125040686195064"/>
     <V type="double" value="0"/>
    </Pos>
    <Normal>
     <V type="double" value="0"/>
     <V type="double" value="0"/>
     <V type="double" value="1"/>
    </Normal>
   </Vertex2>
   <Vertex2 ref_type="Vertex" ref_id="347">
    <Pos>
     <V type="double" value="7.8246980686276765837"/>
     <V type="double" value="2.2919165246605137654"/>
     <V type="double" value="0"/>
    </Pos>
    <Normal>
     <V type="double" value="0"/>
     <V type="double" value="0"/>
     <V type="double" value="1"/>
    </Normal>
   </Vertex2>
   <Vertex2 ref_type="Vertex" ref_id="348">
    <Pos>
     <V type="double" value="8.4498523073380003012"/>
     <V type="double" value="2.0207963521999547929"/>
     <V type="double" value="0"/>
    </Pos>
    <Normal>
     <V type="double" value="0"/>
     <V type="double" value="0"/>
     <V type="double" value="1"/>
    </Normal>
   </Vertex2>
   <Vertex2 ref_type="Vertex" ref_id="349">
    <Pos>
     <V type="double" value="24.85551064281620981"/>
     <V type="double" value="8.320759634462881138"/>
     <V type="double" value="0"/>
    </Pos>
    <Normal>
     <V type="double" value="0"/>
     <V type="double" value="0"/>
     <V type="double" value="1"/>
    </Normal>
   </Vertex2>
   <Vertex2 ref_type="Vertex" ref_id="350">
    <Pos>
     <V type="double" value="23.335384497471750365"/>
     <V type="double" value="9.6592453692950641653"/>
     <V type="double" value="0"/>
    </Pos>
    <Normal>
     <V type="double" value="0"/>
     <V type="double" value="0"/>
     <V type="double" value="1"/>
    </Normal>
   </Vertex2>
   <Vertex2 ref_type="Vertex" ref_id="351">
    <Pos>
     <V type="double" value="24.089214392676332466"/>
     <V type="double" value="6.9655409276478428282"/>
     <V type="double" value="0"/>
    </Pos>
    <Normal>
     <V type="double" value="0"/>
     <V type="double" value="0"/>
     <V type="double" value="1"/>
    </Normal>
   </Vertex2>
   <Vertex2 ref_type="Vertex" ref_id="352">
    <Pos>
     <V type="double" value="22.491736467575808689"/>
     <V type="double" value="7.8672438440919609803"/>
     <V type="double" value="0"/>
    </Pos>
    <Normal>
     <V type="double" value="0"/>
     <V type="double" value="0"/>
     <V type="double" value="1"/>
    </Normal>
   </Vertex2>
   <Vertex2 ref_type="Vertex" ref_id="353">
    <Pos>
     <V type="double" value="23.742426387806826682"/>
     <V type="double" value="8.364229187389748077"/>
     <V type="double" value="0"/>
    </Pos>
    <Normal>
     <V type="double" value="0"/>
     <V type="double" value="0"/>
     <V type="double" value="1"/>
    </Normal>
   </Vertex2>
   <Vertex2 ref_type="Vertex" ref_id="354">
    <Pos>
     <V type="double" value="24.217817757712918336"/>
     <V type="double" value="8.1117630993624558755"/>
     <V type="double" value="0"/>
    </Pos>
    <Normal>
     <V type="double" value="0"/>
     <V type="double" value="0"/>
     <V type="double" value="1"/>
    </Normal>
   </Vertex2>
   <Vertex2 ref_type="Vertex" ref_id="355">
    <Pos>
     <V type="double" value="48.320594712331597975"/>
     <V type="double" value="1.1742155234812936548"/>
     <V type="double" value="0"/>
    </Pos>
    <Normal>
     <V type="double" value="0"/>
     <V type="double" value="0"/>
     <V type="double" value="1"/>
    </Normal>
   </Vertex2>
   <Vertex2 ref_type="Vertex" ref_id="356">
    <Pos>
     <V type="double" value="52.07286574524473366"/>
     <V type="double" value="5.064283054957607888"/>
     <V type="double" value="0"/>
    </Pos>
    <Normal>
     <V type="double" value="0"/>
     <V type="double" value="0"/>
     <V type="double" value="1"/>
    </Normal>
   </Vertex2>
   <Vertex2 ref_type="Vertex" ref_id="357">
    <Pos>
     <V type="double" value="50.237958865952073495"/>
     <V type="double" value="4.0973328355224261088"/>
     <V type="double" value="0"/>
    </Pos>
    <Normal>
     <V type="double" value="0"/>
     <V type="double" value="0"/>
     <V type="double" value="1"/>
    </Normal>
   </Vertex2>
   <Vertex2 ref_type="Vertex" ref_id="358">
    <Pos>
     <V type="double" value="49.24820503473729616"/>
     <V type="double" value="0.65311862958001043467"/>
     <V type="double" value="0"/>
    </Pos>
    <Normal>
     <V type="double" value="0"/>
     <V type="double" value="0"/>
     <V type="double" value="1"/>
    </Normal>
   </Vertex2>
   <Vertex2 ref_type="Vertex" ref_id="359">
    <Pos>
     <V type="double" value="28.646480044839556456"/>
     <V type="double" value="11.490902532872645736"/>
     <V type="double" value="0"/>
    </Pos>
    <Normal>
     <V type="double" value="0"/>
     <V type="double" value="0"/>
     <V type="double" value="1"/>
    </Normal>
   </Vertex2>
   <Vertex2 ref_type="Vertex" ref_id="360">
    <Pos>
     <V type="double" value="27.548660539174854023"/>
     <V type="double" value="11.044617026593289921"/>
     <V type="double" value="0"/>
    </Pos>
    <Normal>
     <V type="double" value="0"/>
     <V type="double" value="0"/>
     <V type="double" value="1"/>
    </Normal>
   </Vertex2>
   <Vertex2 ref_type="Vertex" ref_id="361">
    <Pos>
     <V type="double" value="27.480062526147637669"/>
     <V type="double" value="9.7665655284996262253"/>
     <V type="double" value="0"/>
    </Pos>
    <Normal>
     <V type="double" value="0"/>
     <V type="double" value="0"/>
     <V type="double" value="1"/>
    </Normal>
   </Vertex2>
   <Vertex2 ref_type="Vertex" ref_id="362">
    <Pos>
     <V type="double" value="28.200807474735455571"/>
     <V type="double" value="9.2875172402404810867"/>
     <V type="double" value="0"/>
    </Pos>
    <Normal>
     <V type="double" value="0"/>
     <V type="double" value="0"/>
     <V type="double" value="1"/>
    </Normal>
   </Vertex2>
   <Vertex2 ref_type="Vertex" ref_id="363">
    <Pos>
     <V type="double" value="28.722194339437997712"/>
     <V type="double" value="-0.50306635877486760577"/>
     <V type="double" value="0"/>
    </Pos>
    <Normal>
     <V type="double" value="0"/>
     <V type="double" value="0"/>
     <V type="double" value="1"/>
    </Normal>
   </Vertex2>
   <Vertex2 ref_type="Vertex" ref_id="364">
    <Pos>
     <V type="double" value="28.532330101301820235"/>
     <V type="double" value="0.33713434072581971446"/>
     <V type="double" value="0"/>
    </Pos>
    <Normal>
     <V type="double" value="0"/>
     <V type="double" value="0"/>
     <V type="double" value="1"/>
    </Normal>
   </Vertex2>
   <Vertex2 ref_type="Vertex" ref_id="365">
    <Pos>
     <V type="double" value="27.195631673145932439"/>
     <V type="double" value="0.76073646644938164307"/>
     <V type="double" value="0"/>
    </Pos>
    <Normal>
     <V type="double" value="0"/>
     <V type="double" value="0"/>
     <V type="double" value="1"/>
    </Normal>
   </Vertex2>
   <Vertex2 ref_type="Vertex" ref_id="366">
    <Pos>
     <V type="double" value="27.404970890195880173"/>
     <V type="double" value="0.89031428416664304404"/>
     <V type="double" value="0"/>
    </Pos>
    <Normal>
     <V type="double" value="0"/>
     <V type="double" value="0"/>
     <V type="double" value="1"/>
    </Normal>
   </Vertex2>
   <Vertex2 ref_type="Vertex" ref_id="367">
    <Pos>
     <V type="double" value="32.835607889863666742"/>
     <V type="double" value="7.000464563338817392"/>
     <V type="double" value="0"/>
    </Pos>
    <Normal>
     <V type="double" value="0"/>
     <V type="double" value="0"/>
     <V type="double" value="1"/>
    </Normal>
   </Vertex2>
   <Vertex2 ref_type="Vertex" ref_id="368">
    <Pos>
     <V type="double" value="23.302140445787625112"/>
     <V type="double" value="5.2728886180383796045"/>
     <V type="double" value="0"/>
    </Pos>
    <Normal>
     <V type="double" value="0"/>
     <V type="double" value="0"/>
     <V type="double" value="1"/>
    </Normal>
   </Vertex2>
   <Vertex2 ref_type="Vertex" ref_id="369">
    <Pos>
     <V type="double" value="20.055535411267545243"/>
     <V type="double" value="5.2284698452500801835"/>
     <V type="double" value="0"/>
    </Pos>
    <Normal>
     <V type="double" value="0"/>
     <V type="double" value="0"/>
     <V type="double" value="1"/>
    </Normal>
   </Vertex2>
   <Vertex2 ref_type="Vertex" ref_id="370">
    <Pos>
     <V type="double" value="21.483486766620266906"/>
     <V type="double" value="5.3365028235332507833"/>
     <V type="double" value="0"/>
    </Pos>
    <Normal>
     <V type="double" value="0"/>
     <V type="double" value="0"/>
     <V type="double" value="1"/>
    </Normal>
   </Vertex2>
   <Vertex2 ref_type="Vertex" ref_id="371">
    <Pos>
     <V type="double" value="20.908907855119181818"/>
     <V type="double" value="4.9408097326602433697"/>
     <V type="double" value="0"/>
    </Pos>
    <Normal>
     <V type="double" value="0"/>
     <V type="double" value="0"/>
     <V type="double" value="1"/>
    </Normal>
   </Vertex2>
   <Vertex2 ref_type="Vertex" ref_id="372">
    <Pos>
     <V type="double" value="29.490068216178112692"/>
     <V type="double" value="1.1818730848087020124"/>
     <V type="double" value="0"/>
    </Pos>
    <Normal>
     <V type="double" value="0"/>
     <V type="double" value="0"/>
     <V type="double" value="1"/>
    </Normal>
   </Vertex2>
   <Vertex2 ref_type="Vertex" ref_id="373">
    <Pos>
     <V type="double" value="34.724662207398957037"/>
     <V type="double" value="0.87327138865324926975"/>
     <V type="double" value="0"/>
    </Pos>
    <Normal>
     <V type="double" value="0"/>
     <V type="double" value="0"/>
     <V type="double" value="1"/>
    </Normal>
   </Vertex2>
   <Vertex2 ref_type="Vertex" ref_id="374">
    <Pos>
     <V type="double" value="37.202512320150717073"/>
     <V type="double" value="2.769092537649535668"/>
     <V type="double" value="0"/>
    </Pos>
    <Normal>
     <V type="double" value="0"/>
     <V type="double" value="0"/>
     <V type="double" value="1"/>
    </Normal>
   </Vertex2>
   <Vertex2 ref_type="Vertex" ref_id="375">
    <Pos>
     <V type="double" value="38.339827760821528102"/>
     <V type="double" value="2.1331514899576013988"/>
     <V type="double" value="0"/>
    </Pos>
    <Normal>
     <V type="double" value="0"/>
     <V type="double" value="0"/>
     <V type="double" value="1"/>
    </Normal>
   </Vertex2>
   <Vertex2 ref_type="Vertex" ref_id="376">
    <Pos>
     <V type="double" value="36.339341565285437241"/>
     <V type="double" value="1.9420646643870209669"/>
     <V type="double" value="0"/>
    </Pos>
    <Normal>
     <V type="double" value="0"/>
     <V type="double" value="0"/>
     <V type="double" value="1"/>
    </Normal>
   </Vertex2>
   <Vertex2 ref_type="Vertex" ref_id="377">
    <Pos>
     <V type="double" value="38.017300740291062766"/>
     <V type="double" value="0.99316601378879443285"/>
     <V type="double" value="0"/>
    </Pos>
    <Normal>
     <V type="double" value="0"/>
     <V type="double" value="0"/>
     <V type="double" value="1"/>
    </Normal>
   </Vertex2>
   <Vertex2 ref_type="Vertex" ref_id="378">
    <Pos>
     <V type="double" value="37.095127855715297471"/>
     <V type="double" value="0.5054145842554507162"/>
     <V type="double" value="0"/>
    </Pos>
    <Normal>
     <V type="double" value="0"/>
     <V type="double" value="0"/>
     <V type="double" value="1"/>
    </Normal>
   </Vertex2>
   <Vertex2 ref_type="Vertex" ref_id="379">
    <Pos>
     <V type="double" value="36.708738414466971278"/>
     <V type="double" value="0.75127991717363451496"/>
     <V type="double" value="0"/>
    </Pos>
    <Normal>
     <V type="double" value="0"/>
     <V type="double" value="0"/>
     <V type="double" value="1"/>
    </Normal>
   </Vertex2>
   <Vertex2 ref_type="Vertex" ref_id="380">
    <Pos>
     <V type="double" value="35.435778901214114001"/>
     <V type="double" value="3.3999921585923056355"/>
     <V type="double" value="0"/>
    </Pos>
    <Normal>
     <V type="double" value="0"/>
     <V type="double" value="0"/>
     <V type="double" value="1"/>
    </Normal>
   </Vertex2>
   <Vertex2 ref_type="Vertex" ref_id="381">
    <Pos>
     <V type="double" value="0.6057827236145385541"/>
     <V type="double" value="9.5061592423792546924"/>
     <V type="double" value="0"/>
    </Pos>
    <Normal>
     <V type="double" value="0"/>
     <V type="double" value="0"/>
     <V type="double" value="1"/>
    </Normal>
   </Vertex2>
   <Vertex2 ref_type="Vertex" ref_id="382">
    <Pos>
     <V type="double" value="0.75961001569259334332"/>
     <V type="double" value="8.8356754254494784817"/>
     <V type="double" value="0"/>
    </Pos>
    <Normal>
     <V type="double" value="0"/>
     <V type="double" value="0"/>
     <V type="double" value="1"/>
    </Normal>
   </Vertex2>
   <Vertex2 ref_type="Vertex" ref_id="383">
    <Pos>
     <V type="double" value="0.039803569535335592278"/>
     <V type="double" value="9.8781592094409127469"/>
     <V type="double" value="0"/>
    </Pos>
    <Normal>
     <V type="double" value="0"/>
     <V type="double" value="0"/>
     <V type="double" value="1"/>
    </Normal>
   </Vertex2>
   <Vertex2 ref_type="Vertex" ref_id="384">
    <Pos>
     <V type="double" value="-0.93169935931744274349"/>
     <V type="double" value="9.5379168767799136219"/>
     <V type="double" value="0"/>
    </Pos>
    <Normal>
     <V type="double" value="0"/>
     <V type="double" value="0"/>
     <V type="double" value="1"/>
    </Normal>
   </Vertex2>
   <Vertex2 ref_type="Vertex" ref_id="385">
    <Pos>
     <V type="double" value="-1.0693269795022026791"/>
     <V type="double" value="8.3826237812185890874"/>
     <V type="double" value="0"/>
    </Pos>
    <Normal>
     <V type="double" value="0"/>
     <V type="double" value="0"/>
     <V type="double" value="1"/>
    </Normal>
   </Vertex2>
   <Vertex2 ref_type="Vertex" ref_id="386">
    <Pos>
     <V type="double" value="-0.12174853544391714411"/>
     <V type="double" value="7.9642499525683572159"/>
     <V type="double" value="0"/>
    </Pos>
    <Normal>
     <V type="double" value="0"/>
     <V type="double" value="0"/>
     <V type="double" value="1"/>
    </Normal>
   </Vertex2>
   <Vertex2 ref_type="Vertex" ref_id="387">
    <Pos>
     <V type="double" value="2.6291528699178821071"/>
     <V type="double" value="3.3534754705774485473"/>
     <V type="double" value="0"/>
    </Pos>
    <Normal>
     <V type="double" value="0"/>
     <V type="double" value="0"/>
     <V type="double" value="1"/>
    </Normal>
   </Vertex2>
   <Vertex2 ref_type="Vertex" ref_id="388">
    <Pos>
     <V type="double" value="3.3124732711607975943"/>
     <V type="double" value="3.8735431153849582131"/>
     <V type="double" value="0"/>
    </Pos>
    <Normal>
     <V type="double" value="0"/>
     <V type="double" value="0"/>
     <V type="double" value="1"/>
    </Normal>
   </Vertex2>
   <Vertex2 ref_type="Vertex" ref_id="389">
    <Pos>
     <V type="double" value="6.1844301029994390717"/>
     <V type="double" value="6.2732179136507335571"/>
     <V type="double" value="0"/>
    </Pos>
    <Normal>
     <V type="double" value="0"/>
     <V type="double" value="0"/>
     <V type="double" value="1"/>
    </Normal>
   </Vertex2>
   <Vertex2 ref_type="Vertex" ref_id="390">
    <Pos>
     <V type="double" value="5.417785054169511838"/>
     <V type="double" value="6.9710885802056994365"/>
     <V type="double" value="0"/>
    </Pos>
    <Normal>
     <V type="double" value="0"/>
     <V type="double" value="0"/>
     <V type="double" value="1"/>
    </Normal>
   </Vertex2>
   <Vertex2 ref_type="Vertex" ref_id="391">
    <Pos>
     <V type="double" value="2.594213617889425727"/>
     <V type="double" value="0.73214891348391342163"/>
     <V type="double" value="0"/>
    </Pos>
    <Normal>
     <V type="double" value="0"/>
     <V type="double" value="0"/>
     <V type="double" value="1"/>
    </Normal>
   </Vertex2>
   <Vertex2 ref_type="Vertex" ref_id="392">
    <Pos>
     <V type="double" value="4.2356900946362898708"/>
     <V type="double" value="-0.48687605320398774644"/>
     <V type="double" value="0"/>
    </Pos>
    <Normal>
     <V type="double" value="0"/>
     <V type="double" value="0"/>
     <V type="double" value="1"/>
    </Normal>
   </Vertex2>
   <Vertex2 ref_type="Vertex" ref_id="393">
    <Pos>
     <V type="double" value="3.4641016125628079081"/>
     <V type="double" value="-0.94010613931654729569"/>
     <V type="double" value="0"/>
    </Pos>
    <Normal>
     <V type="double" value="0"/>
     <V type="double" value="0"/>
     <V type="double" value="1"/>
    </Normal>
   </Vertex2>
   <Vertex2 ref_type="Vertex" ref_id="394">
    <Pos>
     <V type="double" value="2.7061604299339894197"/>
     <V type="double" value="-0.55911661320097294503"/>
     <V type="double" value="0"/>
    </Pos>
    <Normal>
     <V type="double" value="0"/>
     <V type="double" value="0"/>
     <V type="double" value="1"/>
    </Normal>
   </Vertex2>
   <Vertex2 ref_type="Vertex" ref_id="395">
    <Pos>
     <V type="double" value="6.905773999580546274"/>
     <V type="double" value="3.9746314223430148083"/>
     <V type="double" value="0"/>
    </Pos>
    <Normal>
     <V type="double" value="0"/>
     <V type="double" value="0"/>
     <V type="double" value="1"/>
    </Normal>
   </Vertex2>
   <Vertex2 ref_type="Vertex" ref_id="396">
    <Pos>
     <V type="double" value="-0.94851134369464740193"/>
     <V type="double" value="5.4523767200323378646"/>
     <V type="double" value="0"/>
    </Pos>
    <Normal>
     <V type="double" value="0"/>
     <V type="double" value="0"/>
     <V type="double" value="1"/>
    </Normal>
   </Vertex2>
   <Vertex2 ref_type="Vertex" ref_id="397">
    <Pos>
     <V type="double" value="6.062177826217327592"/>
     <V type="double" value="14.366938656812612507"/>
     <V type="double" value="0"/>
    </Pos>
    <Normal>
     <V type="double" value="0"/>
     <V type="double" value="0"/>
     <V type="double" value="1"/>
    </Normal>
   </Vertex2>
   <Vertex2 ref_type="Vertex" ref_id="398">
    <Pos>
     <V type="double" value="1.7320508077137224401"/>
     <V type="double" value="-1.0151900419911250584"/>
     <V type="double" value="0"/>
    </Pos>
    <Normal>
     <V type="double" value="0"/>
     <V type="double" value="0"/>
     <V type="double" value="1"/>
    </Normal>
   </Vertex2>
   <Vertex2 ref_type="Vertex" ref_id="399">
    <Pos>
     <V type="double" value="1.0437534083540234153"/>
     <V type="double" value="-0.52113207114744608539"/>
     <V type="double" value="0"/>
    </Pos>
    <Normal>
     <V type="double" value="0"/>
     <V type="double" value="0"/>
     <V type="double" value="1"/>
    </Normal>
   </Vertex2>
   <Vertex2 ref_type="Vertex" ref_id="400">
    <Pos>
     <V type="double" value="2.6156606508377815423"/>
     <V type="double" value="2.8051124704880381344"/>
     <V type="double" value="0"/>
    </Pos>
    <Normal>
     <V type="double" value="0"/>
     <V type="double" value="0"/>
     <V type="double" value="1"/>
    </Normal>
   </Vertex2>
   <Vertex2 ref_type="Vertex" ref_id="401">
    <Pos>
     <V type="double" value="6.9282032306282399503"/>
     <V type="double" value="-0.82036812667443015368"/>
     <V type="double" value="0"/>
    </Pos>
    <Normal>
     <V type="double" value="0"/>
     <V type="double" value="0"/>
     <V type="double" value="1"/>
    </Normal>
   </Vertex2>
   <Vertex2 ref_type="Vertex" ref_id="402">
    <Pos>
     <V type="double" value="5.7776034098182140752"/>
     <V type="double" value="0.80547870673637311789"/>
     <V type="double" value="0"/>
    </Pos>
    <Normal>
     <V type="double" value="0"/>
     <V type="double" value="0"/>
     <V type="double" value="1"/>
    </Normal>
   </Vertex2>
   <Vertex2 ref_type="Vertex" ref_id="403">
    <Pos>
     <V type="double" value="5.1961524222013082408"/>
     <V type="double" value="-1.0112806697266192302"/>
     <V type="double" value="0"/>
    </Pos>
    <Normal>
     <V type="double" value="0"/>
     <V type="double" value="0"/>
     <V type="double" value="1"/>
    </Normal>
   </Vertex2>
   <Vertex2 ref_type="Vertex" ref_id="404">
    <Pos>
     <V type="double" value="6.006705000345380796"/>
     <V type="double" value="-0.5061922753447078982"/>
     <V type="double" value="0"/>
    </Pos>
    <Normal>
     <V type="double" value="0"/>
     <V type="double" value="0"/>
     <V type="double" value="1"/>
    </Normal>
   </Vertex2>
   <Vertex2 ref_type="Vertex" ref_id="405">
    <Pos>
     <V type="double" value="7.7404577272376293706"/>
     <V type="double" value="3.6600781049587602922"/>
     <V type="double" value="0"/>
    </Pos>
    <Normal>
     <V type="double" value="0"/>
     <V type="double" value="0"/>
     <V type="double" value="1"/>
    </Normal>
   </Vertex2>
   <Vertex2 ref_type="Vertex" ref_id="406">
    <Pos>
     <V type="double" value="3.4137292442743425447"/>
     <V type="double" value="9.872249565351697953"/>
     <V type="double" value="0"/>
    </Pos>
    <Normal>
     <V type="double" value="0"/>
     <V type="double" value="0"/>
     <V type="double" value="1"/>
    </Normal>
   </Vertex2>
   <Vertex2 ref_type="Vertex" ref_id="407">
    <Pos>
     <V type="double" value="37.133001959971295491"/>
     <V type="double" value="12.364939589282162302"/>
     <V type="double" value="0"/>
    </Pos>
    <Normal>
     <V type="double" value="0"/>
     <V type="double" value="0"/>
     <V type="double" value="1"/>
    </Normal>
   </Vertex2>
   <Vertex2 ref_type="Vertex" ref_id="408">
    <Pos>
     <V type="double" value="20.951656836840385267"/>
     <V type="double" value="3.7577648702691321958"/>
     <V type="double" value="0"/>
    </Pos>
    <Normal>
     <V type="double" value="0"/>
     <V type="double" value="0"/>
     <V type="double" value="1"/>
    </Normal>
   </Vertex2>
   <Vertex2 ref_type="Vertex" ref_id="409">
    <Pos>
     <V type="double" value="22.739758980388302234"/>
     <V type="double" value="4.8549172796418886833"/>
     <V type="double" value="0"/>
    </Pos>
    <Normal>
     <V type="double" value="0"/>
     <V type="double" value="0"/>
     <V type="double" value="1"/>
    </Normal>
   </Vertex2>
   <Vertex2 ref_type="Vertex" ref_id="410">
    <Pos>
     <V type="double" value="19.034616266475502755"/>
     <V type="double" value="3.869457389181728324"/>
     <V type="double" value="0"/>
    </Pos>
    <Normal>
     <V type="double" value="0"/>
     <V type="double" value="0"/>
     <V type="double" value="1"/>
    </Normal>
   </Vertex2>
   <Vertex2 ref_type="Vertex" ref_id="411">
    <Pos>
     <V type="double" value="19.968746153322101122"/>
     <V type="double" value="3.1268214814348889163"/>
     <V type="double" value="0"/>
    </Pos>
    <Normal>
     <V type="double" value="0"/>
     <V type="double" value="0"/>
     <V type="double" value="1"/>
    </Normal>
   </Vertex2>
   <Vertex2 ref_type="Vertex" ref_id="412">
    <Pos>
     <V type="double" value="27.712812921255185472"/>
     <V type="double" value="-1.1433513425086077042"/>
     <V type="double" value="0"/>
    </Pos>
    <Normal>
     <V type="double" value="0"/>
     <V type="double" value="0"/>
     <V type="double" value="1"/>
    </Normal>
   </Vertex2>
   <Vertex2 ref_type="Vertex" ref_id="413">
    <Pos>
     <V type="double" value="26.811587967425786871"/>
     <V type="double" value="-0.50693094660124593531"/>
     <V type="double" value="0"/>
    </Pos>
    <Normal>
     <V type="double" value="0"/>
     <V type="double" value="0"/>
     <V type="double" value="1"/>
    </Normal>
   </Vertex2>
   <Vertex2 ref_type="Vertex" ref_id="414">
    <Pos>
     <V type="double" value="5.052761329034124671"/>
     <V type="double" value="10.914861173203926015"/>
     <V type="double" value="0"/>
    </Pos>
    <Normal>
     <V type="double" value="0"/>
     <V type="double" value="0"/>
     <V type="double" value="1"/>
    </Normal>
   </Vertex2>
   <Vertex2 ref_type="Vertex" ref_id="415">
    <Pos>
     <V type="double" value="3.5839620347119174326"/>
     <V type="double" value="11.066561372621485759"/>
     <V type="double" value="0"/>
    </Pos>
    <Normal>
     <V type="double" value="0"/>
     <V type="double" value="0"/>
     <V type="double" value="1"/>
    </Normal>
   </Vertex2>
   <Vertex2 ref_type="Vertex" ref_id="416">
    <Pos>
     <V type="double" value="4.3263809050955401858"/>
     <V type="double" value="11.479052282454730971"/>
     <V type="double" value="0"/>
    </Pos>
    <Normal>
     <V type="double" value="0"/>
     <V type="double" value="0"/>
     <V type="double" value="1"/>
    </Normal>
   </Vertex2>
   <Vertex2 ref_type="Vertex" ref_id="417">
    <Pos>
     <V type="double" value="4.3700588541469524984"/>
     <V type="double" value="8.3116848289530693705"/>
     <V type="double" value="0"/>
    </Pos>
    <Normal>
     <V type="double" value="0"/>
     <V type="double" value="0"/>
     <V type="double" value="1"/>
    </Normal>
   </Vertex2>
   <Vertex2 ref_type="Vertex" ref_id="418">
    <Pos>
     <V type="double" value="5.4856474887666326623"/>
     <V type="double" value="8.0003815976888787986"/>
     <V type="double" value="0"/>
    </Pos>
    <Normal>
     <V type="double" value="0"/>
     <V type="double" value="0"/>
     <V type="double" value="1"/>
    </Normal>
   </Vertex2>
   <Vertex2 ref_type="Vertex" ref_id="419">
    <Pos>
     <V type="double" value="6.0226016737724057393"/>
     <V type="double" value="8.3389981988265837742"/>
     <V type="double" value="0"/>
    </Pos>
    <Normal>
     <V type="double" value="0"/>
     <V type="double" value="0"/>
     <V type="double" value="1"/>
    </Normal>
   </Vertex2>
   <Vertex2 ref_type="Vertex" ref_id="420">
    <Pos>
     <V type="double" value="5.9650317448025331757"/>
     <V type="double" value="9.3865712213328347246"/>
     <V type="double" value="0"/>
    </Pos>
    <Normal>
     <V type="double" value="0"/>
     <V type="double" value="0"/>
     <V type="double" value="1"/>
    </Normal>
   </Vertex2>
   <Vertex2 ref_type="Vertex" ref_id="421">
    <Pos>
     <V type="double" value="5.0535229694833017078"/>
     <V type="double" value="10.042286144037333884"/>
     <V type="double" value="0"/>
    </Pos>
    <Normal>
     <V type="double" value="0"/>
     <V type="double" value="0"/>
     <V type="double" value="1"/>
    </Normal>
   </Vertex2>
   <Vertex2 ref_type="Vertex" ref_id="422">
    <Pos>
     <V type="double" value="4.4640672631210103205"/>
     <V type="double" value="9.5760212044447214907"/>
     <V type="double" value="0"/>
    </Pos>
    <Normal>
     <V type="double" value="0"/>
     <V type="double" value="0"/>
     <V type="double" value="1"/>
    </Normal>
   </Vertex2>
   <Vertex2 ref_type="Vertex" ref_id="423">
    <Pos>
     <V type="double" value="35.206062601504413578"/>
     <V type="double" value="2.3006033667905763096"/>
     <V type="double" value="0"/>
    </Pos>
    <Normal>
     <V type="double" value="0"/>
     <V type="double" value="0"/>
     <V type="double" value="1"/>
    </Normal>
   </Vertex2>
   <Vertex2 ref_type="Vertex" ref_id="424">
    <Pos>
     <V type="double" value="34.752735543955530773"/>
     <V type="double" value="2.065684671619146151"/>
     <V type="double" value="0"/>
    </Pos>
    <Normal>
     <V type="double" value="0"/>
     <V type="double" value="0"/>
     <V type="double" value="1"/>
    </Normal>
   </Vertex2>
   <Vertex2 ref_type="Vertex" ref_id="425">
    <Pos>
     <V type="double" value="37.079513094302676279"/>
     <V type="double" value="5.4109797996460020642"/>
     <V type="double" value="0"/>
    </Pos>
    <Normal>
     <V type="double" value="0"/>
     <V type="double" value="0"/>
     <V type="double" value="1"/>
    </Normal>
   </Vertex2>
   <Vertex2 ref_type="Vertex" ref_id="426">
    <Pos>
     <V type="double" value="37.122263466405421184"/>
     <V type="double" value="3.3783538285370457999"/>
     <V type="double" value="0"/>
    </Pos>
    <Normal>
     <V type="double" value="0"/>
     <V type="double" value="0"/>
     <V type="double" value="1"/>
    </Normal>
   </Vertex2>
   <Vertex2 ref_type="Vertex" ref_id="427">
    <Pos>
     <V type="double" value="37.981493717233469454"/>
     <V type="double" value="4.1494504662431230813"/>
     <V type="double" value="0"/>
    </Pos>
    <Normal>
     <V type="double" value="0"/>
     <V type="double" value="0"/>
     <V type="double" value="1"/>
    </Normal>
   </Vertex2>
   <Vertex2 ref_type="Vertex" ref_id="428">
    <Pos>
     <V type="double" value="37.929020840207535059"/>
     <V type="double" value="4.8615906713731202871"/>
     <V type="double" value="0"/>
    </Pos>
    <Normal>
     <V type="double" value="0"/>
     <V type="double" value="0"/>
     <V type="double" value="1"/>
    </Normal>
   </Vertex2>
   <Vertex2 ref_type="Vertex" ref_id="429">
    <Pos>
     <V type="double" value="36.195816525768762517"/>
     <V type="double" value="3.92667168539821132"/>
     <V type="double" value="0"/>
    </Pos>
    <Normal>
     <V type="double" value="0"/>
     <V type="double" value="0"/>
     <V type="double" value="1"/>
    </Normal>
   </Vertex2>
   <Vertex2 ref_type="Vertex" ref_id="430">
    <Pos>
     <V type="double" value="36.120224856607016761"/>
     <V type="double" value="4.8029639941446991003"/>
     <V type="double" value="0"/>
    </Pos>
    <Normal>
     <V type="double" value="0"/>
     <V type="double" value="0"/>
     <V type="double" value="1"/>
    </Normal>
   </Vertex2>
   <Vertex2 ref_type="Vertex" ref_id="431">
    <Pos>
     <V type="double" value="40.720712971320430995"/>
     <V type="double" value="5.7329336300112130331"/>
     <V type="double" value="0"/>
    </Pos>
    <Normal>
     <V type="double" value="0"/>
     <V type="double" value="0"/>
     <V type="double" value="1"/>
    </Normal>
   </Vertex2>
   <Vertex2 ref_type="Vertex" ref_id="432">
    <Pos>
     <V type="double" value="11.104646199947266538"/>
     <V type="double" value="-0.51452405609296525402"/>
     <V type="double" value="0"/>
    </Pos>
    <Normal>
     <V type="double" value="0"/>
     <V type="double" value="0"/>
     <V type="double" value="1"/>
    </Normal>
   </Vertex2>
   <Vertex2 ref_type="Vertex" ref_id="433">
    <Pos>
     <V type="double" value="12.968894411314069615"/>
     <V type="double" value="-0.56216332126370227584"/>
     <V type="double" value="0"/>
    </Pos>
    <Normal>
     <V type="double" value="0"/>
     <V type="double" value="0"/>
     <V type="double" value="1"/>
    </Normal>
   </Vertex2>
   <Vertex2 ref_type="Vertex" ref_id="434">
    <Pos>
     <V type="double" value="12.124355653321595483"/>
     <V type="double" value="-1.1965925297684270046"/>
     <V type="double" value="0"/>
    </Pos>
    <Normal>
     <V type="double" value="0"/>
     <V type="double" value="0"/>
     <V type="double" value="1"/>
    </Normal>
   </Vertex2>
   <Vertex2 ref_type="Vertex" ref_id="435">
    <Pos>
     <V type="double" value="13.700264232685768206"/>
     <V type="double" value="0.90680625066227904529"/>
     <V type="double" value="0"/>
    </Pos>
    <Normal>
     <V type="double" value="0"/>
     <V type="double" value="0"/>
     <V type="double" value="1"/>
    </Normal>
   </Vertex2>
   <Vertex2 ref_type="Vertex" ref_id="436">
    <Pos>
     <V type="double" value="15.593351872844504413"/>
     <V type="double" value="1.7554577300667704165"/>
     <V type="double" value="0"/>
    </Pos>
    <Normal>
     <V type="double" value="0"/>
     <V type="double" value="0"/>
     <V type="double" value="1"/>
    </Normal>
   </Vertex2>
   <Vertex2 ref_type="Vertex" ref_id="437">
    <Pos>
     <V type="double" value="14.605683455767096035"/>
     <V type="double" value="2.4580057020893137931"/>
     <V type="double" value="0"/>
    </Pos>
    <Normal>
     <V type="double" value="0"/>
     <V type="double" value="0"/>
     <V type="double" value="1"/>
    </Normal>
   </Vertex2>
   <Vertex2 ref_type="Vertex" ref_id="438">
    <Pos>
     <V type="double" value="13.776448250579194976"/>
     <V type="double" value="2.0864981760235314923"/>
     <V type="double" value="0"/>
    </Pos>
    <Normal>
     <V type="double" value="0"/>
     <V type="double" value="0"/>
     <V type="double" value="1"/>
    </Normal>
   </Vertex2>
   <Vertex2 ref_type="Vertex" ref_id="439">
    <Pos>
     <V type="double" value="11.348251430574588738"/>
     <V type="double" value="2.6772801092165181558"/>
     <V type="double" value="0"/>
    </Pos>
    <Normal>
     <V type="double" value="0"/>
     <V type="double" value="0"/>
     <V type="double" value="1"/>
    </Normal>
   </Vertex2>
   <Vertex2 ref_type="Vertex" ref_id="440">
    <Pos>
     <V type="double" value="12.025206002156993534"/>
     <V type="double" value="2.1275348218093097508"/>
     <V type="double" value="0"/>
    </Pos>
    <Normal>
     <V type="double" value="0"/>
     <V type="double" value="0"/>
     <V type="double" value="1"/>
    </Normal>
   </Vertex2>
   <Vertex2 ref_type="Vertex" ref_id="441">
    <Pos>
     <V type="double" value="10.295445974107012788"/>
     <V type="double" value="1.1050694462973864596"/>
     <V type="double" value="0"/>
    </Pos>
    <Normal>
     <V type="double" value="0"/>
     <V type="double" value="0"/>
     <V type="double" value="1"/>
    </Normal>
   </Vertex2>
   <Vertex2 ref_type="Vertex" ref_id="442">
    <Pos>
     <V type="double" value="10.192154098127181427"/>
     <V type="double" value="1.9457436971304062912"/>
     <V type="double" value="0"/>
    </Pos>
    <Normal>
     <V type="double" value="0"/>
     <V type="double" value="0"/>
     <V type="double" value="1"/>
    </Normal>
   </Vertex2>
   <Vertex2 ref_type="Vertex" ref_id="443">
    <Pos>
     <V type="double" value="11.346437441044301409"/>
     <V type="double" value="0.57239548844687382356"/>
     <V type="double" value="0"/>
    </Pos>
    <Normal>
     <V type="double" value="0"/>
     <V type="double" value="0"/>
     <V type="double" value="1"/>
    </Normal>
   </Vertex2>
   <Vertex2 ref_type="Vertex" ref_id="444">
    <Pos>
     <V type="double" value="12.064525172305280876"/>
     <V type="double" value="0.92482850925752524418"/>
     <V type="double" value="0"/>
    </Pos>
    <Normal>
     <V type="double" value="0"/>
     <V type="double" value="0"/>
     <V type="double" value="1"/>
    </Normal>
   </Vertex2>
   <Vertex2 ref_type="Vertex" ref_id="445">
    <Pos>
     <V type="double" value="26.028434096426416033"/>
     <V type="double" value="1.0798201859710030437"/>
     <V type="double" value="0"/>
    </Pos>
    <Normal>
     <V type="double" value="0"/>
     <V type="double" value="0"/>
     <V type="double" value="1"/>
    </Normal>
   </Vertex2>
   <Vertex2 ref_type="Vertex" ref_id="446">
    <Pos>
     <V type="double" value="25.740678042262079117"/>
     <V type="double" value="1.9863336475296349271"/>
     <V type="double" value="0"/>
    </Pos>
    <Normal>
     <V type="double" value="0"/>
     <V type="double" value="0"/>
     <V type="double" value="1"/>
    </Normal>
   </Vertex2>
   <Vertex2 ref_type="Vertex" ref_id="447">
    <Pos>
     <V type="double" value="24.893215953997255951"/>
     <V type="double" value="2.2430398923516952081"/>
     <V type="double" value="0"/>
    </Pos>
    <Normal>
     <V type="double" value="0"/>
     <V type="double" value="0"/>
     <V type="double" value="1"/>
    </Normal>
   </Vertex2>
   <Vertex2 ref_type="Vertex" ref_id="448">
    <Pos>
     <V type="double" value="24.424543229792380572"/>
     <V type="double" value="1.8355736079089863821"/>
     <V type="double" value="0"/>
    </Pos>
    <Normal>
     <V type="double" value="0"/>
     <V type="double" value="0"/>
     <V type="double" value="1"/>
    </Normal>
   </Vertex2>
   <Vertex2 ref_type="Vertex" ref_id="449">
    <Pos>
     <V type="double" value="32.745246511076175011"/>
     <V type="double" value="7.9488994034024322843"/>
     <V type="double" value="0"/>
    </Pos>
    <Normal>
     <V type="double" value="0"/>
     <V type="double" value="0"/>
     <V type="double" value="1"/>
    </Normal>
   </Vertex2>
   <Vertex2 ref_type="Vertex" ref_id="450">
    <Pos>
     <V type="double" value="32.93746893008444232"/>
     <V type="double" value="9.8405462164067820652"/>
     <V type="double" value="0"/>
    </Pos>
    <Normal>
     <V type="double" value="0"/>
     <V type="double" value="0"/>
     <V type="double" value="1"/>
    </Normal>
   </Vertex2>
   <Vertex2 ref_type="Vertex" ref_id="451">
    <Pos>
     <V type="double" value="33.857582140720531072"/>
     <V type="double" value="8.4102207673326301318"/>
     <V type="double" value="0"/>
    </Pos>
    <Normal>
     <V type="double" value="0"/>
     <V type="double" value="0"/>
     <V type="double" value="1"/>
    </Normal>
   </Vertex2>
   <Vertex2 ref_type="Vertex" ref_id="452">
    <Pos>
     <V type="double" value="33.860065731837799774"/>
     <V type="double" value="9.4027296682557022223"/>
     <V type="double" value="0"/>
    </Pos>
    <Normal>
     <V type="double" value="0"/>
     <V type="double" value="0"/>
     <V type="double" value="1"/>
    </Normal>
   </Vertex2>
   <Vertex2 ref_type="Vertex" ref_id="453">
    <Pos>
     <V type="double" value="31.060183821199746745"/>
     <V type="double" value="9.6896309316739923645"/>
     <V type="double" value="0"/>
    </Pos>
    <Normal>
     <V type="double" value="0"/>
     <V type="double" value="0"/>
     <V type="double" value="1"/>
    </Normal>
   </Vertex2>
   <Vertex2 ref_type="Vertex" ref_id="454">
    <Pos>
     <V type="double" value="32.017717835454817532"/>
     <V type="double" value="9.0712840747720484558"/>
     <V type="double" value="0"/>
    </Pos>
    <Normal>
     <V type="double" value="0"/>
     <V type="double" value="0"/>
     <V type="double" value="1"/>
    </Normal>
   </Vertex2>
   <Vertex2 ref_type="Vertex" ref_id="455">
    <Pos>
     <V type="double" value="32.024246355720286772"/>
     <V type="double" value="8.6489251374453566257"/>
     <V type="double" value="0"/>
    </Pos>
    <Normal>
     <V type="double" value="0"/>
     <V type="double" value="0"/>
     <V type="double" value="1"/>
    </Normal>
   </Vertex2>
   <Vertex2 ref_type="Vertex" ref_id="456">
    <Pos>
     <V type="double" value="31.109500500762308661"/>
     <V type="double" value="7.8212541562617108326"/>
     <V type="double" value="0"/>
    </Pos>
    <Normal>
     <V type="double" value="0"/>
     <V type="double" value="0"/>
     <V type="double" value="1"/>
    </Normal>
   </Vertex2>
   <Vertex2 ref_type="Vertex" ref_id="457">
    <Pos>
     <V type="double" value="29.834533908198793029"/>
     <V type="double" value="8.3374189885419234258"/>
     <V type="double" value="0"/>
    </Pos>
    <Normal>
     <V type="double" value="0"/>
     <V type="double" value="0"/>
     <V type="double" value="1"/>
    </Normal>
   </Vertex2>
   <Vertex2 ref_type="Vertex" ref_id="458">
    <Pos>
     <V type="double" value="30.129575844595869683"/>
     <V type="double" value="9.2841904203734006984"/>
     <V type="double" value="0"/>
    </Pos>
    <Normal>
     <V type="double" value="0"/>
     <V type="double" value="0"/>
     <V type="double" value="1"/>
    </Normal>
   </Vertex2>
   <Vertex2 ref_type="Vertex" ref_id="459">
    <Pos>
     <V type="double" value="24.910958131317848085"/>
     <V type="double" value="12.632531556466211953"/>
     <V type="double" value="0"/>
    </Pos>
    <Normal>
     <V type="double" value="0"/>
     <V type="double" value="0"/>
     <V type="double" value="1"/>
    </Normal>
   </Vertex2>
   <Vertex2 ref_type="Vertex" ref_id="460">
    <Pos>
     <V type="double" value="1.8058308790769228569"/>
     <V type="double" value="1.1020006337330701118"/>
     <V type="double" value="0"/>
    </Pos>
    <Normal>
     <V type="double" value="0"/>
     <V type="double" value="0"/>
     <V type="double" value="1"/>
    </Normal>
   </Vertex2>
   <Vertex2 ref_type="Vertex" ref_id="461">
    <Pos>
     <V type="double" value="1.6592103955167156748"/>
     <V type="double" value="1.8183041480942996326"/>
     <V type="double" value="0"/>
    </Pos>
    <Normal>
     <V type="double" value="0"/>
     <V type="double" value="0"/>
     <V type="double" value="1"/>
    </Normal>
   </Vertex2>
   <Vertex2 ref_type="Vertex" ref_id="462">
    <Pos>
     <V type="double" value="1.0207768525893583522"/>
     <V type="double" value="0.39192593795704089299"/>
     <V type="double" value="0"/>
    </Pos>
    <Normal>
     <V type="double" value="0"/>
     <V type="double" value="0"/>
     <V type="double" value="1"/>
    </Normal>
   </Vertex2>
   <Vertex2 ref_type="Vertex" ref_id="463">
    <Pos>
     <V type="double" value="-0.15805551916630866671"/>
     <V type="double" value="0.83625981048566977449"/>
     <V type="double" value="0"/>
    </Pos>
    <Normal>
     <V type="double" value="0"/>
     <V type="double" value="0"/>
     <V type="double" value="1"/>
    </Normal>
   </Vertex2>
   <Vertex2 ref_type="Vertex" ref_id="464">
    <Pos>
     <V type="double" value="-0.96295347645276230253"/>
     <V type="double" value="2.4440385521513934286"/>
     <V type="double" value="0"/>
    </Pos>
    <Normal>
     <V type="double" value="0"/>
     <V type="double" value="0"/>
     <V type="double" value="1"/>
    </Normal>
   </Vertex2>
   <Vertex2 ref_type="Vertex" ref_id="465">
    <Pos>
     <V type="double" value="-1.0447043215334932409"/>
     <V type="double" value="3.6031603209317193404"/>
     <V type="double" value="0"/>
    </Pos>
    <Normal>
     <V type="double" value="0"/>
     <V type="double" value="0"/>
     <V type="double" value="1"/>
    </Normal>
   </Vertex2>
   <Vertex2 ref_type="Vertex" ref_id="466">
    <Pos>
     <V type="double" value="-0.014734603367813070562"/>
     <V type="double" value="2.0969745570190783113"/>
     <V type="double" value="0"/>
    </Pos>
    <Normal>
     <V type="double" value="0"/>
     <V type="double" value="0"/>
     <V type="double" value="1"/>
    </Normal>
   </Vertex2>
   <Vertex2 ref_type="Vertex" ref_id="467">
    <Pos>
     <V type="double" value="0.57570849385230338235"/>
     <V type="double" value="2.4158330150750053633"/>
     <V type="double" value="0"/>
    </Pos>
    <Normal>
     <V type="double" value="0"/>
     <V type="double" value="0"/>
     <V type="double" value="1"/>
    </Normal>
   </Vertex2>
   <Vertex2 ref_type="Vertex" ref_id="468">
    <Pos>
     <V type="double" value="5.1325647471961772794"/>
     <V type="double" value="5.0012985763756994118"/>
     <V type="double" value="0"/>
    </Pos>
    <Normal>
     <V type="double" value="0"/>
     <V type="double" value="0"/>
     <V type="double" value="1"/>
    </Normal>
   </Vertex2>
   <Vertex2 ref_type="Vertex" ref_id="469">
    <Pos>
     <V type="double" value="6.6186581371106303351"/>
     <V type="double" value="5.2040092277839944401"/>
     <V type="double" value="0"/>
    </Pos>
    <Normal>
     <V type="double" value="0"/>
     <V type="double" value="0"/>
     <V type="double" value="1"/>
    </Normal>
   </Vertex2>
   <Vertex2 ref_type="Vertex" ref_id="470">
    <Pos>
     <V type="double" value="6.2499058468815249512"/>
     <V type="double" value="5.4163933737521388068"/>
     <V type="double" value="0"/>
    </Pos>
    <Normal>
     <V type="double" value="0"/>
     <V type="double" value="0"/>
     <V type="double" value="1"/>
    </Normal>
   </Vertex2>
   <Vertex2 ref_type="Vertex" ref_id="471">
    <Pos>
     <V type="double" value="11.91987689327610056"/>
     <V type="double" value="11.229158367979101385"/>
     <V type="double" value="0"/>
    </Pos>
    <Normal>
     <V type="double" value="0"/>
     <V type="double" value="0"/>
     <V type="double" value="1"/>
    </Normal>
   </Vertex2>
   <Vertex2 ref_type="Vertex" ref_id="472">
    <Pos>
     <V type="double" value="6.2088690806913318099"/>
     <V type="double" value="12.416846954600234909"/>
     <V type="double" value="0"/>
    </Pos>
    <Normal>
     <V type="double" value="0"/>
     <V type="double" value="0"/>
     <V type="double" value="1"/>
    </Normal>
   </Vertex2>
   <Vertex2 ref_type="Vertex" ref_id="473">
    <Pos>
     <V type="double" value="6.1694253538950087901"/>
     <V type="double" value="11.329528650884778784"/>
     <V type="double" value="0"/>
    </Pos>
    <Normal>
     <V type="double" value="0"/>
     <V type="double" value="0"/>
     <V type="double" value="1"/>
    </Normal>
   </Vertex2>
   <Vertex2 ref_type="Vertex" ref_id="474">
    <Pos>
     <V type="double" value="6.6415770879890647649"/>
     <V type="double" value="11.045787841823985431"/>
     <V type="double" value="0"/>
    </Pos>
    <Normal>
     <V type="double" value="0"/>
     <V type="double" value="0"/>
     <V type="double" value="1"/>
    </Normal>
   </Vertex2>
   <Vertex2 ref_type="Vertex" ref_id="475">
    <Pos>
     <V type="double" value="9.5262794411772127035"/>
     <V type="double" value="14.313590770417839337"/>
     <V type="double" value="0"/>
    </Pos>
    <Normal>
     <V type="double" value="0"/>
     <V type="double" value="0"/>
     <V type="double" value="1"/>
    </Normal>
   </Vertex2>
   <Vertex2 ref_type="Vertex" ref_id="476">
    <Pos>
     <V type="double" value="10.500697057995166617"/>
     <V type="double" value="13.949944806732245794"/>
     <V type="double" value="0"/>
    </Pos>
    <Normal>
     <V type="double" value="0"/>
     <V type="double" value="0"/>
     <V type="double" value="1"/>
    </Normal>
   </Vertex2>
   <Vertex2 ref_type="Vertex" ref_id="477">
    <Pos>
     <V type="double" value="27.910792061157302157"/>
     <V type="double" value="7.820924158157636974"/>
     <V type="double" value="0"/>
    </Pos>
    <Normal>
     <V type="double" value="0"/>
     <V type="double" value="0"/>
     <V type="double" value="1"/>
    </Normal>
   </Vertex2>
   <Vertex2 ref_type="Vertex" ref_id="478">
    <Pos>
     <V type="double" value="28.454366426034344073"/>
     <V type="double" value="8.4388449486233145791"/>
     <V type="double" value="0"/>
    </Pos>
    <Normal>
     <V type="double" value="0"/>
     <V type="double" value="0"/>
     <V type="double" value="1"/>
    </Normal>
   </Vertex2>
   <Vertex2 ref_type="Vertex" ref_id="479">
    <Pos>
     <V type="double" value="29.666683680233649767"/>
     <V type="double" value="8.2341846952210229205"/>
     <V type="double" value="0"/>
    </Pos>
    <Normal>
     <V type="double" value="0"/>
     <V type="double" value="0"/>
     <V type="double" value="1"/>
    </Normal>
   </Vertex2>
   <Vertex2 ref_type="Vertex" ref_id="480">
    <Pos>
     <V type="double" value="24.345198437625914067"/>
     <V type="double" value="5.0843291181672896073"/>
     <V type="double" value="0"/>
    </Pos>
    <Normal>
     <V type="double" value="0"/>
     <V type="double" value="0"/>
     <V type="double" value="1"/>
    </Normal>
   </Vertex2>
   <Vertex2 ref_type="Vertex" ref_id="481">
    <Pos>
     <V type="double" value="26.005024772862576299"/>
     <V type="double" value="3.8651450040960035892"/>
     <V type="double" value="0"/>
    </Pos>
    <Normal>
     <V type="double" value="0"/>
     <V type="double" value="0"/>
     <V type="double" value="1"/>
    </Normal>
   </Vertex2>
   <Vertex2 ref_type="Vertex" ref_id="482">
    <Pos>
     <V type="double" value="24.761269894813008108"/>
     <V type="double" value="3.5975800884869757468"/>
     <V type="double" value="0"/>
    </Pos>
    <Normal>
     <V type="double" value="0"/>
     <V type="double" value="0"/>
     <V type="double" value="1"/>
    </Normal>
   </Vertex2>
   <Vertex2 ref_type="Vertex" ref_id="483">
    <Pos>
     <V type="double" value="24.648106224383067087"/>
     <V type="double" value="3.6765428885706805673"/>
     <V type="double" value="0"/>
    </Pos>
    <Normal>
     <V type="double" value="0"/>
     <V type="double" value="0"/>
     <V type="double" value="1"/>
    </Normal>
   </Vertex2>
   <Vertex2 ref_type="Vertex" ref_id="484">
    <Pos>
     <V type="double" value="19.120646935319502546"/>
     <V type="double" value="14.025204104628882007"/>
     <V type="double" value="0"/>
    </Pos>
    <Normal>
     <V type="double" value="0"/>
     <V type="double" value="0"/>
     <V type="double" value="1"/>
    </Normal>
   </Vertex2>
   <Vertex2 ref_type="Vertex" ref_id="485">
    <Pos>
     <V type="double" value="18.186533479996619178"/>
     <V type="double" value="14.452494295238420108"/>
     <V type="double" value="0"/>
    </Pos>
    <Normal>
     <V type="double" value="0"/>
     <V type="double" value="0"/>
     <V type="double" value="1"/>
    </Normal>
   </Vertex2>
   <Vertex2 ref_type="Vertex" ref_id="486">
    <Pos>
     <V type="double" value="26.64493800299251447"/>
     <V type="double" value="9.3404018756030691151"/>
     <V type="double" value="0"/>
    </Pos>
    <Normal>
     <V type="double" value="0"/>
     <V type="double" value="0"/>
     <V type="double" value="1"/>
    </Normal>
   </Vertex2>
   <Vertex2 ref_type="Vertex" ref_id="487">
    <Pos>
     <V type="double" value="31.05837143493356578"/>
     <V type="double" value="10.821508250131563145"/>
     <V type="double" value="0"/>
    </Pos>
    <Normal>
     <V type="double" value="0"/>
     <V type="double" value="0"/>
     <V type="double" value="1"/>
    </Normal>
   </Vertex2>
   <Vertex2 ref_type="Vertex" ref_id="488">
    <Pos>
     <V type="double" value="30.316919670437243894"/>
     <V type="double" value="11.334877944558302332"/>
     <V type="double" value="0"/>
    </Pos>
    <Normal>
     <V type="double" value="0"/>
     <V type="double" value="0"/>
     <V type="double" value="1"/>
    </Normal>
   </Vertex2>
   <Vertex2 ref_type="Vertex" ref_id="489">
    <Pos>
     <V type="double" value="29.324694502258136453"/>
     <V type="double" value="10.138320258155903986"/>
     <V type="double" value="0"/>
    </Pos>
    <Normal>
     <V type="double" value="0"/>
     <V type="double" value="0"/>
     <V type="double" value="1"/>
    </Normal>
   </Vertex2>
   <Vertex2 ref_type="Vertex" ref_id="490">
    <Pos>
     <V type="double" value="29.319624282787295044"/>
     <V type="double" value="11.065022021246196715"/>
     <V type="double" value="0"/>
    </Pos>
    <Normal>
     <V type="double" value="0"/>
     <V type="double" value="0"/>
     <V type="double" value="1"/>
    </Normal>
   </Vertex2>
   <Vertex2 ref_type="Vertex" ref_id="491">
    <Pos>
     <V type="double" value="3.7965666395702357683"/>
     <V type="double" value="8.0427388025492039247"/>
     <V type="double" value="0"/>
    </Pos>
    <Normal>
     <V type="double" value="0"/>
     <V type="double" value="0"/>
     <V type="double" value="1"/>
    </Normal>
   </Vertex2>
   <Vertex2 ref_type="Vertex" ref_id="492">
    <Pos>
     <V type="double" value="2.7440485038881528013"/>
     <V type="double" value="9.4405597648271015743"/>
     <V type="double" value="0"/>
    </Pos>
    <Normal>
     <V type="double" value="0"/>
     <V type="double" value="0"/>
     <V type="double" value="1"/>
    </Normal>
   </Vertex2>
   <Vertex2 ref_type="Vertex" ref_id="493">
    <Pos>
     <V type="double" value="2.6990870351444353759"/>
     <V type="double" value="8.782487303118855948"/>
     <V type="double" value="0"/>
    </Pos>
    <Normal>
     <V type="double" value="0"/>
     <V type="double" value="0"/>
     <V type="double" value="1"/>
    </Normal>
   </Vertex2>
   <Vertex2 ref_type="Vertex" ref_id="494">
    <Pos>
     <V type="double" value="30.641940997535357383"/>
     <V type="double" value="12.557272555363191202"/>
     <V type="double" value="0"/>
    </Pos>
    <Normal>
     <V type="double" value="0"/>
     <V type="double" value="0"/>
     <V type="double" value="1"/>
    </Normal>
   </Vertex2>
   <Vertex2 ref_type="Vertex" ref_id="495">
    <Pos>
     <V type="double" value="25.980762114015387709"/>
     <V type="double" value="-0.81598426692097236756"/>
     <V type="double" value="0"/>
    </Pos>
    <Normal>
     <V type="double" value="0"/>
     <V type="double" value="0"/>
     <V type="double" value="1"/>
    </Normal>
   </Vertex2>
   <Vertex2 ref_type="Vertex" ref_id="496">
    <Pos>
     <V type="double" value="29.444863726643635715"/>
     <V type="double" value="-0.8846942102042056888"/>
     <V type="double" value="0"/>
    </Pos>
    <Normal>
     <V type="double" value="0"/>
     <V type="double" value="0"/>
     <V type="double" value="1"/>
    </Normal>
   </Vertex2>
   <Vertex2 ref_type="Vertex" ref_id="497">
    <Pos>
     <V type="double" value="25.114736709611914733"/>
     <V type="double" value="14.567835558736588197"/>
     <V type="double" value="0"/>
    </Pos>
    <Normal>
     <V type="double" value="0"/>
     <V type="double" value="0"/>
     <V type="double" value="1"/>
    </Normal>
   </Vertex2>
   <Vertex2 ref_type="Vertex" ref_id="498">
    <Pos>
     <V type="double" value="26.181631563158781262"/>
     <V type="double" value="13.921272529339669077"/>
     <V type="double" value="0"/>
    </Pos>
    <Normal>
     <V type="double" value="0"/>
     <V type="double" value="0"/>
     <V type="double" value="1"/>
    </Normal>
   </Vertex2>
   <Vertex2 ref_type="Vertex" ref_id="499">
    <Pos>
     <V type="double" value="26.100203615869141061"/>
     <V type="double" value="13.25260838206689229"/>
     <V type="double" value="0"/>
    </Pos>
    <Normal>
     <V type="double" value="0"/>
     <V type="double" value="0"/>
     <V type="double" value="1"/>
    </Normal>
   </Vertex2>
   <Vertex2 ref_type="Vertex" ref_id="500">
    <Pos>
     <V type="double" value="26.585082081167076495"/>
     <V type="double" value="8.5704750324743770307"/>
     <V type="double" value="0"/>
    </Pos>
    <Normal>
     <V type="double" value="0"/>
     <V type="double" value="0"/>
     <V type="double" value="1"/>
    </Normal>
   </Vertex2>
   <Vertex2 ref_type="Vertex" ref_id="501">
    <Pos>
     <V type="double" value="38.105117767439047327"/>
     <V type="double" value="-0.9907558901589135214"/>
     <V type="double" value="0"/>
    </Pos>
    <Normal>
     <V type="double" value="0"/>
     <V type="double" value="0"/>
     <V type="double" value="1"/>
    </Normal>
   </Vertex2>
   <Vertex2 ref_type="Vertex" ref_id="502">
    <Pos>
     <V type="double" value="40.805262785795711977"/>
     <V type="double" value="0.29831299632785612808"/>
     <V type="double" value="0"/>
    </Pos>
    <Normal>
     <V type="double" value="0"/>
     <V type="double" value="0"/>
     <V type="double" value="1"/>
    </Normal>
   </Vertex2>
   <Vertex2 ref_type="Vertex" ref_id="503">
    <Pos>
     <V type="double" value="40.741937284770052941"/>
     <V type="double" value="-0.51825228996222572064"/>
     <V type="double" value="0"/>
    </Pos>
    <Normal>
     <V type="double" value="0"/>
     <V type="double" value="0"/>
     <V type="double" value="1"/>
    </Normal>
   </Vertex2>
   <Vertex2 ref_type="Vertex" ref_id="504">
    <Pos>
     <V type="double" value="34.641016150051783029"/>
     <V type="double" value="-1.0213286831863881421"/>
     <V type="double" value="0"/>
    </Pos>
    <Normal>
     <V type="double" value="0"/>
     <V type="double" value="0"/>
     <V type="double" value="1"/>
    </Normal>
   </Vertex2>
   <Vertex2 ref_type="Vertex" ref_id="505">
    <Pos>
     <V type="double" value="37.190120623144544254"/>
     <V type="double" value="-0.37609500844628940275"/>
     <V type="double" value="0"/>
    </Pos>
    <Normal>
     <V type="double" value="0"/>
     <V type="double" value="0"/>
     <V type="double" value="1"/>
    </Normal>
   </Vertex2>
   <Vertex2 ref_type="Vertex" ref_id="506">
    <Pos>
     <V type="double" value="42.435244784241717753"/>
     <V type="double" value="14.469203719699109456"/>
     <V type="double" value="0"/>
    </Pos>
    <Normal>
     <V type="double" value="0"/>
     <V type="double" value="0"/>
     <V type="double" value="1"/>
    </Normal>
   </Vertex2>
   <Vertex2 ref_type="Vertex" ref_id="507">
    <Pos>
     <V type="double" value="48.358142120985014856"/>
     <V type="double" value="2.2100353891233233128"/>
     <V type="double" value="0"/>
    </Pos>
    <Normal>
     <V type="double" value="0"/>
     <V type="double" value="0"/>
     <V type="double" value="1"/>
    </Normal>
   </Vertex2>
   <Vertex2 ref_type="Vertex" ref_id="508">
    <Pos>
     <V type="double" value="47.854074611730084143"/>
     <V type="double" value="2.61902033189865735"/>
     <V type="double" value="0"/>
    </Pos>
    <Normal>
     <V type="double" value="0"/>
     <V type="double" value="0"/>
     <V type="double" value="1"/>
    </Normal>
   </Vertex2>
   <Vertex2 ref_type="Vertex" ref_id="509">
    <Pos>
     <V type="double" value="49.25937617823956316"/>
     <V type="double" value="2.4810243824064523999"/>
     <V type="double" value="0"/>
    </Pos>
    <Normal>
     <V type="double" value="0"/>
     <V type="double" value="0"/>
     <V type="double" value="1"/>
    </Normal>
   </Vertex2>
   <Vertex2 ref_type="Vertex" ref_id="510">
    <Pos>
     <V type="double" value="47.813998573697226391"/>
     <V type="double" value="3.446068589918683589"/>
     <V type="double" value="0"/>
    </Pos>
    <Normal>
     <V type="double" value="0"/>
     <V type="double" value="0"/>
     <V type="double" value="1"/>
    </Normal>
   </Vertex2>
   <Vertex2 ref_type="Vertex" ref_id="511">
    <Pos>
     <V type="double" value="49.52047831645765541"/>
     <V type="double" value="3.6891453264637190657"/>
     <V type="double" value="0"/>
    </Pos>
    <Normal>
     <V type="double" value="0"/>
     <V type="double" value="0"/>
     <V type="double" value="1"/>
    </Normal>
   </Vertex2>
   <Vertex2 ref_type="Vertex" ref_id="512">
    <Pos>
     <V type="double" value="48.406048833166821055"/>
     <V type="double" value="4.0643139083189581129"/>
     <V type="double" value="0"/>
    </Pos>
    <Normal>
     <V type="double" value="0"/>
     <V type="double" value="0"/>
     <V type="double" value="1"/>
    </Normal>
   </Vertex2>
   <Vertex2 ref_type="Vertex" ref_id="513">
    <Pos>
     <V type="double" value="46.758458329677161203"/>
     <V type="double" value="0.97639649596573752088"/>
     <V type="double" value="0"/>
    </Pos>
    <Normal>
     <V type="double" value="0"/>
     <V type="double" value="0"/>
     <V type="double" value="1"/>
    </Normal>
   </Vertex2>
   <Vertex2 ref_type="Vertex" ref_id="514">
    <Pos>
     <V type="double" value="47.525014095622402976"/>
     <V type="double" value="0.59123322826129731666"/>
     <V type="double" value="0"/>
    </Pos>
    <Normal>
     <V type="double" value="0"/>
     <V type="double" value="0"/>
     <V type="double" value="1"/>
    </Normal>
   </Vertex2>
   <Vertex2 ref_type="Vertex" ref_id="515">
    <Pos>
     <V type="double" value="45.915292007891281401"/>
     <V type="double" value="0.58912506956199328645"/>
     <V type="double" value="0"/>
    </Pos>
    <Normal>
     <V type="double" value="0"/>
     <V type="double" value="0"/>
     <V type="double" value="1"/>
    </Normal>
   </Vertex2>
   <Vertex2 ref_type="Vertex" ref_id="516">
    <Pos>
     <V type="double" value="29.356914476914113266"/>
     <V type="double" value="13.987057866000812467"/>
     <V type="double" value="0"/>
    </Pos>
    <Normal>
     <V type="double" value="0"/>
     <V type="double" value="0"/>
     <V type="double" value="1"/>
    </Normal>
   </Vertex2>
   <Vertex2 ref_type="Vertex" ref_id="517">
    <Pos>
     <V type="double" value="26.708031261579282756"/>
     <V type="double" value="11.490426208611633996"/>
     <V type="double" value="0"/>
    </Pos>
    <Normal>
     <V type="double" value="0"/>
     <V type="double" value="0"/>
     <V type="double" value="1"/>
    </Normal>
   </Vertex2>
   <Vertex2 ref_type="Vertex" ref_id="518">
    <Pos>
     <V type="double" value="27.655697560313889483"/>
     <V type="double" value="14.093491557916200563"/>
     <V type="double" value="0"/>
    </Pos>
    <Normal>
     <V type="double" value="0"/>
     <V type="double" value="0"/>
     <V type="double" value="1"/>
    </Normal>
   </Vertex2>
   <Vertex2 ref_type="Vertex" ref_id="519">
    <Pos>
     <V type="double" value="39.076634509980173959"/>
     <V type="double" value="0.36942890579463361078"/>
     <V type="double" value="0"/>
    </Pos>
    <Normal>
     <V type="double" value="0"/>
     <V type="double" value="0"/>
     <V type="double" value="1"/>
    </Normal>
   </Vertex2>
   <Vertex2 ref_type="Vertex" ref_id="520">
    <Pos>
     <V type="double" value="39.938767259155675049"/>
     <V type="double" value="0.95091330861287015619"/>
     <V type="double" value="0"/>
    </Pos>
    <Normal>
     <V type="double" value="0"/>
     <V type="double" value="0"/>
     <V type="double" value="1"/>
    </Normal>
   </Vertex2>
   <Vertex2 ref_type="Vertex" ref_id="521">
    <Pos>
     <V type="double" value="45.025561182716835162"/>
     <V type="double" value="1.791737856831616682"/>
     <V type="double" value="0"/>
    </Pos>
    <Normal>
     <V type="double" value="0"/>
     <V type="double" value="0"/>
     <V type="double" value="1"/>
    </Normal>
   </Vertex2>
   <Vertex2 ref_type="Vertex" ref_id="522">
    <Pos>
     <V type="double" value="44.926319468025660342"/>
     <V type="double" value="3.7044414755525236771"/>
     <V type="double" value="0"/>
    </Pos>
    <Normal>
     <V type="double" value="0"/>
     <V type="double" value="0"/>
     <V type="double" value="1"/>
    </Normal>
   </Vertex2>
   <Vertex2 ref_type="Vertex" ref_id="523">
    <Pos>
     <V type="double" value="44.101956883110318586"/>
     <V type="double" value="3.3431452822756941856"/>
     <V type="double" value="0"/>
    </Pos>
    <Normal>
     <V type="double" value="0"/>
     <V type="double" value="0"/>
     <V type="double" value="1"/>
    </Normal>
   </Vertex2>
   <Vertex2 ref_type="Vertex" ref_id="524">
    <Pos>
     <V type="double" value="43.937958607395316335"/>
     <V type="double" value="2.3138164974681618702"/>
     <V type="double" value="0"/>
    </Pos>
    <Normal>
     <V type="double" value="0"/>
     <V type="double" value="0"/>
     <V type="double" value="1"/>
    </Normal>
   </Vertex2>
   <Vertex2 ref_type="Vertex" ref_id="525">
    <Pos>
     <V type="double" value="45.91274478666477421"/>
     <V type="double" value="2.616125851634655497"/>
     <V type="double" value="0"/>
    </Pos>
    <Normal>
     <V type="double" value="0"/>
     <V type="double" value="0"/>
     <V type="double" value="1"/>
    </Normal>
   </Vertex2>
   <Vertex2 ref_type="Vertex" ref_id="526">
    <Pos>
     <V type="double" value="45.795613080744615786"/>
     <V type="double" value="3.2550882964946112885"/>
     <V type="double" value="0"/>
    </Pos>
    <Normal>
     <V type="double" value="0"/>
     <V type="double" value="0"/>
     <V type="double" value="1"/>
    </Normal>
   </Vertex2>
   <Vertex2 ref_type="Vertex" ref_id="527">
    <Pos>
     <V type="double" value="34.584925891188120772"/>
     <V type="double" value="7.7390050171545476942"/>
     <V type="double" value="0"/>
    </Pos>
    <Normal>
     <V type="double" value="0"/>
     <V type="double" value="0"/>
     <V type="double" value="1"/>
    </Normal>
   </Vertex2>
   <Vertex2 ref_type="Vertex" ref_id="528">
    <Pos>
     <V type="double" value="34.629219027295988553"/>
     <V type="double" value="9.7048669605949644534"/>
     <V type="double" value="0"/>
    </Pos>
    <Normal>
     <V type="double" value="0"/>
     <V type="double" value="0"/>
     <V type="double" value="1"/>
    </Normal>
   </Vertex2>
   <Vertex2 ref_type="Vertex" ref_id="529">
    <Pos>
     <V type="double" value="35.239427299597203103"/>
     <V type="double" value="5.313083181323396964"/>
     <V type="double" value="0"/>
    </Pos>
    <Normal>
     <V type="double" value="0"/>
     <V type="double" value="0"/>
     <V type="double" value="1"/>
    </Normal>
   </Vertex2>
   <Vertex2 ref_type="Vertex" ref_id="530">
    <Pos>
     <V type="double" value="36.510689839759344011"/>
     <V type="double" value="14.14604590287031094"/>
     <V type="double" value="0"/>
    </Pos>
    <Normal>
     <V type="double" value="0"/>
     <V type="double" value="0"/>
     <V type="double" value="1"/>
    </Normal>
   </Vertex2>
   <Vertex2 ref_type="Vertex" ref_id="531">
    <Pos>
     <V type="double" value="13.856406459919314855"/>
     <V type="double" value="-1.1322265277924690174"/>
     <V type="double" value="0"/>
    </Pos>
    <Normal>
     <V type="double" value="0"/>
     <V type="double" value="0"/>
     <V type="double" value="1"/>
    </Normal>
   </Vertex2>
   <Vertex2 ref_type="Vertex" ref_id="532">
    <Pos>
     <V type="double" value="19.028730096158920304"/>
     <V type="double" value="4.6676170928505396063"/>
     <V type="double" value="0"/>
    </Pos>
    <Normal>
     <V type="double" value="0"/>
     <V type="double" value="0"/>
     <V type="double" value="1"/>
    </Normal>
   </Vertex2>
   <Vertex2 ref_type="Vertex" ref_id="533">
    <Pos>
     <V type="double" value="7.6820441283164218049"/>
     <V type="double" value="5.5440711984803652257"/>
     <V type="double" value="0"/>
    </Pos>
    <Normal>
     <V type="double" value="0"/>
     <V type="double" value="0"/>
     <V type="double" value="1"/>
    </Normal>
   </Vertex2>
   <Vertex2 ref_type="Vertex" ref_id="534">
    <Pos>
     <V type="double" value="43.297504887977396493"/>
     <V type="double" value="13.964890645558478255"/>
     <V type="double" value="0"/>
    </Pos>
    <Normal>
     <V type="double" value="0"/>
     <V type="double" value="0"/>
     <V type="double" value="1"/>
    </Normal>
   </Vertex2>
   <Vertex2 ref_type="Vertex" ref_id="535">
    <Pos>
     <V type="double" value="41.387404975003157404"/>
     <V type="double" value="10.923012525053401589"/>
     <V type="double" value="0"/>
    </Pos>
    <Normal>
     <V type="double" value="0"/>
     <V type="double" value="0"/>
     <V type="double" value="1"/>
    </Normal>
   </Vertex2>
   <Vertex2 ref_type="Vertex" ref_id="536">
    <Pos>
     <V type="double" value="40.674716026772465227"/>
     <V type="double" value="11.299440582545162925"/>
     <V type="double" value="0"/>
    </Pos>
    <Normal>
     <V type="double" value="0"/>
     <V type="double" value="0"/>
     <V type="double" value="1"/>
    </Normal>
   </Vertex2>
   <Vertex2 ref_type="Vertex" ref_id="537">
    <Pos>
     <V type="double" value="36.177172829011276178"/>
     <V type="double" value="12.837015560640494982"/>
     <V type="double" value="0"/>
    </Pos>
    <Normal>
     <V type="double" value="0"/>
     <V type="double" value="0"/>
     <V type="double" value="1"/>
    </Normal>
   </Vertex2>
   <Vertex2 ref_type="Vertex" ref_id="538">
    <Pos>
     <V type="double" value="38.058007141311115618"/>
     <V type="double" value="13.827612045246505446"/>
     <V type="double" value="0"/>
    </Pos>
    <Normal>
     <V type="double" value="0"/>
     <V type="double" value="0"/>
     <V type="double" value="1"/>
    </Normal>
   </Vertex2>
   <Vertex2 ref_type="Vertex" ref_id="539">
    <Pos>
     <V type="double" value="37.239092362858713159"/>
     <V type="double" value="14.415628223708406352"/>
     <V type="double" value="0"/>
    </Pos>
    <Normal>
     <V type="double" value="0"/>
     <V type="double" value="0"/>
     <V type="double" value="1"/>
    </Normal>
   </Vertex2>
   <Vertex2 ref_type="Vertex" ref_id="540">
    <Pos>
     <V type="double" value="9.3726475327429756845"/>
     <V type="double" value="8.3754371954319388749"/>
     <V type="double" value="0"/>
    </Pos>
    <Normal>
     <V type="double" value="0"/>
     <V type="double" value="0"/>
     <V type="double" value="1"/>
    </Normal>
   </Vertex2>
   <Vertex2 ref_type="Vertex" ref_id="541">
    <Pos>
     <V type="double" value="10.156840978594946279"/>
     <V type="double" value="7.9910029183237529793"/>
     <V type="double" value="0"/>
    </Pos>
    <Normal>
     <V type="double" value="0"/>
     <V type="double" value="0"/>
     <V type="double" value="1"/>
    </Normal>
   </Vertex2>
   <Vertex2 ref_type="Vertex" ref_id="542">
    <Pos>
     <V type="double" value="50.228365433080377045"/>
     <V type="double" value="11.111630903899241574"/>
     <V type="double" value="0"/>
    </Pos>
    <Normal>
     <V type="double" value="0"/>
     <V type="double" value="0"/>
     <V type="double" value="1"/>
    </Normal>
   </Vertex2>
   <Vertex2 ref_type="Vertex" ref_id="543">
    <Pos>
     <V type="double" value="51.171509820896737608"/>
     <V type="double" value="6.6994980304864446552"/>
     <V type="double" value="0"/>
    </Pos>
    <Normal>
     <V type="double" value="0"/>
     <V type="double" value="0"/>
     <V type="double" value="1"/>
    </Normal>
   </Vertex2>
   <Vertex2 ref_type="Vertex" ref_id="544">
    <Pos>
     <V type="double" value="50.984665432137454388"/>
     <V type="double" value="5.5406913453814539139"/>
     <V type="double" value="0"/>
    </Pos>
    <Normal>
     <V type="double" value="0"/>
     <V type="double" value="0"/>
     <V type="double" value="1"/>
    </Normal>
   </Vertex2>
   <Vertex2 ref_type="Vertex" ref_id="545">
    <Pos>
     <V type="double" value="49.465193889377793823"/>
     <V type="double" value="6.6258164304876432382"/>
     <V type="double" value="0"/>
    </Pos>
    <Normal>
     <V type="double" value="0"/>
     <V type="double" value="0"/>
     <V type="double" value="1"/>
    </Normal>
   </Vertex2>
   <Vertex2 ref_type="Vertex" ref_id="546">
    <Pos>
     <V type="double" value="50.149535395444402752"/>
     <V type="double" value="7.3231221605424741128"/>
     <V type="double" value="0"/>
    </Pos>
    <Normal>
     <V type="double" value="0"/>
     <V type="double" value="0"/>
     <V type="double" value="1"/>
    </Normal>
   </Vertex2>
   <Vertex2 ref_type="Vertex" ref_id="547">
    <Pos>
     <V type="double" value="49.543350137916306153"/>
     <V type="double" value="5.4808515990949233654"/>
     <V type="double" value="0"/>
    </Pos>
    <Normal>
     <V type="double" value="0"/>
     <V type="double" value="0"/>
     <V type="double" value="1"/>
    </Normal>
   </Vertex2>
   <Vertex2 ref_type="Vertex" ref_id="548">
    <Pos>
     <V type="double" value="50.238808875069551618"/>
     <V type="double" value="5.0743644750677576738"/>
     <V type="double" value="0"/>
    </Pos>
    <Normal>
     <V type="double" value="0"/>
     <V type="double" value="0"/>
     <V type="double" value="1"/>
    </Normal>
   </Vertex2>
   <Vertex2 ref_type="Vertex" ref_id="549">
    <Pos>
     <V type="double" value="37.064856036450485988"/>
     <V type="double" value="6.2915417642822362154"/>
     <V type="double" value="0"/>
    </Pos>
    <Normal>
     <V type="double" value="0"/>
     <V type="double" value="0"/>
     <V type="double" value="1"/>
    </Normal>
   </Vertex2>
   <Vertex2 ref_type="Vertex" ref_id="550">
    <Pos>
     <V type="double" value="38.857500888575813747"/>
     <V type="double" value="9.4385924111466454889"/>
     <V type="double" value="0"/>
    </Pos>
    <Normal>
     <V type="double" value="0"/>
     <V type="double" value="0"/>
     <V type="double" value="1"/>
    </Normal>
   </Vertex2>
   <Vertex2 ref_type="Vertex" ref_id="551">
    <Pos>
     <V type="double" value="37.812425886272514219"/>
     <V type="double" value="9.8933243774886978628"/>
     <V type="double" value="0"/>
    </Pos>
    <Normal>
     <V type="double" value="0"/>
     <V type="double" value="0"/>
     <V type="double" value="1"/>
    </Normal>
   </Vertex2>
   <Vertex2 ref_type="Vertex" ref_id="552">
    <Pos>
     <V type="double" value="39.579120153106636337"/>
     <V type="double" value="10.035266568889666061"/>
     <V type="double" value="0"/>
    </Pos>
    <Normal>
     <V type="double" value="0"/>
     <V type="double" value="0"/>
     <V type="double" value="1"/>
    </Normal>
   </Vertex2>
   <Vertex2 ref_type="Vertex" ref_id="553">
    <Pos>
     <V type="double" value="39.696000896664664026"/>
     <V type="double" value="10.963410294690534741"/>
     <V type="double" value="0"/>
    </Pos>
    <Normal>
     <V type="double" value="0"/>
     <V type="double" value="0"/>
     <V type="double" value="1"/>
    </Normal>
   </Vertex2>
   <Vertex2 ref_type="Vertex" ref_id="554">
    <Pos>
     <V type="double" value="36.378803468335270566"/>
     <V type="double" value="9.9228169028505472937"/>
     <V type="double" value="0"/>
    </Pos>
    <Normal>
     <V type="double" value="0"/>
     <V type="double" value="0"/>
     <V type="double" value="1"/>
    </Normal>
   </Vertex2>
   <Vertex2 ref_type="Vertex" ref_id="555">
    <Pos>
     <V type="double" value="37.264120184016334747"/>
     <V type="double" value="9.6282974598410238087"/>
     <V type="double" value="0"/>
    </Pos>
    <Normal>
     <V type="double" value="0"/>
     <V type="double" value="0"/>
     <V type="double" value="1"/>
    </Normal>
   </Vertex2>
   <Vertex2 ref_type="Vertex" ref_id="556">
    <Pos>
     <V type="double" value="35.458132843759237574"/>
     <V type="double" value="9.2785697092940733199"/>
     <V type="double" value="0"/>
    </Pos>
    <Normal>
     <V type="double" value="0"/>
     <V type="double" value="0"/>
     <V type="double" value="1"/>
    </Normal>
   </Vertex2>
   <Vertex2 ref_type="Vertex" ref_id="557">
    <Pos>
     <V type="double" value="35.516432463383310392"/>
     <V type="double" value="8.3424505242390694093"/>
     <V type="double" value="0"/>
    </Pos>
    <Normal>
     <V type="double" value="0"/>
     <V type="double" value="0"/>
     <V type="double" value="1"/>
    </Normal>
   </Vertex2>
   <Vertex2 ref_type="Vertex" ref_id="558">
    <Pos>
     <V type="double" value="34.453195605704067361"/>
     <V type="double" value="7.0459616150559671865"/>
     <V type="double" value="0"/>
    </Pos>
    <Normal>
     <V type="double" value="0"/>
     <V type="double" value="0"/>
     <V type="double" value="1"/>
    </Normal>
   </Vertex2>
   <Vertex2 ref_type="Vertex" ref_id="559">
    <Pos>
     <V type="double" value="36.366746510917408841"/>
     <V type="double" value="6.8084953225071584981"/>
     <V type="double" value="0"/>
    </Pos>
    <Normal>
     <V type="double" value="0"/>
     <V type="double" value="0"/>
     <V type="double" value="1"/>
    </Normal>
   </Vertex2>
   <Vertex2 ref_type="Vertex" ref_id="560">
    <Pos>
     <V type="double" value="35.336313831544813979"/>
     <V type="double" value="6.3425856442683619107"/>
     <V type="double" value="0"/>
    </Pos>
    <Normal>
     <V type="double" value="0"/>
     <V type="double" value="0"/>
     <V type="double" value="1"/>
    </Normal>
   </Vertex2>
   <Vertex2 ref_type="Vertex" ref_id="561">
    <Pos>
     <V type="double" value="39.708460221876727303"/>
     <V type="double" value="4.1769960351059234327"/>
     <V type="double" value="0"/>
    </Pos>
    <Normal>
     <V type="double" value="0"/>
     <V type="double" value="0"/>
     <V type="double" value="1"/>
    </Normal>
   </Vertex2>
   <Vertex2 ref_type="Vertex" ref_id="562">
    <Pos>
     <V type="double" value="41.465265696470574142"/>
     <V type="double" value="4.9566136141891830036"/>
     <V type="double" value="0"/>
    </Pos>
    <Normal>
     <V type="double" value="0"/>
     <V type="double" value="0"/>
     <V type="double" value="1"/>
    </Normal>
   </Vertex2>
   <Vertex2 ref_type="Vertex" ref_id="563">
    <Pos>
     <V type="double" value="41.434567491417297447"/>
     <V type="double" value="4.1020949778597657343"/>
     <V type="double" value="0"/>
    </Pos>
    <Normal>
     <V type="double" value="0"/>
     <V type="double" value="0"/>
     <V type="double" value="1"/>
    </Normal>
   </Vertex2>
   <Vertex2 ref_type="Vertex" ref_id="564">
    <Pos>
     <V type="double" value="40.850719929172228717"/>
     <V type="double" value="3.7811780331305397951"/>
     <V type="double" value="0"/>
    </Pos>
    <Normal>
     <V type="double" value="0"/>
     <V type="double" value="0"/>
     <V type="double" value="1"/>
    </Normal>
   </Vertex2>
   <Vertex2 ref_type="Vertex" ref_id="565">
    <Pos>
     <V type="double" value="3.5701984872119520986"/>
     <V type="double" value="13.915745154082289403"/>
     <V type="double" value="0"/>
    </Pos>
    <Normal>
     <V type="double" value="0"/>
     <V type="double" value="0"/>
     <V type="double" value="1"/>
    </Normal>
   </Vertex2>
   <Vertex2 ref_type="Vertex" ref_id="566">
    <Pos>
     <V type="double" value="38.971143170276228318"/>
     <V type="double" value="14.538505614667510457"/>
     <V type="double" value="0"/>
    </Pos>
    <Normal>
     <V type="double" value="0"/>
     <V type="double" value="0"/>
     <V type="double" value="1"/>
    </Normal>
   </Vertex2>
   <Vertex2 ref_type="Vertex" ref_id="567">
    <Pos>
     <V type="double" value="36.111502606155383432"/>
     <V type="double" value="10.92308948300449245"/>
     <V type="double" value="0"/>
    </Pos>
    <Normal>
     <V type="double" value="0"/>
     <V type="double" value="0"/>
     <V type="double" value="1"/>
    </Normal>
   </Vertex2>
   <Vertex2 ref_type="Vertex" ref_id="568">
    <Pos>
     <V type="double" value="46.59056730752221398"/>
     <V type="double" value="5.0841625508444838744"/>
     <V type="double" value="0"/>
    </Pos>
    <Normal>
     <V type="double" value="0"/>
     <V type="double" value="0"/>
     <V type="double" value="1"/>
    </Normal>
   </Vertex2>
   <Vertex2 ref_type="Vertex" ref_id="569">
    <Pos>
     <V type="double" value="46.169603704068222783"/>
     <V type="double" value="5.4022918266380415275"/>
     <V type="double" value="0"/>
    </Pos>
    <Normal>
     <V type="double" value="0"/>
     <V type="double" value="0"/>
     <V type="double" value="1"/>
    </Normal>
   </Vertex2>
   <Vertex2 ref_type="Vertex" ref_id="570">
    <Pos>
     <V type="double" value="47.884608494773445386"/>
     <V type="double" value="5.4694042522261163697"/>
     <V type="double" value="0"/>
    </Pos>
    <Normal>
     <V type="double" value="0"/>
     <V type="double" value="0"/>
     <V type="double" value="1"/>
    </Normal>
   </Vertex2>
   <Vertex2 ref_type="Vertex" ref_id="571">
    <Pos>
     <V type="double" value="47.909520022258092808"/>
     <V type="double" value="6.5862254782601850067"/>
     <V type="double" value="0"/>
    </Pos>
    <Normal>
     <V type="double" value="0"/>
     <V type="double" value="0"/>
     <V type="double" value="1"/>
    </Normal>
   </Vertex2>
   <Vertex2 ref_type="Vertex" ref_id="572">
    <Pos>
     <V type="double" value="45.108307784102471771"/>
     <V type="double" value="10.837463758395065483"/>
     <V type="double" value="0"/>
    </Pos>
    <Normal>
     <V type="double" value="0"/>
     <V type="double" value="0"/>
     <V type="double" value="1"/>
    </Normal>
   </Vertex2>
   <Vertex2 ref_type="Vertex" ref_id="573">
    <Pos>
     <V type="double" value="43.31345955780114565"/>
     <V type="double" value="10.848232067350316754"/>
     <V type="double" value="0"/>
    </Pos>
    <Normal>
     <V type="double" value="0"/>
     <V type="double" value="0"/>
     <V type="double" value="1"/>
    </Normal>
   </Vertex2>
   <Vertex2 ref_type="Vertex" ref_id="574">
    <Pos>
     <V type="double" value="44.203592858229526996"/>
     <V type="double" value="11.541589263948262456"/>
     <V type="double" value="0"/>
    </Pos>
    <Normal>
     <V type="double" value="0"/>
     <V type="double" value="0"/>
     <V type="double" value="1"/>
    </Normal>
   </Vertex2>
   <Vertex2 ref_type="Vertex" ref_id="575">
    <Pos>
     <V type="double" value="42.508761750521159684"/>
     <V type="double" value="8.2906905610303187615"/>
     <V type="double" value="0"/>
    </Pos>
    <Normal>
     <V type="double" value="0"/>
     <V type="double" value="0"/>
     <V type="double" value="1"/>
    </Normal>
   </Vertex2>
   <Vertex2 ref_type="Vertex" ref_id="576">
    <Pos>
     <V type="double" value="43.393566608321989975"/>
     <V type="double" value="7.7341440809012542701"/>
     <V type="double" value="0"/>
    </Pos>
    <Normal>
     <V type="double" value="0"/>
     <V type="double" value="0"/>
     <V type="double" value="1"/>
    </Normal>
   </Vertex2>
   <Vertex2 ref_type="Vertex" ref_id="577">
    <Pos>
     <V type="double" value="42.538591654173693257"/>
     <V type="double" value="9.5151934807877651679"/>
     <V type="double" value="0"/>
    </Pos>
    <Normal>
     <V type="double" value="0"/>
     <V type="double" value="0"/>
     <V type="double" value="1"/>
    </Normal>
   </Vertex2>
   <Vertex2 ref_type="Vertex" ref_id="578">
    <Pos>
     <V type="double" value="20.679544593069476122"/>
     <V type="double" value="7.8806677751383116259"/>
     <V type="double" value="0"/>
    </Pos>
    <Normal>
     <V type="double" value="0"/>
     <V type="double" value="0"/>
     <V type="double" value="1"/>
    </Normal>
   </Vertex2>
   <Vertex2 ref_type="Vertex" ref_id="579">
    <Pos>
     <V type="double" value="20.69354497842401841"/>
     <V type="double" value="7.0762049879539787867"/>
     <V type="double" value="0"/>
    </Pos>
    <Normal>
     <V type="double" value="0"/>
     <V type="double" value="0"/>
     <V type="double" value="1"/>
    </Normal>
   </Vertex2>
   <Vertex2 ref_type="Vertex" ref_id="580">
    <Pos>
     <V type="double" value="19.804683212205230092"/>
     <V type="double" value="6.4301293926084142072"/>
     <V type="double" value="0"/>
    </Pos>
    <Normal>
     <V type="double" value="0"/>
     <V type="double" value="0"/>
     <V type="double" value="1"/>
    </Normal>
   </Vertex2>
   <Vertex2 ref_type="Vertex" ref_id="581">
    <Pos>
     <V type="double" value="18.844344354817110343"/>
     <V type="double" value="6.7292702088463069998"/>
     <V type="double" value="0"/>
    </Pos>
    <Normal>
     <V type="double" value="0"/>
     <V type="double" value="0"/>
     <V type="double" value="1"/>
    </Normal>
   </Vertex2>
   <Vertex2 ref_type="Vertex" ref_id="582">
    <Pos>
     <V type="double" value="18.412300399431728692"/>
     <V type="double" value="5.1336359570314611389"/>
     <V type="double" value="0"/>
    </Pos>
    <Normal>
     <V type="double" value="0"/>
     <V type="double" value="0"/>
     <V type="double" value="1"/>
    </Normal>
   </Vertex2>
   <Vertex2 ref_type="Vertex" ref_id="583">
    <Pos>
     <V type="double" value="18.388746305174009876"/>
     <V type="double" value="6.4291734635186408298"/>
     <V type="double" value="0"/>
    </Pos>
    <Normal>
     <V type="double" value="0"/>
     <V type="double" value="0"/>
     <V type="double" value="1"/>
    </Normal>
   </Vertex2>
   <Vertex2 ref_type="Vertex" ref_id="584">
    <Pos>
     <V type="double" value="23.245909150183042158"/>
     <V type="double" value="11.649892325078303301"/>
     <V type="double" value="0"/>
    </Pos>
    <Normal>
     <V type="double" value="0"/>
     <V type="double" value="0"/>
     <V type="double" value="1"/>
    </Normal>
   </Vertex2>
   <Vertex2 ref_type="Vertex" ref_id="585">
    <Pos>
     <V type="double" value="22.379308854782482996"/>
     <V type="double" value="10.87407881493684414"/>
     <V type="double" value="0"/>
    </Pos>
    <Normal>
     <V type="double" value="0"/>
     <V type="double" value="0"/>
     <V type="double" value="1"/>
    </Normal>
   </Vertex2>
   <Vertex2 ref_type="Vertex" ref_id="586">
    <Pos>
     <V type="double" value="22.409880337634543679"/>
     <V type="double" value="9.8588152580466754671"/>
     <V type="double" value="0"/>
    </Pos>
    <Normal>
     <V type="double" value="0"/>
     <V type="double" value="0"/>
     <V type="double" value="1"/>
    </Normal>
   </Vertex2>
   <Vertex2 ref_type="Vertex" ref_id="587">
    <Pos>
     <V type="double" value="21.650635094924258084"/>
     <V type="double" value="14.469265575881392394"/>
     <V type="double" value="0"/>
    </Pos>
    <Normal>
     <V type="double" value="0"/>
     <V type="double" value="0"/>
     <V type="double" value="1"/>
    </Normal>
   </Vertex2>
   <Vertex2 ref_type="Vertex" ref_id="588">
    <Pos>
     <V type="double" value="50.151679473964684064"/>
     <V type="double" value="14.098815194961670016"/>
     <V type="double" value="0"/>
    </Pos>
    <Normal>
     <V type="double" value="0"/>
     <V type="double" value="0"/>
     <V type="double" value="1"/>
    </Normal>
   </Vertex2>
   <Vertex2 ref_type="Vertex" ref_id="589">
    <Pos>
     <V type="double" value="48.364340657733272621"/>
     <V type="double" value="14.018863107323122463"/>
     <V type="double" value="0"/>
    </Pos>
    <Normal>
     <V type="double" value="0"/>
     <V type="double" value="0"/>
     <V type="double" value="1"/>
    </Normal>
   </Vertex2>
   <Vertex2 ref_type="Vertex" ref_id="590">
    <Pos>
     <V type="double" value="48.343378413119616255"/>
     <V type="double" value="13.039773969360027195"/>
     <V type="double" value="0"/>
    </Pos>
    <Normal>
     <V type="double" value="0"/>
     <V type="double" value="0"/>
     <V type="double" value="1"/>
    </Normal>
   </Vertex2>
   <Vertex2 ref_type="Vertex" ref_id="591">
    <Pos>
     <V type="double" value="33.774990747298900828"/>
     <V type="double" value="14.348899998681401868"/>
     <V type="double" value="0"/>
    </Pos>
    <Normal>
     <V type="double" value="0"/>
     <V type="double" value="0"/>
     <V type="double" value="1"/>
    </Normal>
   </Vertex2>
   <Vertex2 ref_type="Vertex" ref_id="592">
    <Pos>
     <V type="double" value="33.042805311844766436"/>
     <V type="double" value="13.845117092453865126"/>
     <V type="double" value="0"/>
    </Pos>
    <Normal>
     <V type="double" value="0"/>
     <V type="double" value="0"/>
     <V type="double" value="1"/>
    </Normal>
   </Vertex2>
   <Vertex2 ref_type="Vertex" ref_id="593">
    <Pos>
     <V type="double" value="32.042939940279623556"/>
     <V type="double" value="14.445635156163390889"/>
     <V type="double" value="0"/>
    </Pos>
    <Normal>
     <V type="double" value="0"/>
     <V type="double" value="0"/>
     <V type="double" value="1"/>
    </Normal>
   </Vertex2>
   <Vertex2 ref_type="Vertex" ref_id="594">
    <Pos>
     <V type="double" value="16.457534453046935852"/>
     <V type="double" value="2.8395540571938688856"/>
     <V type="double" value="0"/>
    </Pos>
    <Normal>
     <V type="double" value="0"/>
     <V type="double" value="0"/>
     <V type="double" value="1"/>
    </Normal>
   </Vertex2>
   <Vertex2 ref_type="Vertex" ref_id="595">
    <Pos>
     <V type="double" value="18.266852173377085222"/>
     <V type="double" value="3.3887304084892986289"/>
     <V type="double" value="0"/>
    </Pos>
    <Normal>
     <V type="double" value="0"/>
     <V type="double" value="0"/>
     <V type="double" value="1"/>
    </Normal>
   </Vertex2>
   <Vertex2 ref_type="Vertex" ref_id="596">
    <Pos>
     <V type="double" value="9.4910583998110311654"/>
     <V type="double" value="6.2515396352796681612"/>
     <V type="double" value="0"/>
    </Pos>
    <Normal>
     <V type="double" value="0"/>
     <V type="double" value="0"/>
     <V type="double" value="1"/>
    </Normal>
   </Vertex2>
   <Vertex2 ref_type="Vertex" ref_id="597">
    <Pos>
     <V type="double" value="10.37879525613383791"/>
     <V type="double" value="7.0001365824074595068"/>
     <V type="double" value="0"/>
    </Pos>
    <Normal>
     <V type="double" value="0"/>
     <V type="double" value="0"/>
     <V type="double" value="1"/>
    </Normal>
   </Vertex2>
   <Vertex2 ref_type="Vertex" ref_id="598">
    <Pos>
     <V type="double" value="11.135411366525881149"/>
     <V type="double" value="6.7430522459000936664"/>
     <V type="double" value="0"/>
    </Pos>
    <Normal>
     <V type="double" value="0"/>
     <V type="double" value="0"/>
     <V type="double" value="1"/>
    </Normal>
   </Vertex2>
   <Vertex2 ref_type="Vertex" ref_id="599">
    <Pos>
     <V type="double" value="9.4750166994448719038"/>
     <V type="double" value="3.3245466726217496323"/>
     <V type="double" value="0"/>
    </Pos>
    <Normal>
     <V type="double" value="0"/>
     <V type="double" value="0"/>
     <V type="double" value="1"/>
    </Normal>
   </Vertex2>
   <Vertex2 ref_type="Vertex" ref_id="600">
    <Pos>
     <V type="double" value="10.446559100819380106"/>
     <V type="double" value="3.845945202883101377"/>
     <V type="double" value="0"/>
    </Pos>
    <Normal>
     <V type="double" value="0"/>
     <V type="double" value="0"/>
     <V type="double" value="1"/>
    </Normal>
   </Vertex2>
   <Vertex2 ref_type="Vertex" ref_id="601">
    <Pos>
     <V type="double" value="10.489865582255422538"/>
     <V type="double" value="4.9176782907934244449"/>
     <V type="double" value="0"/>
    </Pos>
    <Normal>
     <V type="double" value="0"/>
     <V type="double" value="0"/>
     <V type="double" value="1"/>
    </Normal>
   </Vertex2>
   <Vertex2 ref_type="Vertex" ref_id="602">
    <Pos>
     <V type="double" value="9.4834324742182456447"/>
     <V type="double" value="5.4585915048935049754"/>
     <V type="double" value="0"/>
    </Pos>
    <Normal>
     <V type="double" value="0"/>
     <V type="double" value="0"/>
     <V type="double" value="1"/>
    </Normal>
   </Vertex2>
   <Vertex2 ref_type="Vertex" ref_id="603">
    <Pos>
     <V type="double" value="8.5581256968728318668"/>
     <V type="double" value="4.139913379455452791"/>
     <V type="double" value="0"/>
    </Pos>
    <Normal>
     <V type="double" value="0"/>
     <V type="double" value="0"/>
     <V type="double" value="1"/>
    </Normal>
   </Vertex2>
   <Vertex2 ref_type="Vertex" ref_id="604">
    <Pos>
     <V type="double" value="8.7053789849208129681"/>
     <V type="double" value="4.947958518777084258"/>
     <V type="double" value="0"/>
    </Pos>
    <Normal>
     <V type="double" value="0"/>
     <V type="double" value="0"/>
     <V type="double" value="1"/>
    </Normal>
   </Vertex2>
   <Vertex2 ref_type="Vertex" ref_id="605">
    <Pos>
     <V type="double" value="16.51661175987084107"/>
     <V type="double" value="0.68534245850966735158"/>
     <V type="double" value="0"/>
    </Pos>
    <Normal>
     <V type="double" value="0"/>
     <V type="double" value="0"/>
     <V type="double" value="1"/>
    </Normal>
   </Vertex2>
   <Vertex2 ref_type="Vertex" ref_id="606">
    <Pos>
     <V type="double" value="4.3301270185403470947"/>
     <V type="double" value="14.345964664212877082"/>
     <V type="double" value="0"/>
    </Pos>
    <Normal>
     <V type="double" value="0"/>
     <V type="double" value="0"/>
     <V type="double" value="1"/>
    </Normal>
   </Vertex2>
   <Vertex2 ref_type="Vertex" ref_id="607">
    <Pos>
     <V type="double" value="51.034646941068295689"/>
     <V type="double" value="0.24559698442692079468"/>
     <V type="double" value="0"/>
    </Pos>
    <Normal>
     <V type="double" value="0"/>
     <V type="double" value="0"/>
     <V type="double" value="1"/>
    </Normal>
   </Vertex2>
   <Vertex2 ref_type="Vertex" ref_id="608">
    <Pos>
     <V type="double" value="49.325032685679033762"/>
     <V type="double" value="-0.44550723627481469968"/>
     <V type="double" value="0"/>
    </Pos>
    <Normal>
     <V type="double" value="0"/>
     <V type="double" value="0"/>
     <V type="double" value="1"/>
    </Normal>
   </Vertex2>
   <Vertex2 ref_type="Vertex" ref_id="609">
    <Pos>
     <V type="double" value="32.19469682819005385"/>
     <V type="double" value="11.245192106220248007"/>
     <V type="double" value="0"/>
    </Pos>
    <Normal>
     <V type="double" value="0"/>
     <V type="double" value="0"/>
     <V type="double" value="1"/>
    </Normal>
   </Vertex2>
   <Vertex2 ref_type="Vertex" ref_id="610">
    <Pos>
     <V type="double" value="32.866566118473912184"/>
     <V type="double" value="10.955553118421716974"/>
     <V type="double" value="0"/>
    </Pos>
    <Normal>
     <V type="double" value="0"/>
     <V type="double" value="0"/>
     <V type="double" value="1"/>
    </Normal>
   </Vertex2>
   <Vertex2 ref_type="Vertex" ref_id="611">
    <Pos>
     <V type="double" value="51.995185769779617146"/>
     <V type="double" value="11.019434500391577458"/>
     <V type="double" value="0"/>
    </Pos>
    <Normal>
     <V type="double" value="0"/>
     <V type="double" value="0"/>
     <V type="double" value="1"/>
    </Normal>
   </Vertex2>
   <Vertex2 ref_type="Vertex" ref_id="612">
    <Pos>
     <V type="double" value="51.127605818750048172"/>
     <V type="double" value="11.554689052075261202"/>
     <V type="double" value="0"/>
    </Pos>
    <Normal>
     <V type="double" value="0"/>
     <V type="double" value="0"/>
     <V type="double" value="1"/>
    </Normal>
   </Vertex2>
   <Vertex2 ref_type="Vertex" ref_id="613">
    <Pos>
     <V type="double" value="51.931461166255793671"/>
     <V type="double" value="10.017356914657709055"/>
     <V type="double" value="0"/>
    </Pos>
    <Normal>
     <V type="double" value="0"/>
     <V type="double" value="0"/>
     <V type="double" value="1"/>
    </Normal>
   </Vertex2>
   <Vertex2 ref_type="Vertex" ref_id="614">
    <Pos>
     <V type="double" value="52.022219120020885441"/>
     <V type="double" value="8.0350422116095874259"/>
     <V type="double" value="0"/>
    </Pos>
    <Normal>
     <V type="double" value="0"/>
     <V type="double" value="0"/>
     <V type="double" value="1"/>
    </Normal>
   </Vertex2>
   <Vertex2 ref_type="Vertex" ref_id="615">
    <Pos>
     <V type="double" value="6.8909683636878069635"/>
     <V type="double" value="10.051049945337265257"/>
     <V type="double" value="0"/>
    </Pos>
    <Normal>
     <V type="double" value="0"/>
     <V type="double" value="0"/>
     <V type="double" value="1"/>
    </Normal>
   </Vertex2>
   <Vertex2 ref_type="Vertex" ref_id="616">
    <Pos>
     <V type="double" value="7.7508661883713898533"/>
     <V type="double" value="9.681457458980622377"/>
     <V type="double" value="0"/>
    </Pos>
    <Normal>
     <V type="double" value="0"/>
     <V type="double" value="0"/>
     <V type="double" value="1"/>
    </Normal>
   </Vertex2>
   <Vertex2 ref_type="Vertex" ref_id="617">
    <Pos>
     <V type="double" value="51.878375155103277905"/>
     <V type="double" value="7.048006139793857372"/>
     <V type="double" value="0"/>
    </Pos>
    <Normal>
     <V type="double" value="0"/>
     <V type="double" value="0"/>
     <V type="double" value="1"/>
    </Normal>
   </Vertex2>
   <Vertex2 ref_type="Vertex" ref_id="618">
    <Pos>
     <V type="double" value="48.299390140453169806"/>
     <V type="double" value="5.1948358307186577321"/>
     <V type="double" value="0"/>
    </Pos>
    <Normal>
     <V type="double" value="0"/>
     <V type="double" value="0"/>
     <V type="double" value="1"/>
    </Normal>
   </Vertex2>
   <Vertex2 ref_type="Vertex" ref_id="619">
    <Pos>
     <V type="double" value="46.638060623065626942"/>
     <V type="double" value="2.2141397270558877963"/>
     <V type="double" value="0"/>
    </Pos>
    <Normal>
     <V type="double" value="0"/>
     <V type="double" value="0"/>
     <V type="double" value="1"/>
    </Normal>
   </Vertex2>
   <Vertex2 ref_type="Vertex" ref_id="620">
    <Pos>
     <V type="double" value="46.592438308761551014"/>
     <V type="double" value="4.1187776088646508299"/>
     <V type="double" value="0"/>
    </Pos>
    <Normal>
     <V type="double" value="0"/>
     <V type="double" value="0"/>
     <V type="double" value="1"/>
    </Normal>
   </Vertex2>
   <Vertex2 ref_type="Vertex" ref_id="621">
    <Pos>
     <V type="double" value="28.578838326692178384"/>
     <V type="double" value="14.55754973353677606"/>
     <V type="double" value="0"/>
    </Pos>
    <Normal>
     <V type="double" value="0"/>
     <V type="double" value="0"/>
     <V type="double" value="1"/>
    </Normal>
   </Vertex2>
   <Vertex2 ref_type="Vertex" ref_id="622">
    <Pos>
     <V type="double" value="35.50704155554229402"/>
     <V type="double" value="14.623650694655136562"/>
     <V type="double" value="0"/>
    </Pos>
    <Normal>
     <V type="double" value="0"/>
     <V type="double" value="0"/>
     <V type="double" value="1"/>
    </Normal>
   </Vertex2>
   <Vertex2 ref_type="Vertex" ref_id="623">
    <Pos>
     <V type="double" value="34.798028512825638359"/>
     <V type="double" value="14.00593785133451874"/>
     <V type="double" value="0"/>
    </Pos>
    <Normal>
     <V type="double" value="0"/>
     <V type="double" value="0"/>
     <V type="double" value="1"/>
    </Normal>
   </Vertex2>
   <Vertex2 ref_type="Vertex" ref_id="624">
    <Pos>
     <V type="double" value="41.339970787301979271"/>
     <V type="double" value="7.0096059234899206203"/>
     <V type="double" value="0"/>
    </Pos>
    <Normal>
     <V type="double" value="0"/>
     <V type="double" value="0"/>
     <V type="double" value="1"/>
    </Normal>
   </Vertex2>
   <Vertex2 ref_type="Vertex" ref_id="625">
    <Pos>
     <V type="double" value="40.803795922530810003"/>
     <V type="double" value="8.7476422330875660549"/>
     <V type="double" value="0"/>
    </Pos>
    <Normal>
     <V type="double" value="0"/>
     <V type="double" value="0"/>
     <V type="double" value="1"/>
    </Normal>
   </Vertex2>
   <Vertex2 ref_type="Vertex" ref_id="626">
    <Pos>
     <V type="double" value="41.52334437080983065"/>
     <V type="double" value="7.8788990520917350224"/>
     <V type="double" value="0"/>
    </Pos>
    <Normal>
     <V type="double" value="0"/>
     <V type="double" value="0"/>
     <V type="double" value="1"/>
    </Normal>
   </Vertex2>
   <Vertex2 ref_type="Vertex" ref_id="627">
    <Pos>
     <V type="double" value="44.167295591758325202"/>
     <V type="double" value="14.420056556541799964"/>
     <V type="double" value="0"/>
    </Pos>
    <Normal>
     <V type="double" value="0"/>
     <V type="double" value="0"/>
     <V type="double" value="1"/>
    </Normal>
   </Vertex2>
   <Vertex2 ref_type="Vertex" ref_id="628">
    <Pos>
     <V type="double" value="1.780123119134466414"/>
     <V type="double" value="8.175999018248575112"/>
     <V type="double" value="0"/>
    </Pos>
    <Normal>
     <V type="double" value="0"/>
     <V type="double" value="0"/>
     <V type="double" value="1"/>
    </Normal>
   </Vertex2>
   <Vertex2 ref_type="Vertex" ref_id="629">
    <Pos>
     <V type="double" value="1.7042142328280702746"/>
     <V type="double" value="6.9853396233998399367"/>
     <V type="double" value="0"/>
    </Pos>
    <Normal>
     <V type="double" value="0"/>
     <V type="double" value="0"/>
     <V type="double" value="1"/>
    </Normal>
   </Vertex2>
   <Vertex2 ref_type="Vertex" ref_id="630">
    <Pos>
     <V type="double" value="0.045033023797228399765"/>
     <V type="double" value="7.0601444008942317865"/>
     <V type="double" value="0"/>
    </Pos>
    <Normal>
     <V type="double" value="0"/>
     <V type="double" value="0"/>
     <V type="double" value="1"/>
    </Normal>
   </Vertex2>
   <Vertex2 ref_type="Vertex" ref_id="631">
    <Pos>
     <V type="double" value="0.75463923172507207937"/>
     <V type="double" value="6.6557668999289401057"/>
     <V type="double" value="0"/>
    </Pos>
    <Normal>
     <V type="double" value="0"/>
     <V type="double" value="0"/>
     <V type="double" value="1"/>
    </Normal>
   </Vertex2>
   <Vertex2 ref_type="Vertex" ref_id="632">
    <Pos>
     <V type="double" value="39.050393735019952146"/>
     <V type="double" value="-0.53680630507851134769"/>
     <V type="double" value="0"/>
    </Pos>
    <Normal>
     <V type="double" value="0"/>
     <V type="double" value="0"/>
     <V type="double" value="1"/>
    </Normal>
   </Vertex2>
   <Vertex2 ref_type="Vertex" ref_id="633">
    <Pos>
     <V type="double" value="39.837168575215734734"/>
     <V type="double" value="-1.0287036949821126708"/>
     <V type="double" value="0"/>
    </Pos>
    <Normal>
     <V type="double" value="0"/>
     <V type="double" value="0"/>
     <V type="double" value="1"/>
    </Normal>
   </Vertex2>
   <Vertex2 ref_type="Vertex" ref_id="634">
    <Pos>
     <V type="double" value="42.682804739694823581"/>
     <V type="double" value="6.4009480323565668414"/>
     <V type="double" value="0"/>
    </Pos>
    <Normal>
     <V type="double" value="0"/>
     <V type="double" value="0"/>
     <V type="double" value="1"/>
    </Normal>
   </Vertex2>
   <Vertex2 ref_type="Vertex" ref_id="635">
    <Pos>
     <V type="double" value="40.507567944783914982"/>
     <V type="double" value="2.326275901439242233"/>
     <V type="double" value="0"/>
    </Pos>
    <Normal>
     <V type="double" value="0"/>
     <V type="double" value="0"/>
     <V type="double" value="1"/>
    </Normal>
   </Vertex2>
   <Vertex2 ref_type="Vertex" ref_id="636">
    <Pos>
     <V type="double" value="39.932923354172011443"/>
     <V type="double" value="2.0578198299063754639"/>
     <V type="double" value="0"/>
    </Pos>
    <Normal>
     <V type="double" value="0"/>
     <V type="double" value="0"/>
     <V type="double" value="1"/>
    </Normal>
   </Vertex2>
   <Vertex2 ref_type="Vertex" ref_id="637">
    <Pos>
     <V type="double" value="35.582101742397419741"/>
     <V type="double" value="0.41001282132665151092"/>
     <V type="double" value="0"/>
    </Pos>
    <Normal>
     <V type="double" value="0"/>
     <V type="double" value="0"/>
     <V type="double" value="1"/>
    </Normal>
   </Vertex2>
   <Vertex2 ref_type="Vertex" ref_id="638">
    <Pos>
     <V type="double" value="35.431553433752050353"/>
     <V type="double" value="-0.70476003762575867295"/>
     <V type="double" value="0"/>
    </Pos>
    <Normal>
     <V type="double" value="0"/>
     <V type="double" value="0"/>
     <V type="double" value="1"/>
    </Normal>
   </Vertex2>
   <Vertex2 ref_type="Vertex" ref_id="639">
    <Pos>
     <V type="double" value="36.373066958566525386"/>
     <V type="double" value="-1.1257641612012028176"/>
     <V type="double" value="0"/>
    </Pos>
    <Normal>
     <V type="double" value="0"/>
     <V type="double" value="0"/>
     <V type="double" value="1"/>
    </Normal>
   </Vertex2>
   <Vertex2 ref_type="Vertex" ref_id="640">
    <Pos>
     <V type="double" value="39.027701132121762839"/>
     <V type="double" value="3.5938621813684461515"/>
     <V type="double" value="0"/>
    </Pos>
    <Normal>
     <V type="double" value="0"/>
     <V type="double" value="0"/>
     <V type="double" value="1"/>
    </Normal>
   </Vertex2>
   <Vertex2 ref_type="Vertex" ref_id="641">
    <Pos>
     <V type="double" value="39.080346506039383314"/>
     <V type="double" value="2.4599042312070107386"/>
     <V type="double" value="0"/>
    </Pos>
    <Normal>
     <V type="double" value="0"/>
     <V type="double" value="0"/>
     <V type="double" value="1"/>
    </Normal>
   </Vertex2>
   <Vertex2 ref_type="Vertex" ref_id="642">
    <Pos>
     <V type="double" value="45.033320997470859481"/>
     <V type="double" value="-0.85044452765430689212"/>
     <V type="double" value="0"/>
    </Pos>
    <Normal>
     <V type="double" value="0"/>
     <V type="double" value="0"/>
     <V type="double" value="1"/>
    </Normal>
   </Vertex2>
   <Vertex2 ref_type="Vertex" ref_id="643">
    <Pos>
     <V type="double" value="45.062495092239217342"/>
     <V type="double" value="1.1938717395325462167"/>
     <V type="double" value="0"/>
    </Pos>
    <Normal>
     <V type="double" value="0"/>
     <V type="double" value="0"/>
     <V type="double" value="1"/>
    </Normal>
   </Vertex2>
   <Vertex2 ref_type="Vertex" ref_id="644">
    <Pos>
     <V type="double" value="43.18860964746729536"/>
     <V type="double" value="3.992320913021915274"/>
     <V type="double" value="0"/>
    </Pos>
    <Normal>
     <V type="double" value="0"/>
     <V type="double" value="0"/>
     <V type="double" value="1"/>
    </Normal>
   </Vertex2>
   <Vertex2 ref_type="Vertex" ref_id="645">
    <Pos>
     <V type="double" value="42.329215795668297062"/>
     <V type="double" value="3.5722680895250595867"/>
     <V type="double" value="0"/>
    </Pos>
    <Normal>
     <V type="double" value="0"/>
     <V type="double" value="0"/>
     <V type="double" value="1"/>
    </Normal>
   </Vertex2>
   <Vertex2 ref_type="Vertex" ref_id="646">
    <Pos>
     <V type="double" value="26.722139725785620357"/>
     <V type="double" value="12.520466875597524137"/>
     <V type="double" value="0"/>
    </Pos>
    <Normal>
     <V type="double" value="0"/>
     <V type="double" value="0"/>
     <V type="double" value="1"/>
    </Normal>
   </Vertex2>
   <Vertex2 ref_type="Vertex" ref_id="647">
    <Pos>
     <V type="double" value="41.501573824943591262"/>
     <V type="double" value="9.8989754059662740104"/>
     <V type="double" value="0"/>
    </Pos>
    <Normal>
     <V type="double" value="0"/>
     <V type="double" value="0"/>
     <V type="double" value="1"/>
    </Normal>
   </Vertex2>
   <Vertex2 ref_type="Vertex" ref_id="648">
    <Pos>
     <V type="double" value="26.846787517386552224"/>
     <V type="double" value="14.383945593160589738"/>
     <V type="double" value="0"/>
    </Pos>
    <Normal>
     <V type="double" value="0"/>
     <V type="double" value="0"/>
     <V type="double" value="1"/>
    </Normal>
   </Vertex2>
   <Vertex2 ref_type="Vertex" ref_id="649">
    <Pos>
     <V type="double" value="29.302132553275704652"/>
     <V type="double" value="13.14886026888373749"/>
     <V type="double" value="0"/>
    </Pos>
    <Normal>
     <V type="double" value="0"/>
     <V type="double" value="0"/>
     <V type="double" value="1"/>
    </Normal>
   </Vertex2>
   <Vertex2 ref_type="Vertex" ref_id="650">
    <Pos>
     <V type="double" value="1.8715974306851623776"/>
     <V type="double" value="10.30119920623300267"/>
     <V type="double" value="0"/>
    </Pos>
    <Normal>
     <V type="double" value="0"/>
     <V type="double" value="0"/>
     <V type="double" value="1"/>
    </Normal>
   </Vertex2>
   <Vertex2 ref_type="Vertex" ref_id="651">
    <Pos>
     <V type="double" value="31.176914537987428844"/>
     <V type="double" value="-1.0329238388525048276"/>
     <V type="double" value="0"/>
    </Pos>
    <Normal>
     <V type="double" value="0"/>
     <V type="double" value="0"/>
     <V type="double" value="1"/>
    </Normal>
   </Vertex2>
   <Vertex2 ref_type="Vertex" ref_id="652">
    <Pos>
     <V type="double" value="29.338690333803338461"/>
     <V type="double" value="2.0180035335294590482"/>
     <V type="double" value="0"/>
    </Pos>
    <Normal>
     <V type="double" value="0"/>
     <V type="double" value="0"/>
     <V type="double" value="1"/>
    </Normal>
   </Vertex2>
   <Vertex2 ref_type="Vertex" ref_id="653">
    <Pos>
     <V type="double" value="39.926492993643378782"/>
     <V type="double" value="6.8601331260871019069"/>
     <V type="double" value="0"/>
    </Pos>
    <Normal>
     <V type="double" value="0"/>
     <V type="double" value="0"/>
     <V type="double" value="1"/>
    </Normal>
   </Vertex2>
   <Vertex2 ref_type="Vertex" ref_id="654">
    <Pos>
     <V type="double" value="38.072877023320394585"/>
     <V type="double" value="7.7961818436017669143"/>
     <V type="double" value="0"/>
    </Pos>
    <Normal>
     <V type="double" value="0"/>
     <V type="double" value="0"/>
     <V type="double" value="1"/>
    </Normal>
   </Vertex2>
   <Vertex2 ref_type="Vertex" ref_id="655">
    <Pos>
     <V type="double" value="38.122489072316739112"/>
     <V type="double" value="6.8164616730322080684"/>
     <V type="double" value="0"/>
    </Pos>
    <Normal>
     <V type="double" value="0"/>
     <V type="double" value="0"/>
     <V type="double" value="1"/>
    </Normal>
   </Vertex2>
   <Vertex2 ref_type="Vertex" ref_id="656">
    <Pos>
     <V type="double" value="38.85687972135588808"/>
     <V type="double" value="6.3588900712704861107"/>
     <V type="double" value="0"/>
    </Pos>
    <Normal>
     <V type="double" value="0"/>
     <V type="double" value="0"/>
     <V type="double" value="1"/>
    </Normal>
   </Vertex2>
   <Vertex2 ref_type="Vertex" ref_id="657">
    <Pos>
     <V type="double" value="39.072248412373987492"/>
     <V type="double" value="8.4598907428761602745"/>
     <V type="double" value="0"/>
    </Pos>
    <Normal>
     <V type="double" value="0"/>
     <V type="double" value="0"/>
     <V type="double" value="1"/>
    </Normal>
   </Vertex2>
   <Vertex2 ref_type="Vertex" ref_id="658">
    <Pos>
     <V type="double" value="39.584270623749276297"/>
     <V type="double" value="8.1812170295583488411"/>
     <V type="double" value="0"/>
    </Pos>
    <Normal>
     <V type="double" value="0"/>
     <V type="double" value="0"/>
     <V type="double" value="1"/>
    </Normal>
   </Vertex2>
   <Vertex2 ref_type="Vertex" ref_id="659">
    <Pos>
     <V type="double" value="46.035765456454647904"/>
     <V type="double" value="6.3959472062042097562"/>
     <V type="double" value="0"/>
    </Pos>
    <Normal>
     <V type="double" value="0"/>
     <V type="double" value="0"/>
     <V type="double" value="1"/>
    </Normal>
   </Vertex2>
   <Vertex2 ref_type="Vertex" ref_id="660">
    <Pos>
     <V type="double" value="46.867592586935749921"/>
     <V type="double" value="7.1131210572140988191"/>
     <V type="double" value="0"/>
    </Pos>
    <Normal>
     <V type="double" value="0"/>
     <V type="double" value="0"/>
     <V type="double" value="1"/>
    </Normal>
   </Vertex2>
   <Vertex2 ref_type="Vertex" ref_id="661">
    <Pos>
     <V type="double" value="23.125446053190351847"/>
     <V type="double" value="6.5194695279858700943"/>
     <V type="double" value="0"/>
    </Pos>
    <Normal>
     <V type="double" value="0"/>
     <V type="double" value="0"/>
     <V type="double" value="1"/>
    </Normal>
   </Vertex2>
   <Vertex2 ref_type="Vertex" ref_id="662">
    <Pos>
     <V type="double" value="22.526985572808115421"/>
     <V type="double" value="6.8587870326873021654"/>
     <V type="double" value="0"/>
    </Pos>
    <Normal>
     <V type="double" value="0"/>
     <V type="double" value="0"/>
     <V type="double" value="1"/>
    </Normal>
   </Vertex2>
   <Vertex2 ref_type="Vertex" ref_id="663">
    <Pos>
     <V type="double" value="24.920711896578598754"/>
     <V type="double" value="5.632641280860270605"/>
     <V type="double" value="0"/>
    </Pos>
    <Normal>
     <V type="double" value="0"/>
     <V type="double" value="0"/>
     <V type="double" value="1"/>
    </Normal>
   </Vertex2>
   <Vertex2 ref_type="Vertex" ref_id="664">
    <Pos>
     <V type="double" value="24.92146757468543683"/>
     <V type="double" value="6.2709823723829813957"/>
     <V type="double" value="0"/>
    </Pos>
    <Normal>
     <V type="double" value="0"/>
     <V type="double" value="0"/>
     <V type="double" value="1"/>
    </Normal>
   </Vertex2>
   <Vertex2 ref_type="Vertex" ref_id="665">
    <Pos>
     <V type="double" value="26.005589720199644432"/>
     <V type="double" value="7.1568348015974674325"/>
     <V type="double" value="0"/>
    </Pos>
    <Normal>
     <V type="double" value="0"/>
     <V type="double" value="0"/>
     <V type="double" value="1"/>
    </Normal>
   </Vertex2>
   <Vertex2 ref_type="Vertex" ref_id="666">
    <Pos>
     <V type="double" value="26.266908910967146085"/>
     <V type="double" value="5.1086309262707034762"/>
     <V type="double" value="0"/>
    </Pos>
    <Normal>
     <V type="double" value="0"/>
     <V type="double" value="0"/>
     <V type="double" value="1"/>
    </Normal>
   </Vertex2>
   <Vertex2 ref_type="Vertex" ref_id="667">
    <Pos>
     <V type="double" value="20.74513366525241409"/>
     <V type="double" value="10.882605402059885691"/>
     <V type="double" value="0"/>
    </Pos>
    <Normal>
     <V type="double" value="0"/>
     <V type="double" value="0"/>
     <V type="double" value="1"/>
    </Normal>
   </Vertex2>
   <Vertex2 ref_type="Vertex" ref_id="668">
    <Pos>
     <V type="double" value="20.012967604082671613"/>
     <V type="double" value="12.30296303398465696"/>
     <V type="double" value="0"/>
    </Pos>
    <Normal>
     <V type="double" value="0"/>
     <V type="double" value="0"/>
     <V type="double" value="1"/>
    </Normal>
   </Vertex2>
   <Vertex2 ref_type="Vertex" ref_id="669">
    <Pos>
     <V type="double" value="19.781731186491594343"/>
     <V type="double" value="11.521603387355355608"/>
     <V type="double" value="0"/>
    </Pos>
    <Normal>
     <V type="double" value="0"/>
     <V type="double" value="0"/>
     <V type="double" value="1"/>
    </Normal>
   </Vertex2>
   <Vertex2 ref_type="Vertex" ref_id="670">
    <Pos>
     <V type="double" value="21.609164673368297827"/>
     <V type="double" value="11.404812500309791545"/>
     <V type="double" value="0"/>
    </Pos>
    <Normal>
     <V type="double" value="0"/>
     <V type="double" value="0"/>
     <V type="double" value="1"/>
    </Normal>
   </Vertex2>
   <Vertex2 ref_type="Vertex" ref_id="671">
    <Pos>
     <V type="double" value="20.863149512760191584"/>
     <V type="double" value="12.846986420312603627"/>
     <V type="double" value="0"/>
    </Pos>
    <Normal>
     <V type="double" value="0"/>
     <V type="double" value="0"/>
     <V type="double" value="1"/>
    </Normal>
   </Vertex2>
   <Vertex2 ref_type="Vertex" ref_id="672">
    <Pos>
     <V type="double" value="16.421107034366865918"/>
     <V type="double" value="11.450119080205363176"/>
     <V type="double" value="0"/>
    </Pos>
    <Normal>
     <V type="double" value="0"/>
     <V type="double" value="0"/>
     <V type="double" value="1"/>
    </Normal>
   </Vertex2>
   <Vertex2 ref_type="Vertex" ref_id="673">
    <Pos>
     <V type="double" value="17.17822038936844109"/>
     <V type="double" value="10.907800286887930241"/>
     <V type="double" value="0"/>
    </Pos>
    <Normal>
     <V type="double" value="0"/>
     <V type="double" value="0"/>
     <V type="double" value="1"/>
    </Normal>
   </Vertex2>
   <Vertex2 ref_type="Vertex" ref_id="674">
    <Pos>
     <V type="double" value="18.074048891188560617"/>
     <V type="double" value="9.7129733267944171615"/>
     <V type="double" value="0"/>
    </Pos>
    <Normal>
     <V type="double" value="0"/>
     <V type="double" value="0"/>
     <V type="double" value="1"/>
    </Normal>
   </Vertex2>
   <Vertex2 ref_type="Vertex" ref_id="675">
    <Pos>
     <V type="double" value="17.287208419846724183"/>
     <V type="double" value="9.9379213073368557474"/>
     <V type="double" value="0"/>
    </Pos>
    <Normal>
     <V type="double" value="0"/>
     <V type="double" value="0"/>
     <V type="double" value="1"/>
    </Normal>
   </Vertex2>
   <Vertex2 ref_type="Vertex" ref_id="676">
    <Pos>
     <V type="double" value="16.759173097834384691"/>
     <V type="double" value="9.580024700734803389"/>
     <V type="double" value="0"/>
    </Pos>
    <Normal>
     <V type="double" value="0"/>
     <V type="double" value="0"/>
     <V type="double" value="1"/>
    </Normal>
   </Vertex2>
   <Vertex2 ref_type="Vertex" ref_id="677">
    <Pos>
     <V type="double" value="18.473943027778684467"/>
     <V type="double" value="8.3917821247176416222"/>
     <V type="double" value="0"/>
    </Pos>
    <Normal>
     <V type="double" value="0"/>
     <V type="double" value="0"/>
     <V type="double" value="1"/>
    </Normal>
   </Vertex2>
   <Vertex2 ref_type="Vertex" ref_id="678">
    <Pos>
     <V type="double" value="8.8586866690122949564"/>
     <V type="double" value="12.856217245778900349"/>
     <V type="double" value="0"/>
    </Pos>
    <Normal>
     <V type="double" value="0"/>
     <V type="double" value="0"/>
     <V type="double" value="1"/>
    </Normal>
   </Vertex2>
   <Vertex2 ref_type="Vertex" ref_id="679">
    <Pos>
     <V type="double" value="9.2808385082779878417"/>
     <V type="double" value="12.439987102978603772"/>
     <V type="double" value="0"/>
    </Pos>
    <Normal>
     <V type="double" value="0"/>
     <V type="double" value="0"/>
     <V type="double" value="1"/>
    </Normal>
   </Vertex2>
   <Vertex2 ref_type="Vertex" ref_id="680">
    <Pos>
     <V type="double" value="7.7566598041141832098"/>
     <V type="double" value="11.535282721594471766"/>
     <V type="double" value="0"/>
    </Pos>
    <Normal>
     <V type="double" value="0"/>
     <V type="double" value="0"/>
     <V type="double" value="1"/>
    </Normal>
   </Vertex2>
   <Vertex2 ref_type="Vertex" ref_id="681">
    <Pos>
     <V type="double" value="7.7315807840222898761"/>
     <V type="double" value="12.472881138141307389"/>
     <V type="double" value="0"/>
    </Pos>
    <Normal>
     <V type="double" value="0"/>
     <V type="double" value="0"/>
     <V type="double" value="1"/>
    </Normal>
   </Vertex2>
   <Vertex2 ref_type="Vertex" ref_id="682">
    <Pos>
     <V type="double" value="8.5564218563636345039"/>
     <V type="double" value="10.932785865619329968"/>
     <V type="double" value="0"/>
    </Pos>
    <Normal>
     <V type="double" value="0"/>
     <V type="double" value="0"/>
     <V type="double" value="1"/>
    </Normal>
   </Vertex2>
   <Vertex2 ref_type="Vertex" ref_id="683">
    <Pos>
     <V type="double" value="9.432958010992921416"/>
     <V type="double" value="11.3763301529892491"/>
     <V type="double" value="0"/>
    </Pos>
    <Normal>
     <V type="double" value="0"/>
     <V type="double" value="0"/>
     <V type="double" value="1"/>
    </Normal>
   </Vertex2>
   <Vertex2 ref_type="Vertex" ref_id="684">
    <Pos>
     <V type="double" value="30.215949755818517275"/>
     <V type="double" value="3.3597689407954005603"/>
     <V type="double" value="0"/>
    </Pos>
    <Normal>
     <V type="double" value="0"/>
     <V type="double" value="0"/>
     <V type="double" value="1"/>
    </Normal>
   </Vertex2>
   <Vertex2 ref_type="Vertex" ref_id="685">
    <Pos>
     <V type="double" value="29.579527495146454186"/>
     <V type="double" value="4.0738680840183620901"/>
     <V type="double" value="0"/>
    </Pos>
    <Normal>
     <V type="double" value="0"/>
     <V type="double" value="0"/>
     <V type="double" value="1"/>
    </Normal>
   </Vertex2>
   <Vertex2 ref_type="Vertex" ref_id="686">
    <Pos>
     <V type="double" value="17.129322449334161149"/>
     <V type="double" value="6.7726039755207700921"/>
     <V type="double" value="0"/>
    </Pos>
    <Normal>
     <V type="double" value="0"/>
     <V type="double" value="0"/>
     <V type="double" value="1"/>
    </Normal>
   </Vertex2>
   <Vertex2 ref_type="Vertex" ref_id="687">
    <Pos>
     <V type="double" value="16.556849381252440878"/>
     <V type="double" value="6.3440480157541694339"/>
     <V type="double" value="0"/>
    </Pos>
    <Normal>
     <V type="double" value="0"/>
     <V type="double" value="0"/>
     <V type="double" value="1"/>
    </Normal>
   </Vertex2>
   <Vertex2 ref_type="Vertex" ref_id="688">
    <Pos>
     <V type="double" value="17.180786827158538443"/>
     <V type="double" value="7.8632090524631905737"/>
     <V type="double" value="0"/>
    </Pos>
    <Normal>
     <V type="double" value="0"/>
     <V type="double" value="0"/>
     <V type="double" value="1"/>
    </Normal>
   </Vertex2>
   <Vertex2 ref_type="Vertex" ref_id="689">
    <Pos>
     <V type="double" value="16.672167241439126428"/>
     <V type="double" value="8.377510002004093792"/>
     <V type="double" value="0"/>
    </Pos>
    <Normal>
     <V type="double" value="0"/>
     <V type="double" value="0"/>
     <V type="double" value="1"/>
    </Normal>
   </Vertex2>
   <Vertex2 ref_type="Vertex" ref_id="690">
    <Pos>
     <V type="double" value="15.364052237709262982"/>
     <V type="double" value="8.0354643710402466894"/>
     <V type="double" value="0"/>
    </Pos>
    <Normal>
     <V type="double" value="0"/>
     <V type="double" value="0"/>
     <V type="double" value="1"/>
    </Normal>
   </Vertex2>
   <Vertex2 ref_type="Vertex" ref_id="691">
    <Pos>
     <V type="double" value="15.317934698677168726"/>
     <V type="double" value="7.1825886024851115508"/>
     <V type="double" value="0"/>
    </Pos>
    <Normal>
     <V type="double" value="0"/>
     <V type="double" value="0"/>
     <V type="double" value="1"/>
    </Normal>
   </Vertex2>
   <Vertex2 ref_type="Vertex" ref_id="692">
    <Pos>
     <V type="double" value="24.266231201246572624"/>
     <V type="double" value="10.968269253928530915"/>
     <V type="double" value="0"/>
    </Pos>
    <Normal>
     <V type="double" value="0"/>
     <V type="double" value="0"/>
     <V type="double" value="1"/>
    </Normal>
   </Vertex2>
   <Vertex2 ref_type="Vertex" ref_id="693">
    <Pos>
     <V type="double" value="24.173306646079275595"/>
     <V type="double" value="10.26359821890256363"/>
     <V type="double" value="0"/>
    </Pos>
    <Normal>
     <V type="double" value="0"/>
     <V type="double" value="0"/>
     <V type="double" value="1"/>
    </Normal>
   </Vertex2>
   <Vertex2 ref_type="Vertex" ref_id="694">
    <Pos>
     <V type="double" value="21.884935834984833747"/>
     <V type="double" value="2.5989113468418274522"/>
     <V type="double" value="0"/>
    </Pos>
    <Normal>
     <V type="double" value="0"/>
     <V type="double" value="0"/>
     <V type="double" value="1"/>
    </Normal>
   </Vertex2>
   <Vertex2 ref_type="Vertex" ref_id="695">
    <Pos>
     <V type="double" value="20.862962347074219593"/>
     <V type="double" value="1.8232457588364452405"/>
     <V type="double" value="0"/>
    </Pos>
    <Normal>
     <V type="double" value="0"/>
     <V type="double" value="0"/>
     <V type="double" value="1"/>
    </Normal>
   </Vertex2>
   <Vertex2 ref_type="Vertex" ref_id="696">
    <Pos>
     <V type="double" value="22.582004487207193222"/>
     <V type="double" value="1.174747198196921083"/>
     <V type="double" value="0"/>
    </Pos>
    <Normal>
     <V type="double" value="0"/>
     <V type="double" value="0"/>
     <V type="double" value="1"/>
    </Normal>
   </Vertex2>
   <Vertex2 ref_type="Vertex" ref_id="697">
    <Pos>
     <V type="double" value="22.663825347029955992"/>
     <V type="double" value="1.9968980671186293829"/>
     <V type="double" value="0"/>
    </Pos>
    <Normal>
     <V type="double" value="0"/>
     <V type="double" value="0"/>
     <V type="double" value="1"/>
    </Normal>
   </Vertex2>
   <Vertex2 ref_type="Vertex" ref_id="698">
    <Pos>
     <V type="double" value="21.150660429530578455"/>
     <V type="double" value="0.8900624753265592437"/>
     <V type="double" value="0"/>
    </Pos>
    <Normal>
     <V type="double" value="0"/>
     <V type="double" value="0"/>
     <V type="double" value="1"/>
    </Normal>
   </Vertex2>
   <Vertex2 ref_type="Vertex" ref_id="699">
    <Pos>
     <V type="double" value="21.33267235563715758"/>
     <V type="double" value="0.74427227090940817344"/>
     <V type="double" value="0"/>
    </Pos>
    <Normal>
     <V type="double" value="0"/>
     <V type="double" value="0"/>
     <V type="double" value="1"/>
    </Normal>
   </Vertex2>
   <Vertex2 ref_type="Vertex" ref_id="700">
    <Pos>
     <V type="double" value="14.506338344935725715"/>
     <V type="double" value="5.6472189835832917737"/>
     <V type="double" value="0"/>
    </Pos>
    <Normal>
     <V type="double" value="0"/>
     <V type="double" value="0"/>
     <V type="double" value="1"/>
    </Normal>
   </Vertex2>
   <Vertex2 ref_type="Vertex" ref_id="701">
    <Pos>
     <V type="double" value="14.563364288666122093"/>
     <V type="double" value="6.7033376230035539578"/>
     <V type="double" value="0"/>
    </Pos>
    <Normal>
     <V type="double" value="0"/>
     <V type="double" value="0"/>
     <V type="double" value="1"/>
    </Normal>
   </Vertex2>
   <Vertex2 ref_type="Vertex" ref_id="702">
    <Pos>
     <V type="double" value="30.07802969999744036"/>
     <V type="double" value="2.6199857722108719216"/>
     <V type="double" value="0"/>
    </Pos>
    <Normal>
     <V type="double" value="0"/>
     <V type="double" value="0"/>
     <V type="double" value="1"/>
    </Normal>
   </Vertex2>
   <Vertex2 ref_type="Vertex" ref_id="703">
    <Pos>
     <V type="double" value="44.023401311748791898"/>
     <V type="double" value="8.3435625355200659925"/>
     <V type="double" value="0"/>
    </Pos>
    <Normal>
     <V type="double" value="0"/>
     <V type="double" value="0"/>
     <V type="double" value="1"/>
    </Normal>
   </Vertex2>
   <Vertex2 ref_type="Vertex" ref_id="704">
    <Pos>
     <V type="double" value="44.044592289861739687"/>
     <V type="double" value="9.5430320173405753792"/>
     <V type="double" value="0"/>
    </Pos>
    <Normal>
     <V type="double" value="0"/>
     <V type="double" value="0"/>
     <V type="double" value="1"/>
    </Normal>
   </Vertex2>
   <Vertex2 ref_type="Vertex" ref_id="705">
    <Pos>
     <V type="double" value="45.066506683789384624"/>
     <V type="double" value="9.8589703967359110237"/>
     <V type="double" value="0"/>
    </Pos>
    <Normal>
     <V type="double" value="0"/>
     <V type="double" value="0"/>
     <V type="double" value="1"/>
    </Normal>
   </Vertex2>
   <Vertex2 ref_type="Vertex" ref_id="706">
    <Pos>
     <V type="double" value="45.848719209875874014"/>
     <V type="double" value="9.3550974605370935677"/>
     <V type="double" value="0"/>
    </Pos>
    <Normal>
     <V type="double" value="0"/>
     <V type="double" value="0"/>
     <V type="double" value="1"/>
    </Normal>
   </Vertex2>
   <Vertex2 ref_type="Vertex" ref_id="707">
    <Pos>
     <V type="double" value="45.874969304490889499"/>
     <V type="double" value="8.4860007991646551062"/>
     <V type="double" value="0"/>
    </Pos>
    <Normal>
     <V type="double" value="0"/>
     <V type="double" value="0"/>
     <V type="double" value="1"/>
    </Normal>
   </Vertex2>
   <Vertex2 ref_type="Vertex" ref_id="708">
    <Pos>
     <V type="double" value="45.277751005066996015"/>
     <V type="double" value="7.9598387766727549675"/>
     <V type="double" value="0"/>
    </Pos>
    <Normal>
     <V type="double" value="0"/>
     <V type="double" value="0"/>
     <V type="double" value="1"/>
    </Normal>
   </Vertex2>
   <Vertex2 ref_type="Vertex" ref_id="709">
    <Pos>
     <V type="double" value="19.581457525456187341"/>
     <V type="double" value="-0.47367091496944557782"/>
     <V type="double" value="0"/>
    </Pos>
    <Normal>
     <V type="double" value="0"/>
     <V type="double" value="0"/>
     <V type="double" value="1"/>
    </Normal>
   </Vertex2>
   <Vertex2 ref_type="Vertex" ref_id="710">
    <Pos>
     <V type="double" value="19.052558884013482299"/>
     <V type="double" value="-0.81984898474369227728"/>
     <V type="double" value="0"/>
    </Pos>
    <Normal>
     <V type="double" value="0"/>
     <V type="double" value="0"/>
     <V type="double" value="1"/>
    </Normal>
   </Vertex2>
   <Vertex2 ref_type="Vertex" ref_id="711">
    <Pos>
     <V type="double" value="20.784609691908059403"/>
     <V type="double" value="-0.89640384752499879806"/>
     <V type="double" value="0"/>
    </Pos>
    <Normal>
     <V type="double" value="0"/>
     <V type="double" value="0"/>
     <V type="double" value="1"/>
    </Normal>
   </Vertex2>
   <Vertex2 ref_type="Vertex" ref_id="712">
    <Pos>
     <V type="double" value="13.597794230314329766"/>
     <V type="double" value="7.2018644575194699087"/>
     <V type="double" value="0"/>
    </Pos>
    <Normal>
     <V type="double" value="0"/>
     <V type="double" value="0"/>
     <V type="double" value="1"/>
    </Normal>
   </Vertex2>
   <Vertex2 ref_type="Vertex" ref_id="713">
    <Pos>
     <V type="double" value="12.810187503397186148"/>
     <V type="double" value="6.5610472097342515951"/>
     <V type="double" value="0"/>
    </Pos>
    <Normal>
     <V type="double" value="0"/>
     <V type="double" value="0"/>
     <V type="double" value="1"/>
    </Normal>
   </Vertex2>
   <Vertex2 ref_type="Vertex" ref_id="714">
    <Pos>
     <V type="double" value="11.861952404867297517"/>
     <V type="double" value="7.1400882137951811046"/>
     <V type="double" value="0"/>
    </Pos>
    <Normal>
     <V type="double" value="0"/>
     <V type="double" value="0"/>
     <V type="double" value="1"/>
    </Normal>
   </Vertex2>
   <Vertex2 ref_type="Vertex" ref_id="715">
    <Pos>
     <V type="double" value="11.950973180394351303"/>
     <V type="double" value="8.0014051885475563353"/>
     <V type="double" value="0"/>
    </Pos>
    <Normal>
     <V type="double" value="0"/>
     <V type="double" value="0"/>
     <V type="double" value="1"/>
    </Normal>
   </Vertex2>
   <Vertex2 ref_type="Vertex" ref_id="716">
    <Pos>
     <V type="double" value="15.000560234220834843"/>
     <V type="double" value="8.4479864900494305857"/>
     <V type="double" value="0"/>
    </Pos>
    <Normal>
     <V type="double" value="0"/>
     <V type="double" value="0"/>
     <V type="double" value="1"/>
    </Normal>
   </Vertex2>
   <Vertex2 ref_type="Vertex" ref_id="717">
    <Pos>
     <V type="double" value="15.0460488382258184"/>
     <V type="double" value="9.6030876253392047914"/>
     <V type="double" value="0"/>
    </Pos>
    <Normal>
     <V type="double" value="0"/>
     <V type="double" value="0"/>
     <V type="double" value="1"/>
    </Normal>
   </Vertex2>
   <Vertex2 ref_type="Vertex" ref_id="718">
    <Pos>
     <V type="double" value="13.540168582829164023"/>
     <V type="double" value="8.1487546876963374842"/>
     <V type="double" value="0"/>
    </Pos>
    <Normal>
     <V type="double" value="0"/>
     <V type="double" value="0"/>
     <V type="double" value="1"/>
    </Normal>
   </Vertex2>
   <Vertex2 ref_type="Vertex" ref_id="719">
    <Pos>
     <V type="double" value="13.162592376923818449"/>
     <V type="double" value="8.5204279931379609536"/>
     <V type="double" value="0"/>
    </Pos>
    <Normal>
     <V type="double" value="0"/>
     <V type="double" value="0"/>
     <V type="double" value="1"/>
    </Normal>
   </Vertex2>
   <Vertex2 ref_type="Vertex" ref_id="720">
    <Pos>
     <V type="double" value="13.798039580486191724"/>
     <V type="double" value="10.067929021176773574"/>
     <V type="double" value="0"/>
    </Pos>
    <Normal>
     <V type="double" value="0"/>
     <V type="double" value="0"/>
     <V type="double" value="1"/>
    </Normal>
   </Vertex2>
   <Vertex2 ref_type="Vertex" ref_id="721">
    <Pos>
     <V type="double" value="13.115150044945073304"/>
     <V type="double" value="9.5800825958024216078"/>
     <V type="double" value="0"/>
    </Pos>
    <Normal>
     <V type="double" value="0"/>
     <V type="double" value="0"/>
     <V type="double" value="1"/>
    </Normal>
   </Vertex2>
   <Vertex2 ref_type="Vertex" ref_id="722">
    <Pos>
     <V type="double" value="6.8822006307594083552"/>
     <V type="double" value="1.0785302715395290729"/>
     <V type="double" value="0"/>
    </Pos>
    <Normal>
     <V type="double" value="0"/>
     <V type="double" value="0"/>
     <V type="double" value="1"/>
    </Normal>
   </Vertex2>
   <Vertex2 ref_type="Vertex" ref_id="723">
    <Pos>
     <V type="double" value="27.857536341660811274"/>
     <V type="double" value="13.008908786580786199"/>
     <V type="double" value="0"/>
    </Pos>
    <Normal>
     <V type="double" value="0"/>
     <V type="double" value="0"/>
     <V type="double" value="1"/>
    </Normal>
   </Vertex2>
   <Vertex2 ref_type="Vertex" ref_id="724">
    <Pos>
     <V type="double" value="13.665895458683154473"/>
     <V type="double" value="5.206210685999273835"/>
     <V type="double" value="0"/>
    </Pos>
    <Normal>
     <V type="double" value="0"/>
     <V type="double" value="0"/>
     <V type="double" value="1"/>
    </Normal>
   </Vertex2>
   <Vertex2 ref_type="Vertex" ref_id="725">
    <Pos>
     <V type="double" value="12.858952222939764809"/>
     <V type="double" value="5.3794746762567742238"/>
     <V type="double" value="0"/>
    </Pos>
    <Normal>
     <V type="double" value="0"/>
     <V type="double" value="0"/>
     <V type="double" value="1"/>
    </Normal>
   </Vertex2>
   <Vertex2 ref_type="Vertex" ref_id="726">
    <Pos>
     <V type="double" value="12.073594930137877768"/>
     <V type="double" value="9.9968938553867925378"/>
     <V type="double" value="0"/>
    </Pos>
    <Normal>
     <V type="double" value="0"/>
     <V type="double" value="0"/>
     <V type="double" value="1"/>
    </Normal>
   </Vertex2>
   <Vertex2 ref_type="Vertex" ref_id="727">
    <Pos>
     <V type="double" value="11.178108499616605798"/>
     <V type="double" value="8.6687574849781441344"/>
     <V type="double" value="0"/>
    </Pos>
    <Normal>
     <V type="double" value="0"/>
     <V type="double" value="0"/>
     <V type="double" value="1"/>
    </Normal>
   </Vertex2>
   <Vertex2 ref_type="Vertex" ref_id="728">
    <Pos>
     <V type="double" value="11.21529585517009231"/>
     <V type="double" value="9.4586870940727685309"/>
     <V type="double" value="0"/>
    </Pos>
    <Normal>
     <V type="double" value="0"/>
     <V type="double" value="0"/>
     <V type="double" value="1"/>
    </Normal>
   </Vertex2>
   <Vertex2 ref_type="Vertex" ref_id="729">
    <Pos>
     <V type="double" value="7.4957944005244661057"/>
     <V type="double" value="-0.45106712873067950076"/>
     <V type="double" value="0"/>
    </Pos>
    <Normal>
     <V type="double" value="0"/>
     <V type="double" value="0"/>
     <V type="double" value="1"/>
    </Normal>
   </Vertex2>
   <Vertex2 ref_type="Vertex" ref_id="730">
    <Pos>
     <V type="double" value="8.6602540378560046719"/>
     <V type="double" value="-0.88964242531156445537"/>
     <V type="double" value="0"/>
    </Pos>
    <Normal>
     <V type="double" value="0"/>
     <V type="double" value="0"/>
     <V type="double" value="1"/>
    </Normal>
   </Vertex2>
   <Vertex2 ref_type="Vertex" ref_id="731">
    <Pos>
     <V type="double" value="9.3600032571665892078"/>
     <V type="double" value="-0.41433456252748440685"/>
     <V type="double" value="0"/>
    </Pos>
    <Normal>
     <V type="double" value="0"/>
     <V type="double" value="0"/>
     <V type="double" value="1"/>
    </Normal>
   </Vertex2>
   <Vertex2 ref_type="Vertex" ref_id="732">
    <Pos>
     <V type="double" value="9.3742731681480933048"/>
     <V type="double" value="0.44484684456576589762"/>
     <V type="double" value="0"/>
    </Pos>
    <Normal>
     <V type="double" value="0"/>
     <V type="double" value="0"/>
     <V type="double" value="1"/>
    </Normal>
   </Vertex2>
   <Vertex2 ref_type="Vertex" ref_id="733">
    <Pos>
     <V type="double" value="11.333585970984005442"/>
     <V type="double" value="5.2900221477113751334"/>
     <V type="double" value="0"/>
    </Pos>
    <Normal>
     <V type="double" value="0"/>
     <V type="double" value="0"/>
     <V type="double" value="1"/>
    </Normal>
   </Vertex2>
   <Vertex2 ref_type="Vertex" ref_id="734">
    <Pos>
     <V type="double" value="43.361850734789413764"/>
     <V type="double" value="9.9086679921903346724"/>
     <V type="double" value="0"/>
    </Pos>
    <Normal>
     <V type="double" value="0"/>
     <V type="double" value="0"/>
     <V type="double" value="1"/>
    </Normal>
   </Vertex2>
   <Vertex2 ref_type="Vertex" ref_id="735">
    <Pos>
     <V type="double" value="48.637779895248307582"/>
     <V type="double" value="9.8972671485287477822"/>
     <V type="double" value="0"/>
    </Pos>
    <Normal>
     <V type="double" value="0"/>
     <V type="double" value="0"/>
     <V type="double" value="1"/>
    </Normal>
   </Vertex2>
   <Vertex2 ref_type="Vertex" ref_id="736">
    <Pos>
     <V type="double" value="48.8926149962016936"/>
     <V type="double" value="10.937167749916577364"/>
     <V type="double" value="0"/>
    </Pos>
    <Normal>
     <V type="double" value="0"/>
     <V type="double" value="0"/>
     <V type="double" value="1"/>
    </Normal>
   </Vertex2>
   <Vertex2 ref_type="Vertex" ref_id="737">
    <Pos>
     <V type="double" value="47.730221686203975651"/>
     <V type="double" value="11.765234772198212454"/>
     <V type="double" value="0"/>
    </Pos>
    <Normal>
     <V type="double" value="0"/>
     <V type="double" value="0"/>
     <V type="double" value="1"/>
    </Normal>
   </Vertex2>
   <Vertex2 ref_type="Vertex" ref_id="738">
    <Pos>
     <V type="double" value="47.675243707475218002"/>
     <V type="double" value="9.6338266363645654877"/>
     <V type="double" value="0"/>
    </Pos>
    <Normal>
     <V type="double" value="0"/>
     <V type="double" value="0"/>
     <V type="double" value="1"/>
    </Normal>
   </Vertex2>
   <Vertex2 ref_type="Vertex" ref_id="739">
    <Pos>
     <V type="double" value="46.934995895518262898"/>
     <V type="double" value="10.751883505377174188"/>
     <V type="double" value="0"/>
    </Pos>
    <Normal>
     <V type="double" value="0"/>
     <V type="double" value="0"/>
     <V type="double" value="1"/>
    </Normal>
   </Vertex2>
   <Vertex2 ref_type="Vertex" ref_id="740">
    <Pos>
     <V type="double" value="46.997569412043468162"/>
     <V type="double" value="9.9958955484254730095"/>
     <V type="double" value="0"/>
    </Pos>
    <Normal>
     <V type="double" value="0"/>
     <V type="double" value="0"/>
     <V type="double" value="1"/>
    </Normal>
   </Vertex2>
   <Vertex2 ref_type="Vertex" ref_id="741">
    <Pos>
     <V type="double" value="50.068031898016855052"/>
     <V type="double" value="13.07608261775368419"/>
     <V type="double" value="0"/>
    </Pos>
    <Normal>
     <V type="double" value="0"/>
     <V type="double" value="0"/>
     <V type="double" value="1"/>
    </Normal>
   </Vertex2>
   <Vertex2 ref_type="Vertex" ref_id="742">
    <Pos>
     <V type="double" value="49.494210395341156072"/>
     <V type="double" value="12.709513234683575078"/>
     <V type="double" value="0"/>
    </Pos>
    <Normal>
     <V type="double" value="0"/>
     <V type="double" value="0"/>
     <V type="double" value="1"/>
    </Normal>
   </Vertex2>
   <Vertex2 ref_type="Vertex" ref_id="743">
    <Pos>
     <V type="double" value="49.363448016495134141"/>
     <V type="double" value="14.673982374426193687"/>
     <V type="double" value="0"/>
    </Pos>
    <Normal>
     <V type="double" value="0"/>
     <V type="double" value="0"/>
     <V type="double" value="1"/>
    </Normal>
   </Vertex2>
   <Vertex2 ref_type="Vertex" ref_id="744">
    <Pos>
     <V type="double" value="28.647165186373253931"/>
     <V type="double" value="12.538637929980041008"/>
     <V type="double" value="0"/>
    </Pos>
    <Normal>
     <V type="double" value="0"/>
     <V type="double" value="0"/>
     <V type="double" value="1"/>
    </Normal>
   </Vertex2>
   <Vertex2 ref_type="Vertex" ref_id="745">
    <Pos>
     <V type="double" value="45.793960713712657196"/>
     <V type="double" value="-0.4967100221054207565"/>
     <V type="double" value="0"/>
    </Pos>
    <Normal>
     <V type="double" value="0"/>
     <V type="double" value="0"/>
     <V type="double" value="1"/>
    </Normal>
   </Vertex2>
   <Vertex2 ref_type="Vertex" ref_id="746">
    <Pos>
     <V type="double" value="52.06444600844550763"/>
     <V type="double" value="3.9405780826652678783"/>
     <V type="double" value="0"/>
    </Pos>
    <Normal>
     <V type="double" value="0"/>
     <V type="double" value="0"/>
     <V type="double" value="1"/>
    </Normal>
   </Vertex2>
   <Vertex2 ref_type="Vertex" ref_id="747">
    <Pos>
     <V type="double" value="50.995506361593434974"/>
     <V type="double" value="3.479644489610315361"/>
     <V type="double" value="0"/>
    </Pos>
    <Normal>
     <V type="double" value="0"/>
     <V type="double" value="0"/>
     <V type="double" value="1"/>
    </Normal>
   </Vertex2>
   <Vertex2 ref_type="Vertex" ref_id="748">
    <Pos>
     <V type="double" value="50.258672158536178642"/>
     <V type="double" value="1.913652735880022604"/>
     <V type="double" value="0"/>
    </Pos>
    <Normal>
     <V type="double" value="0"/>
     <V type="double" value="0"/>
     <V type="double" value="1"/>
    </Normal>
   </Vertex2>
   <Vertex2 ref_type="Vertex" ref_id="749">
    <Pos>
     <V type="double" value="50.125755880511746909"/>
     <V type="double" value="1.2293205787919894156"/>
     <V type="double" value="0"/>
    </Pos>
    <Normal>
     <V type="double" value="0"/>
     <V type="double" value="0"/>
     <V type="double" value="1"/>
    </Normal>
   </Vertex2>
   <Vertex2 ref_type="Vertex" ref_id="750">
    <Pos>
     <V type="double" value="51.016717359998317249"/>
     <V type="double" value="2.3500174684126311497"/>
     <V type="double" value="0"/>
    </Pos>
    <Normal>
     <V type="double" value="0"/>
     <V type="double" value="0"/>
     <V type="double" value="1"/>
    </Normal>
   </Vertex2>
   <Vertex2 ref_type="Vertex" ref_id="751">
    <Pos>
     <V type="double" value="51.846951709110129514"/>
     <V type="double" value="1.9338515246517551383"/>
     <V type="double" value="0"/>
    </Pos>
    <Normal>
     <V type="double" value="0"/>
     <V type="double" value="0"/>
     <V type="double" value="1"/>
    </Normal>
   </Vertex2>
   <Vertex2 ref_type="Vertex" ref_id="752">
    <Pos>
     <V type="double" value="52.007890098314199179"/>
     <V type="double" value="0.97323065414204656953"/>
     <V type="double" value="0"/>
    </Pos>
    <Normal>
     <V type="double" value="0"/>
     <V type="double" value="0"/>
     <V type="double" value="1"/>
    </Normal>
   </Vertex2>
   <Vertex2 ref_type="Vertex" ref_id="753">
    <Pos>
     <V type="double" value="-0.69250328858487819605"/>
     <V type="double" value="12.399816960466820248"/>
     <V type="double" value="0"/>
    </Pos>
    <Normal>
     <V type="double" value="0"/>
     <V type="double" value="0"/>
     <V type="double" value="1"/>
    </Normal>
   </Vertex2>
   <Vertex2 ref_type="Vertex" ref_id="754">
    <Pos>
     <V type="double" value="-0.79254558375657080393"/>
     <V type="double" value="11.542423593210603627"/>
     <V type="double" value="0"/>
    </Pos>
    <Normal>
     <V type="double" value="0"/>
     <V type="double" value="0"/>
     <V type="double" value="1"/>
    </Normal>
   </Vertex2>
   <Vertex2 ref_type="Vertex" ref_id="755">
    <Pos>
     <V type="double" value="-0.010692125445193795263"/>
     <V type="double" value="10.870223497761207554"/>
     <V type="double" value="0"/>
    </Pos>
    <Normal>
     <V type="double" value="0"/>
     <V type="double" value="0"/>
     <V type="double" value="1"/>
    </Normal>
   </Vertex2>
   <Vertex2 ref_type="Vertex" ref_id="756">
    <Pos>
     <V type="double" value="1.7621170566833765925"/>
     <V type="double" value="13.083942696244282189"/>
     <V type="double" value="0"/>
    </Pos>
    <Normal>
     <V type="double" value="0"/>
     <V type="double" value="0"/>
     <V type="double" value="1"/>
    </Normal>
   </Vertex2>
   <Vertex2 ref_type="Vertex" ref_id="757">
    <Pos>
     <V type="double" value="0.91580925688535153029"/>
     <V type="double" value="12.407029607451628195"/>
     <V type="double" value="0"/>
    </Pos>
    <Normal>
     <V type="double" value="0"/>
     <V type="double" value="0"/>
     <V type="double" value="1"/>
    </Normal>
   </Vertex2>
   <Vertex2 ref_type="Vertex" ref_id="758">
    <Pos>
     <V type="double" value="-0.060989612082407829163"/>
     <V type="double" value="12.799161126690568935"/>
     <V type="double" value="0"/>
    </Pos>
    <Normal>
     <V type="double" value="0"/>
     <V type="double" value="0"/>
     <V type="double" value="1"/>
    </Normal>
   </Vertex2>
   <Vertex2 ref_type="Vertex" ref_id="759">
    <Pos>
     <V type="double" value="0.046320446948132976139"/>
     <V type="double" value="13.973256876792319758"/>
     <V type="double" value="0"/>
    </Pos>
    <Normal>
     <V type="double" value="0"/>
     <V type="double" value="0"/>
     <V type="double" value="1"/>
    </Normal>
   </Vertex2>
   <Vertex2 ref_type="Vertex" ref_id="760">
    <Pos>
     <V type="double" value="0.86602540310004016977"/>
     <V type="double" value="14.397441676766550955"/>
     <V type="double" value="0"/>
    </Pos>
    <Normal>
     <V type="double" value="0"/>
     <V type="double" value="0"/>
     <V type="double" value="1"/>
    </Normal>
   </Vertex2>
   <Vertex2 ref_type="Vertex" ref_id="761">
    <Pos>
     <V type="double" value="1.5894783660959634908"/>
     <V type="double" value="14.015848169544733892"/>
     <V type="double" value="0"/>
    </Pos>
    <Normal>
     <V type="double" value="0"/>
     <V type="double" value="0"/>
     <V type="double" value="1"/>
    </Normal>
   </Vertex2>
   <Vertex2 ref_type="Vertex" ref_id="762">
    <Pos>
     <V type="double" value="40.919134041590005779"/>
     <V type="double" value="9.3802587665977714693"/>
     <V type="double" value="0"/>
    </Pos>
    <Normal>
     <V type="double" value="0"/>
     <V type="double" value="0"/>
     <V type="double" value="1"/>
    </Normal>
   </Vertex2>
   <Vertex2 ref_type="Vertex" ref_id="763">
    <Pos>
     <V type="double" value="-0.76929835881413888288"/>
     <V type="double" value="0.4441546163272691583"/>
     <V type="double" value="0"/>
    </Pos>
    <Normal>
     <V type="double" value="0"/>
     <V type="double" value="0"/>
     <V type="double" value="1"/>
    </Normal>
   </Vertex2>
   <Vertex2 ref_type="Vertex" ref_id="764">
    <Pos>
     <V type="double" value="36.38146186079546851"/>
     <V type="double" value="7.8229533362529437568"/>
     <V type="double" value="0"/>
    </Pos>
    <Normal>
     <V type="double" value="0"/>
     <V type="double" value="0"/>
     <V type="double" value="1"/>
    </Normal>
   </Vertex2>
   <Vertex2 ref_type="Vertex" ref_id="765">
    <Pos>
     <V type="double" value="37.18021898090401578"/>
     <V type="double" value="8.258682475698236658"/>
     <V type="double" value="0"/>
    </Pos>
    <Normal>
     <V type="double" value="0"/>
     <V type="double" value="0"/>
     <V type="double" value="1"/>
    </Normal>
   </Vertex2>
   <Vertex2 ref_type="Vertex" ref_id="766">
    <Pos>
     <V type="double" value="3.3845201719981159449"/>
     <V type="double" value="12.977926937630211768"/>
     <V type="double" value="0"/>
    </Pos>
    <Normal>
     <V type="double" value="0"/>
     <V type="double" value="0"/>
     <V type="double" value="1"/>
    </Normal>
   </Vertex2>
   <Vertex2 ref_type="Vertex" ref_id="767">
    <Pos>
     <V type="double" value="2.6343956046696694884"/>
     <V type="double" value="12.679079595995073504"/>
     <V type="double" value="0"/>
    </Pos>
    <Normal>
     <V type="double" value="0"/>
     <V type="double" value="0"/>
     <V type="double" value="1"/>
    </Normal>
   </Vertex2>
   <Vertex2 ref_type="Vertex" ref_id="768">
    <Pos>
     <V type="double" value="2.3924472052302374614"/>
     <V type="double" value="11.342151839745799435"/>
     <V type="double" value="0"/>
    </Pos>
    <Normal>
     <V type="double" value="0"/>
     <V type="double" value="0"/>
     <V type="double" value="1"/>
    </Normal>
   </Vertex2>
   <Vertex2 ref_type="Vertex" ref_id="769">
    <Pos>
     <V type="double" value="4.2935050018061717836"/>
     <V type="double" value="12.163976378902763287"/>
     <V type="double" value="0"/>
    </Pos>
    <Normal>
     <V type="double" value="0"/>
     <V type="double" value="0"/>
     <V type="double" value="1"/>
    </Normal>
   </Vertex2>
   <Vertex2 ref_type="Vertex" ref_id="770">
    <Pos>
     <V type="double" value="2.5980762129127352722"/>
     <V type="double" value="14.599622645803437493"/>
     <V type="double" value="0"/>
    </Pos>
    <Normal>
     <V type="double" value="0"/>
     <V type="double" value="0"/>
     <V type="double" value="1"/>
    </Normal>
   </Vertex2>
   <Vertex2 ref_type="Vertex" ref_id="771">
    <Pos>
     <V type="double" value="1.129606339950762095"/>
     <V type="double" value="11.497665366756002925"/>
     <V type="double" value="0"/>
    </Pos>
    <Normal>
     <V type="double" value="0"/>
     <V type="double" value="0"/>
     <V type="double" value="1"/>
    </Normal>
   </Vertex2>
   <Vertex2 ref_type="Vertex" ref_id="772">
    <Pos>
     <V type="double" value="19.809852418909095206"/>
     <V type="double" value="8.4468944548260704863"/>
     <V type="double" value="0"/>
    </Pos>
    <Normal>
     <V type="double" value="0"/>
     <V type="double" value="0"/>
     <V type="double" value="1"/>
    </Normal>
   </Vertex2>
   <Vertex2 ref_type="Vertex" ref_id="773">
    <Pos>
     <V type="double" value="19.181816336940244128"/>
     <V type="double" value="11.163805735940513841"/>
     <V type="double" value="0"/>
    </Pos>
    <Normal>
     <V type="double" value="0"/>
     <V type="double" value="0"/>
     <V type="double" value="1"/>
    </Normal>
   </Vertex2>
   <Vertex2 ref_type="Vertex" ref_id="774">
    <Pos>
     <V type="double" value="19.076417904021720773"/>
     <V type="double" value="13.090931238296219519"/>
     <V type="double" value="0"/>
    </Pos>
    <Normal>
     <V type="double" value="0"/>
     <V type="double" value="0"/>
     <V type="double" value="1"/>
    </Normal>
   </Vertex2>
   <Vertex2 ref_type="Vertex" ref_id="775">
    <Pos>
     <V type="double" value="18.155082904442764402"/>
     <V type="double" value="11.737093297466287822"/>
     <V type="double" value="0"/>
    </Pos>
    <Normal>
     <V type="double" value="0"/>
     <V type="double" value="0"/>
     <V type="double" value="1"/>
    </Normal>
   </Vertex2>
   <Vertex2 ref_type="Vertex" ref_id="776">
    <Pos>
     <V type="double" value="17.952152656375400142"/>
     <V type="double" value="12.5091416187980915"/>
     <V type="double" value="0"/>
    </Pos>
    <Normal>
     <V type="double" value="0"/>
     <V type="double" value="0"/>
     <V type="double" value="1"/>
    </Normal>
   </Vertex2>
   <Vertex2 ref_type="Vertex" ref_id="777">
    <Pos>
     <V type="double" value="1.7892536596088777223"/>
     <V type="double" value="5.0067784655903029289"/>
     <V type="double" value="0"/>
    </Pos>
    <Normal>
     <V type="double" value="0"/>
     <V type="double" value="0"/>
     <V type="double" value="1"/>
    </Normal>
   </Vertex2>
   <Vertex2 ref_type="Vertex" ref_id="778">
    <Pos>
     <V type="double" value="1.6114920962034384733"/>
     <V type="double" value="3.914212340189136885"/>
     <V type="double" value="0"/>
    </Pos>
    <Normal>
     <V type="double" value="0"/>
     <V type="double" value="0"/>
     <V type="double" value="1"/>
    </Normal>
   </Vertex2>
   <Vertex2 ref_type="Vertex" ref_id="779">
    <Pos>
     <V type="double" value="0.70528628092637934976"/>
     <V type="double" value="3.6474869397249589653"/>
     <V type="double" value="0"/>
    </Pos>
    <Normal>
     <V type="double" value="0"/>
     <V type="double" value="0"/>
     <V type="double" value="1"/>
    </Normal>
   </Vertex2>
   <Vertex2 ref_type="Vertex" ref_id="780">
    <Pos>
     <V type="double" value="0.13908918879815279634"/>
     <V type="double" value="4.0999716822566805163"/>
     <V type="double" value="0"/>
    </Pos>
    <Normal>
     <V type="double" value="0"/>
     <V type="double" value="0"/>
     <V type="double" value="1"/>
    </Normal>
   </Vertex2>
   <Vertex2 ref_type="Vertex" ref_id="781">
    <Pos>
     <V type="double" value="0.022154522344832394687"/>
     <V type="double" value="5.0661973745221127174"/>
     <V type="double" value="0"/>
    </Pos>
    <Normal>
     <V type="double" value="0"/>
     <V type="double" value="0"/>
     <V type="double" value="1"/>
    </Normal>
   </Vertex2>
   <Vertex2 ref_type="Vertex" ref_id="782">
    <Pos>
     <V type="double" value="30.310889132039502414"/>
     <V type="double" value="14.484671984104753761"/>
     <V type="double" value="0"/>
    </Pos>
    <Normal>
     <V type="double" value="0"/>
     <V type="double" value="0"/>
     <V type="double" value="1"/>
    </Normal>
   </Vertex2>
   <Vertex2 ref_type="Vertex" ref_id="783">
    <Pos>
     <V type="double" value="-3.4027181072815437801e-10"/>
     <V type="double" value="-1.0488591506101996309"/>
     <V type="double" value="0"/>
    </Pos>
    <Normal>
     <V type="double" value="0"/>
     <V type="double" value="0"/>
     <V type="double" value="1"/>
    </Normal>
   </Vertex2>
   <Vertex2 ref_type="Vertex" ref_id="784">
    <Pos>
     <V type="double" value="33.453823976371040771"/>
     <V type="double" value="11.354634029602555856"/>
     <V type="double" value="0"/>
    </Pos>
    <Normal>
     <V type="double" value="0"/>
     <V type="double" value="0"/>
     <V type="double" value="1"/>
    </Normal>
   </Vertex2>
   <Vertex2 ref_type="Vertex" ref_id="785">
    <Pos>
     <V type="double" value="33.580509266474187768"/>
     <V type="double" value="12.510753427839205187"/>
     <V type="double" value="0"/>
    </Pos>
    <Normal>
     <V type="double" value="0"/>
     <V type="double" value="0"/>
     <V type="double" value="1"/>
    </Normal>
   </Vertex2>
   <Vertex2 ref_type="Vertex" ref_id="786">
    <Pos>
     <V type="double" value="35.243325433437163952"/>
     <V type="double" value="11.382490305560326149"/>
     <V type="double" value="0"/>
    </Pos>
    <Normal>
     <V type="double" value="0"/>
     <V type="double" value="0"/>
     <V type="double" value="1"/>
    </Normal>
   </Vertex2>
   <Vertex2 ref_type="Vertex" ref_id="787">
    <Pos>
     <V type="double" value="34.678554494194592905"/>
     <V type="double" value="11.030177526783671027"/>
     <V type="double" value="0"/>
    </Pos>
    <Normal>
     <V type="double" value="0"/>
     <V type="double" value="0"/>
     <V type="double" value="1"/>
    </Normal>
   </Vertex2>
   <Vertex2 ref_type="Vertex" ref_id="788">
    <Pos>
     <V type="double" value="35.316267759345898014"/>
     <V type="double" value="12.6322548149115228"/>
     <V type="double" value="0"/>
    </Pos>
    <Normal>
     <V type="double" value="0"/>
     <V type="double" value="0"/>
     <V type="double" value="1"/>
    </Normal>
   </Vertex2>
   <Vertex2 ref_type="Vertex" ref_id="789">
    <Pos>
     <V type="double" value="35.083674593030259814"/>
     <V type="double" value="12.821096981950683258"/>
     <V type="double" value="0"/>
    </Pos>
    <Normal>
     <V type="double" value="0"/>
     <V type="double" value="0"/>
     <V type="double" value="1"/>
    </Normal>
   </Vertex2>
   <Vertex2 ref_type="Vertex" ref_id="790">
    <Pos>
     <V type="double" value="33.007453876938463111"/>
     <V type="double" value="13.185866381336120767"/>
     <V type="double" value="0"/>
    </Pos>
    <Normal>
     <V type="double" value="0"/>
     <V type="double" value="0"/>
     <V type="double" value="1"/>
    </Normal>
   </Vertex2>
   <Vertex2 ref_type="Vertex" ref_id="791">
    <Pos>
     <V type="double" value="42.401574002578442446"/>
     <V type="double" value="12.371788031312341616"/>
     <V type="double" value="0"/>
    </Pos>
    <Normal>
     <V type="double" value="0"/>
     <V type="double" value="0"/>
     <V type="double" value="1"/>
    </Normal>
   </Vertex2>
   <Vertex2 ref_type="Vertex" ref_id="792">
    <Pos>
     <V type="double" value="10.392304847080556129"/>
     <V type="double" value="-0.92745817269238806091"/>
     <V type="double" value="0"/>
    </Pos>
    <Normal>
     <V type="double" value="0"/>
     <V type="double" value="0"/>
     <V type="double" value="1"/>
    </Normal>
   </Vertex2>
   <Vertex2 ref_type="Vertex" ref_id="793">
    <Pos>
     <V type="double" value="17.408956600023149264"/>
     <V type="double" value="1.0096111967109155927"/>
     <V type="double" value="0"/>
    </Pos>
    <Normal>
     <V type="double" value="0"/>
     <V type="double" value="0"/>
     <V type="double" value="1"/>
    </Normal>
   </Vertex2>
   <Vertex2 ref_type="Vertex" ref_id="794">
    <Pos>
     <V type="double" value="14.742684504765472653"/>
     <V type="double" value="3.624862301740793491"/>
     <V type="double" value="0"/>
    </Pos>
    <Normal>
     <V type="double" value="0"/>
     <V type="double" value="0"/>
     <V type="double" value="1"/>
    </Normal>
   </Vertex2>
   <Vertex2 ref_type="Vertex" ref_id="795">
    <Pos>
     <V type="double" value="13.07892328107548785"/>
     <V type="double" value="2.6423399580658775143"/>
     <V type="double" value="0"/>
    </Pos>
    <Normal>
     <V type="double" value="0"/>
     <V type="double" value="0"/>
     <V type="double" value="1"/>
    </Normal>
   </Vertex2>
   <Vertex2 ref_type="Vertex" ref_id="796">
    <Pos>
     <V type="double" value="19.928373037729826933"/>
     <V type="double" value="2.3265255854226687404"/>
     <V type="double" value="0"/>
    </Pos>
    <Normal>
     <V type="double" value="0"/>
     <V type="double" value="0"/>
     <V type="double" value="1"/>
    </Normal>
   </Vertex2>
   <Vertex2 ref_type="Vertex" ref_id="797">
    <Pos>
     <V type="double" value="19.349440837517715153"/>
     <V type="double" value="1.8650718066741005519"/>
     <V type="double" value="0"/>
    </Pos>
    <Normal>
     <V type="double" value="0"/>
     <V type="double" value="0"/>
     <V type="double" value="1"/>
    </Normal>
   </Vertex2>
   <Vertex2 ref_type="Vertex" ref_id="798">
    <Pos>
     <V type="double" value="17.930576570108172518"/>
     <V type="double" value="0.65789380762636595623"/>
     <V type="double" value="0"/>
    </Pos>
    <Normal>
     <V type="double" value="0"/>
     <V type="double" value="0"/>
     <V type="double" value="1"/>
    </Normal>
   </Vertex2>
   <Vertex2 ref_type="Vertex" ref_id="799">
    <Pos>
     <V type="double" value="41.534532022995222178"/>
     <V type="double" value="0.69031588990608827583"/>
     <V type="double" value="0"/>
    </Pos>
    <Normal>
     <V type="double" value="0"/>
     <V type="double" value="0"/>
     <V type="double" value="1"/>
    </Normal>
   </Vertex2>
   <Vertex2 ref_type="Vertex" ref_id="800">
    <Pos>
     <V type="double" value="42.476124565579439718"/>
     <V type="double" value="0.29543117402517826697"/>
     <V type="double" value="0"/>
    </Pos>
    <Normal>
     <V type="double" value="0"/>
     <V type="double" value="0"/>
     <V type="double" value="1"/>
    </Normal>
   </Vertex2>
   <Vertex2 ref_type="Vertex" ref_id="801">
    <Pos>
     <V type="double" value="43.201352650633907615"/>
     <V type="double" value="1.050365411725729281"/>
     <V type="double" value="0"/>
    </Pos>
    <Normal>
     <V type="double" value="0"/>
     <V type="double" value="0"/>
     <V type="double" value="1"/>
    </Normal>
   </Vertex2>
   <Vertex2 ref_type="Vertex" ref_id="802">
    <Pos>
     <V type="double" value="43.12931657038993194"/>
     <V type="double" value="1.8995409498924384906"/>
     <V type="double" value="0"/>
    </Pos>
    <Normal>
     <V type="double" value="0"/>
     <V type="double" value="0"/>
     <V type="double" value="1"/>
    </Normal>
   </Vertex2>
   <Vertex2 ref_type="Vertex" ref_id="803">
    <Pos>
     <V type="double" value="41.600977774725009795"/>
     <V type="double" value="1.9549129056058383025"/>
     <V type="double" value="0"/>
    </Pos>
    <Normal>
     <V type="double" value="0"/>
     <V type="double" value="0"/>
     <V type="double" value="1"/>
    </Normal>
   </Vertex2>
   <Vertex2 ref_type="Vertex" ref_id="804">
    <Pos>
     <V type="double" value="42.384045821913574059"/>
     <V type="double" value="2.323155628636816239"/>
     <V type="double" value="0"/>
    </Pos>
[truncated: 5,003,398 more chars]
