# Supplementary material for: Formation of polarity convergences underlying shoot outgrowths
Source: eLife. 2016 Aug 1;5:e18165. doi: 10.7554/eLife.18165 (PMC4969039; doi:10.7554/eLife.18165)
Supplement: Source code 1. — DOI: http://dx.doi.org/10.7554/eLife.18165.029 [file elife-18165-code1.zip › Source code 1_Fig. 7A/LSspecifications]

ignore:
model.moc
model.cpp
model.o
geom.o
geom2.o
global.o
io.o
mem.o
merge.o
poly.o
poly2.o
qhull.o
qset.o
stat.o
user.o
*
always save:
model.vve
*
simulator name: VVE
model file: model.vvl
simulator command: "Run" vverun.bat
simulator command: "Build" vvebuild.bat
simulator command: "Lab table shell" vveshell.bat
