# Supplementary material for: Formation of polarity convergences underlying shoot outgrowths
Source: eLife. 2016 Aug 1;5:e18165. doi: 10.7554/eLife.18165 (PMC4969039; doi:10.7554/eLife.18165)
Supplement: Source code 1. — DOI: http://dx.doi.org/10.7554/eLife.18165.029 [file elife-18165-code1.zip › Source code 1_Fig. 7A/my_file.csv]

Time	yPositionCellNode	xPositionCellNode	auxincellNode
300.1	0	1.73205	37.188
300.1	0	3.4641	39.9614
300.1	1.5	0.866025	36.4975
300.1	1.5	2.59808	35.0736
300.1	1.5	4.33013	47.6376
300.1	3	1.73205	37.188
300.1	3	3.4641	39.9614
