# Supplementary material for: Formation of polarity convergences underlying shoot outgrowths
Source: eLife. 2016 Aug 1;5:e18165. doi: 10.7554/eLife.18165 (PMC4969039; doi:10.7554/eLife.18165)
Supplement: Source code 1. — DOI: http://dx.doi.org/10.7554/eLife.18165.029 [file elife-18165-code1.zip › Source code 1_Fig. 7A/noise.frag]

uniform sampler2D texture;
uniform float scale;
uniform float texture_size;

float mynoise(vec3 pos)
{
  vec3 tex3_pos = scale*pos;
  vec2 tex1_pos = tex3_pos.xy;
  vec2 tex2_pos = vec2(mod(tex3_pos.z,1.0), floor(tex3_pos.z)/texture_size);
  vec4 col = texture2D(texture, (tex1_pos+tex2_pos));
  return col.r;
}
