# Supplementary material for: Formation of polarity convergences underlying shoot outgrowths
Source: eLife. 2016 Aug 1;5:e18165. doi: 10.7554/eLife.18165 (PMC4969039; doi:10.7554/eLife.18165)
Supplement: Source code 1. — DOI: http://dx.doi.org/10.7554/eLife.18165.029 [file elife-18165-code1.zip › Source code 1_Fig. 7A/pos.vert]

uniform int nb_lights;

attribute vec3 dir;

varying vec3 position;
varying vec3 vector;

void main()
{
  position = gl_Vertex.xyz;
  vector = dir;
  vec3 normal = normalize(gl_NormalMatrix * gl_Normal);
  vec4 diffuse = vec4(0.0);
  vec4 ambient = vec4(0.0);
  for(int i = 0 ; i < nb_lights ; i++)
  {
    vec3 light_dir = normalize(vec3(gl_LightSource[i].position));
    float NdotL = max(dot(normal, light_dir), 0.0);
    diffuse += NdotL * gl_FrontMaterial.diffuse * gl_LightSource[i].diffuse;
    ambient += gl_LightSource[i].ambient * gl_FrontMaterial.ambient;
  }
  //ambient /= float(nb_lights);
  //vec4 global_ambient = gl_LightModel.ambient * gl_FrontMaterial.ambient;
  gl_FrontColor = (diffuse + ambient);// + global_ambient)/2.0;
  gl_Position = ftransform();
}
