# Supplementary material for: Formation of polarity convergences underlying shoot outgrowths
Source: eLife. 2016 Aug 1;5:e18165. doi: 10.7554/eLife.18165 (PMC4969039; doi:10.7554/eLife.18165)
Supplement: Source code 1. — DOI: http://dx.doi.org/10.7554/eLife.18165.029 [file elife-18165-code1.zip › Source code 1_Fig. 7A/shader.cpp]

#include <GL/glew.h>

#include "shader.h"

#include <util/forall.h>

#include <util/glu.h>

#include <QFile>
#include <QTextStream>
#include <QString>
#include <QSet>

#include <iostream>

static QTextStream err(stderr);
static QTextStream out(stdout);

namespace util
{

//  using std::cout;
//  using std::cerr;

  Shader::Shader(int _verbosity)
    : verbosity(_verbosity)
    , _program(0)
    , _initialized(false)
  {
  }

  bool Shader::init()
  {
    GLenum errnum = glewInit();
    if(errnum != GLEW_OK)
    {
      err << "Error initializing GLEW: " << glewGetString(GLEW_VERSION) << endl;
      has_shaders = false;
      return false;
    }
    if(!GLEW_ARB_fragment_shader)
    {
      err << "Your system doesn't support fragment shaders" << endl;
      has_shaders = false;
      return false;
    }
    if(!GLEW_ARB_vertex_shader)
    {
      err << "Your system doesn't support vertex shaders" << endl;
      has_shaders = false;
      return false;
    }
    has_shaders = true;
    return true;
  }

  void Shader::readParms(Parms& parms, QString shaders_section, QString uniforms_section)
  {
    std::vector<QString> old_vsf = vertex_shaders_files;
    std::vector<QString> old_fsf = fragment_shaders_files;
    parms.all(shaders_section, "Vertex", vertex_shaders_files);
    parms.all(shaders_section, "Fragment", fragment_shaders_files);
    parms(shaders_section, "Verbosity", verbosity, verbosity);

    if(old_vsf != vertex_shaders_files or old_fsf != fragment_shaders_files)
    {
      _initialized = false;
    }

    parms.all(uniforms_section, "Name", uniform_names);
    parms.all(uniforms_section, "Value", uniform_values);
    if(uniform_names.size() != uniform_values.size())
    {
      if(verbosity > 0)
        err << "Error, uniforms are inconsistant. Clearing ..." << endl;
      uniform_names.clear();
      uniform_values.clear();
    }
    else if(verbosity > 2)
    {
      out << "Uniforms:" << endl;
      for(size_t i = 0 ; i < uniform_names.size() ; ++i)
      {
        out << uniform_names[i] << " => " << uniform_values[i] << endl;
      }
    }
  }

  void Shader::cleanShaders()
  {
    if(!hasShaders())
      return;
    forall(const GLhandleARB& id, vertex_shaders)
    {
      if(_program)
        glDetachShader(_program, id);
      glDeleteObjectARB(id);
    }
    forall(const GLhandleARB& id, fragment_shaders)
    {
      if(_program)
        glDetachShader(_program, id);
      glDeleteObjectARB(id);
    }
    vertex_shaders.clear();
    fragment_shaders.clear();
    if(_program)
      glDeleteObjectARB(_program);
    _program = 0;
  }

  bool Shader::setupShaders()
  {
    if(!hasShaders())
      return false;
    cleanShaders();
    // First, compile the shaders
    forall(const QString& filename, vertex_shaders_files)
    {
      GLhandleARB s = compileShaderFile(GL_VERTEX_SHADER_ARB, filename);
      REPORT_GL_ERROR("GLhandleARB s = compileShaderFile(GL_VERTEX_SHADER_ARB, filename)");
      if(verbosity > 3)
        out << "Compiling vertex shader in file '" << filename << "'" << endl;
      if(s==0)
      {
        cleanShaders();
        return false;
      }
      vertex_shaders.push_back(s);
    }
    forall(const QString& code, vertex_shaders_code)
    {
      GLhandleARB s = compileShader(GL_VERTEX_SHADER_ARB, code);
      REPORT_GL_ERROR("GLhandleARB s = compileShader(GL_VERTEX_SHADER_ARB, code)");
      if(verbosity > 3)
        out << "Compiling vertex shader with code:" << endl << code << endl << " *** end of code *** " << endl;
      if(s==0)
      {
        cleanShaders();
        return false;
      }
      vertex_shaders.push_back(s);
    }
    forall(const QString& filename, fragment_shaders_files)
    {
      GLhandleARB s = compileShaderFile(GL_FRAGMENT_SHADER_ARB, filename);
      REPORT_GL_ERROR("GLhandleARB s = compileShaderFile(GL_FRAGMENT_SHADER_ARB, filename)");
      if(verbosity > 3)
        out << "Compiling fragment shader in file '" << filename << "'" << endl;
      if(s == 0)
      {
        cleanShaders();
        return false;
      }
      fragment_shaders.push_back(s);
    }
    forall(const QString& code, fragment_shaders_code)
    {
      GLhandleARB s = compileShader(GL_FRAGMENT_SHADER_ARB, code);
      REPORT_GL_ERROR("GLhandleARB s = compileShader(GL_FRAGMENT_SHADER_ARB, code)");
      if(verbosity > 3)
        out << "Compiling fragment shader with code:" << endl << code.toAscii().data() << endl << " *** end of code *** " << endl;
      if(s == 0)
      {
        cleanShaders();
        return false;
      }
      fragment_shaders.push_back(s);
    }
    if(fragment_shaders.empty() and vertex_shaders.empty())
    {
      if(verbosity > 2)
        out << "Warning, no shader to compile" << endl;
      return false;
    }
    // Create the program
    _program = glCreateProgram();
    REPORT_GL_ERROR("_program = glCreateProgramObjectARB()");
    // Add shader
    forall(const GLhandleARB& id, vertex_shaders)
    {
      glAttachShader(_program, id);
      REPORT_GL_ERROR("glAttachObjectARB(_program, id)");
    }
    forall(const GLhandleARB& id, fragment_shaders)
    {
      glAttachShader(_program, id);
      REPORT_GL_ERROR("glAttachObjectARB(_program, id)");
    }
    // Link shader
    glLinkProgram(_program);
    REPORT_GL_ERROR("glLinkProgramARB(_program)");
    int status;
    glGetObjectParameterivARB(_program, GL_OBJECT_LINK_STATUS_ARB, &status);
    if(!status)
    {
      out << "Error while linking program:" << endl;
      printInfoLog(_program);
      return false;
    }
    _initialized = true;
    REPORT_GL_ERROR("Error at end of Shader setup.");
    return true;
  }

  bool Shader::reportGLError( const char* id, const char* file, int line )
  {
    GLenum error = glGetError();
    if(error)
    {
      out << "OpenGL error #" << error << " in file " << file << " on line " << line << " for command " << id << ":" << endl
        << gluErrorString(error) << endl;
      return true;
    }
    return false;
  }

  QString Shader::shaderTypeName(GLenum shader_type)
  {
    switch(shader_type)
    {
      case GL_VERTEX_SHADER_ARB:
        return "vertex";
      case GL_FRAGMENT_SHADER_ARB:
        return "fragment";
      default:
        return "unknown";
    }
  }

  GLhandleARB Shader::compileShaderFile(GLenum shader_type, QString filename)
  {
    if(!hasShaders())
      return 0;
    QFile f(filename);
    if(!f.open(QIODevice::ReadOnly))
    {
      err << "Cannot open file " << f.fileName() << endl;
      return 0;
    }
    QTextStream ts(&f);
    QString content = ts.readAll();
    return compileShader(shader_type, content);
  }

  void Shader::printInfoLog(GLhandleARB object)
  {
    if(!hasShaders())
      return;
    int log_length;
    glGetObjectParameterivARB(object, GL_OBJECT_INFO_LOG_LENGTH_ARB, &log_length);
    std::vector<char> buffer(log_length);
    glGetInfoLogARB(object, log_length, NULL, &buffer[0]);
    out << &buffer[0] << endl;
  }

  GLhandleARB Shader::compileShader(GLenum shader_type, QString content)
  {
    if(!hasShaders())
      return 0;
    int shader = glCreateShader(shader_type);
    QByteArray ba = content.toAscii();
    const char *src = ba;
    //int size = content.size();
    glShaderSource(shader, 1, (const GLchar**)(&src), NULL);
    glCompileShader(shader);
    int status;
    glGetObjectParameterivARB(shader, GL_OBJECT_COMPILE_STATUS_ARB, &status);
    if(!status)
    {
      out << "Error while compiling this " << shaderTypeName(shader_type)  << " shader: " << endl
        << "***** Beginning of shader *****" << endl
        << src << endl
        << "***** End of shader *****" << endl;
      printInfoLog(shader);
      return 0;
    }
    return shader;
  }

  bool Shader::useShaders()
  {
    if(hasShaders() and _program)
    {
      glUseProgramObjectARB(_program);
      return true;
    }
    return false;
  }

  bool Shader::stopUsingShaders()
  {
    if(hasShaders() and _program)
    {
      glUseProgramObjectARB(0);
      return true;
    }
    return false;
  }

  QTextStream& GLSLValue::write(QTextStream& s) const
  {
    if(!value)
    {
      s << "invalid value";
      return s;
    }
    switch(type)
    {
    case UNIFORM_INT:
      s << "int ";
      break;
    case UNIFORM_INT2:
      s << "ivec2 ";
      break;
    case UNIFORM_INT3:
      s << "ivec3 ";
      break;
    case UNIFORM_INT4:
      s << "ivec4 ";
      break;
    case UNIFORM_FLOAT:
      s << "float ";
      break;
    case UNIFORM_FLOAT2:
      s << "vec2 ";
      break;
    case UNIFORM_FLOAT3:
      s << "vec3 ";
      break;
    case UNIFORM_FLOAT4:
      s << "vec4 ";
      break;
    case UNIFORM_MATRIX2:
      s << "mat2 ";
      break;
    case UNIFORM_MATRIX3:
      s << "mat3 ";
      break;
    case UNIFORM_MATRIX4:
      s << "mat4 ";
      break;
    default:
      s << "Unkown type: " << type;
    }
    return value->write(s);
  }

  std::ostream& GLSLValue::write(std::ostream& s) const
  {
    if(!value)
    {
      s << "invalid value";
      return s;
    }
    switch(type)
    {
    case UNIFORM_INT:
      s << "int ";
      break;
    case UNIFORM_INT2:
      s << "ivec2 ";
      break;
    case UNIFORM_INT3:
      s << "ivec3 ";
      break;
    case UNIFORM_INT4:
      s << "ivec4 ";
      break;
    case UNIFORM_FLOAT:
      s << "float ";
      break;
    case UNIFORM_FLOAT2:
      s << "vec2 ";
      break;
    case UNIFORM_FLOAT3:
      s << "vec3 ";
      break;
    case UNIFORM_FLOAT4:
      s << "vec4 ";
      break;
    case UNIFORM_MATRIX2:
      s << "mat2 ";
      break;
    case UNIFORM_MATRIX3:
      s << "mat3 ";
      break;
    case UNIFORM_MATRIX4:
      s << "mat4 ";
      break;
    default:
      s << "Unkown type: " << type;
    }
    return value->write(s);
  }

  void GLAPIENTRY glUniformTransposedMatrix2fv(GLint location, GLsizei count, const GLfloat *v)
  {
    glUniformMatrix2fv(location, count, 1, v);
  }

  void GLAPIENTRY glUniformTransposedMatrix3fv(GLint location, GLsizei count, const GLfloat *v)
  {
    glUniformMatrix3fv(location, count, 1, v);
  }

  void GLAPIENTRY glUniformTransposedMatrix4fv(GLint location, GLsizei count, const GLfloat *v)
  {
    glUniformMatrix4fv(location, count, 1, v);
  }

  QTextStream& GLSLValue::read(QTextStream& s)
  {
    QString str;
    s >> str;
    delete value;
    if(str == "int") { type = UNIFORM_INT; setValue(ivec1()); }
    else if(str == "ivec2") { type = UNIFORM_INT2; setValue(ivec2()); }
    else if(str == "ivec3") { type = UNIFORM_INT3; setValue(ivec3()); }
    else if(str == "ivec4") { type = UNIFORM_INT4; setValue(ivec4()); }
    else if(str == "float") { type = UNIFORM_FLOAT; setValue(vec1()); }
    else if(str == "vec2") { type = UNIFORM_FLOAT2; setValue(vec2()); }
    else if(str == "vec3") { type = UNIFORM_FLOAT3; setValue(vec3()); }
    else if(str == "vec4") { type = UNIFORM_FLOAT4; setValue(vec4()); }
    else if(str == "mat2") { type = UNIFORM_MATRIX2; setValue(mat2()); }
    else if(str == "mat3") { type = UNIFORM_MATRIX3; setValue(mat3()); }
    else if(str == "mat4") { type = UNIFORM_MATRIX4; setValue(mat4()); }
    else
    {
      value = 0;
      err << "Error, uniform type '" << str << "' not recognised" << endl;
      return s;
    }
    return value->read(s);
  }

  std::istream& GLSLValue::read(std::istream& s)
  {
    std::string str;
    s >> str;
    delete value;
    if(str == "int") { type = UNIFORM_INT; setValue(ivec1()); }
    else if(str == "ivec2") { type = UNIFORM_INT2; setValue(ivec2()); }
    else if(str == "ivec3") { type = UNIFORM_INT3; setValue(ivec3()); }
    else if(str == "ivec4") { type = UNIFORM_INT4; setValue(ivec4()); }
    else if(str == "float") { type = UNIFORM_FLOAT; setValue(vec1()); }
    else if(str == "vec2") { type = UNIFORM_FLOAT2; setValue(vec2()); }
    else if(str == "vec3") { type = UNIFORM_FLOAT3; setValue(vec3()); }
    else if(str == "vec4") { type = UNIFORM_FLOAT4; setValue(vec4()); }
    else if(str == "mat2") { type = UNIFORM_MATRIX2; setValue(mat2()); }
    else if(str == "mat3") { type = UNIFORM_MATRIX3; setValue(mat3()); }
    else if(str == "mat4") { type = UNIFORM_MATRIX4; setValue(mat4()); }
    else
    {
      value = 0;
      err << "Error, uniform type '" << QString::fromStdString(str) << "' not recognised" << endl;
      return s;
    }
    return value->read(s);
  }

  void GLSLValue::setValue(const GLint& val)
  {
    type = UNIFORM_INT;
    value = new ValueImpl<ivec1>(glUniform1iv, 0, ivec1(val));
  }

  void GLSLValue::setValue(const ivec1& val)
  {
    type = UNIFORM_INT;
    value = new ValueImpl<ivec1>(glUniform1iv, 0, val);
  }

  void GLSLValue::setValue(const ivec2& val)
  {
    type = UNIFORM_INT2;
    value = new ValueImpl<ivec2>(glUniform2iv, 0, val);
  }

  void GLSLValue::setValue(const ivec3& val)
  {
    type = UNIFORM_INT3;
    value = new ValueImpl<ivec3>(glUniform3iv, 0, val);
  }

  void GLSLValue::setValue(const ivec4& val)
  {
    type = UNIFORM_INT4;
    value = new ValueImpl<ivec4>(glUniform4iv, 0, val);
  }

  void GLSLValue::setValue(const GLfloat& val)
  {
    type = UNIFORM_FLOAT;
    value = new ValueImpl<vec1>(glUniform1fv, glVertexAttrib1fv, vec1(val));
  }

  void GLSLValue::setValue(const vec1& val)
  {
    type = UNIFORM_FLOAT;
    value = new ValueImpl<vec1>(glUniform1fv, glVertexAttrib1fv, val);
  }

  void GLSLValue::setValue(const vec2& val)
  {
    type = UNIFORM_FLOAT2;
    value = new ValueImpl<vec2>(glUniform2fv, glVertexAttrib2fv, val);
  }

  void GLSLValue::setValue(const vec3& val)
  {
    type = UNIFORM_FLOAT3;
    value = new ValueImpl<vec3>(glUniform3fv, glVertexAttrib3fv, val);
  }

  void GLSLValue::setValue(const vec4& val)
  {
    type = UNIFORM_FLOAT4;
    value = new ValueImpl<vec4>(glUniform4fv, glVertexAttrib4fv, val);
  }

  void GLSLValue::setValue(const mat2& val)
  {
    type = UNIFORM_MATRIX2;
    value = new ValueImpl<mat2>(glUniformTransposedMatrix2fv, 0, val);
  }

  void GLSLValue::setValue(const mat3& val)
  {
    type = UNIFORM_MATRIX3;
    value = new ValueImpl<mat3>(glUniformTransposedMatrix3fv, 0, val);
  }

  void GLSLValue::setValue(const mat4& val)
  {
    type = UNIFORM_MATRIX4;
    value = new ValueImpl<mat4>(glUniformTransposedMatrix4fv, 0, val);
  }

  bool Shader::setUniform(const QString& name, const GLSLValue& value)
  {
    bool found = false;
    for(size_t i = 0 ; i < model_uniform_names.size() ; ++i)
    {
      if(model_uniform_names[i] == name)
      {
        model_uniform_values[i] = value;
        found = true;
      }
    }
    if(!found)
    {
      model_uniform_names.push_back(name);
      model_uniform_values.push_back(value);
    }
    return found;
  }

  void Shader::loadUniform(GLint program, const QString& name, const GLSLValue& value)
  {
    GLint loc = glGetUniformLocationARB(program, name.toAscii());
    if(loc != -1)
    {
      value.setUniform(loc);
    }
    else if(verbosity > 0)
    {
      err << "Error, uniform '" << name << "' was not found in the program" << endl;
    }
  }

//  void Shaders::setupLocations()
//  {
//    if(hasShaders() and _program)
//    {
//      attribs_locations.clear();
//      attribs_locations.resize(attribs_names.size(), -1);
//      for(size_t i = 0 ; i < attribs_names.size() ; ++i)
//      {
//        GLint loc = glGetAttribLocation(_program, attribs_names[i]);
//        if(loc >= 0)
//        {
//          attribs_locations[i] = loc;
//        }
//        else if(verbosity > 1)
//        {
//          err << "Error, attributes '" << attribs_names[i] << 
//          "' not found in shader" << endl;
//        }
//      }
//    }
//  }

  GLuint Shader::attribLocation(const QString& name)
  {
    GLuint loc = glGetAttribLocation(_program, name.toAscii());
    return loc;
  }

  void Shader::setAttrib(const QString& name, const GLSLValue& value)
  {
    GLuint loc = attribLocation(name);
    setAttrib(loc, value);
  }

  void Shader::setAttrib(GLuint loc, const GLSLValue& value)
  {
    value.setAttrib(loc);
  }

  void Shader::setupUniforms()
  {
    if(hasShaders() and _program)
    {
      QSet<QString> done_uniforms;
      for(size_t i = 0 ; i < model_uniform_names.size() ; ++i)
      {
        const QString& name = model_uniform_names[i];
        if(!done_uniforms.contains(name))
        {
          loadUniform(_program, name, model_uniform_values[i]);
          if(verbosity > 2)
            out << "Loading uniform '" << name << "' with value " << model_uniform_values[i] << endl;
          done_uniforms.insert(name);
        }
        else if(verbosity > 1)
        {
          err << "Warning: uniform " << name << " defined more than once" << endl;
        }
      }
      for(size_t i = 0 ; i < uniform_names.size() ; ++i)
      {
        const QString& name = uniform_names[i];
        if(!done_uniforms.contains(name))
        {
          loadUniform(_program, name, uniform_values[i]);
          if(verbosity > 2)
            out << "Loading uniform '" << name << "' with value " << uniform_values[i] << endl;
          done_uniforms.insert(name);
        }
        else if(verbosity > 1)
        {
          err << "Warning: uniform '" << name << "' overriden by model or defined more than once" << endl;
        }
      }
    }
  }

}
