# Supplementary material for: Formation of polarity convergences underlying shoot outgrowths
Source: eLife. 2016 Aug 1;5:e18165. doi: 10.7554/eLife.18165 (PMC4969039; doi:10.7554/eLife.18165)
Supplement: Source code 1. — DOI: http://dx.doi.org/10.7554/eLife.18165.029 [file elife-18165-code1.zip › Source code 1_Fig. 7A/specifications]

long_final.xml
make_pages.sh
make_pages.py
pos.vert
lic.frag
noise.frag
shader.h
shader.cpp
shader.o
.qglviewer.xml
LSspecifications
Makefile
anim.a
description.txt
dirichlet.h
dirichlet.vvh
geom.c
geom.h
geom.o
geom2.c
geom2.o
global.c
global.o
io.c
io.h
io.o
mem.c
mem.h
mem.o
merge.c
merge.h
merge.o
model.expmap
model.moc
model.o
model.vve
model.vvl
pal.map
poly.c
poly.h
poly.o
poly2.c
poly2.o
qhull.c
qhull.h
qhull.o
qhull_a.h
qset.c
qset.h
qset.o
stat.c
stat.h
stat.o
user.c
user.h
user.o
view.v
ignore:
.*.swp
*~
*
Run:
	make && make run

Video:
	make video

Controls:
	ColorPalette:
		palette pal.map

Files:
	model:
		EDIT model.vvl
	description:
		EDIT description.txt
	parameters:
		EDIT view.v
	Makefile:
		EDIT Makefile
