# Supplementary material for: Formation of polarity convergences underlying shoot outgrowths
Source: eLife. 2016 Aug 1;5:e18165. doi: 10.7554/eLife.18165 (PMC4969039; doi:10.7554/eLife.18165)
Supplement: Source code 2. — DOI: http://dx.doi.org/10.7554/eLife.18165.030 [file elife-18165-code2.zip]

Archive with 98 entries (95 files):
- Source code 2_Fig. 7B/
- Source code 2_Fig. 7B/.qglviewer.xml
- __MACOSX/
- __MACOSX/Source code 2_Fig. 7B/
- __MACOSX/Source code 2_Fig. 7B/._.qglviewer.xml
- Source code 2_Fig. 7B/anim.a
- __MACOSX/Source code 2_Fig. 7B/._anim.a
- Source code 2_Fig. 7B/description.txt
- __MACOSX/Source code 2_Fig. 7B/._description.txt
- Source code 2_Fig. 7B/dirichlet.h
- __MACOSX/Source code 2_Fig. 7B/._dirichlet.h
- Source code 2_Fig. 7B/dirichlet.vvh
- __MACOSX/Source code 2_Fig. 7B/._dirichlet.vvh
- Source code 2_Fig. 7B/geom.c
- __MACOSX/Source code 2_Fig. 7B/._geom.c
- Source code 2_Fig. 7B/geom.h
- __MACOSX/Source code 2_Fig. 7B/._geom.h
- Source code 2_Fig. 7B/geom2.c
- __MACOSX/Source code 2_Fig. 7B/._geom2.c
- Source code 2_Fig. 7B/global.c
- __MACOSX/Source code 2_Fig. 7B/._global.c
- Source code 2_Fig. 7B/icon
- __MACOSX/Source code 2_Fig. 7B/._icon
- Source code 2_Fig. 7B/io.c
- __MACOSX/Source code 2_Fig. 7B/._io.c
- Source code 2_Fig. 7B/io.h
- __MACOSX/Source code 2_Fig. 7B/._io.h
- Source code 2_Fig. 7B/lic.frag
- __MACOSX/Source code 2_Fig. 7B/._lic.frag
- Source code 2_Fig. 7B/long_final.xml
- __MACOSX/Source code 2_Fig. 7B/._long_final.xml
- Source code 2_Fig. 7B/LSspecifications
- __MACOSX/Source code 2_Fig. 7B/._LSspecifications
- Source code 2_Fig. 7B/make_pages.py
- __MACOSX/Source code 2_Fig. 7B/._make_pages.py
- Source code 2_Fig. 7B/make_pages.sh
- __MACOSX/Source code 2_Fig. 7B/._make_pages.sh
- Source code 2_Fig. 7B/Makefile
- __MACOSX/Source code 2_Fig. 7B/._Makefile
- Source code 2_Fig. 7B/mem.c
- __MACOSX/Source code 2_Fig. 7B/._mem.c
- Source code 2_Fig. 7B/mem.h
- __MACOSX/Source code 2_Fig. 7B/._mem.h
- Source code 2_Fig. 7B/merge.c
- __MACOSX/Source code 2_Fig. 7B/._merge.c
- Source code 2_Fig. 7B/merge.h
- __MACOSX/Source code 2_Fig. 7B/._merge.h
- Source code 2_Fig. 7B/model.expmap
- __MACOSX/Source code 2_Fig. 7B/._model.expmap
- Source code 2_Fig. 7B/model.vve
- __MACOSX/Source code 2_Fig. 7B/._model.vve
- Source code 2_Fig. 7B/model.vvl
- __MACOSX/Source code 2_Fig. 7B/._model.vvl
- Source code 2_Fig. 7B/my_file.csv
- __MACOSX/Source code 2_Fig. 7B/._my_file.csv
- Source code 2_Fig. 7B/my_file2.csv
- __MACOSX/Source code 2_Fig. 7B/._my_file2.csv
- Source code 2_Fig. 7B/noise.frag
- __MACOSX/Source code 2_Fig. 7B/._noise.frag
- Source code 2_Fig. 7B/pal.map
- __MACOSX/Source code 2_Fig. 7B/._pal.map
- Source code 2_Fig. 7B/poly.c
- __MACOSX/Source code 2_Fig. 7B/._poly.c
- Source code 2_Fig. 7B/poly.h
- __MACOSX/Source code 2_Fig. 7B/._poly.h
- Source code 2_Fig. 7B/poly2.c
- __MACOSX/Source code 2_Fig. 7B/._poly2.c
- Source code 2_Fig. 7B/pos.vert
- __MACOSX/Source code 2_Fig. 7B/._pos.vert
- Source code 2_Fig. 7B/qhull.c
- __MACOSX/Source code 2_Fig. 7B/._qhull.c
- Source code 2_Fig. 7B/qhull.h
- __MACOSX/Source code 2_Fig. 7B/._qhull.h
- Source code 2_Fig. 7B/qhull_a.h
- __MACOSX/Source code 2_Fig. 7B/._qhull_a.h
- Source code 2_Fig. 7B/qset.c
- __MACOSX/Source code 2_Fig. 7B/._qset.c
- Source code 2_Fig. 7B/qset.h
- __MACOSX/Source code 2_Fig. 7B/._qset.h
- Source code 2_Fig. 7B/shader.cpp
- __MACOSX/Source code 2_Fig. 7B/._shader.cpp
- Source code 2_Fig. 7B/shader.h
- __MACOSX/Source code 2_Fig. 7B/._shader.h
- Source code 2_Fig. 7B/shader.o
- __MACOSX/Source code 2_Fig. 7B/._shader.o
- Source code 2_Fig. 7B/specifications
- __MACOSX/Source code 2_Fig. 7B/._specifications
- Source code 2_Fig. 7B/stat.c
- __MACOSX/Source code 2_Fig. 7B/._stat.c
- Source code 2_Fig. 7B/stat.h
- __MACOSX/Source code 2_Fig. 7B/._stat.h
- Source code 2_Fig. 7B/user.c
- __MACOSX/Source code 2_Fig. 7B/._user.c
- Source code 2_Fig. 7B/user.h
- __MACOSX/Source code 2_Fig. 7B/._user.h
- Source code 2_Fig. 7B/view.v
- __MACOSX/Source code 2_Fig. 7B/._view.v
- __MACOSX/._Source code 2_Fig. 7B
