# Supplementary material for: Formation of polarity convergences underlying shoot outgrowths
Source: eLife. 2016 Aug 1;5:e18165. doi: 10.7554/eLife.18165 (PMC4969039; doi:10.7554/eLife.18165)
Supplement: Source code 2. — DOI: http://dx.doi.org/10.7554/eLife.18165.030 [file elife-18165-code2.zip › Source code 2_Fig. 7B/my_file.csv]

Time	yPositionCellNode	xPositionCellNode	auxincellNode
401	0	1.73205	43.402
401	0	3.4641	43.402
401	1.5	0.866025	43.402
401	1.5	2.59808	43.402
401	1.5	4.33013	43.402
401	3	1.73205	43.402
401	3	3.4641	43.402
