# Supplementary material for: Formation of polarity convergences underlying shoot outgrowths
Source: eLife. 2016 Aug 1;5:e18165. doi: 10.7554/eLife.18165 (PMC4969039; doi:10.7554/eLife.18165)
Supplement: Source code 2. — DOI: http://dx.doi.org/10.7554/eLife.18165.030 [file elife-18165-code2.zip › Source code 2_Fig. 7B/my_file2.csv]

z	smallerZ	n->c[0]
-1.30851	-0.0130851	1.04558
-1.28741	-0.0128741	1.21522
-2.02466	-0.0202466	1.32707
2.36148	0.0236148	1.27995
0.281135	0.00281135	1.20198
-0.367218	-0.00367218	1.15498
1.99889	0.0199889	1.10912
1.73043	0.0173043	0.935102
0.0943547	0.000943547	0.730091
0.238909	0.00238909	0.496114
-0.981785	-0.00981785	0.286628
1.47209	0.0147209	0.0564852
-0.382748	-0.00382748	3.23223
0.267801	0.00267801	1.00581
0.0121984	0.000121984	1.17506
-1.59196	-0.0159196	1.21894
0.736235	0.00736235	1.32584
0.259342	0.00259342	1.33763
-0.771123	-0.00771123	1.19281
-1.21536	-0.0121536	1.12136
-0.709988	-0.00709988	1.0705
-0.248908	-0.00248908	0.908972
-1.67375	-0.0167375	0.675571
-3.30422	-0.0330422	0.414264
-0.70167	-0.0070167	0.065447
0.486447	0.00486447	3.18382
-0.0521162	-0.000521162	1.1197
-1.1615	-0.011615	1.02097
0.48458	0.0048458	1.29886
-0.557806	-0.00557806	1.30117
-0.0924239	-0.000924239	1.30257
-1.17089	-0.0117089	1.23386
-1.39199	-0.0139199	1.117
-1.35229	-0.0135229	0.951096
-0.3606	-0.003606	0.820673
0.703543	0.00703543	0.53294
0.307433	0.00307433	0.227946
1.64701	0.0164701	0.054515
0.648767	0.00648767	3.16151
-0.107769	-0.00107769	0.980414
0.0525612	0.000525612	1.09608
-0.0289885	-0.000289885	1.219
-0.608331	-0.00608331	1.19191
-0.194227	-0.00194227	1.34432
-0.55157	-0.0055157	1.27193
0.590395	0.00590395	1.20151
-1.23645	-0.0123645	0.99382
1.29902	0.0129902	0.85277
-0.222375	-0.00222375	0.627864
-1.15202	-0.0115202	0.345789
1.24568	0.0124568	0.0650224
1.46041	0.0146041	3.23029
0.244428	0.00244428	1.19253
-0.182534	-0.00182534	1.22826
1.06657	0.0106657	1.19494
0.395904	0.00395904	1.35999
-0.0341325	-0.000341325	1.31239
-1.56217	-0.0156217	1.16372
0.662215	0.00662215	1.12948
-0.448639	-0.00448639	0.911139
-0.385551	-0.00385551	0.756294
1.28121	0.0128121	0.576474
-1.79694	-0.0179694	0.316049
0.361988	0.00361988	0.0568279
0.276875	0.00276875	3.23335
2.16686	0.0216686	1.09755
-1.77188	-0.0177188	1.1992
1.4215	0.014215	1.34452
-0.569746	-0.00569746	1.27565
0.9275	0.009275	1.25107
1.97441	0.0197441	1.20182
0.670925	0.00670925	1.09004
-0.469675	-0.00469675	1.12873
-0.631543	-0.00631543	0.904673
3.19494	0.0319494	0.74803
1.98342	0.0198342	0.426324
-0.114608	-0.00114608	0.0677989
0.653795	0.00653795	3.1976
0.0733222	0.000733222	1.01824
-1.37682	-0.0137682	1.11482
0.616473	0.00616473	1.25982
-0.274108	-0.00274108	1.2391
-0.560513	-0.00560513	1.30521
-0.0124048	-0.000124048	1.09358
0.719624	0.00719624	1.11942
0.184185	0.00184185	0.941992
-0.627728	-0.00627728	0.733572
1.0467	0.010467	0.550484
2.32664	0.0232664	0.226401
0.648263	0.00648263	0.052044
0.218809	0.00218809	3.14002
-0.440445	-0.00440445	0.996827
-1.90344	-0.0190344	0.942103
-0.517458	-0.00517458	1.25293
0.291347	0.00291347	1.23746
0.772734	0.00772734	1.15007
0.15871	0.0015871	1.11242
0.0338652	0.000338652	1.09663
-0.010097	-0.00010097	0.87869
0.337828	0.00337828	0.86945
-0.613463	-0.00613463	0.611168
-1.45787	-0.0145787	0.478837
-1.36802	-0.0136802	0.0645265
-1.10516	-0.0110516	3.16479
-0.13682	-0.0013682	1.047
0.311118	0.00311118	1.16078
-0.773797	-0.00773797	1.30199
0.534975	0.00534975	1.29099
0.059685	0.00059685	1.19496
-1.44012	-0.0144012	1.15299
1.32804	0.0132804	1.0814
-1.05041	-0.0105041	0.991349
-0.18612	-0.0018612	0.751551
1.35811	0.0135811	0.608541
0.495569	0.00495569	0.323912
-0.248066	-0.00248066	0.0566904
0.0960055	0.000960055	3.24325
0.111302	0.00111302	0.969857
1.82206	0.0182206	1.07537
1.13527	0.0113527	1.19008
-0.0666141	-0.000666141	1.3767
0.187931	0.00187931	1.28484
-1.48448	-0.0148448	1.26353
-1.2954	-0.012954	1.171
0.673825	0.00673825	1.03096
-0.045054	-0.00045054	0.83792
-0.614062	-0.00614062	0.623411
1.23007	0.0123007	0.421643
1.94115	0.0194115	0.0702961
0.480417	0.00480417	3.29489
