# Supplementary material for: Formation of polarity convergences underlying shoot outgrowths
Source: eLife. 2016 Aug 1;5:e18165. doi: 10.7554/eLife.18165 (PMC4969039; doi:10.7554/eLife.18165)
Supplement: Source code 3. — DOI: http://dx.doi.org/10.7554/eLife.18165.031 [file elife-18165-code3.zip › Source code 3_Fig. 7C/desc]

Top row of cells has L1 identity
All other cells are L2

Initially no PIN in any cell

Intracellular auxin above a threshold induces PIN expression irreversibly in the L1 and L2, higher threshold for PIN induction in the L2

At the beginning of the simulation there's a broad plus organiser in the left half of the L1, and a minus organiser at the right end of the L1 - this should polarise the L1 from left to right.

Auxin production in the left half of the L1 increases over time. Does this induce single cells below in the L2 to have high PIN and transport auxin away from the L1?

Initial problem is getting the L1 polarised from left to right - polarity tends to point downwards initially.
