# Supplementary material for: Formation of polarity convergences underlying shoot outgrowths
Source: eLife. 2016 Aug 1;5:e18165. doi: 10.7554/eLife.18165 (PMC4969039; doi:10.7554/eLife.18165)
Supplement: Source code 3. — DOI: http://dx.doi.org/10.7554/eLife.18165.031 [file elife-18165-code3.zip › Source code 3_Fig. 7C/final.xml]

<!DOCTYPE VVEStorage>
<VVEStorage>
 <Time type="double" value="1340.0099999989263324"/>
 <T>
  <S>
   <Vertex1 ref_type="Vertex" ref_id="0">
    <Pos>
     <V type="double" value="1.727116083006950964"/>
     <V type="double" value="11.957168226851196735"/>
     <V type="double" value="0"/>
    </Pos>
    <Normal>
     <V type="double" value="0"/>
     <V type="double" value="0"/>
     <V type="double" value="1"/>
    </Normal>
    <Polarity>
     <V type="double" value="0.86412265442286761985"/>
     <V type="double" value="0.50328127137136469127"/>
     <V type="double" value="0"/>
    </Polarity>
    <Area type="double" value="2.870689262881559678"/>
    <Chem>
     <V type="double" value="1.5945098881969561599"/>
     <V type="double" value="1.2269058304012800953"/>
    </Chem>
    <type type="int" value="0"/>
   </Vertex1>
   <Vertex1 ref_type="Vertex" ref_id="1">
    <Pos>
     <V type="double" value="5.997158745659772805"/>
     <V type="double" value="10.547368936671411177"/>
     <V type="double" value="0"/>
    </Pos>
    <Normal>
     <V type="double" value="0"/>
     <V type="double" value="0"/>
     <V type="double" value="1"/>
    </Normal>
    <Polarity>
     <V type="double" value="-0.78961390867883629596"/>
     <V type="double" value="-0.61360400521910751781"/>
     <V type="double" value="0"/>
    </Polarity>
    <Area type="double" value="2.7300596098228506747"/>
    <Chem>
     <V type="double" value="1.5908302411524768427"/>
     <V type="double" value="1.2196169834853518577"/>
    </Chem>
    <type type="int" value="0"/>
   </Vertex1>
   <Vertex1 ref_type="Vertex" ref_id="2">
    <Pos>
     <V type="double" value="6.0415997013865663234"/>
     <V type="double" value="13.534060495784704159"/>
     <V type="double" value="0"/>
    </Pos>
    <Normal>
     <V type="double" value="0"/>
     <V type="double" value="0"/>
     <V type="double" value="1"/>
    </Normal>
    <Polarity>
     <V type="double" value="0.95350363763121126492"/>
     <V type="double" value="-0.30138150743542257981"/>
     <V type="double" value="0"/>
    </Polarity>
    <Area type="double" value="2.5867500023565095368"/>
    <Chem>
     <V type="double" value="1.6664567092451627595"/>
     <V type="double" value="1.3190380085005959376"/>
    </Chem>
    <type type="int" value="0"/>
   </Vertex1>
   <Vertex1 ref_type="Vertex" ref_id="3">
    <Pos>
     <V type="double" value="5.8901862252711811863"/>
     <V type="double" value="7.5934470008364920446"/>
     <V type="double" value="0"/>
    </Pos>
    <Normal>
     <V type="double" value="0"/>
     <V type="double" value="0"/>
     <V type="double" value="1"/>
    </Normal>
    <Polarity>
     <V type="double" value="-0.89350396964416889389"/>
     <V type="double" value="0.44905529306546654311"/>
     <V type="double" value="0"/>
    </Polarity>
    <Area type="double" value="2.0805825116926972562"/>
    <Chem>
     <V type="double" value="1.7648697911729964716"/>
     <V type="double" value="1.3632615285011067119"/>
    </Chem>
    <type type="int" value="0"/>
   </Vertex1>
   <Vertex1 ref_type="Vertex" ref_id="4">
    <Pos>
     <V type="double" value="16.351396703998517523"/>
     <V type="double" value="4.7022659244160260883"/>
     <V type="double" value="0"/>
    </Pos>
    <Normal>
     <V type="double" value="0"/>
     <V type="double" value="0"/>
     <V type="double" value="1"/>
    </Normal>
    <Polarity>
     <V type="double" value="-0.90017762596337669301"/>
     <V type="double" value="0.43552295199557405914"/>
     <V type="double" value="0"/>
    </Polarity>
    <Area type="double" value="2.5988646207242247499"/>
    <Chem>
     <V type="double" value="1.6218021504709674296"/>
     <V type="double" value="1.4111436290470342758"/>
    </Chem>
    <type type="int" value="0"/>
   </Vertex1>
   <Vertex1 ref_type="Vertex" ref_id="5">
    <Pos>
     <V type="double" value="15.443508358795588364"/>
     <V type="double" value="6.1534578665493020466"/>
     <V type="double" value="0"/>
    </Pos>
    <Normal>
     <V type="double" value="0"/>
     <V type="double" value="0"/>
     <V type="double" value="1"/>
    </Normal>
    <Polarity>
     <V type="double" value="-0.13632630672778761616"/>
     <V type="double" value="0.99066398849153747275"/>
     <V type="double" value="0"/>
    </Polarity>
    <Area type="double" value="2.5282580592514225515"/>
    <Chem>
     <V type="double" value="1.6502582104340546287"/>
     <V type="double" value="1.3829763692079193316"/>
    </Chem>
    <type type="int" value="0"/>
   </Vertex1>
   <Vertex1 ref_type="Vertex" ref_id="6">
    <Pos>
     <V type="double" value="13.157620327766538892"/>
     <V type="double" value="1.5991768956104042143"/>
     <V type="double" value="0"/>
    </Pos>
    <Normal>
     <V type="double" value="0"/>
     <V type="double" value="0"/>
     <V type="double" value="1"/>
    </Normal>
    <Polarity>
     <V type="double" value="-0.89892203178334240121"/>
     <V type="double" value="0.43810864037873942234"/>
     <V type="double" value="0"/>
    </Polarity>
    <Area type="double" value="2.8415288203499007302"/>
    <Chem>
     <V type="double" value="1.5453334106271692239"/>
     <V type="double" value="1.2884751793443982582"/>
    </Chem>
    <type type="int" value="0"/>
   </Vertex1>
   <Vertex1 ref_type="Vertex" ref_id="7">
    <Pos>
     <V type="double" value="12.170807224277190528"/>
     <V type="double" value="3.1659783273907295964"/>
     <V type="double" value="0"/>
    </Pos>
    <Normal>
     <V type="double" value="0"/>
     <V type="double" value="0"/>
     <V type="double" value="1"/>
    </Normal>
    <Polarity>
     <V type="double" value="-0.052691207944606507918"/>
     <V type="double" value="0.99861085343858457808"/>
     <V type="double" value="0"/>
    </Polarity>
    <Area type="double" value="2.3534883233155854398"/>
    <Chem>
     <V type="double" value="1.6910408666566629776"/>
     <V type="double" value="1.3403438558300990735"/>
    </Chem>
    <type type="int" value="0"/>
   </Vertex1>
   <Vertex1 ref_type="Vertex" ref_id="8">
    <Pos>
     <V type="double" value="16.508784307755902887"/>
     <V type="double" value="10.413220657710523298"/>
     <V type="double" value="0"/>
    </Pos>
    <Normal>
     <V type="double" value="0"/>
     <V type="double" value="0"/>
     <V type="double" value="1"/>
    </Normal>
    <Polarity>
     <V type="double" value="-0.51721872568496674027"/>
     <V type="double" value="-0.85585325249181531948"/>
     <V type="double" value="0"/>
    </Polarity>
    <Area type="double" value="2.5225671805361011835"/>
    <Chem>
     <V type="double" value="1.7975262678156238572"/>
     <V type="double" value="1.4041301201306639612"/>
    </Chem>
    <type type="int" value="0"/>
   </Vertex1>
   <Vertex1 ref_type="Vertex" ref_id="9">
    <Pos>
     <V type="double" value="15.618156622041651005"/>
     <V type="double" value="11.892340671827058785"/>
     <V type="double" value="0"/>
    </Pos>
    <Normal>
     <V type="double" value="0"/>
     <V type="double" value="0"/>
     <V type="double" value="1"/>
    </Normal>
    <Polarity>
     <V type="double" value="0.27995865174771339401"/>
     <V type="double" value="-0.96001205894072105806"/>
     <V type="double" value="0"/>
    </Polarity>
    <Area type="double" value="2.8203267465157035865"/>
    <Chem>
     <V type="double" value="1.6017649072468864713"/>
     <V type="double" value="1.1891026235871235972"/>
    </Chem>
    <type type="int" value="0"/>
   </Vertex1>
   <Vertex1 ref_type="Vertex" ref_id="10">
    <Pos>
     <V type="double" value="4.2534035072996800864"/>
     <V type="double" value="10.654140244134300275"/>
     <V type="double" value="0"/>
    </Pos>
    <Normal>
     <V type="double" value="0"/>
     <V type="double" value="0"/>
     <V type="double" value="1"/>
    </Normal>
    <Polarity>
     <V type="double" value="-0.037452804816907249441"/>
     <V type="double" value="0.99929839758269745076"/>
     <V type="double" value="0"/>
    </Polarity>
    <Area type="double" value="2.6994254551090288707"/>
    <Chem>
     <V type="double" value="1.6172461187087574519"/>
     <V type="double" value="1.210018713178218519"/>
    </Chem>
    <type type="int" value="0"/>
   </Vertex1>
   <Vertex1 ref_type="Vertex" ref_id="11">
    <Pos>
     <V type="double" value="11.23440729190005527"/>
     <V type="double" value="10.639522633420458675"/>
     <V type="double" value="0"/>
    </Pos>
    <Normal>
     <V type="double" value="0"/>
     <V type="double" value="0"/>
     <V type="double" value="1"/>
    </Normal>
    <Polarity>
     <V type="double" value="-0.43384745585093381637"/>
     <V type="double" value="0.90098634010270772787"/>
     <V type="double" value="0"/>
    </Polarity>
    <Area type="double" value="2.5401676772803263304"/>
    <Chem>
     <V type="double" value="1.6361113797919366597"/>
     <V type="double" value="1.3090166495673913882"/>
    </Chem>
    <type type="int" value="0"/>
   </Vertex1>
   <Vertex1 ref_type="Vertex" ref_id="12">
    <Pos>
     <V type="double" value="10.412649767916020593"/>
     <V type="double" value="11.956151755189759811"/>
     <V type="double" value="0"/>
    </Pos>
    <Normal>
     <V type="double" value="0"/>
     <V type="double" value="0"/>
     <V type="double" value="1"/>
    </Normal>
    <Polarity>
     <V type="double" value="-0.9963244877499097818"/>
     <V type="double" value="0.085659296692652306393"/>
     <V type="double" value="0"/>
    </Polarity>
    <Area type="double" value="2.6814008792213144261"/>
    <Chem>
     <V type="double" value="1.5929777476816096016"/>
     <V type="double" value="1.330715195664430972"/>
    </Chem>
    <type type="int" value="0"/>
   </Vertex1>
   <Vertex1 ref_type="Vertex" ref_id="13">
    <Pos>
     <V type="double" value="0.10947186733451502727"/>
     <V type="double" value="2.8581640607764948747"/>
     <V type="double" value="0"/>
    </Pos>
    <Normal>
     <V type="double" value="0"/>
     <V type="double" value="0"/>
     <V type="double" value="1"/>
    </Normal>
    <Polarity>
     <V type="double" value="0.9964234788626600281"/>
     <V type="double" value="-0.084500004563514363731"/>
     <V type="double" value="0"/>
    </Polarity>
    <Area type="double" value="2.6418375621585616919"/>
    <Chem>
     <V type="double" value="1.5959022257004493728"/>
     <V type="double" value="1.4219260423660731174"/>
    </Chem>
    <type type="int" value="0"/>
   </Vertex1>
   <Vertex1 ref_type="Vertex" ref_id="14">
    <Pos>
     <V type="double" value="2.752419884466581923"/>
     <V type="double" value="10.320250450956795163"/>
     <V type="double" value="0"/>
    </Pos>
    <Normal>
     <V type="double" value="0"/>
     <V type="double" value="0"/>
     <V type="double" value="1"/>
    </Normal>
    <Polarity>
     <V type="double" value="0.54753216642513258261"/>
     <V type="double" value="0.83678463581127071613"/>
     <V type="double" value="0"/>
    </Polarity>
    <Area type="double" value="2.3628407331444685191"/>
    <Chem>
     <V type="double" value="1.663089468041267116"/>
     <V type="double" value="1.3247173667618419302"/>
    </Chem>
    <type type="int" value="0"/>
   </Vertex1>
   <Vertex1 ref_type="Vertex" ref_id="15">
    <Pos>
     <V type="double" value="0.75660850344071572948"/>
     <V type="double" value="4.5144193001406769383"/>
     <V type="double" value="0"/>
    </Pos>
    <Normal>
     <V type="double" value="0"/>
     <V type="double" value="0"/>
     <V type="double" value="1"/>
    </Normal>
    <Polarity>
     <V type="double" value="0.59698733432469774929"/>
     <V type="double" value="0.8022506607388314448"/>
     <V type="double" value="0"/>
    </Polarity>
    <Area type="double" value="2.6558047842999275012"/>
    <Chem>
     <V type="double" value="1.6330072970227742513"/>
     <V type="double" value="1.3564211601136555441"/>
    </Chem>
    <type type="int" value="0"/>
   </Vertex1>
   <Vertex1 ref_type="Vertex" ref_id="16">
    <Pos>
     <V type="double" value="6.9279525699246473636"/>
     <V type="double" value="11.876608947948961159"/>
     <V type="double" value="0"/>
    </Pos>
    <Normal>
     <V type="double" value="0"/>
     <V type="double" value="0"/>
     <V type="double" value="1"/>
    </Normal>
    <Polarity>
     <V type="double" value="-0.049056212678145610928"/>
     <V type="double" value="-0.99879601921397176412"/>
     <V type="double" value="0"/>
    </Polarity>
    <Area type="double" value="2.6862808062149805544"/>
    <Chem>
     <V type="double" value="1.6303718142102303634"/>
     <V type="double" value="1.2253414076921833598"/>
    </Chem>
    <type type="int" value="0"/>
   </Vertex1>
   <Vertex1 ref_type="Vertex" ref_id="17">
    <Pos>
     <V type="double" value="11.511597361960225427"/>
     <V type="double" value="1.425469580356900634"/>
     <V type="double" value="0"/>
    </Pos>
    <Normal>
     <V type="double" value="0"/>
     <V type="double" value="0"/>
     <V type="double" value="1"/>
    </Normal>
    <Polarity>
     <V type="double" value="-0.60550214168997984476"/>
     <V type="double" value="0.79584367586156501417"/>
     <V type="double" value="0"/>
    </Polarity>
    <Area type="double" value="2.5929870606930789378"/>
    <Chem>
     <V type="double" value="1.5746588341301572811"/>
     <V type="double" value="1.2597958089800176396"/>
    </Chem>
    <type type="int" value="0"/>
   </Vertex1>
   <Vertex1 ref_type="Vertex" ref_id="18">
    <Pos>
     <V type="double" value="10.624417845003645056"/>
     <V type="double" value="2.8182679635688292485"/>
     <V type="double" value="0"/>
    </Pos>
    <Normal>
     <V type="double" value="0"/>
     <V type="double" value="0"/>
     <V type="double" value="1"/>
    </Normal>
    <Polarity>
     <V type="double" value="0.35207599590271071444"/>
     <V type="double" value="0.93597141682271167706"/>
     <V type="double" value="0"/>
    </Polarity>
    <Area type="double" value="2.6932838716081239916"/>
    <Chem>
     <V type="double" value="1.6172061705213773841"/>
     <V type="double" value="1.3178243696154774423"/>
    </Chem>
    <type type="int" value="0"/>
   </Vertex1>
   <Vertex1 ref_type="Vertex" ref_id="19">
    <Pos>
     <V type="double" value="9.5646488201831498799"/>
     <V type="double" value="13.442316747760900242"/>
     <V type="double" value="0"/>
    </Pos>
    <Normal>
     <V type="double" value="0"/>
     <V type="double" value="0"/>
     <V type="double" value="1"/>
    </Normal>
    <Polarity>
     <V type="double" value="-0.84258234864195136193"/>
     <V type="double" value="-0.53856753128740775249"/>
     <V type="double" value="0"/>
    </Polarity>
    <Area type="double" value="2.4102445752990111494"/>
    <Chem>
     <V type="double" value="1.6690690591247423491"/>
     <V type="double" value="1.4137038986382348682"/>
    </Chem>
    <type type="int" value="0"/>
   </Vertex1>
   <Vertex1 ref_type="Vertex" ref_id="20">
    <Pos>
     <V type="double" value="10.45576629807767155"/>
     <V type="double" value="0.070486487032771771855"/>
     <V type="double" value="0"/>
    </Pos>
    <Normal>
     <V type="double" value="0"/>
     <V type="double" value="0"/>
     <V type="double" value="1"/>
    </Normal>
    <Polarity>
     <V type="double" value="-0.74196631563417692057"/>
     <V type="double" value="0.67043716071250480937"/>
     <V type="double" value="0"/>
    </Polarity>
    <Area type="double" value="2.3830976420346816624"/>
    <Chem>
     <V type="double" value="1.6958413795153055581"/>
     <V type="double" value="1.3817487427032280056"/>
    </Chem>
    <type type="int" value="0"/>
   </Vertex1>
   <Vertex1 ref_type="Vertex" ref_id="21">
    <Pos>
     <V type="double" value="2.5165101144773145414"/>
     <V type="double" value="4.3653257851821782864"/>
     <V type="double" value="0"/>
    </Pos>
    <Normal>
     <V type="double" value="0"/>
     <V type="double" value="0"/>
     <V type="double" value="1"/>
    </Normal>
    <Polarity>
     <V type="double" value="0.3423302412614700474"/>
     <V type="double" value="0.93957969641636229774"/>
     <V type="double" value="0"/>
    </Polarity>
    <Area type="double" value="3.0510009258344958916"/>
    <Chem>
     <V type="double" value="1.544083394938993159"/>
     <V type="double" value="1.218474842749146303"/>
    </Chem>
    <type type="int" value="0"/>
   </Vertex1>
   <Vertex1 ref_type="Vertex" ref_id="22">
    <Pos>
     <V type="double" value="7.0248406516644141817"/>
     <V type="double" value="6.1674952351536456163"/>
     <V type="double" value="0"/>
    </Pos>
    <Normal>
     <V type="double" value="0"/>
     <V type="double" value="0"/>
     <V type="double" value="1"/>
    </Normal>
    <Polarity>
     <V type="double" value="0.64653623794996772922"/>
     <V type="double" value="0.76288327614223050421"/>
     <V type="double" value="0"/>
    </Polarity>
    <Area type="double" value="2.9660820339218036956"/>
    <Chem>
     <V type="double" value="1.5056192694201457893"/>
     <V type="double" value="1.2136218660516726597"/>
    </Chem>
    <type type="int" value="0"/>
   </Vertex1>
   <Vertex1 ref_type="Vertex" ref_id="23">
    <Pos>
     <V type="double" value="0.6652409561693535256"/>
     <V type="double" value="7.5649928405292810041"/>
     <V type="double" value="0"/>
    </Pos>
    <Normal>
     <V type="double" value="0"/>
     <V type="double" value="0"/>
     <V type="double" value="1"/>
    </Normal>
    <Polarity>
     <V type="double" value="0.17832017755871676368"/>
     <V type="double" value="0.98397251703257837541"/>
     <V type="double" value="0"/>
    </Polarity>
    <Area type="double" value="2.5653714629618487031"/>
    <Chem>
     <V type="double" value="1.6436211609644493237"/>
     <V type="double" value="1.3042339960634363738"/>
    </Chem>
    <type type="int" value="0"/>
   </Vertex1>
   <Vertex1 ref_type="Vertex" ref_id="24">
    <Pos>
     <V type="double" value="12.839394962257770771"/>
     <V type="double" value="10.298242375609689248"/>
     <V type="double" value="0"/>
    </Pos>
    <Normal>
     <V type="double" value="0"/>
     <V type="double" value="0"/>
     <V type="double" value="1"/>
    </Normal>
    <Polarity>
     <V type="double" value="-0.60727149090935583775"/>
     <V type="double" value="0.79449439036957847371"/>
     <V type="double" value="0"/>
    </Polarity>
    <Area type="double" value="2.3248148043718015465"/>
    <Chem>
     <V type="double" value="1.6570416794823397133"/>
     <V type="double" value="1.2808250754473251565"/>
    </Chem>
    <type type="int" value="0"/>
   </Vertex1>
   <Vertex1 ref_type="Vertex" ref_id="25">
    <Pos>
     <V type="double" value="12.170551512608520639"/>
     <V type="double" value="11.950997470387896726"/>
     <V type="double" value="0"/>
    </Pos>
    <Normal>
     <V type="double" value="0"/>
     <V type="double" value="0"/>
     <V type="double" value="1"/>
    </Normal>
    <Polarity>
     <V type="double" value="0.84455969423268062446"/>
     <V type="double" value="0.53546141119374879302"/>
     <V type="double" value="0"/>
    </Polarity>
    <Area type="double" value="2.2260741177870224661"/>
    <Chem>
     <V type="double" value="1.7102240918482711773"/>
     <V type="double" value="1.4184666467932314227"/>
    </Chem>
    <type type="int" value="0"/>
   </Vertex1>
   <Vertex1 ref_type="Vertex" ref_id="26">
    <Pos>
     <V type="double" value="13.169593340674852655"/>
     <V type="double" value="4.4186324193446946396"/>
     <V type="double" value="0"/>
    </Pos>
    <Normal>
     <V type="double" value="0"/>
     <V type="double" value="0"/>
     <V type="double" value="1"/>
    </Normal>
    <Polarity>
     <V type="double" value="-0.215025202223424583"/>
     <V type="double" value="0.97660850006989774474"/>
     <V type="double" value="0"/>
    </Polarity>
    <Area type="double" value="2.267446376107238315"/>
    <Chem>
     <V type="double" value="1.680005414485212123"/>
     <V type="double" value="1.3311739258627275362"/>
    </Chem>
    <type type="int" value="0"/>
   </Vertex1>
   <Vertex1 ref_type="Vertex" ref_id="27">
    <Pos>
     <V type="double" value="12.274284699405930255"/>
     <V type="double" value="6.0136242428354220735"/>
     <V type="double" value="0"/>
    </Pos>
    <Normal>
     <V type="double" value="0"/>
     <V type="double" value="0"/>
     <V type="double" value="1"/>
    </Normal>
    <Polarity>
     <V type="double" value="0.89304514575509719165"/>
     <V type="double" value="0.44996707395459162315"/>
     <V type="double" value="0"/>
    </Polarity>
    <Area type="double" value="2.8675695711986901593"/>
    <Chem>
     <V type="double" value="1.5593364273622276617"/>
     <V type="double" value="1.2664219348266183562"/>
    </Chem>
    <type type="int" value="0"/>
   </Vertex1>
   <Vertex1 ref_type="Vertex" ref_id="28">
    <Pos>
     <V type="double" value="14.912020992268665509"/>
     <V type="double" value="1.7231936444837572253"/>
     <V type="double" value="0"/>
    </Pos>
    <Normal>
     <V type="double" value="0"/>
     <V type="double" value="0"/>
     <V type="double" value="1"/>
    </Normal>
    <Polarity>
     <V type="double" value="-0.9884243005244656155"/>
     <V type="double" value="-0.15171487116535753437"/>
     <V type="double" value="0"/>
    </Polarity>
    <Area type="double" value="2.7285162762258319269"/>
    <Chem>
     <V type="double" value="1.5824910092459871791"/>
     <V type="double" value="1.2725327152541179299"/>
    </Chem>
    <type type="int" value="0"/>
   </Vertex1>
   <Vertex1 ref_type="Vertex" ref_id="29">
    <Pos>
     <V type="double" value="13.727101163685947682"/>
     <V type="double" value="3.0736359504333314874"/>
     <V type="double" value="0"/>
    </Pos>
    <Normal>
     <V type="double" value="0"/>
     <V type="double" value="0"/>
     <V type="double" value="1"/>
    </Normal>
    <Polarity>
     <V type="double" value="-0.430495096951062306"/>
     <V type="double" value="0.90259291571621336203"/>
     <V type="double" value="0"/>
    </Polarity>
    <Area type="double" value="2.2332356474629033727"/>
    <Chem>
     <V type="double" value="1.6755393119862258544"/>
     <V type="double" value="1.3568422594700417783"/>
    </Chem>
    <type type="int" value="0"/>
   </Vertex1>
   <Vertex1 ref_type="Vertex" ref_id="30">
    <Pos>
     <V type="double" value="11.188155292671400076"/>
     <V type="double" value="4.4972313415927889224"/>
     <V type="double" value="0"/>
    </Pos>
    <Normal>
     <V type="double" value="0"/>
     <V type="double" value="0"/>
     <V type="double" value="1"/>
    </Normal>
    <Polarity>
     <V type="double" value="-0.72012853841478763339"/>
     <V type="double" value="0.69384067923449233017"/>
     <V type="double" value="0"/>
    </Polarity>
    <Area type="double" value="2.5764406661667407228"/>
    <Chem>
     <V type="double" value="1.6136469038337102333"/>
     <V type="double" value="1.2737302588546444149"/>
    </Chem>
    <type type="int" value="0"/>
   </Vertex1>
   <Vertex1 ref_type="Vertex" ref_id="31">
    <Pos>
     <V type="double" value="10.551055164812712661"/>
     <V type="double" value="6.0229357288387177505"/>
     <V type="double" value="0"/>
    </Pos>
    <Normal>
     <V type="double" value="0"/>
     <V type="double" value="0"/>
     <V type="double" value="1"/>
    </Normal>
    <Polarity>
     <V type="double" value="0.93601001489858903781"/>
     <V type="double" value="0.35197336832428577358"/>
     <V type="double" value="0"/>
    </Polarity>
    <Area type="double" value="2.5466463129053149572"/>
    <Chem>
     <V type="double" value="1.6440630546885524055"/>
     <V type="double" value="1.3226164590468116877"/>
    </Chem>
    <type type="int" value="0"/>
   </Vertex1>
   <Vertex1 ref_type="Vertex" ref_id="32">
    <Pos>
     <V type="double" value="6.727319281110197835"/>
     <V type="double" value="-0.029733699948378090189"/>
     <V type="double" value="0"/>
    </Pos>
    <Normal>
     <V type="double" value="0"/>
     <V type="double" value="0"/>
     <V type="double" value="1"/>
    </Normal>
    <Polarity>
     <V type="double" value="0.90898533446166573935"/>
     <V type="double" value="0.41682809614229909823"/>
     <V type="double" value="0"/>
    </Polarity>
    <Area type="double" value="2.7683530768643680453"/>
    <Chem>
     <V type="double" value="1.6443980981099004524"/>
     <V type="double" value="1.370559650720464262"/>
    </Chem>
    <type type="int" value="0"/>
   </Vertex1>
   <Vertex1 ref_type="Vertex" ref_id="33">
    <Pos>
     <V type="double" value="16.57240571705138521"/>
     <V type="double" value="13.405393950455072982"/>
     <V type="double" value="0"/>
    </Pos>
    <Normal>
     <V type="double" value="0"/>
     <V type="double" value="0"/>
     <V type="double" value="1"/>
    </Normal>
    <Polarity>
     <V type="double" value="-0.72482289168405267255"/>
     <V type="double" value="-0.68893524782142490093"/>
     <V type="double" value="0"/>
    </Polarity>
    <Area type="double" value="2.6013169473953836608"/>
    <Chem>
     <V type="double" value="1.7374486723919020381"/>
     <V type="double" value="1.4319138077495823236"/>
    </Chem>
    <type type="int" value="0"/>
   </Vertex1>
   <Vertex1 ref_type="Vertex" ref_id="34">
    <Pos>
     <V type="double" value="14.673242417128102844"/>
     <V type="double" value="13.289134937785943791"/>
     <V type="double" value="0"/>
    </Pos>
    <Normal>
     <V type="double" value="0"/>
     <V type="double" value="0"/>
     <V type="double" value="1"/>
    </Normal>
    <Polarity>
     <V type="double" value="0.90837983696472146544"/>
     <V type="double" value="-0.41814599339937014166"/>
     <V type="double" value="0"/>
    </Polarity>
    <Area type="double" value="2.9541385353810696301"/>
    <Chem>
     <V type="double" value="1.6422957662198689466"/>
     <V type="double" value="1.2377347183798974584"/>
    </Chem>
    <type type="int" value="0"/>
   </Vertex1>
   <Vertex1 ref_type="Vertex" ref_id="35">
    <Pos>
     <V type="double" value="15.723331978755155092"/>
     <V type="double" value="0.12109232650516101037"/>
     <V type="double" value="0"/>
    </Pos>
    <Normal>
     <V type="double" value="0"/>
     <V type="double" value="0"/>
     <V type="double" value="1"/>
    </Normal>
    <Polarity>
     <V type="double" value="-0.99930138971598381215"/>
     <V type="double" value="0.037372884712093899784"/>
     <V type="double" value="0"/>
    </Polarity>
    <Area type="double" value="2.7022022833759460347"/>
    <Chem>
     <V type="double" value="1.6732647619836524822"/>
     <V type="double" value="1.3765414342212720644"/>
    </Chem>
    <type type="int" value="0"/>
   </Vertex1>
   <Vertex1 ref_type="Vertex" ref_id="36">
    <Pos>
     <V type="double" value="14.555305397158184277"/>
     <V type="double" value="7.46802989934686412"/>
     <V type="double" value="0"/>
    </Pos>
    <Normal>
     <V type="double" value="0"/>
     <V type="double" value="0"/>
     <V type="double" value="1"/>
    </Normal>
    <Polarity>
     <V type="double" value="-0.3697826754939657623"/>
     <V type="double" value="0.92911827713403871698"/>
     <V type="double" value="0"/>
    </Polarity>
    <Area type="double" value="2.4267840655930936755"/>
    <Chem>
     <V type="double" value="1.6842008174353892969"/>
     <V type="double" value="1.336485748297121301"/>
    </Chem>
    <type type="int" value="0"/>
   </Vertex1>
   <Vertex1 ref_type="Vertex" ref_id="37">
    <Pos>
     <V type="double" value="13.839744559785463807"/>
     <V type="double" value="8.8775122744577501521"/>
     <V type="double" value="0"/>
    </Pos>
    <Normal>
     <V type="double" value="0"/>
     <V type="double" value="0"/>
     <V type="double" value="1"/>
    </Normal>
    <Polarity>
     <V type="double" value="-0.45662824903370247132"/>
     <V type="double" value="0.88965759828397750208"/>
     <V type="double" value="0"/>
    </Polarity>
    <Area type="double" value="2.3747562907191834825"/>
    <Chem>
     <V type="double" value="1.7047956115792737286"/>
     <V type="double" value="1.3022018895465408139"/>
    </Chem>
    <type type="int" value="0"/>
   </Vertex1>
   <Vertex1 ref_type="Vertex" ref_id="38">
    <Pos>
     <V type="double" value="6.2339086705975743641"/>
     <V type="double" value="4.4492490069984134138"/>
     <V type="double" value="0"/>
    </Pos>
    <Normal>
     <V type="double" value="0"/>
     <V type="double" value="0"/>
     <V type="double" value="1"/>
    </Normal>
    <Polarity>
     <V type="double" value="0.69075299465910122709"/>
     <V type="double" value="0.7230907967672410841"/>
     <V type="double" value="0"/>
    </Polarity>
    <Area type="double" value="3.1521206502168950259"/>
    <Chem>
     <V type="double" value="1.5450698618545843921"/>
     <V type="double" value="1.2187974554642098113"/>
    </Chem>
    <type type="int" value="0"/>
   </Vertex1>
   <Vertex1 ref_type="Vertex" ref_id="39">
    <Pos>
     <V type="double" value="16.606073526308538391"/>
     <V type="double" value="1.7454831142218141249"/>
     <V type="double" value="0"/>
    </Pos>
    <Normal>
     <V type="double" value="0"/>
     <V type="double" value="0"/>
     <V type="double" value="1"/>
    </Normal>
    <Polarity>
     <V type="double" value="-0.81013893837652628527"/>
     <V type="double" value="-0.586237921433060305"/>
     <V type="double" value="0"/>
    </Polarity>
    <Area type="double" value="2.4866015550052842364"/>
    <Chem>
     <V type="double" value="1.6945047468831582194"/>
     <V type="double" value="1.4093137500006027718"/>
    </Chem>
    <type type="int" value="0"/>
   </Vertex1>
   <Vertex1 ref_type="Vertex" ref_id="40">
    <Pos>
     <V type="double" value="15.429354784864068861"/>
     <V type="double" value="3.2055517587669801749"/>
     <V type="double" value="0"/>
    </Pos>
    <Normal>
     <V type="double" value="0"/>
     <V type="double" value="0"/>
     <V type="double" value="1"/>
    </Normal>
    <Polarity>
     <V type="double" value="0.059335990819905731763"/>
     <V type="double" value="-0.99823806789433755515"/>
     <V type="double" value="0"/>
    </Polarity>
    <Area type="double" value="2.618258821242920753"/>
    <Chem>
     <V type="double" value="1.623061213996078278"/>
     <V type="double" value="1.2822515173783677334"/>
    </Chem>
    <type type="int" value="0"/>
   </Vertex1>
   <Vertex1 ref_type="Vertex" ref_id="41">
    <Pos>
     <V type="double" value="5.2936618823175765058"/>
     <V type="double" value="9.1197647949864091288"/>
     <V type="double" value="0"/>
    </Pos>
    <Normal>
     <V type="double" value="0"/>
     <V type="double" value="0"/>
     <V type="double" value="1"/>
    </Normal>
    <Polarity>
     <V type="double" value="-0.97129809656277998897"/>
     <V type="double" value="0.23786552422223869452"/>
     <V type="double" value="0"/>
    </Polarity>
    <Area type="double" value="2.4763670037355676179"/>
    <Chem>
     <V type="double" value="1.675823115760927795"/>
     <V type="double" value="1.267663170307272491"/>
    </Chem>
    <type type="int" value="0"/>
   </Vertex1>
   <Vertex1 ref_type="Vertex" ref_id="42">
    <Pos>
     <V type="double" value="5.2118450628711290307"/>
     <V type="double" value="6.1504492803612160756"/>
     <V type="double" value="0"/>
    </Pos>
    <Normal>
     <V type="double" value="0"/>
     <V type="double" value="0"/>
     <V type="double" value="1"/>
    </Normal>
    <Polarity>
     <V type="double" value="0.87705783066721709762"/>
     <V type="double" value="0.48038480582270209895"/>
     <V type="double" value="0"/>
    </Polarity>
    <Area type="double" value="2.6443485252263609908"/>
    <Chem>
     <V type="double" value="1.6162388530787479279"/>
     <V type="double" value="1.3062134643072467188"/>
    </Chem>
    <type type="int" value="0"/>
   </Vertex1>
   <Vertex1 ref_type="Vertex" ref_id="43">
    <Pos>
     <V type="double" value="4.3670070519314192481"/>
     <V type="double" value="7.6040554879857502613"/>
     <V type="double" value="0"/>
    </Pos>
    <Normal>
     <V type="double" value="0"/>
     <V type="double" value="0"/>
     <V type="double" value="1"/>
    </Normal>
    <Polarity>
     <V type="double" value="-0.84261187433263839974"/>
     <V type="double" value="0.53852133591310746841"/>
     <V type="double" value="0"/>
    </Polarity>
    <Area type="double" value="2.2643315030435786639"/>
    <Chem>
     <V type="double" value="1.7035861986076068497"/>
     <V type="double" value="1.3305949406847474847"/>
    </Chem>
    <type type="int" value="0"/>
   </Vertex1>
   <Vertex1 ref_type="Vertex" ref_id="44">
    <Pos>
     <V type="double" value="11.434660640503540918"/>
     <V type="double" value="7.5762354279395589529"/>
     <V type="double" value="0"/>
    </Pos>
    <Normal>
     <V type="double" value="0"/>
     <V type="double" value="0"/>
     <V type="double" value="1"/>
    </Normal>
    <Polarity>
     <V type="double" value="0.84023577894475265371"/>
     <V type="double" value="0.54222120558043906957"/>
     <V type="double" value="0"/>
    </Polarity>
    <Area type="double" value="2.4748711854901781493"/>
    <Chem>
     <V type="double" value="1.640724685749546996"/>
     <V type="double" value="1.3150138846402865678"/>
    </Chem>
    <type type="int" value="0"/>
   </Vertex1>
   <Vertex1 ref_type="Vertex" ref_id="45">
    <Pos>
     <V type="double" value="10.298818992655219162"/>
     <V type="double" value="9.0312880264114703266"/>
     <V type="double" value="0"/>
    </Pos>
    <Normal>
     <V type="double" value="0"/>
     <V type="double" value="0"/>
     <V type="double" value="1"/>
    </Normal>
    <Polarity>
     <V type="double" value="0.60553899246072828699"/>
     <V type="double" value="0.79581563732415183665"/>
     <V type="double" value="0"/>
    </Polarity>
    <Area type="double" value="2.5936140244921443987"/>
    <Chem>
     <V type="double" value="1.6433745347761385958"/>
     <V type="double" value="1.3002130342321742695"/>
    </Chem>
    <type type="int" value="0"/>
   </Vertex1>
   <Vertex1 ref_type="Vertex" ref_id="46">
    <Pos>
     <V type="double" value="1.0415843939875886193"/>
     <V type="double" value="1.3350280573896282643"/>
     <V type="double" value="0"/>
    </Pos>
    <Normal>
     <V type="double" value="0"/>
     <V type="double" value="0"/>
     <V type="double" value="1"/>
    </Normal>
    <Polarity>
     <V type="double" value="0.99933082560583186282"/>
     <V type="double" value="0.036577328961619075265"/>
     <V type="double" value="0"/>
    </Polarity>
    <Area type="double" value="2.2768251716156675535"/>
    <Chem>
     <V type="double" value="1.6873202808725242807"/>
     <V type="double" value="1.416770314100899153"/>
    </Chem>
    <type type="int" value="0"/>
   </Vertex1>
   <Vertex1 ref_type="Vertex" ref_id="47">
    <Pos>
     <V type="double" value="9.6515138767590915592"/>
     <V type="double" value="4.4176544228297949246"/>
     <V type="double" value="0"/>
    </Pos>
    <Normal>
     <V type="double" value="0"/>
     <V type="double" value="0"/>
     <V type="double" value="1"/>
    </Normal>
    <Polarity>
     <V type="double" value="-0.97301666165332922898"/>
     <V type="double" value="-0.23073486113938374009"/>
     <V type="double" value="0"/>
    </Polarity>
    <Area type="double" value="2.4758859459993378671"/>
    <Chem>
     <V type="double" value="1.6773999147415912248"/>
     <V type="double" value="1.3212181065953108039"/>
    </Chem>
    <type type="int" value="0"/>
   </Vertex1>
   <Vertex1 ref_type="Vertex" ref_id="48">
    <Pos>
     <V type="double" value="8.8427079439705114083"/>
     <V type="double" value="6.0425348432975569679"/>
     <V type="double" value="0"/>
    </Pos>
    <Normal>
     <V type="double" value="0"/>
     <V type="double" value="0"/>
     <V type="double" value="1"/>
    </Normal>
    <Polarity>
     <V type="double" value="0.59608838614934944733"/>
     <V type="double" value="0.80291882273232562106"/>
     <V type="double" value="0"/>
    </Polarity>
    <Area type="double" value="2.6711138305508859148"/>
    <Chem>
     <V type="double" value="1.5352604228237942685"/>
     <V type="double" value="1.2575542613301478045"/>
    </Chem>
    <type type="int" value="0"/>
   </Vertex1>
   <Vertex1 ref_type="Vertex" ref_id="49">
    <Pos>
     <V type="double" value="5.9186663551399636418"/>
     <V type="double" value="1.4268458000779060679"/>
     <V type="double" value="0"/>
    </Pos>
    <Normal>
     <V type="double" value="0"/>
     <V type="double" value="0"/>
     <V type="double" value="1"/>
    </Normal>
    <Polarity>
     <V type="double" value="-0.32231543634763093475"/>
     <V type="double" value="0.9466323253999074927"/>
     <V type="double" value="0"/>
    </Polarity>
    <Area type="double" value="2.519897786279753138"/>
    <Chem>
     <V type="double" value="1.6088296079420580931"/>
     <V type="double" value="1.3058470407842228678"/>
    </Chem>
    <type type="int" value="0"/>
   </Vertex1>
   <Vertex1 ref_type="Vertex" ref_id="50">
    <Pos>
     <V type="double" value="2.6647118560451201752"/>
     <V type="double" value="13.59662084099082513"/>
     <V type="double" value="0"/>
    </Pos>
    <Normal>
     <V type="double" value="0"/>
     <V type="double" value="0"/>
     <V type="double" value="1"/>
    </Normal>
    <Polarity>
     <V type="double" value="0.99239140256466018553"/>
     <V type="double" value="0.12312312583648264697"/>
     <V type="double" value="0"/>
    </Polarity>
    <Area type="double" value="2.5799143804731530238"/>
    <Chem>
     <V type="double" value="1.7204907051606561641"/>
     <V type="double" value="1.3110399453866472541"/>
    </Chem>
    <type type="int" value="0"/>
   </Vertex1>
   <Vertex1 ref_type="Vertex" ref_id="51">
    <Pos>
     <V type="double" value="3.6209024812347077038"/>
     <V type="double" value="8.8834214444621935058"/>
     <V type="double" value="0"/>
    </Pos>
    <Normal>
     <V type="double" value="0"/>
     <V type="double" value="0"/>
     <V type="double" value="1"/>
    </Normal>
    <Polarity>
     <V type="double" value="-0.21614009263417288675"/>
     <V type="double" value="0.97636236119388131183"/>
     <V type="double" value="0"/>
    </Polarity>
    <Area type="double" value="2.6017233708940703529"/>
    <Chem>
     <V type="double" value="1.634366239737199189"/>
     <V type="double" value="1.2458083059950162408"/>
    </Chem>
    <type type="int" value="0"/>
   </Vertex1>
   <Vertex1 ref_type="Vertex" ref_id="52">
    <Pos>
     <V type="double" value="9.7227934279312595578"/>
     <V type="double" value="7.3737276572925898321"/>
     <V type="double" value="0"/>
    </Pos>
    <Normal>
     <V type="double" value="0"/>
     <V type="double" value="0"/>
     <V type="double" value="1"/>
    </Normal>
    <Polarity>
     <V type="double" value="0.94769954720198545939"/>
     <V type="double" value="0.31916385796820967435"/>
     <V type="double" value="0"/>
    </Polarity>
    <Area type="double" value="2.6619291276061787244"/>
    <Chem>
     <V type="double" value="1.5764071349727040161"/>
     <V type="double" value="1.3033682442554774816"/>
    </Chem>
    <type type="int" value="0"/>
   </Vertex1>
   <Vertex1 ref_type="Vertex" ref_id="53">
    <Pos>
     <V type="double" value="8.677169959530344201"/>
     <V type="double" value="8.7827617318233794919"/>
     <V type="double" value="0"/>
    </Pos>
    <Normal>
     <V type="double" value="0"/>
     <V type="double" value="0"/>
     <V type="double" value="1"/>
    </Normal>
    <Polarity>
     <V type="double" value="0.87117472317909017132"/>
     <V type="double" value="-0.4909731170785580634"/>
     <V type="double" value="0"/>
    </Polarity>
    <Area type="double" value="2.4727793732802951787"/>
    <Chem>
     <V type="double" value="1.6428806872991246202"/>
     <V type="double" value="1.3234895984365890875"/>
    </Chem>
    <type type="int" value="0"/>
   </Vertex1>
   <Vertex1 ref_type="Vertex" ref_id="54">
    <Pos>
     <V type="double" value="3.4711571974946826558"/>
     <V type="double" value="6.0340724838895827276"/>
     <V type="double" value="0"/>
    </Pos>
    <Normal>
     <V type="double" value="0"/>
     <V type="double" value="0"/>
     <V type="double" value="1"/>
    </Normal>
    <Polarity>
     <V type="double" value="0.51622378706815297278"/>
     <V type="double" value="0.85645373585793527216"/>
     <V type="double" value="0"/>
    </Polarity>
    <Area type="double" value="2.7210959799512077772"/>
    <Chem>
     <V type="double" value="1.595682629027976418"/>
     <V type="double" value="1.2988928795572154407"/>
    </Chem>
    <type type="int" value="0"/>
   </Vertex1>
   <Vertex1 ref_type="Vertex" ref_id="55">
    <Pos>
     <V type="double" value="16.237967070537067116"/>
     <V type="double" value="7.6683111205114906639"/>
     <V type="double" value="0"/>
    </Pos>
    <Normal>
     <V type="double" value="0"/>
     <V type="double" value="0"/>
     <V type="double" value="1"/>
    </Normal>
    <Polarity>
     <V type="double" value="-0.62415936049353659687"/>
     <V type="double" value="0.78129705791606507415"/>
     <V type="double" value="0"/>
    </Polarity>
    <Area type="double" value="2.8189859425108938495"/>
    <Chem>
     <V type="double" value="1.659918814792369357"/>
     <V type="double" value="1.3830281691194146187"/>
    </Chem>
    <type type="int" value="0"/>
   </Vertex1>
   <Vertex1 ref_type="Vertex" ref_id="56">
    <Pos>
     <V type="double" value="15.500387045042119283"/>
     <V type="double" value="9.2111697830998320313"/>
     <V type="double" value="0"/>
    </Pos>
    <Normal>
     <V type="double" value="0"/>
     <V type="double" value="0"/>
     <V type="double" value="1"/>
    </Normal>
    <Polarity>
     <V type="double" value="-0.71515291511305389971"/>
     <V type="double" value="0.69896803074625757368"/>
     <V type="double" value="0"/>
    </Polarity>
    <Area type="double" value="2.4205932939461862752"/>
    <Chem>
     <V type="double" value="1.6627931511725850822"/>
     <V type="double" value="1.2920138995161727369"/>
    </Chem>
    <type type="int" value="0"/>
   </Vertex1>
   <Vertex1 ref_type="Vertex" ref_id="57">
    <Pos>
     <V type="double" value="11.267524044490794921"/>
     <V type="double" value="13.520622130127593508"/>
     <V type="double" value="0"/>
    </Pos>
    <Normal>
     <V type="double" value="0"/>
     <V type="double" value="0"/>
     <V type="double" value="1"/>
    </Normal>
    <Polarity>
     <V type="double" value="0.8798808977179305435"/>
     <V type="double" value="-0.4751942821952812035"/>
     <V type="double" value="0"/>
    </Polarity>
    <Area type="double" value="2.5913288342922355945"/>
    <Chem>
     <V type="double" value="1.667420372197092604"/>
     <V type="double" value="1.4109328099818150282"/>
    </Chem>
    <type type="int" value="0"/>
   </Vertex1>
   <Vertex1 ref_type="Vertex" ref_id="58">
    <Pos>
     <V type="double" value="12.056628541508400687"/>
     <V type="double" value="-0.064580348788469688071"/>
     <V type="double" value="0"/>
    </Pos>
    <Normal>
     <V type="double" value="0"/>
     <V type="double" value="0"/>
     <V type="double" value="1"/>
    </Normal>
    <Polarity>
     <V type="double" value="-0.95946476499993593734"/>
     <V type="double" value="0.28182860877422960533"/>
     <V type="double" value="0"/>
    </Polarity>
    <Area type="double" value="2.4346960157209651676"/>
    <Chem>
     <V type="double" value="1.6398392634093779119"/>
     <V type="double" value="1.3805693819253246346"/>
    </Chem>
    <type type="int" value="0"/>
   </Vertex1>
   <Vertex1 ref_type="Vertex" ref_id="59">
    <Pos>
     <V type="double" value="14.516829390803932753"/>
     <V type="double" value="10.386599192790841428"/>
     <V type="double" value="0"/>
    </Pos>
    <Normal>
     <V type="double" value="0"/>
     <V type="double" value="0"/>
     <V type="double" value="1"/>
    </Normal>
    <Polarity>
     <V type="double" value="-0.97939432099731538184"/>
     <V type="double" value="0.20195733212292055203"/>
     <V type="double" value="0"/>
    </Polarity>
    <Area type="double" value="2.6832817563694741914"/>
    <Chem>
     <V type="double" value="1.6316577937402791942"/>
     <V type="double" value="1.1949586796645719211"/>
    </Chem>
    <type type="int" value="0"/>
   </Vertex1>
   <Vertex1 ref_type="Vertex" ref_id="60">
    <Pos>
     <V type="double" value="13.744932123620463571"/>
     <V type="double" value="11.736523860428732746"/>
     <V type="double" value="0"/>
    </Pos>
    <Normal>
     <V type="double" value="0"/>
     <V type="double" value="0"/>
     <V type="double" value="1"/>
    </Normal>
    <Polarity>
     <V type="double" value="0.65927434678795571177"/>
     <V type="double" value="0.75190247749778993391"/>
     <V type="double" value="0"/>
    </Polarity>
    <Area type="double" value="2.5592201383339903131"/>
    <Chem>
     <V type="double" value="1.6738587663180810594"/>
     <V type="double" value="1.2599180120312110098"/>
    </Chem>
    <type type="int" value="0"/>
   </Vertex1>
   <Vertex1 ref_type="Vertex" ref_id="61">
    <Pos>
     <V type="double" value="7.7461301780431810471"/>
     <V type="double" value="10.299530690383797094"/>
     <V type="double" value="0"/>
    </Pos>
    <Normal>
     <V type="double" value="0"/>
     <V type="double" value="0"/>
     <V type="double" value="1"/>
    </Normal>
    <Polarity>
     <V type="double" value="-0.57349428928957635332"/>
     <V type="double" value="-0.81920955814263030081"/>
     <V type="double" value="0"/>
    </Polarity>
    <Area type="double" value="2.7375498487932548031"/>
    <Chem>
     <V type="double" value="1.5378371635882306379"/>
     <V type="double" value="1.2407222190740541112"/>
    </Chem>
    <type type="int" value="0"/>
   </Vertex1>
   <Vertex1 ref_type="Vertex" ref_id="62">
    <Pos>
     <V type="double" value="14.765498224631521396"/>
     <V type="double" value="4.5547668396377725131"/>
     <V type="double" value="0"/>
    </Pos>
    <Normal>
     <V type="double" value="0"/>
     <V type="double" value="0"/>
     <V type="double" value="1"/>
    </Normal>
    <Polarity>
     <V type="double" value="0.24326521693629318821"/>
     <V type="double" value="-0.96995981062564551323"/>
     <V type="double" value="0"/>
    </Polarity>
    <Area type="double" value="2.210536583270170663"/>
    <Chem>
     <V type="double" value="1.7452072664487234821"/>
     <V type="double" value="1.3820130158535042231"/>
    </Chem>
    <type type="int" value="0"/>
   </Vertex1>
   <Vertex1 ref_type="Vertex" ref_id="63">
    <Pos>
     <V type="double" value="13.823949337297426254"/>
     <V type="double" value="5.8361180179207332586"/>
     <V type="double" value="0"/>
    </Pos>
    <Normal>
     <V type="double" value="0"/>
     <V type="double" value="0"/>
     <V type="double" value="1"/>
    </Normal>
    <Polarity>
     <V type="double" value="0.90414435483965149842"/>
     <V type="double" value="0.42722708904233885896"/>
     <V type="double" value="0"/>
    </Polarity>
    <Area type="double" value="2.3546057933801014528"/>
    <Chem>
     <V type="double" value="1.6541705392963668153"/>
     <V type="double" value="1.3492595424042830299"/>
    </Chem>
    <type type="int" value="0"/>
   </Vertex1>
   <Vertex1 ref_type="Vertex" ref_id="64">
    <Pos>
     <V type="double" value="5.2621717490222641445"/>
     <V type="double" value="2.9841237040547738957"/>
     <V type="double" value="0"/>
    </Pos>
    <Normal>
     <V type="double" value="0"/>
     <V type="double" value="0"/>
     <V type="double" value="1"/>
    </Normal>
    <Polarity>
     <V type="double" value="-0.1194269045981653371"/>
     <V type="double" value="0.99284299587502788942"/>
     <V type="double" value="0"/>
    </Polarity>
    <Area type="double" value="2.5541141926412818108"/>
    <Chem>
     <V type="double" value="1.6560930934544655369"/>
     <V type="double" value="1.3105445238959911869"/>
    </Chem>
    <type type="int" value="0"/>
   </Vertex1>
   <Vertex1 ref_type="Vertex" ref_id="65">
    <Pos>
     <V type="double" value="3.5657278091472299764"/>
     <V type="double" value="2.9348395499634087891"/>
     <V type="double" value="0"/>
    </Pos>
    <Normal>
     <V type="double" value="0"/>
     <V type="double" value="0"/>
     <V type="double" value="1"/>
    </Normal>
    <Polarity>
     <V type="double" value="0.042720458134242508819"/>
     <V type="double" value="0.99908706450278916833"/>
     <V type="double" value="0"/>
    </Polarity>
    <Area type="double" value="2.7452844425066094125"/>
    <Chem>
     <V type="double" value="1.6156497904653823738"/>
     <V type="double" value="1.2603402048681049408"/>
    </Chem>
    <type type="int" value="0"/>
   </Vertex1>
   <Vertex1 ref_type="Vertex" ref_id="66">
    <Pos>
     <V type="double" value="13.004039909592274071"/>
     <V type="double" value="7.5655675293456976505"/>
     <V type="double" value="0"/>
    </Pos>
    <Normal>
     <V type="double" value="0"/>
     <V type="double" value="0"/>
     <V type="double" value="1"/>
    </Normal>
    <Polarity>
     <V type="double" value="0.12377970003084826089"/>
     <V type="double" value="0.99230972274803064259"/>
     <V type="double" value="0"/>
    </Polarity>
    <Area type="double" value="2.2302745708518099121"/>
    <Chem>
     <V type="double" value="1.7441270816893850171"/>
     <V type="double" value="1.3635364784414345518"/>
    </Chem>
    <type type="int" value="0"/>
   </Vertex1>
   <Vertex1 ref_type="Vertex" ref_id="67">
    <Pos>
     <V type="double" value="11.978283249287636991"/>
     <V type="double" value="9.0241423444571005064"/>
     <V type="double" value="0"/>
    </Pos>
    <Normal>
     <V type="double" value="0"/>
     <V type="double" value="0"/>
     <V type="double" value="1"/>
    </Normal>
    <Polarity>
     <V type="double" value="-0.075756299069603794116"/>
     <V type="double" value="0.99712636267991461292"/>
     <V type="double" value="0"/>
    </Polarity>
    <Area type="double" value="2.4845593798901899341"/>
    <Chem>
     <V type="double" value="1.6642158994396398786"/>
     <V type="double" value="1.2644158329155583687"/>
    </Chem>
    <type type="int" value="0"/>
   </Vertex1>
   <Vertex1 ref_type="Vertex" ref_id="68">
    <Pos>
     <V type="double" value="3.3607321071488258646"/>
     <V type="double" value="11.980469656564778802"/>
     <V type="double" value="0"/>
    </Pos>
    <Normal>
     <V type="double" value="0"/>
     <V type="double" value="0"/>
     <V type="double" value="1"/>
    </Normal>
    <Polarity>
     <V type="double" value="0.67952802138491663619"/>
     <V type="double" value="0.73364955404654896842"/>
     <V type="double" value="0"/>
    </Polarity>
    <Area type="double" value="2.3667726918468363628"/>
    <Chem>
     <V type="double" value="1.6994600296768702652"/>
     <V type="double" value="1.2741666364161461367"/>
    </Chem>
    <type type="int" value="0"/>
   </Vertex1>
   <Vertex1 ref_type="Vertex" ref_id="69">
    <Pos>
     <V type="double" value="0.069469565459056928369"/>
     <V type="double" value="0.14898795496161598706"/>
     <V type="double" value="0"/>
    </Pos>
    <Normal>
     <V type="double" value="0"/>
     <V type="double" value="0"/>
     <V type="double" value="1"/>
    </Normal>
    <Polarity>
     <V type="double" value="0.86823317981724457137"/>
     <V type="double" value="0.49615637198814283026"/>
     <V type="double" value="0"/>
    </Polarity>
    <Area type="double" value="2.6747850220884723527"/>
    <Chem>
     <V type="double" value="1.6002353620515616939"/>
     <V type="double" value="1.3936122524950971258"/>
    </Chem>
    <type type="int" value="0"/>
   </Vertex1>
   <Vertex1 ref_type="Vertex" ref_id="70">
    <Pos>
     <V type="double" value="4.9988757924027700241"/>
     <V type="double" value="0.015795340864215148824"/>
     <V type="double" value="0"/>
    </Pos>
    <Normal>
     <V type="double" value="0"/>
     <V type="double" value="0"/>
     <V type="double" value="1"/>
    </Normal>
    <Polarity>
     <V type="double" value="0.82156811606511959134"/>
     <V type="double" value="0.57011036709150464397"/>
     <V type="double" value="0"/>
    </Polarity>
    <Area type="double" value="2.5856638810537138085"/>
    <Chem>
     <V type="double" value="1.5785207681786566081"/>
     <V type="double" value="1.3661455678950158443"/>
    </Chem>
    <type type="int" value="0"/>
   </Vertex1>
   <Vertex1 ref_type="Vertex" ref_id="71">
    <Pos>
     <V type="double" value="1.7386869887939948587"/>
     <V type="double" value="8.969731071464424943"/>
     <V type="double" value="0"/>
    </Pos>
    <Normal>
     <V type="double" value="0"/>
     <V type="double" value="0"/>
     <V type="double" value="1"/>
    </Normal>
    <Polarity>
     <V type="double" value="0.20247289309441704463"/>
     <V type="double" value="0.97928786756600672003"/>
     <V type="double" value="0"/>
    </Polarity>
    <Area type="double" value="2.6792929861098153665"/>
    <Chem>
     <V type="double" value="1.6076344751495577068"/>
     <V type="double" value="1.240866944329372723"/>
    </Chem>
    <type type="int" value="0"/>
   </Vertex1>
   <Vertex1 ref_type="Vertex" ref_id="72">
    <Pos>
     <V type="double" value="9.3910125613371899789"/>
     <V type="double" value="10.427860774030072832"/>
     <V type="double" value="0"/>
    </Pos>
    <Normal>
     <V type="double" value="0"/>
     <V type="double" value="0"/>
     <V type="double" value="1"/>
    </Normal>
    <Polarity>
     <V type="double" value="-0.99027355307071462942"/>
     <V type="double" value="0.13913407235002656082"/>
     <V type="double" value="0"/>
    </Polarity>
    <Area type="double" value="2.9060997591788071404"/>
    <Chem>
     <V type="double" value="1.5587833024985982"/>
     <V type="double" value="1.2153067054779136402"/>
    </Chem>
    <type type="int" value="0"/>
   </Vertex1>
   <Vertex1 ref_type="Vertex" ref_id="73">
    <Pos>
     <V type="double" value="8.660838086600829655"/>
     <V type="double" value="12.125726286207186178"/>
     <V type="double" value="0"/>
    </Pos>
    <Normal>
     <V type="double" value="0"/>
     <V type="double" value="0"/>
     <V type="double" value="1"/>
    </Normal>
    <Polarity>
     <V type="double" value="-0.89369412022935668105"/>
     <V type="double" value="-0.44867674273075053293"/>
     <V type="double" value="0"/>
    </Polarity>
    <Area type="double" value="2.8882850078442294794"/>
    <Chem>
     <V type="double" value="1.6173692276698177217"/>
     <V type="double" value="1.1938988567981767552"/>
    </Chem>
    <type type="int" value="0"/>
   </Vertex1>
   <Vertex1 ref_type="Vertex" ref_id="74">
    <Pos>
     <V type="double" value="4.233112995210107421"/>
     <V type="double" value="13.43546456592425109"/>
     <V type="double" value="0"/>
    </Pos>
    <Normal>
     <V type="double" value="0"/>
     <V type="double" value="0"/>
     <V type="double" value="1"/>
    </Normal>
    <Polarity>
     <V type="double" value="0.98244253698236339023"/>
     <V type="double" value="-0.18656543497566083212"/>
     <V type="double" value="0"/>
    </Polarity>
    <Area type="double" value="2.4673249979259876952"/>
    <Chem>
     <V type="double" value="1.6638290770822681264"/>
     <V type="double" value="1.2814352166108269326"/>
    </Chem>
    <type type="int" value="0"/>
   </Vertex1>
   <Vertex1 ref_type="Vertex" ref_id="75">
    <Pos>
     <V type="double" value="5.1788167941746614531"/>
     <V type="double" value="12.160762261502695125"/>
     <V type="double" value="0"/>
    </Pos>
    <Normal>
     <V type="double" value="0"/>
     <V type="double" value="0"/>
     <V type="double" value="1"/>
    </Normal>
    <Polarity>
     <V type="double" value="0.85442522820532573746"/>
     <V type="double" value="0.51957437331557920768"/>
     <V type="double" value="0"/>
    </Polarity>
    <Area type="double" value="2.6817117254608260346"/>
    <Chem>
     <V type="double" value="1.5870180914842508813"/>
     <V type="double" value="1.2014491912498730386"/>
    </Chem>
    <type type="int" value="0"/>
   </Vertex1>
   <Vertex1 ref_type="Vertex" ref_id="76">
    <Pos>
     <V type="double" value="1.6681417230484314462"/>
     <V type="double" value="6.0684967922352379688"/>
     <V type="double" value="0"/>
    </Pos>
    <Normal>
     <V type="double" value="0"/>
     <V type="double" value="0"/>
     <V type="double" value="1"/>
    </Normal>
    <Polarity>
     <V type="double" value="0.32224202248744043819"/>
     <V type="double" value="0.94665731864450519684"/>
     <V type="double" value="0"/>
    </Polarity>
    <Area type="double" value="3.0285840011512319414"/>
    <Chem>
     <V type="double" value="1.5347723698073971743"/>
     <V type="double" value="1.2246097814996141917"/>
    </Chem>
    <type type="int" value="0"/>
   </Vertex1>
   <Vertex1 ref_type="Vertex" ref_id="77">
    <Pos>
     <V type="double" value="7.7839186582181412177"/>
     <V type="double" value="13.548506471801511353"/>
     <V type="double" value="0"/>
    </Pos>
    <Normal>
     <V type="double" value="0"/>
     <V type="double" value="0"/>
     <V type="double" value="1"/>
    </Normal>
    <Polarity>
     <V type="double" value="-0.077639893997534459302"/>
     <V type="double" value="-0.99698146766128581397"/>
     <V type="double" value="0"/>
    </Polarity>
    <Area type="double" value="2.5728843643205610014"/>
    <Chem>
     <V type="double" value="1.7195907882528203015"/>
     <V type="double" value="1.3751587084847445297"/>
    </Chem>
    <type type="int" value="0"/>
   </Vertex1>
   <Vertex1 ref_type="Vertex" ref_id="78">
    <Pos>
     <V type="double" value="7.6624989089246744456"/>
     <V type="double" value="7.5683101245796491341"/>
     <V type="double" value="0"/>
    </Pos>
    <Normal>
     <V type="double" value="0"/>
     <V type="double" value="0"/>
     <V type="double" value="1"/>
    </Normal>
    <Polarity>
     <V type="double" value="-0.44764058976347537167"/>
     <V type="double" value="0.8942135664348913604"/>
     <V type="double" value="0"/>
    </Polarity>
    <Area type="double" value="2.6551245350624084196"/>
    <Chem>
     <V type="double" value="1.5846263848680905983"/>
     <V type="double" value="1.3140610449813394656"/>
    </Chem>
    <type type="int" value="0"/>
   </Vertex1>
   <Vertex1 ref_type="Vertex" ref_id="79">
    <Pos>
     <V type="double" value="7.691047015770983819"/>
     <V type="double" value="1.634956988218988938"/>
     <V type="double" value="0"/>
    </Pos>
    <Normal>
     <V type="double" value="0"/>
     <V type="double" value="0"/>
     <V type="double" value="1"/>
    </Normal>
    <Polarity>
     <V type="double" value="-0.83371599767386428415"/>
     <V type="double" value="0.55219347625870518481"/>
     <V type="double" value="0"/>
    </Polarity>
    <Area type="double" value="2.6745924175311452942"/>
    <Chem>
     <V type="double" value="1.6107089828419964839"/>
     <V type="double" value="1.2378105241294012906"/>
    </Chem>
    <type type="int" value="0"/>
   </Vertex1>
   <Vertex1 ref_type="Vertex" ref_id="80">
    <Pos>
     <V type="double" value="6.9445743643276438561"/>
     <V type="double" value="2.9742985264412418189"/>
     <V type="double" value="0"/>
    </Pos>
    <Normal>
     <V type="double" value="0"/>
     <V type="double" value="0"/>
     <V type="double" value="1"/>
    </Normal>
    <Polarity>
     <V type="double" value="-0.23796393900802415011"/>
     <V type="double" value="0.97127399004183434528"/>
     <V type="double" value="0"/>
    </Polarity>
    <Area type="double" value="2.4342466127515933749"/>
    <Chem>
     <V type="double" value="1.6242795672211578495"/>
     <V type="double" value="1.3046970976670446696"/>
    </Chem>
    <type type="int" value="0"/>
   </Vertex1>
   <Vertex1 ref_type="Vertex" ref_id="81">
    <Pos>
     <V type="double" value="8.5136838632285218864"/>
     <V type="double" value="0.03932021933271259706"/>
     <V type="double" value="0"/>
    </Pos>
    <Normal>
     <V type="double" value="0"/>
     <V type="double" value="0"/>
     <V type="double" value="1"/>
    </Normal>
    <Polarity>
     <V type="double" value="0.60294445067062718557"/>
     <V type="double" value="0.79778317192423631177"/>
     <V type="double" value="0"/>
    </Polarity>
    <Area type="double" value="2.8086187817420018575"/>
    <Chem>
     <V type="double" value="1.6146161651250605651"/>
     <V type="double" value="1.3444590159263858364"/>
    </Chem>
    <type type="int" value="0"/>
   </Vertex1>
   <Vertex1 ref_type="Vertex" ref_id="82">
    <Pos>
     <V type="double" value="9.5512121870460990891"/>
     <V type="double" value="1.3048872880451509726"/>
     <V type="double" value="0"/>
    </Pos>
    <Normal>
     <V type="double" value="0"/>
     <V type="double" value="0"/>
     <V type="double" value="1"/>
    </Normal>
    <Polarity>
     <V type="double" value="-0.09804260253403969394"/>
     <V type="double" value="0.99518221853505428598"/>
     <V type="double" value="0"/>
    </Polarity>
    <Area type="double" value="2.716904464635965688"/>
    <Chem>
     <V type="double" value="1.5758572569556617005"/>
     <V type="double" value="1.2489528513729706294"/>
    </Chem>
    <type type="int" value="0"/>
   </Vertex1>
   <Vertex1 ref_type="Vertex" ref_id="83">
    <Pos>
     <V type="double" value="7.9547702650848757244"/>
     <V type="double" value="4.5206868560936568358"/>
     <V type="double" value="0"/>
    </Pos>
    <Normal>
     <V type="double" value="0"/>
     <V type="double" value="0"/>
     <V type="double" value="1"/>
    </Normal>
    <Polarity>
     <V type="double" value="0.23315901648148620873"/>
     <V type="double" value="0.97243862173063977394"/>
     <V type="double" value="0"/>
    </Polarity>
    <Area type="double" value="2.8924943734116888017"/>
    <Chem>
     <V type="double" value="1.5861227389012060307"/>
     <V type="double" value="1.2122151363192765761"/>
    </Chem>
    <type type="int" value="0"/>
   </Vertex1>
   <Vertex1 ref_type="Vertex" ref_id="84">
    <Pos>
     <V type="double" value="6.8825297623685743886"/>
     <V type="double" value="8.9401912631016884347"/>
     <V type="double" value="0"/>
    </Pos>
    <Normal>
     <V type="double" value="0"/>
     <V type="double" value="0"/>
     <V type="double" value="1"/>
    </Normal>
    <Polarity>
     <V type="double" value="-0.98627570757377835964"/>
     <V type="double" value="-0.16510671897243589523"/>
     <V type="double" value="0"/>
    </Polarity>
    <Area type="double" value="2.1974133594311808793"/>
    <Chem>
     <V type="double" value="1.7192513996895966155"/>
     <V type="double" value="1.3667540653677547891"/>
    </Chem>
    <type type="int" value="0"/>
   </Vertex1>
   <Vertex1 ref_type="Vertex" ref_id="85">
    <Pos>
     <V type="double" value="13.003178648056517019"/>
     <V type="double" value="13.3759518886634865"/>
     <V type="double" value="0"/>
    </Pos>
    <Normal>
     <V type="double" value="0"/>
     <V type="double" value="0"/>
     <V type="double" value="1"/>
    </Normal>
    <Polarity>
     <V type="double" value="0.99386868622961610509"/>
     <V type="double" value="0.11056687809745210926"/>
     <V type="double" value="0"/>
    </Polarity>
    <Area type="double" value="2.71590707366184958"/>
    <Chem>
     <V type="double" value="1.63180301699814434"/>
     <V type="double" value="1.2367935944534409476"/>
    </Chem>
    <type type="int" value="0"/>
   </Vertex1>
   <Vertex1 ref_type="Vertex" ref_id="86">
    <Pos>
     <V type="double" value="13.916139802593837871"/>
     <V type="double" value="0.064631763941389433481"/>
     <V type="double" value="0"/>
    </Pos>
    <Normal>
     <V type="double" value="0"/>
     <V type="double" value="0"/>
     <V type="double" value="1"/>
    </Normal>
    <Polarity>
     <V type="double" value="-0.95850715583213996762"/>
     <V type="double" value="0.28506846935180590874"/>
     <V type="double" value="0"/>
    </Polarity>
    <Area type="double" value="2.9372473181539748843"/>
    <Chem>
     <V type="double" value="1.6162822231837015163"/>
     <V type="double" value="1.2852994728019675463"/>
    </Chem>
    <type type="int" value="0"/>
   </Vertex1>
   <Vertex1 ref_type="Vertex" ref_id="87">
    <Pos>
     <V type="double" value="1.6713514230095878332"/>
     <V type="double" value="2.8633460265478771767"/>
     <V type="double" value="0"/>
    </Pos>
    <Normal>
     <V type="double" value="0"/>
     <V type="double" value="0"/>
     <V type="double" value="1"/>
    </Normal>
    <Polarity>
     <V type="double" value="0.63106248439477197198"/>
     <V type="double" value="0.77573200320052448919"/>
     <V type="double" value="0"/>
    </Polarity>
    <Area type="double" value="2.5577311337624317744"/>
    <Chem>
     <V type="double" value="1.6102105557315706807"/>
     <V type="double" value="1.3128950978047999598"/>
    </Chem>
    <type type="int" value="0"/>
   </Vertex1>
   <Vertex1 ref_type="Vertex" ref_id="88">
    <Pos>
     <V type="double" value="4.2082204854929452509"/>
     <V type="double" value="1.4923977545898745589"/>
     <V type="double" value="0"/>
    </Pos>
    <Normal>
     <V type="double" value="0"/>
     <V type="double" value="0"/>
     <V type="double" value="1"/>
    </Normal>
    <Polarity>
     <V type="double" value="0.12845763462980522296"/>
     <V type="double" value="0.99171499741877222611"/>
     <V type="double" value="0"/>
    </Polarity>
    <Area type="double" value="2.4497602073944588774"/>
    <Chem>
     <V type="double" value="1.637682457991913143"/>
     <V type="double" value="1.3065670203254751147"/>
    </Chem>
    <type type="int" value="0"/>
   </Vertex1>
   <Vertex1 ref_type="Vertex" ref_id="89">
    <Pos>
     <V type="double" value="3.4944621868059071446"/>
     <V type="double" value="-0.16448302206485918009"/>
     <V type="double" value="0"/>
    </Pos>
    <Normal>
     <V type="double" value="0"/>
     <V type="double" value="0"/>
     <V type="double" value="1"/>
    </Normal>
    <Polarity>
     <V type="double" value="0.96271957337491176343"/>
     <V type="double" value="0.27050142890718331667"/>
     <V type="double" value="0"/>
    </Polarity>
    <Area type="double" value="2.3313100964426864969"/>
    <Chem>
     <V type="double" value="1.6715424161445484597"/>
     <V type="double" value="1.3631140775072951854"/>
    </Chem>
    <type type="int" value="0"/>
   </Vertex1>
   <Vertex1 ref_type="Vertex" ref_id="90">
    <Pos>
     <V type="double" value="-0.14834763144546730951"/>
     <V type="double" value="5.9624601613163568103"/>
     <V type="double" value="0"/>
    </Pos>
    <Normal>
     <V type="double" value="0"/>
     <V type="double" value="0"/>
     <V type="double" value="1"/>
    </Normal>
    <Polarity>
     <V type="double" value="0.79024877862456244237"/>
     <V type="double" value="0.61278615183633777797"/>
     <V type="double" value="0"/>
    </Polarity>
    <Area type="double" value="2.3767149001721721291"/>
    <Chem>
     <V type="double" value="1.6731893320137278813"/>
     <V type="double" value="1.4213720047680677983"/>
    </Chem>
    <type type="int" value="0"/>
   </Vertex1>
   <Vertex1 ref_type="Vertex" ref_id="91">
    <Pos>
     <V type="double" value="1.8918170245987140365"/>
     <V type="double" value="-0.14601033495936388551"/>
     <V type="double" value="0"/>
    </Pos>
    <Normal>
     <V type="double" value="0"/>
     <V type="double" value="0"/>
     <V type="double" value="1"/>
    </Normal>
    <Polarity>
     <V type="double" value="0.98258051862789774766"/>
     <V type="double" value="0.18583736011074708516"/>
     <V type="double" value="0"/>
    </Polarity>
    <Area type="double" value="2.3527320515296170633"/>
    <Chem>
     <V type="double" value="1.7073638981914716073"/>
     <V type="double" value="1.3993965614389018981"/>
    </Chem>
    <type type="int" value="0"/>
   </Vertex1>
   <Vertex1 ref_type="Vertex" ref_id="92">
    <Pos>
     <V type="double" value="0.8070751061433907303"/>
     <V type="double" value="13.543168121613135213"/>
     <V type="double" value="0"/>
    </Pos>
    <Normal>
     <V type="double" value="0"/>
     <V type="double" value="0"/>
     <V type="double" value="1"/>
    </Normal>
    <Polarity>
     <V type="double" value="0.99598275583821749279"/>
     <V type="double" value="-0.08954524036993651015"/>
     <V type="double" value="0"/>
    </Polarity>
    <Area type="double" value="2.774856493985087269"/>
    <Chem>
     <V type="double" value="1.7176999919742856893"/>
     <V type="double" value="1.3604381204935551697"/>
    </Chem>
    <type type="int" value="0"/>
   </Vertex1>
   <Vertex1 ref_type="Vertex" ref_id="93">
    <Pos>
     <V type="double" value="4.2896521218773058237"/>
     <V type="double" value="4.591171343793038595"/>
     <V type="double" value="0"/>
    </Pos>
    <Normal>
     <V type="double" value="0"/>
     <V type="double" value="0"/>
     <V type="double" value="1"/>
    </Normal>
    <Polarity>
     <V type="double" value="0.2624837218226547253"/>
     <V type="double" value="0.96493642058848994036"/>
     <V type="double" value="0"/>
    </Polarity>
    <Area type="double" value="2.9320420737809826939"/>
    <Chem>
     <V type="double" value="1.5361746980851367361"/>
     <V type="double" value="1.2431603614113131417"/>
    </Chem>
    <type type="int" value="0"/>
   </Vertex1>
   <Vertex1 ref_type="Vertex" ref_id="94">
    <Pos>
     <V type="double" value="1.0168279387740193354"/>
     <V type="double" value="10.45214194691262044"/>
     <V type="double" value="0"/>
    </Pos>
    <Normal>
     <V type="double" value="0"/>
     <V type="double" value="0"/>
     <V type="double" value="1"/>
    </Normal>
    <Polarity>
     <V type="double" value="0.30958318581361621291"/>
     <V type="double" value="0.95087236318103807164"/>
     <V type="double" value="0"/>
    </Polarity>
    <Area type="double" value="2.8036486846096573267"/>
    <Chem>
     <V type="double" value="1.537908688290469339"/>
     <V type="double" value="1.2409625773576611341"/>
    </Chem>
    <type type="int" value="0"/>
   </Vertex1>
   <Vertex1 ref_type="Vertex" ref_id="95">
    <Pos>
     <V type="double" value="-0.051408728962897227988"/>
     <V type="double" value="12.077689976258184856"/>
     <V type="double" value="0"/>
    </Pos>
    <Normal>
     <V type="double" value="0"/>
     <V type="double" value="0"/>
     <V type="double" value="1"/>
    </Normal>
    <Polarity>
     <V type="double" value="0.77131998197314677324"/>
     <V type="double" value="0.63644755118465545785"/>
     <V type="double" value="0"/>
    </Polarity>
    <Area type="double" value="2.7176227296509956055"/>
    <Chem>
     <V type="double" value="1.6470079173634324388"/>
     <V type="double" value="1.3842885793215746748"/>
    </Chem>
    <type type="int" value="0"/>
   </Vertex1>
   <Vertex1 ref_type="Vertex" ref_id="96">
    <Pos>
     <V type="double" value="2.5835528525000297506"/>
     <V type="double" value="1.3733041868373108141"/>
     <V type="double" value="0"/>
    </Pos>
    <Normal>
     <V type="double" value="0"/>
     <V type="double" value="0"/>
     <V type="double" value="1"/>
    </Normal>
    <Polarity>
     <V type="double" value="0.9194109193819663961"/>
     <V type="double" value="0.39329831085475996932"/>
     <V type="double" value="0"/>
    </Polarity>
    <Area type="double" value="2.455314747440694223"/>
    <Chem>
     <V type="double" value="1.6808402971037803564"/>
     <V type="double" value="1.3402118120057189277"/>
    </Chem>
    <type type="int" value="0"/>
   </Vertex1>
   <Vertex1 ref_type="Vertex" ref_id="97">
    <Pos>
     <V type="double" value="-0.10956841657088434161"/>
     <V type="double" value="9.0838736256947836267"/>
     <V type="double" value="0"/>
    </Pos>
    <Normal>
     <V type="double" value="0"/>
     <V type="double" value="0"/>
     <V type="double" value="1"/>
    </Normal>
    <Polarity>
     <V type="double" value="0.85573460543317458882"/>
     <V type="double" value="0.51741500274357066225"/>
     <V type="double" value="0"/>
    </Polarity>
    <Area type="double" value="2.6418811817051821578"/>
    <Chem>
     <V type="double" value="1.6456797884279357191"/>
     <V type="double" value="1.368591948986898732"/>
    </Chem>
    <type type="int" value="0"/>
   </Vertex1>
   <Vertex1 ref_type="Vertex" ref_id="98">
    <Pos>
     <V type="double" value="2.5381761897625061408"/>
     <V type="double" value="7.5033315066759227463"/>
     <V type="double" value="0"/>
    </Pos>
    <Normal>
     <V type="double" value="0"/>
     <V type="double" value="0"/>
     <V type="double" value="1"/>
    </Normal>
    <Polarity>
     <V type="double" value="-0.03468867013827994783"/>
     <V type="double" value="0.99939816698052708066"/>
     <V type="double" value="0"/>
    </Polarity>
    <Area type="double" value="2.7073638748080188776"/>
    <Chem>
     <V type="double" value="1.6032121344218479564"/>
     <V type="double" value="1.2552488179522349743"/>
    </Chem>
    <type type="int" value="0"/>
   </Vertex1>
   <Vertex1 ref_type="Vertex" ref_id="99">
    <Pos>
     <V type="double" value="8.8320461244432273418"/>
     <V type="double" value="2.8504322329270466163"/>
     <V type="double" value="0"/>
    </Pos>
    <Normal>
     <V type="double" value="0"/>
     <V type="double" value="0"/>
     <V type="double" value="1"/>
    </Normal>
    <Polarity>
     <V type="double" value="-0.96557902875408430088"/>
     <V type="double" value="-0.26010985992522300814"/>
     <V type="double" value="0"/>
    </Polarity>
    <Area type="double" value="2.8426197530034795768"/>
    <Chem>
     <V type="double" value="1.6028930048198875014"/>
     <V type="double" value="1.2544632153990158407"/>
    </Chem>
    <type type="int" value="0"/>
   </Vertex1>
   <Vertex2 ref_type="Vertex" ref_id="100">
    <Pos>
     <V type="double" value="9.5262794414709848212"/>
     <V type="double" value="14.388697601094321499"/>
     <V type="double" value="0"/>
    </Pos>
    <Normal>
     <V type="double" value="0"/>
     <V type="double" value="0"/>
     <V type="double" value="1"/>
    </Normal>
   </Vertex2>
   <Vertex2 ref_type="Vertex" ref_id="101">
    <Pos>
     <V type="double" value="14.722431865357604508"/>
     <V type="double" value="14.326427226532292281"/>
     <V type="double" value="0"/>
    </Pos>
    <Normal>
     <V type="double" value="0"/>
     <V type="double" value="0"/>
     <V type="double" value="1"/>
    </Normal>
   </Vertex2>
   <Vertex2 ref_type="Vertex" ref_id="102">
    <Pos>
     <V type="double" value="12.175025482689949996"/>
     <V type="double" value="13.942536820878615345"/>
     <V type="double" value="0"/>
    </Pos>
    <Normal>
     <V type="double" value="0"/>
     <V type="double" value="0"/>
     <V type="double" value="1"/>
    </Normal>
   </Vertex2>
   <Vertex2 ref_type="Vertex" ref_id="103">
    <Pos>
     <V type="double" value="14.959754494349809306"/>
     <V type="double" value="14.197700689291284704"/>
     <V type="double" value="0"/>
    </Pos>
    <Normal>
     <V type="double" value="0"/>
     <V type="double" value="0"/>
     <V type="double" value="0"/>
    </Normal>
   </Vertex2>
   <Vertex2 ref_type="Vertex" ref_id="104">
    <Pos>
     <V type="double" value="13.856406460360663147"/>
     <V type="double" value="-0.98198363339578187414"/>
     <V type="double" value="0"/>
    </Pos>
    <Normal>
     <V type="double" value="0"/>
     <V type="double" value="0"/>
     <V type="double" value="1"/>
    </Normal>
   </Vertex2>
   <Vertex2 ref_type="Vertex" ref_id="105">
    <Pos>
     <V type="double" value="16.544152175079712919"/>
     <V type="double" value="11.386152850169239059"/>
     <V type="double" value="0"/>
    </Pos>
    <Normal>
     <V type="double" value="0"/>
     <V type="double" value="0"/>
     <V type="double" value="1"/>
    </Normal>
   </Vertex2>
   <Vertex2 ref_type="Vertex" ref_id="106">
    <Pos>
     <V type="double" value="17.336616644647719454"/>
     <V type="double" value="11.009300286453134632"/>
     <V type="double" value="0"/>
    </Pos>
    <Normal>
     <V type="double" value="0"/>
     <V type="double" value="0"/>
     <V type="double" value="1"/>
    </Normal>
   </Vertex2>
   <Vertex2 ref_type="Vertex" ref_id="107">
    <Pos>
     <V type="double" value="15.588457267829513242"/>
     <V type="double" value="-0.88049711740879532673"/>
     <V type="double" value="0"/>
    </Pos>
    <Normal>
     <V type="double" value="0"/>
     <V type="double" value="0"/>
     <V type="double" value="1"/>
    </Normal>
   </Vertex2>
   <Vertex2 ref_type="Vertex" ref_id="108">
    <Pos>
     <V type="double" value="15.671722381326423701"/>
     <V type="double" value="13.811521077568265525"/>
     <V type="double" value="0"/>
    </Pos>
    <Normal>
     <V type="double" value="0"/>
     <V type="double" value="0"/>
     <V type="double" value="1"/>
    </Normal>
   </Vertex2>
   <Vertex2 ref_type="Vertex" ref_id="109">
    <Pos>
     <V type="double" value="10.335346591816021444"/>
     <V type="double" value="14.03095559764518363"/>
     <V type="double" value="0"/>
    </Pos>
    <Normal>
     <V type="double" value="0"/>
     <V type="double" value="0"/>
     <V type="double" value="1"/>
    </Normal>
   </Vertex2>
   <Vertex2 ref_type="Vertex" ref_id="110">
    <Pos>
     <V type="double" value="14.63390241533154601"/>
     <V type="double" value="12.129738764080901348"/>
     <V type="double" value="0"/>
    </Pos>
    <Normal>
     <V type="double" value="0"/>
     <V type="double" value="0"/>
     <V type="double" value="1"/>
    </Normal>
   </Vertex2>
   <Vertex2 ref_type="Vertex" ref_id="111">
    <Pos>
     <V type="double" value="17.540727260980357727"/>
     <V type="double" value="12.872856394560118432"/>
     <V type="double" value="0"/>
    </Pos>
    <Normal>
     <V type="double" value="0"/>
     <V type="double" value="0"/>
     <V type="double" value="1"/>
    </Normal>
   </Vertex2>
   <Vertex2 ref_type="Vertex" ref_id="112">
    <Pos>
     <V type="double" value="14.551035842653568864"/>
     <V type="double" value="9.3426650210368276106"/>
     <V type="double" value="0"/>
    </Pos>
    <Normal>
     <V type="double" value="0"/>
     <V type="double" value="0"/>
     <V type="double" value="1"/>
    </Normal>
   </Vertex2>
   <Vertex2 ref_type="Vertex" ref_id="113">
    <Pos>
     <V type="double" value="12.124355653087262041"/>
     <V type="double" value="-1.0257129009974341738"/>
     <V type="double" value="0"/>
    </Pos>
    <Normal>
     <V type="double" value="0"/>
     <V type="double" value="0"/>
     <V type="double" value="1"/>
    </Normal>
   </Vertex2>
   <Vertex2 ref_type="Vertex" ref_id="114">
    <Pos>
     <V type="double" value="1.7529572840015243962"/>
     <V type="double" value="13.884554478450104043"/>
     <V type="double" value="0"/>
    </Pos>
    <Normal>
     <V type="double" value="0"/>
     <V type="double" value="0"/>
     <V type="double" value="1"/>
    </Normal>
   </Vertex2>
   <Vertex2 ref_type="Vertex" ref_id="115">
    <Pos>
     <V type="double" value="12.035520831862873692"/>
     <V type="double" value="12.890425154134332431"/>
     <V type="double" value="0"/>
    </Pos>
    <Normal>
     <V type="double" value="0"/>
     <V type="double" value="0"/>
     <V type="double" value="1"/>
    </Normal>
   </Vertex2>
   <Vertex2 ref_type="Vertex" ref_id="116">
    <Pos>
     <V type="double" value="12.943847980475498005"/>
     <V type="double" value="-0.36844294453996884187"/>
     <V type="double" value="0"/>
    </Pos>
    <Normal>
     <V type="double" value="0"/>
     <V type="double" value="0"/>
     <V type="double" value="1"/>
    </Normal>
   </Vertex2>
   <Vertex2 ref_type="Vertex" ref_id="117">
    <Pos>
     <V type="double" value="0.86602540363314017835"/>
     <V type="double" value="14.598645629826751957"/>
     <V type="double" value="0"/>
    </Pos>
    <Normal>
     <V type="double" value="0"/>
     <V type="double" value="0"/>
     <V type="double" value="1"/>
    </Normal>
   </Vertex2>
   <Vertex2 ref_type="Vertex" ref_id="118">
    <Pos>
     <V type="double" value="7.794228634322034388"/>
     <V type="double" value="14.559232388480802811"/>
     <V type="double" value="0"/>
    </Pos>
    <Normal>
     <V type="double" value="0"/>
     <V type="double" value="0"/>
     <V type="double" value="1"/>
    </Normal>
   </Vertex2>
   <Vertex2 ref_type="Vertex" ref_id="119">
    <Pos>
     <V type="double" value="12.875954172445336354"/>
     <V type="double" value="11.227223126881542115"/>
     <V type="double" value="0"/>
    </Pos>
    <Normal>
     <V type="double" value="0"/>
     <V type="double" value="0"/>
     <V type="double" value="1"/>
    </Normal>
   </Vertex2>
   <Vertex2 ref_type="Vertex" ref_id="120">
    <Pos>
     <V type="double" value="6.0621778264427215177"/>
     <V type="double" value="14.511435201985964483"/>
     <V type="double" value="0"/>
    </Pos>
    <Normal>
     <V type="double" value="0"/>
     <V type="double" value="0"/>
     <V type="double" value="1"/>
    </Normal>
   </Vertex2>
   <Vertex2 ref_type="Vertex" ref_id="121">
    <Pos>
     <V type="double" value="10.065657541701009237"/>
     <V type="double" value="14.150202932128228994"/>
     <V type="double" value="0"/>
    </Pos>
    <Normal>
     <V type="double" value="0"/>
     <V type="double" value="0"/>
     <V type="double" value="0"/>
    </Normal>
   </Vertex2>
   <Vertex2 ref_type="Vertex" ref_id="122">
    <Pos>
     <V type="double" value="8.8745986013149629201"/>
     <V type="double" value="4.9774950550577345965"/>
     <V type="double" value="0"/>
    </Pos>
    <Normal>
     <V type="double" value="0"/>
     <V type="double" value="0"/>
     <V type="double" value="1"/>
    </Normal>
   </Vertex2>
   <Vertex2 ref_type="Vertex" ref_id="123">
    <Pos>
     <V type="double" value="9.7203510436030420294"/>
     <V type="double" value="5.4108962006418028778"/>
     <V type="double" value="0"/>
    </Pos>
    <Normal>
     <V type="double" value="0"/>
     <V type="double" value="0"/>
     <V type="double" value="1"/>
    </Normal>
   </Vertex2>
   <Vertex2 ref_type="Vertex" ref_id="124">
    <Pos>
     <V type="double" value="9.6572768112991962397"/>
     <V type="double" value="6.4729664363004877359"/>
     <V type="double" value="0"/>
    </Pos>
    <Normal>
     <V type="double" value="0"/>
     <V type="double" value="0"/>
     <V type="double" value="1"/>
    </Normal>
   </Vertex2>
   <Vertex2 ref_type="Vertex" ref_id="125">
    <Pos>
     <V type="double" value="7.9197806351943871306"/>
     <V type="double" value="5.6462402487576213161"/>
     <V type="double" value="0"/>
    </Pos>
    <Normal>
     <V type="double" value="0"/>
     <V type="double" value="0"/>
     <V type="double" value="1"/>
    </Normal>
   </Vertex2>
   <Vertex2 ref_type="Vertex" ref_id="126">
    <Pos>
     <V type="double" value="-0.7473952895853006595"/>
     <V type="double" value="-0.43150887181577207707"/>
     <V type="double" value="0"/>
    </Pos>
    <Normal>
     <V type="double" value="0"/>
     <V type="double" value="0"/>
     <V type="double" value="1"/>
    </Normal>
   </Vertex2>
   <Vertex2 ref_type="Vertex" ref_id="127">
    <Pos>
     <V type="double" value="16.454482672237663365"/>
     <V type="double" value="14.32762606231765723"/>
     <V type="double" value="0"/>
    </Pos>
    <Normal>
     <V type="double" value="0"/>
     <V type="double" value="0"/>
     <V type="double" value="1"/>
    </Normal>
   </Vertex2>
   <Vertex2 ref_type="Vertex" ref_id="128">
    <Pos>
     <V type="double" value="2.6598018661549893693"/>
     <V type="double" value="6.4898369620793872059"/>
     <V type="double" value="0"/>
    </Pos>
    <Normal>
     <V type="double" value="0"/>
     <V type="double" value="0"/>
     <V type="double" value="1"/>
    </Normal>
   </Vertex2>
   <Vertex2 ref_type="Vertex" ref_id="129">
    <Pos>
     <V type="double" value="2.5801129009019474481"/>
     <V type="double" value="5.5164250096708871141"/>
     <V type="double" value="0"/>
    </Pos>
    <Normal>
     <V type="double" value="0"/>
     <V type="double" value="0"/>
     <V type="double" value="1"/>
    </Normal>
   </Vertex2>
   <Vertex2 ref_type="Vertex" ref_id="130">
    <Pos>
     <V type="double" value="3.1890334262470436677"/>
     <V type="double" value="5.063045346458590501"/>
     <V type="double" value="0"/>
    </Pos>
    <Normal>
     <V type="double" value="0"/>
     <V type="double" value="0"/>
     <V type="double" value="1"/>
    </Normal>
   </Vertex2>
   <Vertex2 ref_type="Vertex" ref_id="131">
    <Pos>
     <V type="double" value="4.5189023755117112557"/>
     <V type="double" value="5.55948752536633517"/>
     <V type="double" value="0"/>
    </Pos>
    <Normal>
     <V type="double" value="0"/>
     <V type="double" value="0"/>
     <V type="double" value="1"/>
    </Normal>
   </Vertex2>
   <Vertex2 ref_type="Vertex" ref_id="132">
    <Pos>
     <V type="double" value="4.264307340521126477"/>
     <V type="double" value="6.7258168455782589845"/>
     <V type="double" value="0"/>
    </Pos>
    <Normal>
     <V type="double" value="0"/>
     <V type="double" value="0"/>
     <V type="double" value="1"/>
    </Normal>
   </Vertex2>
   <Vertex2 ref_type="Vertex" ref_id="133">
    <Pos>
     <V type="double" value="-0.85384076434708366943"/>
     <V type="double" value="0.49296519592005572097"/>
     <V type="double" value="0"/>
    </Pos>
    <Normal>
     <V type="double" value="0"/>
     <V type="double" value="0"/>
     <V type="double" value="1"/>
    </Normal>
   </Vertex2>
   <Vertex2 ref_type="Vertex" ref_id="134">
    <Pos>
     <V type="double" value="7.0953774249203691582"/>
     <V type="double" value="5.1617715347716330854"/>
     <V type="double" value="0"/>
    </Pos>
    <Normal>
     <V type="double" value="0"/>
     <V type="double" value="0"/>
     <V type="double" value="1"/>
    </Normal>
   </Vertex2>
   <Vertex2 ref_type="Vertex" ref_id="135">
    <Pos>
     <V type="double" value="16.442432162001072271"/>
     <V type="double" value="9.4270010908811414652"/>
     <V type="double" value="0"/>
    </Pos>
    <Normal>
     <V type="double" value="0"/>
     <V type="double" value="0"/>
     <V type="double" value="1"/>
    </Normal>
   </Vertex2>
   <Vertex2 ref_type="Vertex" ref_id="136">
    <Pos>
     <V type="double" value="16.388560337364769026"/>
     <V type="double" value="6.6238502917622561483"/>
     <V type="double" value="0"/>
    </Pos>
    <Normal>
     <V type="double" value="0"/>
     <V type="double" value="0"/>
     <V type="double" value="1"/>
    </Normal>
   </Vertex2>
   <Vertex2 ref_type="Vertex" ref_id="137">
    <Pos>
     <V type="double" value="16.337968288386264248"/>
     <V type="double" value="8.731995453020175546"/>
     <V type="double" value="0"/>
    </Pos>
    <Normal>
     <V type="double" value="0"/>
     <V type="double" value="0"/>
     <V type="double" value="1"/>
    </Normal>
   </Vertex2>
   <Vertex2 ref_type="Vertex" ref_id="138">
    <Pos>
     <V type="double" value="17.532481936963407065"/>
     <V type="double" value="2.1223831666076620195"/>
     <V type="double" value="0"/>
    </Pos>
    <Normal>
     <V type="double" value="0"/>
     <V type="double" value="0"/>
     <V type="double" value="1"/>
    </Normal>
   </Vertex2>
   <Vertex2 ref_type="Vertex" ref_id="139">
    <Pos>
     <V type="double" value="9.7959684915859970289"/>
     <V type="double" value="14.269450266611276135"/>
     <V type="double" value="0"/>
    </Pos>
    <Normal>
     <V type="double" value="0"/>
     <V type="double" value="0"/>
     <V type="double" value="0"/>
    </Normal>
   </Vertex2>
   <Vertex2 ref_type="Vertex" ref_id="140">
    <Pos>
     <V type="double" value="16.31209915038457936"/>
     <V type="double" value="2.7429392239860987956"/>
     <V type="double" value="0"/>
    </Pos>
    <Normal>
     <V type="double" value="0"/>
     <V type="double" value="0"/>
     <V type="double" value="1"/>
    </Normal>
   </Vertex2>
   <Vertex2 ref_type="Vertex" ref_id="141">
    <Pos>
     <V type="double" value="4.3334992139772081643"/>
     <V type="double" value="11.729525411476346974"/>
     <V type="double" value="0"/>
    </Pos>
    <Normal>
     <V type="double" value="0"/>
     <V type="double" value="0"/>
     <V type="double" value="1"/>
    </Normal>
   </Vertex2>
   <Vertex2 ref_type="Vertex" ref_id="142">
    <Pos>
     <V type="double" value="4.2282815463442879889"/>
     <V type="double" value="12.411370633742745184"/>
     <V type="double" value="0"/>
    </Pos>
    <Normal>
     <V type="double" value="0"/>
     <V type="double" value="0"/>
     <V type="double" value="1"/>
    </Normal>
   </Vertex2>
   <Vertex2 ref_type="Vertex" ref_id="143">
    <Pos>
     <V type="double" value="5.9391578962409505849"/>
     <V type="double" value="11.548090137706481073"/>
     <V type="double" value="0"/>
    </Pos>
    <Normal>
     <V type="double" value="0"/>
     <V type="double" value="0"/>
     <V type="double" value="1"/>
    </Normal>
   </Vertex2>
   <Vertex2 ref_type="Vertex" ref_id="144">
    <Pos>
     <V type="double" value="5.1079496197273419611"/>
     <V type="double" value="11.090544282794608577"/>
     <V type="double" value="0"/>
    </Pos>
    <Normal>
     <V type="double" value="0"/>
     <V type="double" value="0"/>
     <V type="double" value="1"/>
    </Normal>
   </Vertex2>
   <Vertex2 ref_type="Vertex" ref_id="145">
    <Pos>
     <V type="double" value="6.1505429224830621138"/>
     <V type="double" value="12.550662632760237969"/>
     <V type="double" value="0"/>
    </Pos>
    <Normal>
     <V type="double" value="0"/>
     <V type="double" value="0"/>
     <V type="double" value="1"/>
    </Normal>
   </Vertex2>
   <Vertex2 ref_type="Vertex" ref_id="146">
    <Pos>
     <V type="double" value="12.284648780722225325"/>
     <V type="double" value="7.0132669072941205002"/>
     <V type="double" value="0"/>
    </Pos>
    <Normal>
     <V type="double" value="0"/>
     <V type="double" value="0"/>
     <V type="double" value="1"/>
    </Normal>
   </Vertex2>
   <Vertex2 ref_type="Vertex" ref_id="147">
    <Pos>
     <V type="double" value="13.267244842196742383"/>
     <V type="double" value="6.6878180798777275839"/>
     <V type="double" value="0"/>
    </Pos>
    <Normal>
     <V type="double" value="0"/>
     <V type="double" value="0"/>
     <V type="double" value="1"/>
    </Normal>
   </Vertex2>
   <Vertex2 ref_type="Vertex" ref_id="148">
    <Pos>
     <V type="double" value="13.650108999720005798"/>
     <V type="double" value="6.8502973905791817444"/>
     <V type="double" value="0"/>
    </Pos>
    <Normal>
     <V type="double" value="0"/>
     <V type="double" value="0"/>
     <V type="double" value="1"/>
    </Normal>
   </Vertex2>
   <Vertex2 ref_type="Vertex" ref_id="149">
    <Pos>
     <V type="double" value="8.6170162527952616216"/>
     <V type="double" value="7.1210599568474588494"/>
     <V type="double" value="0"/>
    </Pos>
    <Normal>
     <V type="double" value="0"/>
     <V type="double" value="0"/>
     <V type="double" value="1"/>
    </Normal>
   </Vertex2>
   <Vertex2 ref_type="Vertex" ref_id="150">
    <Pos>
     <V type="double" value="8.0686453922329270938"/>
     <V type="double" value="6.6484918373059143093"/>
     <V type="double" value="0"/>
    </Pos>
    <Normal>
     <V type="double" value="0"/>
     <V type="double" value="0"/>
     <V type="double" value="1"/>
    </Normal>
   </Vertex2>
   <Vertex2 ref_type="Vertex" ref_id="151">
    <Pos>
     <V type="double" value="14.834921814531124795"/>
     <V type="double" value="8.4625691436312777682"/>
     <V type="double" value="0"/>
    </Pos>
    <Normal>
     <V type="double" value="0"/>
     <V type="double" value="0"/>
     <V type="double" value="1"/>
    </Normal>
   </Vertex2>
   <Vertex2 ref_type="Vertex" ref_id="152">
    <Pos>
     <V type="double" value="17.180306030815799545"/>
     <V type="double" value="4.0809456889968309667"/>
     <V type="double" value="0"/>
    </Pos>
    <Normal>
     <V type="double" value="0"/>
     <V type="double" value="0"/>
     <V type="double" value="1"/>
    </Normal>
   </Vertex2>
   <Vertex2 ref_type="Vertex" ref_id="153">
    <Pos>
     <V type="double" value="14.07900516870197194"/>
     <V type="double" value="2.2349627401344962507"/>
     <V type="double" value="0"/>
    </Pos>
    <Normal>
     <V type="double" value="0"/>
     <V type="double" value="0"/>
     <V type="double" value="1"/>
    </Normal>
   </Vertex2>
   <Vertex2 ref_type="Vertex" ref_id="154">
    <Pos>
     <V type="double" value="15.867184692463375484"/>
     <V type="double" value="1.1838293654624016948"/>
     <V type="double" value="0"/>
    </Pos>
    <Normal>
     <V type="double" value="0"/>
     <V type="double" value="0"/>
     <V type="double" value="1"/>
    </Normal>
   </Vertex2>
   <Vertex2 ref_type="Vertex" ref_id="155">
    <Pos>
     <V type="double" value="17.277542928643022435"/>
     <V type="double" value="4.9751940608429787716"/>
     <V type="double" value="0"/>
    </Pos>
    <Normal>
     <V type="double" value="0"/>
     <V type="double" value="0"/>
     <V type="double" value="1"/>
    </Normal>
   </Vertex2>
   <Vertex2 ref_type="Vertex" ref_id="156">
    <Pos>
     <V type="double" value="6.1013649412861195032"/>
     <V type="double" value="8.469376562136581299"/>
     <V type="double" value="0"/>
    </Pos>
    <Normal>
     <V type="double" value="0"/>
     <V type="double" value="0"/>
     <V type="double" value="1"/>
    </Normal>
   </Vertex2>
   <Vertex2 ref_type="Vertex" ref_id="157">
    <Pos>
     <V type="double" value="6.6873997217447644914"/>
     <V type="double" value="7.9580721474734561482"/>
     <V type="double" value="0"/>
    </Pos>
    <Normal>
     <V type="double" value="0"/>
     <V type="double" value="0"/>
     <V type="double" value="1"/>
    </Normal>
   </Vertex2>
   <Vertex2 ref_type="Vertex" ref_id="158">
    <Pos>
     <V type="double" value="9.4104476748070933212"/>
     <V type="double" value="9.4294154362584343687"/>
     <V type="double" value="0"/>
    </Pos>
    <Normal>
     <V type="double" value="0"/>
     <V type="double" value="0"/>
     <V type="double" value="1"/>
    </Normal>
   </Vertex2>
   <Vertex2 ref_type="Vertex" ref_id="159">
    <Pos>
     <V type="double" value="9.5216440646318751817"/>
     <V type="double" value="8.2460227291863876786"/>
     <V type="double" value="0"/>
    </Pos>
    <Normal>
     <V type="double" value="0"/>
     <V type="double" value="0"/>
     <V type="double" value="1"/>
    </Normal>
   </Vertex2>
   <Vertex2 ref_type="Vertex" ref_id="160">
    <Pos>
     <V type="double" value="8.6867690039645069078"/>
     <V type="double" value="7.6870093366060245899"/>
     <V type="double" value="0"/>
    </Pos>
    <Normal>
     <V type="double" value="0"/>
     <V type="double" value="0"/>
     <V type="double" value="1"/>
    </Normal>
   </Vertex2>
   <Vertex2 ref_type="Vertex" ref_id="161">
    <Pos>
     <V type="double" value="5.1961524225213588934"/>
     <V type="double" value="-1.0138140489463425276"/>
     <V type="double" value="0"/>
    </Pos>
    <Normal>
     <V type="double" value="0"/>
     <V type="double" value="0"/>
     <V type="double" value="1"/>
    </Normal>
   </Vertex2>
   <Vertex2 ref_type="Vertex" ref_id="162">
    <Pos>
     <V type="double" value="5.8422534316386673936"/>
     <V type="double" value="-0.50720133974268089005"/>
     <V type="double" value="0"/>
    </Pos>
    <Normal>
     <V type="double" value="0"/>
     <V type="double" value="0"/>
     <V type="double" value="1"/>
    </Normal>
   </Vertex2>
   <Vertex2 ref_type="Vertex" ref_id="163">
    <Pos>
     <V type="double" value="6.8444399504054418415"/>
     <V type="double" value="1.0042770944873984362"/>
     <V type="double" value="0"/>
    </Pos>
    <Normal>
     <V type="double" value="0"/>
     <V type="double" value="0"/>
     <V type="double" value="1"/>
    </Normal>
   </Vertex2>
   <Vertex2 ref_type="Vertex" ref_id="164">
    <Pos>
     <V type="double" value="-0.067704258869749622818"/>
     <V type="double" value="3.8536038413074988895"/>
     <V type="double" value="0"/>
    </Pos>
    <Normal>
     <V type="double" value="0"/>
     <V type="double" value="0"/>
     <V type="double" value="1"/>
    </Normal>
   </Vertex2>
   <Vertex2 ref_type="Vertex" ref_id="165">
    <Pos>
     <V type="double" value="9.1350040164163139877"/>
     <V type="double" value="14.154250878895496157"/>
     <V type="double" value="0"/>
    </Pos>
    <Normal>
     <V type="double" value="0"/>
     <V type="double" value="0"/>
     <V type="double" value="0"/>
    </Normal>
   </Vertex2>
   <Vertex2 ref_type="Vertex" ref_id="166">
    <Pos>
     <V type="double" value="-0.9707593937732030831"/>
     <V type="double" value="5.4395318021240832707"/>
     <V type="double" value="0"/>
    </Pos>
    <Normal>
     <V type="double" value="0"/>
     <V type="double" value="0"/>
     <V type="double" value="1"/>
    </Normal>
   </Vertex2>
   <Vertex2 ref_type="Vertex" ref_id="167">
    <Pos>
     <V type="double" value="6.9282032304440823722"/>
     <V type="double" value="-1.0642260052661196568"/>
     <V type="double" value="0"/>
    </Pos>
    <Normal>
     <V type="double" value="0"/>
     <V type="double" value="0"/>
     <V type="double" value="1"/>
    </Normal>
   </Vertex2>
   <Vertex2 ref_type="Vertex" ref_id="168">
    <Pos>
     <V type="double" value="5.1230146757771999333"/>
     <V type="double" value="8.1666452817277566112"/>
     <V type="double" value="0"/>
    </Pos>
    <Normal>
     <V type="double" value="0"/>
     <V type="double" value="0"/>
     <V type="double" value="1"/>
    </Normal>
   </Vertex2>
   <Vertex2 ref_type="Vertex" ref_id="169">
    <Pos>
     <V type="double" value="5.177441280670343815"/>
     <V type="double" value="7.1205038273641525493"/>
     <V type="double" value="0"/>
    </Pos>
    <Normal>
     <V type="double" value="0"/>
     <V type="double" value="0"/>
     <V type="double" value="1"/>
    </Normal>
   </Vertex2>
   <Vertex2 ref_type="Vertex" ref_id="170">
    <Pos>
     <V type="double" value="6.045761579413700737"/>
     <V type="double" value="6.675764740194452429"/>
     <V type="double" value="0"/>
    </Pos>
    <Normal>
     <V type="double" value="0"/>
     <V type="double" value="0"/>
     <V type="double" value="1"/>
    </Normal>
   </Vertex2>
   <Vertex2 ref_type="Vertex" ref_id="171">
    <Pos>
     <V type="double" value="6.6383149724069925313"/>
     <V type="double" value="7.1438598602065708221"/>
     <V type="double" value="0"/>
    </Pos>
    <Normal>
     <V type="double" value="0"/>
     <V type="double" value="0"/>
     <V type="double" value="1"/>
    </Normal>
   </Vertex2>
   <Vertex2 ref_type="Vertex" ref_id="172">
    <Pos>
     <V type="double" value="6.1902063600096068896"/>
     <V type="double" value="9.6140408595748940712"/>
     <V type="double" value="0"/>
    </Pos>
    <Normal>
     <V type="double" value="0"/>
     <V type="double" value="0"/>
     <V type="double" value="1"/>
    </Normal>
   </Vertex2>
   <Vertex2 ref_type="Vertex" ref_id="173">
    <Pos>
     <V type="double" value="8.5145368107780914357"/>
     <V type="double" value="9.7662852705259748376"/>
     <V type="double" value="0"/>
    </Pos>
    <Normal>
     <V type="double" value="0"/>
     <V type="double" value="0"/>
     <V type="double" value="1"/>
    </Normal>
   </Vertex2>
   <Vertex2 ref_type="Vertex" ref_id="174">
    <Pos>
     <V type="double" value="7.7939865173869211645"/>
     <V type="double" value="9.1736705465490278044"/>
     <V type="double" value="0"/>
    </Pos>
    <Normal>
     <V type="double" value="0"/>
     <V type="double" value="0"/>
     <V type="double" value="1"/>
    </Normal>
   </Vertex2>
   <Vertex2 ref_type="Vertex" ref_id="175">
    <Pos>
     <V type="double" value="0.61844279063984675116"/>
     <V type="double" value="6.5108094064635508857"/>
     <V type="double" value="0"/>
    </Pos>
    <Normal>
     <V type="double" value="0"/>
     <V type="double" value="0"/>
     <V type="double" value="1"/>
    </Normal>
   </Vertex2>
   <Vertex2 ref_type="Vertex" ref_id="176">
    <Pos>
     <V type="double" value="-0.11354080048207582099"/>
     <V type="double" value="6.9106615373413928793"/>
     <V type="double" value="0"/>
    </Pos>
    <Normal>
     <V type="double" value="0"/>
     <V type="double" value="0"/>
     <V type="double" value="1"/>
    </Normal>
   </Vertex2>
   <Vertex2 ref_type="Vertex" ref_id="177">
    <Pos>
     <V type="double" value="1.6299610529391306279"/>
     <V type="double" value="7.1465964169339004641"/>
     <V type="double" value="0"/>
    </Pos>
    <Normal>
     <V type="double" value="0"/>
     <V type="double" value="0"/>
     <V type="double" value="1"/>
    </Normal>
   </Vertex2>
   <Vertex2 ref_type="Vertex" ref_id="178">
    <Pos>
     <V type="double" value="8.9393663038889776828"/>
     <V type="double" value="14.037027517796085263"/>
     <V type="double" value="0"/>
    </Pos>
    <Normal>
     <V type="double" value="0"/>
     <V type="double" value="0"/>
     <V type="double" value="0"/>
    </Normal>
   </Vertex2>
   <Vertex2 ref_type="Vertex" ref_id="179">
    <Pos>
     <V type="double" value="7.578060045824043911"/>
     <V type="double" value="0.65300316865622121121"/>
     <V type="double" value="0"/>
    </Pos>
    <Normal>
     <V type="double" value="0"/>
     <V type="double" value="0"/>
     <V type="double" value="1"/>
    </Normal>
   </Vertex2>
   <Vertex2 ref_type="Vertex" ref_id="180">
    <Pos>
     <V type="double" value="8.4905379148718331805"/>
     <V type="double" value="1.0656645173532555138"/>
     <V type="double" value="0"/>
    </Pos>
    <Normal>
     <V type="double" value="0"/>
     <V type="double" value="0"/>
     <V type="double" value="1"/>
    </Normal>
   </Vertex2>
   <Vertex2 ref_type="Vertex" ref_id="181">
    <Pos>
     <V type="double" value="7.6487456223456797844"/>
     <V type="double" value="-0.53814249862325935769"/>
     <V type="double" value="0"/>
    </Pos>
    <Normal>
     <V type="double" value="0"/>
     <V type="double" value="0"/>
     <V type="double" value="1"/>
    </Normal>
   </Vertex2>
   <Vertex2 ref_type="Vertex" ref_id="182">
    <Pos>
     <V type="double" value="1.5421712595599026407"/>
     <V type="double" value="7.9297837153421406597"/>
     <V type="double" value="0"/>
    </Pos>
    <Normal>
     <V type="double" value="0"/>
     <V type="double" value="0"/>
     <V type="double" value="1"/>
    </Normal>
   </Vertex2>
   <Vertex2 ref_type="Vertex" ref_id="183">
    <Pos>
     <V type="double" value="0.73315637007180933793"/>
     <V type="double" value="8.5642774052769929938"/>
     <V type="double" value="0"/>
    </Pos>
    <Normal>
     <V type="double" value="0"/>
     <V type="double" value="0"/>
     <V type="double" value="1"/>
    </Normal>
   </Vertex2>
   <Vertex2 ref_type="Vertex" ref_id="184">
    <Pos>
     <V type="double" value="-0.098874032766639974312"/>
     <V type="double" value="8.119981372469176506"/>
     <V type="double" value="0"/>
    </Pos>
    <Normal>
     <V type="double" value="0"/>
     <V type="double" value="0"/>
     <V type="double" value="1"/>
    </Normal>
   </Vertex2>
   <Vertex2 ref_type="Vertex" ref_id="185">
    <Pos>
     <V type="double" value="-0.097407855546342125841"/>
     <V type="double" value="5.0281875683638475039"/>
     <V type="double" value="0"/>
    </Pos>
    <Normal>
     <V type="double" value="0"/>
     <V type="double" value="0"/>
     <V type="double" value="1"/>
    </Normal>
   </Vertex2>
   <Vertex2 ref_type="Vertex" ref_id="186">
    <Pos>
     <V type="double" value="-0.73949978535760119147"/>
     <V type="double" value="3.4269504002458659464"/>
     <V type="double" value="0"/>
    </Pos>
    <Normal>
     <V type="double" value="0"/>
     <V type="double" value="0"/>
     <V type="double" value="1"/>
    </Normal>
   </Vertex2>
   <Vertex2 ref_type="Vertex" ref_id="187">
    <Pos>
     <V type="double" value="12.990381056761696854"/>
     <V type="double" value="14.382338890327140746"/>
     <V type="double" value="0"/>
    </Pos>
    <Normal>
     <V type="double" value="0"/>
     <V type="double" value="0"/>
     <V type="double" value="1"/>
    </Normal>
   </Vertex2>
   <Vertex2 ref_type="Vertex" ref_id="188">
    <Pos>
     <V type="double" value="3.4716408108531719989"/>
     <V type="double" value="7.0590278679394256045"/>
     <V type="double" value="0"/>
    </Pos>
    <Normal>
     <V type="double" value="0"/>
     <V type="double" value="0"/>
     <V type="double" value="1"/>
    </Normal>
   </Vertex2>
   <Vertex2 ref_type="Vertex" ref_id="189">
    <Pos>
     <V type="double" value="16.569993996096677336"/>
     <V type="double" value="0.73445086224987687906"/>
     <V type="double" value="0"/>
    </Pos>
    <Normal>
     <V type="double" value="0"/>
     <V type="double" value="0"/>
     <V type="double" value="1"/>
    </Normal>
   </Vertex2>
   <Vertex2 ref_type="Vertex" ref_id="190">
    <Pos>
     <V type="double" value="17.323495493442866433"/>
     <V type="double" value="0.99827521270314611979"/>
     <V type="double" value="0"/>
    </Pos>
    <Normal>
     <V type="double" value="0"/>
     <V type="double" value="0"/>
     <V type="double" value="1"/>
    </Normal>
   </Vertex2>
   <Vertex2 ref_type="Vertex" ref_id="191">
    <Pos>
     <V type="double" value="9.3306417289436502926"/>
     <V type="double" value="14.271474239994908828"/>
     <V type="double" value="0"/>
    </Pos>
    <Normal>
     <V type="double" value="0"/>
     <V type="double" value="0"/>
     <V type="double" value="0"/>
    </Normal>
   </Vertex2>
   <Vertex2 ref_type="Vertex" ref_id="192">
    <Pos>
     <V type="double" value="13.64057250876440186"/>
     <V type="double" value="10.728200117387848067"/>
     <V type="double" value="0"/>
    </Pos>
    <Normal>
     <V type="double" value="0"/>
     <V type="double" value="0"/>
     <V type="double" value="1"/>
    </Normal>
   </Vertex2>
   <Vertex2 ref_type="Vertex" ref_id="193">
    <Pos>
     <V type="double" value="13.597231365672563186"/>
     <V type="double" value="9.7857526643118752929"/>
     <V type="double" value="0"/>
    </Pos>
    <Normal>
     <V type="double" value="0"/>
     <V type="double" value="0"/>
     <V type="double" value="1"/>
    </Normal>
   </Vertex2>
   <Vertex2 ref_type="Vertex" ref_id="194">
    <Pos>
     <V type="double" value="12.976214032388474706"/>
     <V type="double" value="9.3457683127395494438"/>
     <V type="double" value="0"/>
    </Pos>
    <Normal>
     <V type="double" value="0"/>
     <V type="double" value="0"/>
     <V type="double" value="1"/>
    </Normal>
   </Vertex2>
   <Vertex2 ref_type="Vertex" ref_id="195">
    <Pos>
     <V type="double" value="12.226713082172253166"/>
     <V type="double" value="11.013352047940731637"/>
     <V type="double" value="0"/>
    </Pos>
    <Normal>
     <V type="double" value="0"/>
     <V type="double" value="0"/>
     <V type="double" value="1"/>
    </Normal>
   </Vertex2>
   <Vertex2 ref_type="Vertex" ref_id="196">
    <Pos>
     <V type="double" value="0.71368579791582709149"/>
     <V type="double" value="5.5297531719793688865"/>
     <V type="double" value="0"/>
    </Pos>
    <Normal>
     <V type="double" value="0"/>
     <V type="double" value="0"/>
     <V type="double" value="1"/>
    </Normal>
   </Vertex2>
   <Vertex2 ref_type="Vertex" ref_id="197">
    <Pos>
     <V type="double" value="0.1288084452270561453"/>
     <V type="double" value="10.112128166428378861"/>
     <V type="double" value="0"/>
    </Pos>
    <Normal>
     <V type="double" value="0"/>
     <V type="double" value="0"/>
     <V type="double" value="1"/>
    </Normal>
   </Vertex2>
   <Vertex2 ref_type="Vertex" ref_id="198">
    <Pos>
     <V type="double" value="0.8231975498777230893"/>
     <V type="double" value="9.4551547097441250855"/>
     <V type="double" value="0"/>
    </Pos>
    <Normal>
     <V type="double" value="0"/>
     <V type="double" value="0"/>
     <V type="double" value="1"/>
    </Normal>
   </Vertex2>
   <Vertex2 ref_type="Vertex" ref_id="199">
    <Pos>
     <V type="double" value="-1.0065054998850404555"/>
     <V type="double" value="9.5811062212982758268"/>
     <V type="double" value="0"/>
    </Pos>
    <Normal>
     <V type="double" value="0"/>
     <V type="double" value="0"/>
     <V type="double" value="1"/>
    </Normal>
   </Vertex2>
   <Vertex2 ref_type="Vertex" ref_id="200">
    <Pos>
     <V type="double" value="-0.93293696012427429487"/>
     <V type="double" value="8.4613685948635684042"/>
     <V type="double" value="0"/>
    </Pos>
    <Normal>
     <V type="double" value="0"/>
     <V type="double" value="0"/>
     <V type="double" value="1"/>
    </Normal>
   </Vertex2>
   <Vertex2 ref_type="Vertex" ref_id="201">
    <Pos>
     <V type="double" value="16.435523820060236488"/>
     <V type="double" value="-0.48905410157801032511"/>
     <V type="double" value="0"/>
    </Pos>
    <Normal>
     <V type="double" value="0"/>
     <V type="double" value="0"/>
     <V type="double" value="1"/>
    </Normal>
   </Vertex2>
   <Vertex2 ref_type="Vertex" ref_id="202">
    <Pos>
     <V type="double" value="4.1127902032852059477"/>
     <V type="double" value="0.59517407505746122709"/>
     <V type="double" value="0"/>
    </Pos>
    <Normal>
     <V type="double" value="0"/>
     <V type="double" value="0"/>
     <V type="double" value="1"/>
    </Normal>
   </Vertex2>
   <Vertex2 ref_type="Vertex" ref_id="203">
    <Pos>
     <V type="double" value="5.0110502804889645034"/>
     <V type="double" value="0.98848796635683400247"/>
     <V type="double" value="0"/>
    </Pos>
    <Normal>
     <V type="double" value="0"/>
     <V type="double" value="0"/>
     <V type="double" value="1"/>
    </Normal>
   </Vertex2>
   <Vertex2 ref_type="Vertex" ref_id="204">
    <Pos>
     <V type="double" value="5.8690076090927831842"/>
     <V type="double" value="0.48461319381814654816"/>
     <V type="double" value="0"/>
    </Pos>
    <Normal>
     <V type="double" value="0"/>
     <V type="double" value="0"/>
     <V type="double" value="1"/>
    </Normal>
   </Vertex2>
   <Vertex2 ref_type="Vertex" ref_id="205">
    <Pos>
     <V type="double" value="4.2912913455546650709"/>
     <V type="double" value="-0.63734354162350115303"/>
     <V type="double" value="0"/>
    </Pos>
    <Normal>
     <V type="double" value="0"/>
     <V type="double" value="0"/>
     <V type="double" value="1"/>
    </Normal>
   </Vertex2>
   <Vertex2 ref_type="Vertex" ref_id="206">
    <Pos>
     <V type="double" value="5.1048346410044374011"/>
     <V type="double" value="13.257543106600760296"/>
     <V type="double" value="0"/>
    </Pos>
    <Normal>
     <V type="double" value="0"/>
     <V type="double" value="0"/>
     <V type="double" value="1"/>
    </Normal>
   </Vertex2>
   <Vertex2 ref_type="Vertex" ref_id="207">
    <Pos>
     <V type="double" value="9.4936882904660908622"/>
     <V type="double" value="11.418470452491721545"/>
     <V type="double" value="0"/>
    </Pos>
    <Normal>
     <V type="double" value="0"/>
     <V type="double" value="0"/>
     <V type="double" value="1"/>
    </Normal>
   </Vertex2>
   <Vertex2 ref_type="Vertex" ref_id="208">
    <Pos>
     <V type="double" value="10.295049699289378964"/>
     <V type="double" value="10.915490065629487759"/>
     <V type="double" value="0"/>
    </Pos>
    <Normal>
     <V type="double" value="0"/>
     <V type="double" value="0"/>
     <V type="double" value="1"/>
    </Normal>
   </Vertex2>
   <Vertex2 ref_type="Vertex" ref_id="209">
    <Pos>
     <V type="double" value="10.482857810040014712"/>
     <V type="double" value="10.106311926533326329"/>
     <V type="double" value="0"/>
    </Pos>
    <Normal>
     <V type="double" value="0"/>
     <V type="double" value="0"/>
     <V type="double" value="1"/>
    </Normal>
   </Vertex2>
   <Vertex2 ref_type="Vertex" ref_id="210">
    <Pos>
     <V type="double" value="-0.94030667079576835121"/>
     <V type="double" value="6.5428863092724229844"/>
     <V type="double" value="0"/>
    </Pos>
    <Normal>
     <V type="double" value="0"/>
     <V type="double" value="0"/>
     <V type="double" value="1"/>
    </Normal>
   </Vertex2>
   <Vertex2 ref_type="Vertex" ref_id="211">
    <Pos>
     <V type="double" value="-0.89390719953215358462"/>
     <V type="double" value="11.48390243726430171"/>
     <V type="double" value="0"/>
    </Pos>
    <Normal>
     <V type="double" value="0"/>
     <V type="double" value="0"/>
     <V type="double" value="1"/>
    </Normal>
   </Vertex2>
   <Vertex2 ref_type="Vertex" ref_id="212">
    <Pos>
     <V type="double" value="2.5980762119241642694"/>
     <V type="double" value="14.597883085199955033"/>
     <V type="double" value="0"/>
    </Pos>
    <Normal>
     <V type="double" value="0"/>
     <V type="double" value="0"/>
     <V type="double" value="1"/>
    </Normal>
   </Vertex2>
   <Vertex2 ref_type="Vertex" ref_id="213">
    <Pos>
     <V type="double" value="11.084806390930863174"/>
     <V type="double" value="9.6467015103437390167"/>
     <V type="double" value="0"/>
    </Pos>
    <Normal>
     <V type="double" value="0"/>
     <V type="double" value="0"/>
     <V type="double" value="1"/>
    </Normal>
   </Vertex2>
   <Vertex2 ref_type="Vertex" ref_id="214">
    <Pos>
     <V type="double" value="10.579825942983234199"/>
     <V type="double" value="8.0562968024880010631"/>
     <V type="double" value="0"/>
    </Pos>
    <Normal>
     <V type="double" value="0"/>
     <V type="double" value="0"/>
     <V type="double" value="1"/>
    </Normal>
   </Vertex2>
   <Vertex2 ref_type="Vertex" ref_id="215">
    <Pos>
     <V type="double" value="11.05188617915748317"/>
     <V type="double" value="8.5478349790031113997"/>
     <V type="double" value="0"/>
    </Pos>
    <Normal>
     <V type="double" value="0"/>
     <V type="double" value="0"/>
     <V type="double" value="1"/>
    </Normal>
   </Vertex2>
   <Vertex2 ref_type="Vertex" ref_id="216">
    <Pos>
     <V type="double" value="11.864287288067041359"/>
     <V type="double" value="9.8825674403430543435"/>
     <V type="double" value="0"/>
    </Pos>
    <Normal>
     <V type="double" value="0"/>
     <V type="double" value="0"/>
     <V type="double" value="1"/>
    </Normal>
   </Vertex2>
   <Vertex2 ref_type="Vertex" ref_id="217">
    <Pos>
     <V type="double" value="15.684508106306457975"/>
     <V type="double" value="13.010906533982884881"/>
     <V type="double" value="0"/>
    </Pos>
    <Normal>
     <V type="double" value="0"/>
     <V type="double" value="0"/>
     <V type="double" value="1"/>
    </Normal>
   </Vertex2>
   <Vertex2 ref_type="Vertex" ref_id="218">
    <Pos>
     <V type="double" value="16.502709977899371552"/>
     <V type="double" value="12.390006665739187852"/>
     <V type="double" value="0"/>
    </Pos>
    <Normal>
     <V type="double" value="0"/>
     <V type="double" value="0"/>
     <V type="double" value="1"/>
    </Normal>
   </Vertex2>
   <Vertex2 ref_type="Vertex" ref_id="219">
    <Pos>
     <V type="double" value="0.88739516930652062587"/>
     <V type="double" value="3.5591365408213198052"/>
     <V type="double" value="0"/>
    </Pos>
    <Normal>
     <V type="double" value="0"/>
     <V type="double" value="0"/>
     <V type="double" value="1"/>
    </Normal>
   </Vertex2>
   <Vertex2 ref_type="Vertex" ref_id="220">
    <Pos>
     <V type="double" value="1.5289067914594125508"/>
     <V type="double" value="3.8879909816834699043"/>
     <V type="double" value="0"/>
    </Pos>
    <Normal>
     <V type="double" value="0"/>
     <V type="double" value="0"/>
     <V type="double" value="1"/>
    </Normal>
   </Vertex2>
   <Vertex2 ref_type="Vertex" ref_id="221">
    <Pos>
     <V type="double" value="0.9185800449991279315"/>
     <V type="double" value="-0.45528233517803556873"/>
     <V type="double" value="0"/>
    </Pos>
    <Normal>
     <V type="double" value="0"/>
     <V type="double" value="0"/>
     <V type="double" value="1"/>
    </Normal>
   </Vertex2>
   <Vertex2 ref_type="Vertex" ref_id="222">
    <Pos>
     <V type="double" value="1.0670838611141388874"/>
     <V type="double" value="0.31664151486011293812"/>
     <V type="double" value="0"/>
    </Pos>
    <Normal>
     <V type="double" value="0"/>
     <V type="double" value="0"/>
     <V type="double" value="1"/>
    </Normal>
   </Vertex2>
   <Vertex2 ref_type="Vertex" ref_id="223">
    <Pos>
     <V type="double" value="12.944011344560717447"/>
     <V type="double" value="12.395675890622985804"/>
     <V type="double" value="0"/>
    </Pos>
    <Normal>
     <V type="double" value="0"/>
     <V type="double" value="0"/>
     <V type="double" value="1"/>
    </Normal>
   </Vertex2>
   <Vertex2 ref_type="Vertex" ref_id="224">
    <Pos>
     <V type="double" value="17.403795275491919625"/>
     <V type="double" value="9.9519141131516359877"/>
     <V type="double" value="0"/>
    </Pos>
    <Normal>
     <V type="double" value="0"/>
     <V type="double" value="0"/>
     <V type="double" value="1"/>
    </Normal>
   </Vertex2>
   <Vertex2 ref_type="Vertex" ref_id="225">
    <Pos>
     <V type="double" value="15.803339891986386334"/>
     <V type="double" value="2.2964082162491390449"/>
     <V type="double" value="0"/>
    </Pos>
    <Normal>
     <V type="double" value="0"/>
     <V type="double" value="0"/>
     <V type="double" value="1"/>
    </Normal>
   </Vertex2>
   <Vertex2 ref_type="Vertex" ref_id="226">
    <Pos>
     <V type="double" value="16.427870315308034321"/>
     <V type="double" value="3.6255333362038930645"/>
     <V type="double" value="0"/>
    </Pos>
    <Normal>
     <V type="double" value="0"/>
     <V type="double" value="0"/>
     <V type="double" value="1"/>
    </Normal>
   </Vertex2>
   <Vertex2 ref_type="Vertex" ref_id="227">
    <Pos>
     <V type="double" value="15.616451797170595839"/>
     <V type="double" value="4.1182407020075979531"/>
     <V type="double" value="0"/>
    </Pos>
    <Normal>
     <V type="double" value="0"/>
     <V type="double" value="0"/>
     <V type="double" value="1"/>
    </Normal>
   </Vertex2>
   <Vertex2 ref_type="Vertex" ref_id="228">
    <Pos>
     <V type="double" value="14.513106005759423667"/>
     <V type="double" value="2.6493923255710511988"/>
     <V type="double" value="0"/>
    </Pos>
    <Normal>
     <V type="double" value="0"/>
     <V type="double" value="0"/>
     <V type="double" value="1"/>
    </Normal>
   </Vertex2>
   <Vertex2 ref_type="Vertex" ref_id="229">
    <Pos>
     <V type="double" value="-1.1035550251392578502e-10"/>
     <V type="double" value="-0.85897746225251658814"/>
     <V type="double" value="0"/>
    </Pos>
    <Normal>
     <V type="double" value="0"/>
     <V type="double" value="0"/>
     <V type="double" value="1"/>
    </Normal>
   </Vertex2>
   <Vertex2 ref_type="Vertex" ref_id="230">
    <Pos>
     <V type="double" value="17.356711285249293297"/>
     <V type="double" value="14.020901932392462186"/>
     <V type="double" value="0"/>
    </Pos>
    <Normal>
     <V type="double" value="0"/>
     <V type="double" value="0"/>
     <V type="double" value="1"/>
    </Normal>
   </Vertex2>
   <Vertex2 ref_type="Vertex" ref_id="231">
    <Pos>
     <V type="double" value="-0.047754412429106857241"/>
     <V type="double" value="13.072962138627563178"/>
     <V type="double" value="0"/>
    </Pos>
    <Normal>
     <V type="double" value="0"/>
     <V type="double" value="0"/>
     <V type="double" value="1"/>
    </Normal>
   </Vertex2>
   <Vertex2 ref_type="Vertex" ref_id="232">
    <Pos>
     <V type="double" value="11.31830919486764131"/>
     <V type="double" value="3.4985179825730345904"/>
     <V type="double" value="0"/>
    </Pos>
    <Normal>
     <V type="double" value="0"/>
     <V type="double" value="0"/>
     <V type="double" value="1"/>
    </Normal>
   </Vertex2>
   <Vertex2 ref_type="Vertex" ref_id="233">
    <Pos>
     <V type="double" value="10.343597038663636667"/>
     <V type="double" value="3.7605772256150156174"/>
     <V type="double" value="0"/>
    </Pos>
    <Normal>
     <V type="double" value="0"/>
     <V type="double" value="0"/>
     <V type="double" value="1"/>
    </Normal>
   </Vertex2>
   <Vertex2 ref_type="Vertex" ref_id="234">
    <Pos>
     <V type="double" value="10.763314285937079617"/>
     <V type="double" value="6.9801368017862097659"/>
     <V type="double" value="0"/>
    </Pos>
    <Normal>
     <V type="double" value="0"/>
     <V type="double" value="0"/>
     <V type="double" value="1"/>
    </Normal>
   </Vertex2>
   <Vertex2 ref_type="Vertex" ref_id="235">
    <Pos>
     <V type="double" value="11.412538605975516504"/>
     <V type="double" value="6.5288546179839848094"/>
     <V type="double" value="0"/>
    </Pos>
    <Normal>
     <V type="double" value="0"/>
     <V type="double" value="0"/>
     <V type="double" value="1"/>
    </Normal>
   </Vertex2>
   <Vertex2 ref_type="Vertex" ref_id="236">
    <Pos>
     <V type="double" value="6.9497564315937800927"/>
     <V type="double" value="12.897421406833732505"/>
     <V type="double" value="0"/>
    </Pos>
    <Normal>
     <V type="double" value="0"/>
     <V type="double" value="0"/>
     <V type="double" value="1"/>
    </Normal>
   </Vertex2>
   <Vertex2 ref_type="Vertex" ref_id="237">
    <Pos>
     <V type="double" value="2.7204947527720735323"/>
     <V type="double" value="9.3604966534236702103"/>
     <V type="double" value="0"/>
    </Pos>
    <Normal>
     <V type="double" value="0"/>
     <V type="double" value="0"/>
     <V type="double" value="1"/>
    </Normal>
   </Vertex2>
   <Vertex2 ref_type="Vertex" ref_id="238">
    <Pos>
     <V type="double" value="5.3386524938963120235"/>
     <V type="double" value="5.0596440492239525"/>
     <V type="double" value="0"/>
    </Pos>
    <Normal>
     <V type="double" value="0"/>
     <V type="double" value="0"/>
     <V type="double" value="1"/>
    </Normal>
   </Vertex2>
   <Vertex2 ref_type="Vertex" ref_id="239">
    <Pos>
     <V type="double" value="14.786477490689904357"/>
     <V type="double" value="0.67542070142450105763"/>
     <V type="double" value="0"/>
    </Pos>
    <Normal>
     <V type="double" value="0"/>
     <V type="double" value="0"/>
     <V type="double" value="1"/>
    </Normal>
   </Vertex2>
   <Vertex2 ref_type="Vertex" ref_id="240">
    <Pos>
     <V type="double" value="14.088886059279394303"/>
     <V type="double" value="1.0801108686899989486"/>
     <V type="double" value="0"/>
    </Pos>
    <Normal>
     <V type="double" value="0"/>
     <V type="double" value="0"/>
     <V type="double" value="1"/>
    </Normal>
   </Vertex2>
   <Vertex2 ref_type="Vertex" ref_id="241">
    <Pos>
     <V type="double" value="11.318002673765091615"/>
     <V type="double" value="0.52181437823856147151"/>
     <V type="double" value="0"/>
    </Pos>
    <Normal>
     <V type="double" value="0"/>
     <V type="double" value="0"/>
     <V type="double" value="1"/>
    </Normal>
   </Vertex2>
   <Vertex2 ref_type="Vertex" ref_id="242">
    <Pos>
     <V type="double" value="12.504632471066130961"/>
     <V type="double" value="0.80575946268841902587"/>
     <V type="double" value="0"/>
    </Pos>
    <Normal>
     <V type="double" value="0"/>
     <V type="double" value="0"/>
     <V type="double" value="1"/>
    </Normal>
   </Vertex2>
   <Vertex2 ref_type="Vertex" ref_id="243">
    <Pos>
     <V type="double" value="2.5833832177713578204"/>
     <V type="double" value="2.4337746132643696129"/>
     <V type="double" value="0"/>
    </Pos>
    <Normal>
     <V type="double" value="0"/>
     <V type="double" value="0"/>
     <V type="double" value="1"/>
    </Normal>
   </Vertex2>
   <Vertex2 ref_type="Vertex" ref_id="244">
    <Pos>
     <V type="double" value="2.5907309047518864986"/>
     <V type="double" value="3.2061125945830206696"/>
     <V type="double" value="0"/>
    </Pos>
    <Normal>
     <V type="double" value="0"/>
     <V type="double" value="0"/>
     <V type="double" value="1"/>
    </Normal>
   </Vertex2>
   <Vertex2 ref_type="Vertex" ref_id="245">
    <Pos>
     <V type="double" value="0.86368676713495173836"/>
     <V type="double" value="2.1855224285194179146"/>
     <V type="double" value="0"/>
    </Pos>
    <Normal>
     <V type="double" value="0"/>
     <V type="double" value="0"/>
     <V type="double" value="1"/>
    </Normal>
   </Vertex2>
   <Vertex2 ref_type="Vertex" ref_id="246">
    <Pos>
     <V type="double" value="1.7889677439629478872"/>
     <V type="double" value="1.9385705235087866694"/>
     <V type="double" value="0"/>
    </Pos>
    <Normal>
     <V type="double" value="0"/>
     <V type="double" value="0"/>
     <V type="double" value="1"/>
    </Normal>
   </Vertex2>
   <Vertex2 ref_type="Vertex" ref_id="247">
    <Pos>
     <V type="double" value="1.6876609956141890301"/>
     <V type="double" value="5.0301298119664901165"/>
     <V type="double" value="0"/>
    </Pos>
    <Normal>
     <V type="double" value="0"/>
     <V type="double" value="0"/>
     <V type="double" value="1"/>
    </Normal>
   </Vertex2>
   <Vertex2 ref_type="Vertex" ref_id="248">
    <Pos>
     <V type="double" value="0.72225292202495405824"/>
     <V type="double" value="11.530554781427813538"/>
     <V type="double" value="0"/>
    </Pos>
    <Normal>
     <V type="double" value="0"/>
     <V type="double" value="0"/>
     <V type="double" value="1"/>
    </Normal>
   </Vertex2>
   <Vertex2 ref_type="Vertex" ref_id="249">
    <Pos>
     <V type="double" value="0.12518295949579139048"/>
     <V type="double" value="11.061158450678028942"/>
     <V type="double" value="0"/>
    </Pos>
    <Normal>
     <V type="double" value="0"/>
     <V type="double" value="0"/>
     <V type="double" value="1"/>
    </Normal>
   </Vertex2>
   <Vertex2 ref_type="Vertex" ref_id="250">
    <Pos>
     <V type="double" value="11.421677653726536761"/>
     <V type="double" value="5.4746494819826869715"/>
     <V type="double" value="0"/>
    </Pos>
    <Normal>
     <V type="double" value="0"/>
     <V type="double" value="0"/>
     <V type="double" value="1"/>
    </Normal>
   </Vertex2>
   <Vertex2 ref_type="Vertex" ref_id="251">
    <Pos>
     <V type="double" value="12.152227985322555881"/>
     <V type="double" value="4.8864720611473195788"/>
     <V type="double" value="0"/>
    </Pos>
    <Normal>
     <V type="double" value="0"/>
     <V type="double" value="0"/>
     <V type="double" value="1"/>
    </Normal>
   </Vertex2>
   <Vertex2 ref_type="Vertex" ref_id="252">
    <Pos>
     <V type="double" value="12.140490546703837538"/>
     <V type="double" value="4.3625410905171317921"/>
     <V type="double" value="0"/>
    </Pos>
    <Normal>
     <V type="double" value="0"/>
     <V type="double" value="0"/>
     <V type="double" value="1"/>
    </Normal>
   </Vertex2>
   <Vertex2 ref_type="Vertex" ref_id="253">
    <Pos>
     <V type="double" value="10.431840459333320936"/>
     <V type="double" value="5.0831142284778536578"/>
     <V type="double" value="0"/>
    </Pos>
    <Normal>
     <V type="double" value="0"/>
     <V type="double" value="0"/>
     <V type="double" value="1"/>
    </Normal>
   </Vertex2>
   <Vertex2 ref_type="Vertex" ref_id="254">
    <Pos>
     <V type="double" value="6.0461435465518151844"/>
     <V type="double" value="5.5500821491461032053"/>
     <V type="double" value="0"/>
    </Pos>
    <Normal>
     <V type="double" value="0"/>
     <V type="double" value="0"/>
     <V type="double" value="1"/>
    </Normal>
   </Vertex2>
   <Vertex2 ref_type="Vertex" ref_id="255">
    <Pos>
     <V type="double" value="14.901755860836018996"/>
     <V type="double" value="-0.4900806160472527262"/>
     <V type="double" value="0"/>
    </Pos>
    <Normal>
     <V type="double" value="0"/>
     <V type="double" value="0"/>
     <V type="double" value="1"/>
    </Normal>
   </Vertex2>
   <Vertex2 ref_type="Vertex" ref_id="256">
    <Pos>
     <V type="double" value="7.8045642280939091506"/>
     <V type="double" value="8.6068778381943751299"/>
     <V type="double" value="0"/>
    </Pos>
    <Normal>
     <V type="double" value="0"/>
     <V type="double" value="0"/>
     <V type="double" value="1"/>
    </Normal>
   </Vertex2>
   <Vertex2 ref_type="Vertex" ref_id="257">
    <Pos>
     <V type="double" value="7.9310242462486995052"/>
     <V type="double" value="11.384940691121393286"/>
     <V type="double" value="0"/>
    </Pos>
    <Normal>
     <V type="double" value="0"/>
     <V type="double" value="0"/>
     <V type="double" value="1"/>
    </Normal>
   </Vertex2>
   <Vertex2 ref_type="Vertex" ref_id="258">
    <Pos>
     <V type="double" value="8.4831167775020439592"/>
     <V type="double" value="11.11389364987081585"/>
     <V type="double" value="0"/>
    </Pos>
    <Normal>
     <V type="double" value="0"/>
     <V type="double" value="0"/>
     <V type="double" value="1"/>
    </Normal>
   </Vertex2>
   <Vertex2 ref_type="Vertex" ref_id="259">
    <Pos>
     <V type="double" value="7.0354725477175525938"/>
     <V type="double" value="10.927888832282278031"/>
     <V type="double" value="0"/>
    </Pos>
    <Normal>
     <V type="double" value="0"/>
     <V type="double" value="0"/>
     <V type="double" value="1"/>
    </Normal>
   </Vertex2>
   <Vertex2 ref_type="Vertex" ref_id="260">
    <Pos>
     <V type="double" value="6.7626571803529156313"/>
     <V type="double" value="9.8320097189378206082"/>
     <V type="double" value="0"/>
    </Pos>
    <Normal>
     <V type="double" value="0"/>
     <V type="double" value="0"/>
     <V type="double" value="1"/>
    </Normal>
   </Vertex2>
   <Vertex2 ref_type="Vertex" ref_id="261">
    <Pos>
     <V type="double" value="6.0538110443582358045"/>
     <V type="double" value="3.4595456463191576191"/>
     <V type="double" value="0"/>
    </Pos>
    <Normal>
     <V type="double" value="0"/>
     <V type="double" value="0"/>
     <V type="double" value="1"/>
    </Normal>
   </Vertex2>
   <Vertex2 ref_type="Vertex" ref_id="262">
    <Pos>
     <V type="double" value="7.2345921301123006231"/>
     <V type="double" value="3.8511733524703637421"/>
     <V type="double" value="0"/>
    </Pos>
    <Normal>
     <V type="double" value="0"/>
     <V type="double" value="0"/>
     <V type="double" value="1"/>
    </Normal>
   </Vertex2>
   <Vertex2 ref_type="Vertex" ref_id="263">
    <Pos>
     <V type="double" value="9.7976344284366891912"/>
     <V type="double" value="2.2787580672483560562"/>
     <V type="double" value="0"/>
    </Pos>
    <Normal>
     <V type="double" value="0"/>
     <V type="double" value="0"/>
     <V type="double" value="1"/>
    </Normal>
   </Vertex2>
   <Vertex2 ref_type="Vertex" ref_id="264">
    <Pos>
     <V type="double" value="8.6773317668972076433"/>
     <V type="double" value="1.7926894564309436841"/>
     <V type="double" value="0"/>
    </Pos>
    <Normal>
     <V type="double" value="0"/>
     <V type="double" value="0"/>
     <V type="double" value="1"/>
    </Normal>
   </Vertex2>
   <Vertex2 ref_type="Vertex" ref_id="265">
    <Pos>
     <V type="double" value="9.749999092302928716"/>
     <V type="double" value="3.4095983756935401843"/>
     <V type="double" value="0"/>
    </Pos>
    <Normal>
     <V type="double" value="0"/>
     <V type="double" value="0"/>
     <V type="double" value="1"/>
    </Normal>
   </Vertex2>
   <Vertex2 ref_type="Vertex" ref_id="266">
    <Pos>
     <V type="double" value="3.2995006178976433731"/>
     <V type="double" value="11.098128105949434996"/>
     <V type="double" value="0"/>
    </Pos>
    <Normal>
     <V type="double" value="0"/>
     <V type="double" value="0"/>
     <V type="double" value="1"/>
    </Normal>
   </Vertex2>
   <Vertex2 ref_type="Vertex" ref_id="267">
    <Pos>
     <V type="double" value="5.0402683541106663156"/>
     <V type="double" value="10.069320770239015062"/>
     <V type="double" value="0"/>
    </Pos>
    <Normal>
     <V type="double" value="0"/>
     <V type="double" value="0"/>
     <V type="double" value="1"/>
    </Normal>
   </Vertex2>
   <Vertex2 ref_type="Vertex" ref_id="268">
    <Pos>
     <V type="double" value="3.6782330814915904504"/>
     <V type="double" value="9.7632596243486062804"/>
     <V type="double" value="0"/>
    </Pos>
    <Normal>
     <V type="double" value="0"/>
     <V type="double" value="0"/>
     <V type="double" value="1"/>
    </Normal>
   </Vertex2>
   <Vertex2 ref_type="Vertex" ref_id="269">
    <Pos>
     <V type="double" value="4.4325881928478683136"/>
     <V type="double" value="9.5893408844743603936"/>
     <V type="double" value="0"/>
    </Pos>
    <Normal>
     <V type="double" value="0"/>
     <V type="double" value="0"/>
     <V type="double" value="1"/>
    </Normal>
   </Vertex2>
   <Vertex2 ref_type="Vertex" ref_id="270">
    <Pos>
     <V type="double" value="3.3158894851447846541"/>
     <V type="double" value="12.856805082525724515"/>
     <V type="double" value="0"/>
    </Pos>
    <Normal>
     <V type="double" value="0"/>
     <V type="double" value="0"/>
     <V type="double" value="1"/>
    </Normal>
   </Vertex2>
   <Vertex2 ref_type="Vertex" ref_id="271">
    <Pos>
     <V type="double" value="5.0783349751876833977"/>
     <V type="double" value="13.891925423230576442"/>
     <V type="double" value="0"/>
    </Pos>
    <Normal>
     <V type="double" value="0"/>
     <V type="double" value="0"/>
     <V type="double" value="1"/>
    </Normal>
   </Vertex2>
   <Vertex2 ref_type="Vertex" ref_id="272">
    <Pos>
     <V type="double" value="3.5742466750901122907"/>
     <V type="double" value="14.144198063887806427"/>
     <V type="double" value="0"/>
    </Pos>
    <Normal>
     <V type="double" value="0"/>
     <V type="double" value="0"/>
     <V type="double" value="1"/>
    </Normal>
   </Vertex2>
   <Vertex2 ref_type="Vertex" ref_id="273">
    <Pos>
     <V type="double" value="4.3301270188018987639"/>
     <V type="double" value="14.433044341632168539"/>
     <V type="double" value="0"/>
    </Pos>
    <Normal>
     <V type="double" value="0"/>
     <V type="double" value="0"/>
     <V type="double" value="1"/>
    </Normal>
   </Vertex2>
   <Vertex2 ref_type="Vertex" ref_id="274">
    <Pos>
     <V type="double" value="2.0122245445970285971"/>
     <V type="double" value="10.860092443047989264"/>
     <V type="double" value="0"/>
    </Pos>
    <Normal>
     <V type="double" value="0"/>
     <V type="double" value="0"/>
     <V type="double" value="1"/>
    </Normal>
   </Vertex2>
   <Vertex2 ref_type="Vertex" ref_id="275">
    <Pos>
     <V type="double" value="1.959758492660175877"/>
     <V type="double" value="9.9111444703229132358"/>
     <V type="double" value="0"/>
    </Pos>
    <Normal>
     <V type="double" value="0"/>
     <V type="double" value="0"/>
     <V type="double" value="1"/>
    </Normal>
   </Vertex2>
   <Vertex2 ref_type="Vertex" ref_id="276">
    <Pos>
     <V type="double" value="2.6473086791502611348"/>
     <V type="double" value="8.6080102088061618559"/>
     <V type="double" value="0"/>
    </Pos>
    <Normal>
     <V type="double" value="0"/>
     <V type="double" value="0"/>
     <V type="double" value="1"/>
    </Normal>
   </Vertex2>
   <Vertex2 ref_type="Vertex" ref_id="277">
    <Pos>
     <V type="double" value="3.4842740035555124223"/>
     <V type="double" value="7.7507216640985712175"/>
     <V type="double" value="0"/>
    </Pos>
    <Normal>
     <V type="double" value="0"/>
     <V type="double" value="0"/>
     <V type="double" value="1"/>
    </Normal>
   </Vertex2>
   <Vertex2 ref_type="Vertex" ref_id="278">
    <Pos>
     <V type="double" value="13.866907150508051672"/>
     <V type="double" value="13.951782385492055738"/>
     <V type="double" value="0"/>
    </Pos>
    <Normal>
     <V type="double" value="0"/>
     <V type="double" value="0"/>
     <V type="double" value="1"/>
    </Normal>
   </Vertex2>
   <Vertex2 ref_type="Vertex" ref_id="279">
    <Pos>
     <V type="double" value="4.5391861289960413472"/>
     <V type="double" value="8.6259044301115803677"/>
     <V type="double" value="0"/>
    </Pos>
    <Normal>
     <V type="double" value="0"/>
     <V type="double" value="0"/>
     <V type="double" value="1"/>
    </Normal>
   </Vertex2>
   <Vertex2 ref_type="Vertex" ref_id="280">
    <Pos>
     <V type="double" value="8.6610683140984505712"/>
     <V type="double" value="13.287434955114509449"/>
     <V type="double" value="0"/>
    </Pos>
    <Normal>
     <V type="double" value="0"/>
     <V type="double" value="0"/>
     <V type="double" value="1"/>
    </Normal>
   </Vertex2>
   <Vertex2 ref_type="Vertex" ref_id="281">
    <Pos>
     <V type="double" value="7.6733730291390820355"/>
     <V type="double" value="12.531644068065464381"/>
     <V type="double" value="0"/>
    </Pos>
    <Normal>
     <V type="double" value="0"/>
     <V type="double" value="0"/>
     <V type="double" value="1"/>
    </Normal>
   </Vertex2>
   <Vertex2 ref_type="Vertex" ref_id="282">
    <Pos>
     <V type="double" value="9.6135967152023624749"/>
     <V type="double" value="12.420840459971765668"/>
     <V type="double" value="0"/>
    </Pos>
    <Normal>
     <V type="double" value="0"/>
     <V type="double" value="0"/>
     <V type="double" value="1"/>
    </Normal>
   </Vertex2>
   <Vertex2 ref_type="Vertex" ref_id="283">
    <Pos>
     <V type="double" value="11.636894457908457667"/>
     <V type="double" value="2.3768925496232826688"/>
     <V type="double" value="0"/>
    </Pos>
    <Normal>
     <V type="double" value="0"/>
     <V type="double" value="0"/>
     <V type="double" value="1"/>
    </Normal>
   </Vertex2>
   <Vertex2 ref_type="Vertex" ref_id="284">
    <Pos>
     <V type="double" value="12.204245964822185044"/>
     <V type="double" value="2.1799707522711058161"/>
     <V type="double" value="0"/>
    </Pos>
    <Normal>
     <V type="double" value="0"/>
     <V type="double" value="0"/>
     <V type="double" value="1"/>
    </Normal>
   </Vertex2>
   <Vertex2 ref_type="Vertex" ref_id="285">
    <Pos>
     <V type="double" value="15.517230866075303553"/>
     <V type="double" value="5.2460725432951829106"/>
     <V type="double" value="0"/>
    </Pos>
    <Normal>
     <V type="double" value="0"/>
     <V type="double" value="0"/>
     <V type="double" value="1"/>
    </Normal>
   </Vertex2>
   <Vertex2 ref_type="Vertex" ref_id="286">
    <Pos>
     <V type="double" value="14.1043866387407828"/>
     <V type="double" value="3.9612693126661935317"/>
     <V type="double" value="0"/>
    </Pos>
    <Normal>
     <V type="double" value="0"/>
     <V type="double" value="0"/>
     <V type="double" value="1"/>
    </Normal>
   </Vertex2>
   <Vertex2 ref_type="Vertex" ref_id="287">
    <Pos>
     <V type="double" value="11.426056461519944918"/>
     <V type="double" value="12.530553984251485033"/>
     <V type="double" value="0"/>
    </Pos>
    <Normal>
     <V type="double" value="0"/>
     <V type="double" value="0"/>
     <V type="double" value="1"/>
    </Normal>
   </Vertex2>
   <Vertex2 ref_type="Vertex" ref_id="288">
    <Pos>
     <V type="double" value="10.490680800784435434"/>
     <V type="double" value="12.985415641035771728"/>
     <V type="double" value="0"/>
    </Pos>
    <Normal>
     <V type="double" value="0"/>
     <V type="double" value="0"/>
     <V type="double" value="1"/>
    </Normal>
   </Vertex2>
   <Vertex2 ref_type="Vertex" ref_id="289">
    <Pos>
     <V type="double" value="15.451615826912826535"/>
     <V type="double" value="7.1181990762337807865"/>
     <V type="double" value="0"/>
    </Pos>
    <Normal>
     <V type="double" value="0"/>
     <V type="double" value="0"/>
     <V type="double" value="1"/>
    </Normal>
   </Vertex2>
   <Vertex2 ref_type="Vertex" ref_id="290">
    <Pos>
     <V type="double" value="15.266029567406311784"/>
     <V type="double" value="8.2463800690218356237"/>
     <V type="double" value="0"/>
    </Pos>
    <Normal>
     <V type="double" value="0"/>
     <V type="double" value="0"/>
     <V type="double" value="1"/>
    </Normal>
   </Vertex2>
   <Vertex2 ref_type="Vertex" ref_id="291">
    <Pos>
     <V type="double" value="3.5193800863067288276"/>
     <V type="double" value="3.8954423041792951565"/>
     <V type="double" value="0"/>
    </Pos>
    <Normal>
     <V type="double" value="0"/>
     <V type="double" value="0"/>
     <V type="double" value="1"/>
    </Normal>
   </Vertex2>
   <Vertex2 ref_type="Vertex" ref_id="292">
    <Pos>
     <V type="double" value="0.18803046346284013612"/>
     <V type="double" value="1.768528939262917099"/>
     <V type="double" value="0"/>
    </Pos>
    <Normal>
     <V type="double" value="0"/>
     <V type="double" value="0"/>
     <V type="double" value="1"/>
    </Normal>
   </Vertex2>
   <Vertex2 ref_type="Vertex" ref_id="293">
    <Pos>
     <V type="double" value="0.12841418451210695473"/>
     <V type="double" value="1.2401983640720433133"/>
     <V type="double" value="0"/>
    </Pos>
    <Normal>
     <V type="double" value="0"/>
     <V type="double" value="0"/>
     <V type="double" value="1"/>
    </Normal>
   </Vertex2>
   <Vertex2 ref_type="Vertex" ref_id="294">
    <Pos>
     <V type="double" value="11.298202485512739202"/>
     <V type="double" value="11.66802291758607879"/>
     <V type="double" value="0"/>
    </Pos>
    <Normal>
     <V type="double" value="0"/>
     <V type="double" value="0"/>
     <V type="double" value="1"/>
    </Normal>
   </Vertex2>
   <Vertex2 ref_type="Vertex" ref_id="295">
    <Pos>
     <V type="double" value="13.799695369027944025"/>
     <V type="double" value="12.704859879560148173"/>
     <V type="double" value="0"/>
    </Pos>
    <Normal>
     <V type="double" value="0"/>
     <V type="double" value="0"/>
     <V type="double" value="1"/>
    </Normal>
   </Vertex2>
   <Vertex2 ref_type="Vertex" ref_id="296">
    <Pos>
     <V type="double" value="13.826580081619987084"/>
     <V type="double" value="13.203628881932910843"/>
     <V type="double" value="0"/>
    </Pos>
    <Normal>
     <V type="double" value="0"/>
     <V type="double" value="0"/>
     <V type="double" value="0"/>
    </Normal>
   </Vertex2>
   <Vertex2 ref_type="Vertex" ref_id="297">
    <Pos>
     <V type="double" value="13.840022437916008613"/>
     <V type="double" value="13.453013383119293067"/>
     <V type="double" value="0"/>
    </Pos>
    <Normal>
     <V type="double" value="0"/>
     <V type="double" value="0"/>
     <V type="double" value="0"/>
    </Normal>
   </Vertex2>
   <Vertex2 ref_type="Vertex" ref_id="298">
    <Pos>
     <V type="double" value="13.853464794212030142"/>
     <V type="double" value="13.702397884305673514"/>
     <V type="double" value="0"/>
    </Pos>
    <Normal>
     <V type="double" value="0"/>
     <V type="double" value="0"/>
     <V type="double" value="0"/>
    </Normal>
   </Vertex2>
   <Vertex2 ref_type="Vertex" ref_id="299">
    <Pos>
     <V type="double" value="9.4230910349815797389"/>
     <V type="double" value="12.594159359000315135"/>
     <V type="double" value="0"/>
    </Pos>
    <Normal>
     <V type="double" value="0"/>
     <V type="double" value="0"/>
     <V type="double" value="0"/>
    </Normal>
   </Vertex2>
   <Vertex2 ref_type="Vertex" ref_id="300">
    <Pos>
     <V type="double" value="9.2325853547607970029"/>
     <V type="double" value="12.767478258028862825"/>
     <V type="double" value="0"/>
    </Pos>
    <Normal>
     <V type="double" value="0"/>
     <V type="double" value="0"/>
     <V type="double" value="0"/>
    </Normal>
   </Vertex2>
   <Vertex2 ref_type="Vertex" ref_id="301">
    <Pos>
     <V type="double" value="9.0420796745400160432"/>
     <V type="double" value="12.940797157057412292"/>
     <V type="double" value="0"/>
    </Pos>
    <Normal>
     <V type="double" value="0"/>
     <V type="double" value="0"/>
     <V type="double" value="0"/>
    </Normal>
   </Vertex2>
   <Vertex2 ref_type="Vertex" ref_id="302">
    <Pos>
     <V type="double" value="8.5146524383182224938"/>
     <V type="double" value="1.98593535119461162"/>
     <V type="double" value="0"/>
    </Pos>
    <Normal>
     <V type="double" value="0"/>
     <V type="double" value="0"/>
     <V type="double" value="0"/>
    </Normal>
   </Vertex2>
   <Vertex2 ref_type="Vertex" ref_id="303">
    <Pos>
     <V type="double" value="9.0447090154270739504"/>
     <V type="double" value="3.7491948447938554523"/>
     <V type="double" value="0"/>
    </Pos>
    <Normal>
     <V type="double" value="0"/>
     <V type="double" value="0"/>
     <V type="double" value="0"/>
    </Normal>
   </Vertex2>
   <Vertex2 ref_type="Vertex" ref_id="304">
    <Pos>
     <V type="double" value="9.279805707719026131"/>
     <V type="double" value="3.6359960217604170296"/>
     <V type="double" value="0"/>
    </Pos>
    <Normal>
     <V type="double" value="0"/>
     <V type="double" value="0"/>
     <V type="double" value="0"/>
    </Normal>
   </Vertex2>
   <Vertex2 ref_type="Vertex" ref_id="305">
    <Pos>
     <V type="double" value="9.5149024000109783117"/>
     <V type="double" value="3.5227971987269786069"/>
     <V type="double" value="0"/>
    </Pos>
    <Normal>
     <V type="double" value="0"/>
     <V type="double" value="0"/>
     <V type="double" value="0"/>
    </Normal>
   </Vertex2>
   <Vertex2 ref_type="Vertex" ref_id="306">
    <Pos>
     <V type="double" value="10.050735003807554691"/>
     <V type="double" value="8.1511597658371943709"/>
     <V type="double" value="0"/>
    </Pos>
    <Normal>
     <V type="double" value="0"/>
     <V type="double" value="0"/>
     <V type="double" value="0"/>
    </Normal>
   </Vertex2>
   <Vertex2 ref_type="Vertex" ref_id="307">
    <Pos>
     <V type="double" value="9.7861895342197158243"/>
     <V type="double" value="8.1985912475117910247"/>
     <V type="double" value="0"/>
    </Pos>
    <Normal>
     <V type="double" value="0"/>
     <V type="double" value="0"/>
     <V type="double" value="0"/>
    </Normal>
   </Vertex2>
   <Vertex2 ref_type="Vertex" ref_id="308">
    <Pos>
     <V type="double" value="7.9810051832680288797"/>
     <V type="double" value="8.4229041378767046666"/>
     <V type="double" value="0"/>
    </Pos>
    <Normal>
     <V type="double" value="0"/>
     <V type="double" value="0"/>
     <V type="double" value="0"/>
    </Normal>
   </Vertex2>
   <Vertex2 ref_type="Vertex" ref_id="309">
    <Pos>
     <V type="double" value="0.5038820551529197278"/>
     <V type="double" value="0.87077562438727107441"/>
     <V type="double" value="0"/>
    </Pos>
    <Normal>
     <V type="double" value="0"/>
     <V type="double" value="0"/>
     <V type="double" value="0"/>
    </Normal>
   </Vertex2>
   <Vertex2 ref_type="Vertex" ref_id="310">
    <Pos>
     <V type="double" value="0.69161599047332611434"/>
     <V type="double" value="0.68606425454488506599"/>
     <V type="double" value="0"/>
    </Pos>
    <Normal>
     <V type="double" value="0"/>
     <V type="double" value="0"/>
     <V type="double" value="0"/>
    </Normal>
   </Vertex2>
   <Vertex2 ref_type="Vertex" ref_id="311">
    <Pos>
     <V type="double" value="0.87934992579373250088"/>
     <V type="double" value="0.50135288470249905757"/>
     <V type="double" value="0"/>
    </Pos>
    <Normal>
     <V type="double" value="0"/>
     <V type="double" value="0"/>
     <V type="double" value="0"/>
    </Normal>
   </Vertex2>
   <Vertex2 ref_type="Vertex" ref_id="312">
    <Pos>
     <V type="double" value="1.5950539278017048517"/>
     <V type="double" value="0.60143211056845435891"/>
     <V type="double" value="0"/>
    </Pos>
    <Normal>
     <V type="double" value="0"/>
     <V type="double" value="0"/>
     <V type="double" value="0"/>
    </Normal>
   </Vertex2>
   <Vertex2 ref_type="Vertex" ref_id="313">
    <Pos>
     <V type="double" value="2.4022542074456896266"/>
     <V type="double" value="11.162628946123897222"/>
     <V type="double" value="0"/>
    </Pos>
    <Normal>
     <V type="double" value="0"/>
     <V type="double" value="0"/>
     <V type="double" value="0"/>
    </Normal>
   </Vertex2>
   <Vertex2 ref_type="Vertex" ref_id="314">
    <Pos>
     <V type="double" value="2.2072393760213588898"/>
     <V type="double" value="11.011360694585944131"/>
     <V type="double" value="0"/>
    </Pos>
    <Normal>
     <V type="double" value="0"/>
     <V type="double" value="0"/>
     <V type="double" value="0"/>
    </Normal>
   </Vertex2>
   <Vertex2 ref_type="Vertex" ref_id="315">
    <Pos>
     <V type="double" value="3.2750326724541993784"/>
     <V type="double" value="7.9650438002754686551"/>
     <V type="double" value="0"/>
    </Pos>
    <Normal>
     <V type="double" value="0"/>
     <V type="double" value="0"/>
     <V type="double" value="0"/>
    </Normal>
   </Vertex2>
   <Vertex2 ref_type="Vertex" ref_id="316">
    <Pos>
     <V type="double" value="3.0657913413528867785"/>
     <V type="double" value="8.1793659364523669808"/>
     <V type="double" value="0"/>
    </Pos>
    <Normal>
     <V type="double" value="0"/>
     <V type="double" value="0"/>
     <V type="double" value="0"/>
    </Normal>
   </Vertex2>
   <Vertex2 ref_type="Vertex" ref_id="317">
    <Pos>
     <V type="double" value="2.8565500102515741787"/>
     <V type="double" value="8.3936880726292635302"/>
     <V type="double" value="0"/>
    </Pos>
    <Normal>
     <V type="double" value="0"/>
     <V type="double" value="0"/>
     <V type="double" value="0"/>
    </Normal>
   </Vertex2>
   <Vertex2 ref_type="Vertex" ref_id="318">
    <Pos>
     <V type="double" value="9.2974748224590015866"/>
     <V type="double" value="5.1941956278497691812"/>
     <V type="double" value="0"/>
    </Pos>
    <Normal>
     <V type="double" value="0"/>
     <V type="double" value="0"/>
     <V type="double" value="0"/>
    </Normal>
   </Vertex2>
   <Vertex2 ref_type="Vertex" ref_id="319">
    <Pos>
     <V type="double" value="9.0860367118869831415"/>
     <V type="double" value="5.0858453414537514448"/>
     <V type="double" value="0"/>
    </Pos>
    <Normal>
     <V type="double" value="0"/>
     <V type="double" value="0"/>
     <V type="double" value="0"/>
    </Normal>
   </Vertex2>
   <Vertex2 ref_type="Vertex" ref_id="320">
    <Pos>
     <V type="double" value="1.3770814873643095755"/>
     <V type="double" value="6.9876496643163132916"/>
     <V type="double" value="0"/>
    </Pos>
    <Normal>
     <V type="double" value="0"/>
     <V type="double" value="0"/>
     <V type="double" value="0"/>
    </Normal>
   </Vertex2>
   <Vertex2 ref_type="Vertex" ref_id="321">
    <Pos>
     <V type="double" value="1.124201921789488523"/>
     <V type="double" value="6.8287029116987252308"/>
     <V type="double" value="0"/>
    </Pos>
    <Normal>
     <V type="double" value="0"/>
     <V type="double" value="0"/>
     <V type="double" value="0"/>
    </Normal>
   </Vertex2>
   <Vertex2 ref_type="Vertex" ref_id="322">
    <Pos>
     <V type="double" value="0.8713223562146676926"/>
     <V type="double" value="6.6697561590811380583"/>
     <V type="double" value="0"/>
    </Pos>
    <Normal>
     <V type="double" value="0"/>
     <V type="double" value="0"/>
     <V type="double" value="0"/>
    </Normal>
   </Vertex2>
   <Vertex2 ref_type="Vertex" ref_id="323">
    <Pos>
     <V type="double" value="0.13045372989189835122"/>
     <V type="double" value="6.7773774937154458442"/>
     <V type="double" value="0"/>
    </Pos>
    <Normal>
     <V type="double" value="0"/>
     <V type="double" value="0"/>
     <V type="double" value="0"/>
    </Normal>
   </Vertex2>
   <Vertex2 ref_type="Vertex" ref_id="324">
    <Pos>
     <V type="double" value="15.197077123342014104"/>
     <V type="double" value="14.068974152050278903"/>
     <V type="double" value="0"/>
    </Pos>
    <Normal>
     <V type="double" value="0"/>
     <V type="double" value="0"/>
     <V type="double" value="0"/>
    </Normal>
   </Vertex2>
   <Vertex2 ref_type="Vertex" ref_id="325">
    <Pos>
     <V type="double" value="15.434399752334218903"/>
     <V type="double" value="13.940247614809273102"/>
     <V type="double" value="0"/>
    </Pos>
    <Normal>
     <V type="double" value="0"/>
     <V type="double" value="0"/>
     <V type="double" value="0"/>
    </Normal>
   </Vertex2>
   <Vertex2 ref_type="Vertex" ref_id="326">
    <Pos>
     <V type="double" value="11.945851674222883076"/>
     <V type="double" value="14.09223072630559237"/>
     <V type="double" value="0"/>
    </Pos>
    <Normal>
     <V type="double" value="0"/>
     <V type="double" value="0"/>
     <V type="double" value="0"/>
    </Normal>
   </Vertex2>
   <Vertex2 ref_type="Vertex" ref_id="327">
    <Pos>
     <V type="double" value="12.070396994569643212"/>
     <V type="double" value="13.153453070820402715"/>
     <V type="double" value="0"/>
    </Pos>
    <Normal>
     <V type="double" value="0"/>
     <V type="double" value="0"/>
     <V type="double" value="0"/>
    </Normal>
   </Vertex2>
   <Vertex2 ref_type="Vertex" ref_id="328">
    <Pos>
     <V type="double" value="8.6150671495554167478"/>
     <V type="double" value="1.550347810071714294"/>
     <V type="double" value="0"/>
    </Pos>
    <Normal>
     <V type="double" value="0"/>
     <V type="double" value="0"/>
     <V type="double" value="0"/>
    </Normal>
   </Vertex2>
   <Vertex2 ref_type="Vertex" ref_id="329">
    <Pos>
     <V type="double" value="8.552802532213624076"/>
     <V type="double" value="1.3080061637124849039"/>
     <V type="double" value="0"/>
    </Pos>
    <Normal>
     <V type="double" value="0"/>
     <V type="double" value="0"/>
     <V type="double" value="0"/>
    </Normal>
   </Vertex2>
   <Vertex2 ref_type="Vertex" ref_id="330">
    <Pos>
     <V type="double" value="8.407376934026117965"/>
     <V type="double" value="-0.87808241081792637317"/>
     <V type="double" value="0"/>
    </Pos>
    <Normal>
     <V type="double" value="0"/>
     <V type="double" value="0"/>
     <V type="double" value="0"/>
    </Normal>
   </Vertex2>
   <Vertex2 ref_type="Vertex" ref_id="331">
    <Pos>
     <V type="double" value="11.487504057288747461"/>
     <V type="double" value="14.391618537159544644"/>
     <V type="double" value="0"/>
    </Pos>
    <Normal>
     <V type="double" value="0"/>
     <V type="double" value="0"/>
     <V type="double" value="0"/>
    </Normal>
   </Vertex2>
   <Vertex2 ref_type="Vertex" ref_id="332">
    <Pos>
     <V type="double" value="11.716677865755816157"/>
     <V type="double" value="14.241924631732569395"/>
     <V type="double" value="0"/>
    </Pos>
    <Normal>
     <V type="double" value="0"/>
     <V type="double" value="0"/>
     <V type="double" value="0"/>
    </Normal>
   </Vertex2>
   <Vertex2 ref_type="Vertex" ref_id="333">
    <Pos>
     <V type="double" value="-0.38436212001818115258"/>
     <V type="double" value="11.272530443971165326"/>
     <V type="double" value="0"/>
    </Pos>
    <Normal>
     <V type="double" value="0"/>
     <V type="double" value="0"/>
     <V type="double" value="0"/>
    </Normal>
   </Vertex2>
   <Vertex2 ref_type="Vertex" ref_id="334">
    <Pos>
     <V type="double" value="-0.6391346597751673686"/>
     <V type="double" value="11.378216440617734406"/>
     <V type="double" value="0"/>
    </Pos>
    <Normal>
     <V type="double" value="0"/>
     <V type="double" value="0"/>
     <V type="double" value="0"/>
    </Normal>
   </Vertex2>
   <Vertex2 ref_type="Vertex" ref_id="335">
    <Pos>
     <V type="double" value="-0.92199273932408820631"/>
     <V type="double" value="11.758166412261420675"/>
     <V type="double" value="0"/>
    </Pos>
    <Normal>
     <V type="double" value="0"/>
     <V type="double" value="0"/>
     <V type="double" value="0"/>
    </Normal>
   </Vertex2>
   <Vertex2 ref_type="Vertex" ref_id="336">
    <Pos>
     <V type="double" value="-0.95007827911602271698"/>
     <V type="double" value="12.032430387258541415"/>
     <V type="double" value="0"/>
    </Pos>
    <Normal>
     <V type="double" value="0"/>
     <V type="double" value="0"/>
     <V type="double" value="0"/>
    </Normal>
   </Vertex2>
   <Vertex2 ref_type="Vertex" ref_id="337">
    <Pos>
     <V type="double" value="12.105273157276410956"/>
     <V type="double" value="13.416480987506474776"/>
     <V type="double" value="0"/>
    </Pos>
    <Normal>
     <V type="double" value="0"/>
     <V type="double" value="0"/>
     <V type="double" value="0"/>
    </Normal>
   </Vertex2>
   <Vertex2 ref_type="Vertex" ref_id="338">
    <Pos>
     <V type="double" value="12.140149319983180476"/>
     <V type="double" value="13.67950890419254506"/>
     <V type="double" value="0"/>
    </Pos>
    <Normal>
     <V type="double" value="0"/>
     <V type="double" value="0"/>
     <V type="double" value="0"/>
    </Normal>
   </Vertex2>
   <Vertex2 ref_type="Vertex" ref_id="339">
    <Pos>
     <V type="double" value="12.378864376207886266"/>
     <V type="double" value="14.052487338240746695"/>
     <V type="double" value="0"/>
    </Pos>
    <Normal>
     <V type="double" value="0"/>
     <V type="double" value="0"/>
     <V type="double" value="0"/>
    </Normal>
   </Vertex2>
   <Vertex2 ref_type="Vertex" ref_id="340">
    <Pos>
     <V type="double" value="8.8421054622250423449"/>
     <V type="double" value="4.4199443614425142357"/>
     <V type="double" value="0"/>
    </Pos>
    <Normal>
     <V type="double" value="0"/>
     <V type="double" value="0"/>
     <V type="double" value="0"/>
    </Normal>
   </Vertex2>
   <Vertex2 ref_type="Vertex" ref_id="341">
    <Pos>
     <V type="double" value="8.8583520317700035207"/>
     <V type="double" value="4.698719708250123972"/>
     <V type="double" value="0"/>
    </Pos>
    <Normal>
     <V type="double" value="0"/>
     <V type="double" value="0"/>
     <V type="double" value="0"/>
    </Normal>
   </Vertex2>
   <Vertex2 ref_type="Vertex" ref_id="342">
    <Pos>
     <V type="double" value="3.3675609231338503591"/>
     <V type="double" value="13.114283678798141608"/>
     <V type="double" value="0"/>
    </Pos>
    <Normal>
     <V type="double" value="0"/>
     <V type="double" value="0"/>
     <V type="double" value="0"/>
    </Normal>
   </Vertex2>
   <Vertex2 ref_type="Vertex" ref_id="343">
    <Pos>
     <V type="double" value="2.7671572235868868717"/>
     <V type="double" value="12.709932399791874502"/>
     <V type="double" value="0"/>
    </Pos>
    <Normal>
     <V type="double" value="0"/>
     <V type="double" value="0"/>
     <V type="double" value="0"/>
    </Normal>
   </Vertex2>
   <Vertex2 ref_type="Vertex" ref_id="344">
    <Pos>
     <V type="double" value="3.0415233543658359849"/>
     <V type="double" value="12.783368741158799509"/>
     <V type="double" value="0"/>
    </Pos>
    <Normal>
     <V type="double" value="0"/>
     <V type="double" value="0"/>
     <V type="double" value="0"/>
    </Normal>
   </Vertex2>
   <Vertex2 ref_type="Vertex" ref_id="345">
    <Pos>
     <V type="double" value="4.5171790078983447003"/>
     <V type="double" value="14.297764612031770071"/>
     <V type="double" value="0"/>
    </Pos>
    <Normal>
     <V type="double" value="0"/>
     <V type="double" value="0"/>
     <V type="double" value="0"/>
    </Normal>
   </Vertex2>
   <Vertex2 ref_type="Vertex" ref_id="346">
    <Pos>
     <V type="double" value="4.7042309969947915249"/>
     <V type="double" value="14.162484882431371602"/>
     <V type="double" value="0"/>
    </Pos>
    <Normal>
     <V type="double" value="0"/>
     <V type="double" value="0"/>
     <V type="double" value="0"/>
    </Normal>
   </Vertex2>
   <Vertex2 ref_type="Vertex" ref_id="347">
    <Pos>
     <V type="double" value="11.097571928268067154"/>
     <V type="double" value="11.517516347194760584"/>
     <V type="double" value="0"/>
    </Pos>
    <Normal>
     <V type="double" value="0"/>
     <V type="double" value="0"/>
     <V type="double" value="0"/>
    </Normal>
   </Vertex2>
   <Vertex2 ref_type="Vertex" ref_id="348">
    <Pos>
     <V type="double" value="10.896941371023395106"/>
     <V type="double" value="11.367009776803442378"/>
     <V type="double" value="0"/>
    </Pos>
    <Normal>
     <V type="double" value="0"/>
     <V type="double" value="0"/>
     <V type="double" value="0"/>
    </Normal>
   </Vertex2>
   <Vertex2 ref_type="Vertex" ref_id="349">
    <Pos>
     <V type="double" value="10.696310813778723059"/>
     <V type="double" value="11.216503206412124172"/>
     <V type="double" value="0"/>
    </Pos>
    <Normal>
     <V type="double" value="0"/>
     <V type="double" value="0"/>
     <V type="double" value="0"/>
    </Normal>
   </Vertex2>
   <Vertex2 ref_type="Vertex" ref_id="350">
    <Pos>
     <V type="double" value="1.7566547447940605853"/>
     <V type="double" value="13.050861897850010607"/>
     <V type="double" value="0"/>
    </Pos>
    <Normal>
     <V type="double" value="0"/>
     <V type="double" value="0"/>
     <V type="double" value="1"/>
    </Normal>
   </Vertex2>
   <Vertex2 ref_type="Vertex" ref_id="351">
    <Pos>
     <V type="double" value="10.378894406931509664"/>
     <V type="double" value="4.2895920267601503895"/>
     <V type="double" value="0"/>
    </Pos>
    <Normal>
     <V type="double" value="0"/>
     <V type="double" value="0"/>
     <V type="double" value="0"/>
    </Normal>
   </Vertex2>
   <Vertex2 ref_type="Vertex" ref_id="352">
    <Pos>
     <V type="double" value="10.361245722797573166"/>
     <V type="double" value="4.0250846261875832255"/>
     <V type="double" value="0"/>
    </Pos>
    <Normal>
     <V type="double" value="0"/>
     <V type="double" value="0"/>
     <V type="double" value="0"/>
    </Normal>
   </Vertex2>
   <Vertex2 ref_type="Vertex" ref_id="353">
    <Pos>
     <V type="double" value="11.196130499296037542"/>
     <V type="double" value="6.6792820125847267576"/>
     <V type="double" value="0"/>
    </Pos>
    <Normal>
     <V type="double" value="0"/>
     <V type="double" value="0"/>
     <V type="double" value="0"/>
    </Normal>
   </Vertex2>
   <Vertex2 ref_type="Vertex" ref_id="354">
    <Pos>
     <V type="double" value="10.979722392616558579"/>
     <V type="double" value="6.8297094071854678177"/>
     <V type="double" value="0"/>
    </Pos>
    <Normal>
     <V type="double" value="0"/>
     <V type="double" value="0"/>
     <V type="double" value="0"/>
    </Normal>
   </Vertex2>
   <Vertex2 ref_type="Vertex" ref_id="355">
    <Pos>
     <V type="double" value="11.419392891788781697"/>
     <V type="double" value="5.738200765983011209"/>
     <V type="double" value="0"/>
    </Pos>
    <Normal>
     <V type="double" value="0"/>
     <V type="double" value="0"/>
     <V type="double" value="0"/>
    </Normal>
   </Vertex2>
   <Vertex2 ref_type="Vertex" ref_id="356">
    <Pos>
     <V type="double" value="0.98024724653936901042"/>
     <V type="double" value="11.396462313751849038"/>
     <V type="double" value="0"/>
    </Pos>
    <Normal>
     <V type="double" value="0"/>
     <V type="double" value="0"/>
     <V type="double" value="0"/>
    </Normal>
   </Vertex2>
   <Vertex2 ref_type="Vertex" ref_id="357">
    <Pos>
     <V type="double" value="0.86366651760161938789"/>
     <V type="double" value="12.288497724542446932"/>
     <V type="double" value="0"/>
    </Pos>
    <Normal>
     <V type="double" value="0"/>
     <V type="double" value="0"/>
     <V type="double" value="0"/>
    </Normal>
   </Vertex2>
   <Vertex2 ref_type="Vertex" ref_id="358">
    <Pos>
     <V type="double" value="0.81652865240939753733"/>
     <V type="double" value="12.035850076837569134"/>
     <V type="double" value="0"/>
    </Pos>
    <Normal>
     <V type="double" value="0"/>
     <V type="double" value="0"/>
     <V type="double" value="0"/>
    </Normal>
   </Vertex2>
   <Vertex2 ref_type="Vertex" ref_id="359">
    <Pos>
     <V type="double" value="0.76939078721717579779"/>
     <V type="double" value="11.783202429132691336"/>
     <V type="double" value="0"/>
    </Pos>
    <Normal>
     <V type="double" value="0"/>
     <V type="double" value="0"/>
     <V type="double" value="0"/>
    </Normal>
   </Vertex2>
   <Vertex2 ref_type="Vertex" ref_id="360">
    <Pos>
     <V type="double" value="0.32420628033884563157"/>
     <V type="double" value="11.217623894261290474"/>
     <V type="double" value="0"/>
    </Pos>
    <Normal>
     <V type="double" value="0"/>
     <V type="double" value="0"/>
     <V type="double" value="0"/>
    </Normal>
   </Vertex2>
   <Vertex2 ref_type="Vertex" ref_id="361">
    <Pos>
     <V type="double" value="15.130656329833851004"/>
     <V type="double" value="-0.62021944983443355603"/>
     <V type="double" value="0"/>
    </Pos>
    <Normal>
     <V type="double" value="0"/>
     <V type="double" value="0"/>
     <V type="double" value="0"/>
    </Normal>
   </Vertex2>
   <Vertex2 ref_type="Vertex" ref_id="362">
    <Pos>
     <V type="double" value="15.680246197979780476"/>
     <V type="double" value="13.277778048511345688"/>
     <V type="double" value="0"/>
    </Pos>
    <Normal>
     <V type="double" value="0"/>
     <V type="double" value="0"/>
     <V type="double" value="0"/>
    </Normal>
   </Vertex2>
   <Vertex2 ref_type="Vertex" ref_id="363">
    <Pos>
     <V type="double" value="11.068346285044173172"/>
     <V type="double" value="9.0972682446734260964"/>
     <V type="double" value="0"/>
    </Pos>
    <Normal>
     <V type="double" value="0"/>
     <V type="double" value="0"/>
     <V type="double" value="0"/>
    </Normal>
   </Vertex2>
   <Vertex2 ref_type="Vertex" ref_id="364">
    <Pos>
     <V type="double" value="11.076576337987518173"/>
     <V type="double" value="9.3719848775085825565"/>
     <V type="double" value="0"/>
    </Pos>
    <Normal>
     <V type="double" value="0"/>
     <V type="double" value="0"/>
     <V type="double" value="0"/>
    </Normal>
   </Vertex2>
   <Vertex2 ref_type="Vertex" ref_id="365">
    <Pos>
     <V type="double" value="11.604460322354981372"/>
     <V type="double" value="9.8039454636766159012"/>
     <V type="double" value="0"/>
    </Pos>
    <Normal>
     <V type="double" value="0"/>
     <V type="double" value="0"/>
     <V type="double" value="0"/>
    </Normal>
   </Vertex2>
   <Vertex2 ref_type="Vertex" ref_id="366">
    <Pos>
     <V type="double" value="0.87791180843789307087"/>
     <V type="double" value="3.0096908959005590489"/>
     <V type="double" value="0"/>
    </Pos>
    <Normal>
     <V type="double" value="0"/>
     <V type="double" value="0"/>
     <V type="double" value="0"/>
    </Normal>
   </Vertex2>
   <Vertex2 ref_type="Vertex" ref_id="367">
    <Pos>
     <V type="double" value="0.88265348887220684837"/>
     <V type="double" value="3.284413718360939427"/>
     <V type="double" value="0"/>
    </Pos>
    <Normal>
     <V type="double" value="0"/>
     <V type="double" value="0"/>
     <V type="double" value="0"/>
    </Normal>
   </Vertex2>
   <Vertex2 ref_type="Vertex" ref_id="368">
    <Pos>
     <V type="double" value="1.3150695840751152055"/>
     <V type="double" value="3.7783728347294198713"/>
     <V type="double" value="0"/>
    </Pos>
    <Normal>
     <V type="double" value="0"/>
     <V type="double" value="0"/>
     <V type="double" value="0"/>
    </Normal>
   </Vertex2>
   <Vertex2 ref_type="Vertex" ref_id="369">
    <Pos>
     <V type="double" value="12.582703269725822537"/>
     <V type="double" value="14.162437855602878045"/>
     <V type="double" value="0"/>
    </Pos>
    <Normal>
     <V type="double" value="0"/>
     <V type="double" value="0"/>
     <V type="double" value="0"/>
    </Normal>
   </Vertex2>
   <Vertex2 ref_type="Vertex" ref_id="370">
    <Pos>
     <V type="double" value="12.786542163243760584"/>
     <V type="double" value="14.272388372965009395"/>
     <V type="double" value="0"/>
    </Pos>
    <Normal>
     <V type="double" value="0"/>
     <V type="double" value="0"/>
     <V type="double" value="0"/>
    </Normal>
   </Vertex2>
   <Vertex2 ref_type="Vertex" ref_id="371">
    <Pos>
     <V type="double" value="-0.97816381890795733867"/>
     <V type="double" value="12.306694362255662156"/>
     <V type="double" value="0"/>
    </Pos>
    <Normal>
     <V type="double" value="0"/>
     <V type="double" value="0"/>
     <V type="double" value="0"/>
    </Normal>
   </Vertex2>
   <Vertex2 ref_type="Vertex" ref_id="372">
    <Pos>
     <V type="double" value="2.8421188277156512747"/>
     <V type="double" value="14.484461829871918326"/>
     <V type="double" value="0"/>
    </Pos>
    <Normal>
     <V type="double" value="0"/>
     <V type="double" value="0"/>
     <V type="double" value="0"/>
    </Normal>
   </Vertex2>
   <Vertex2 ref_type="Vertex" ref_id="373">
    <Pos>
     <V type="double" value="3.08616144350713828"/>
     <V type="double" value="14.371040574543879842"/>
     <V type="double" value="0"/>
    </Pos>
    <Normal>
     <V type="double" value="0"/>
     <V type="double" value="0"/>
     <V type="double" value="0"/>
    </Normal>
   </Vertex2>
   <Vertex2 ref_type="Vertex" ref_id="374">
    <Pos>
     <V type="double" value="3.3302040592986252854"/>
     <V type="double" value="14.257619319215843134"/>
     <V type="double" value="0"/>
    </Pos>
    <Normal>
     <V type="double" value="0"/>
     <V type="double" value="0"/>
     <V type="double" value="0"/>
    </Normal>
   </Vertex2>
   <Vertex2 ref_type="Vertex" ref_id="375">
    <Pos>
     <V type="double" value="11.060116232100828171"/>
     <V type="double" value="8.8225516118382678599"/>
     <V type="double" value="0"/>
    </Pos>
    <Normal>
     <V type="double" value="0"/>
     <V type="double" value="0"/>
     <V type="double" value="0"/>
    </Normal>
   </Vertex2>
   <Vertex2 ref_type="Vertex" ref_id="376">
    <Pos>
     <V type="double" value="15.819301092105632733"/>
     <V type="double" value="2.0182635035524549849"/>
     <V type="double" value="0"/>
    </Pos>
    <Normal>
     <V type="double" value="0"/>
     <V type="double" value="0"/>
     <V type="double" value="0"/>
    </Normal>
   </Vertex2>
   <Vertex2 ref_type="Vertex" ref_id="377">
    <Pos>
     <V type="double" value="15.835262292224880909"/>
     <V type="double" value="1.7401187908557704809"/>
     <V type="double" value="0"/>
    </Pos>
    <Normal>
     <V type="double" value="0"/>
     <V type="double" value="0"/>
     <V type="double" value="0"/>
    </Normal>
   </Vertex2>
   <Vertex2 ref_type="Vertex" ref_id="378">
    <Pos>
     <V type="double" value="15.851223492344129085"/>
     <V type="double" value="1.4619740781590859768"/>
     <V type="double" value="0"/>
    </Pos>
    <Normal>
     <V type="double" value="0"/>
     <V type="double" value="0"/>
     <V type="double" value="0"/>
    </Normal>
   </Vertex2>
   <Vertex2 ref_type="Vertex" ref_id="379">
    <Pos>
     <V type="double" value="4.4796418102891593094"/>
     <V type="double" value="3.3358989402355416765"/>
     <V type="double" value="0"/>
    </Pos>
    <Normal>
     <V type="double" value="0"/>
     <V type="double" value="0"/>
     <V type="double" value="0"/>
    </Normal>
   </Vertex2>
   <Vertex2 ref_type="Vertex" ref_id="380">
    <Pos>
     <V type="double" value="4.4750805538624671698"/>
     <V type="double" value="3.0607748219845989368"/>
     <V type="double" value="0"/>
    </Pos>
    <Normal>
     <V type="double" value="0"/>
     <V type="double" value="0"/>
     <V type="double" value="0"/>
    </Normal>
   </Vertex2>
   <Vertex2 ref_type="Vertex" ref_id="381">
    <Pos>
     <V type="double" value="4.4705192974357750302"/>
     <V type="double" value="2.7856507037336557531"/>
     <V type="double" value="0"/>
    </Pos>
    <Normal>
     <V type="double" value="0"/>
     <V type="double" value="0"/>
     <V type="double" value="0"/>
    </Normal>
   </Vertex2>
   <Vertex2 ref_type="Vertex" ref_id="382">
    <Pos>
     <V type="double" value="3.5097692069637003165"/>
     <V type="double" value="2.0331774456944189389"/>
     <V type="double" value="0"/>
    </Pos>
    <Normal>
     <V type="double" value="0"/>
     <V type="double" value="0"/>
     <V type="double" value="0"/>
    </Normal>
   </Vertex2>
   <Vertex2 ref_type="Vertex" ref_id="383">
    <Pos>
     <V type="double" value="3.748816415475046071"/>
     <V type="double" value="2.1525147306414922355"/>
     <V type="double" value="0"/>
    </Pos>
    <Normal>
     <V type="double" value="0"/>
     <V type="double" value="0"/>
     <V type="double" value="0"/>
    </Normal>
   </Vertex2>
   <Vertex2 ref_type="Vertex" ref_id="384">
    <Pos>
     <V type="double" value="3.9878636239863913815"/>
     <V type="double" value="2.2718520155885659761"/>
     <V type="double" value="0"/>
    </Pos>
    <Normal>
     <V type="double" value="0"/>
     <V type="double" value="0"/>
     <V type="double" value="0"/>
    </Normal>
   </Vertex2>
   <Vertex2 ref_type="Vertex" ref_id="385">
    <Pos>
     <V type="double" value="4.2269108324977375801"/>
     <V type="double" value="2.3911893005356392727"/>
     <V type="double" value="0"/>
    </Pos>
    <Normal>
     <V type="double" value="0"/>
     <V type="double" value="0"/>
     <V type="double" value="0"/>
    </Normal>
   </Vertex2>
   <Vertex2 ref_type="Vertex" ref_id="386">
    <Pos>
     <V type="double" value="14.067257361822056438"/>
     <V type="double" value="8.0278209372910431796"/>
     <V type="double" value="0"/>
    </Pos>
    <Normal>
     <V type="double" value="0"/>
     <V type="double" value="0"/>
     <V type="double" value="0"/>
    </Normal>
   </Vertex2>
   <Vertex2 ref_type="Vertex" ref_id="387">
    <Pos>
     <V type="double" value="14.323145512725080408"/>
     <V type="double" value="8.1727370060711219679"/>
     <V type="double" value="0"/>
    </Pos>
    <Normal>
     <V type="double" value="0"/>
     <V type="double" value="0"/>
     <V type="double" value="0"/>
    </Normal>
   </Vertex2>
   <Vertex2 ref_type="Vertex" ref_id="388">
    <Pos>
     <V type="double" value="14.579033663628102602"/>
     <V type="double" value="8.3176530748511989799"/>
     <V type="double" value="0"/>
    </Pos>
    <Normal>
     <V type="double" value="0"/>
     <V type="double" value="0"/>
     <V type="double" value="0"/>
    </Normal>
   </Vertex2>
   <Vertex2 ref_type="Vertex" ref_id="389">
    <Pos>
     <V type="double" value="7.8021986376938912144"/>
     <V type="double" value="11.958292379593428834"/>
     <V type="double" value="0"/>
    </Pos>
    <Normal>
     <V type="double" value="0"/>
     <V type="double" value="0"/>
     <V type="double" value="0"/>
    </Normal>
   </Vertex2>
   <Vertex2 ref_type="Vertex" ref_id="390">
    <Pos>
     <V type="double" value="7.8666114419712949157"/>
     <V type="double" value="11.671616535357411948"/>
     <V type="double" value="0"/>
    </Pos>
    <Normal>
     <V type="double" value="0"/>
     <V type="double" value="0"/>
     <V type="double" value="0"/>
    </Normal>
   </Vertex2>
   <Vertex2 ref_type="Vertex" ref_id="391">
    <Pos>
     <V type="double" value="6.8308610221940746499"/>
     <V type="double" value="10.105979497273935408"/>
     <V type="double" value="0"/>
    </Pos>
    <Normal>
     <V type="double" value="0"/>
     <V type="double" value="0"/>
     <V type="double" value="0"/>
    </Normal>
   </Vertex2>
   <Vertex2 ref_type="Vertex" ref_id="392">
    <Pos>
     <V type="double" value="6.8990648640352336685"/>
     <V type="double" value="10.379949275610048431"/>
     <V type="double" value="0"/>
    </Pos>
    <Normal>
     <V type="double" value="0"/>
     <V type="double" value="0"/>
     <V type="double" value="0"/>
    </Normal>
   </Vertex2>
   <Vertex2 ref_type="Vertex" ref_id="393">
    <Pos>
     <V type="double" value="6.9672687058763935752"/>
     <V type="double" value="10.653919053946163231"/>
     <V type="double" value="0"/>
    </Pos>
    <Normal>
     <V type="double" value="0"/>
     <V type="double" value="0"/>
     <V type="double" value="0"/>
    </Normal>
   </Vertex2>
   <Vertex2 ref_type="Vertex" ref_id="394">
    <Pos>
     <V type="double" value="14.117743810479502997"/>
     <V type="double" value="-0.85900787905864961491"/>
     <V type="double" value="0"/>
    </Pos>
    <Normal>
     <V type="double" value="0"/>
     <V type="double" value="0"/>
     <V type="double" value="0"/>
    </Normal>
   </Vertex2>
   <Vertex2 ref_type="Vertex" ref_id="395">
    <Pos>
     <V type="double" value="13.628266840389372305"/>
     <V type="double" value="-0.82859846118182867158"/>
     <V type="double" value="0"/>
    </Pos>
    <Normal>
     <V type="double" value="0"/>
     <V type="double" value="0"/>
     <V type="double" value="0"/>
    </Normal>
   </Vertex2>
   <Vertex2 ref_type="Vertex" ref_id="396">
    <Pos>
     <V type="double" value="16.923113718746495948"/>
     <V type="double" value="9.6894576020163896146"/>
     <V type="double" value="0"/>
    </Pos>
    <Normal>
     <V type="double" value="0"/>
     <V type="double" value="0"/>
     <V type="double" value="0"/>
    </Normal>
   </Vertex2>
   <Vertex2 ref_type="Vertex" ref_id="397">
    <Pos>
     <V type="double" value="16.68277294037378411"/>
     <V type="double" value="9.5582293464487655399"/>
     <V type="double" value="0"/>
    </Pos>
    <Normal>
     <V type="double" value="0"/>
     <V type="double" value="0"/>
     <V type="double" value="0"/>
    </Normal>
   </Vertex2>
   <Vertex2 ref_type="Vertex" ref_id="398">
    <Pos>
     <V type="double" value="15.7322894629376826"/>
     <V type="double" value="10.112292430908372154"/>
     <V type="double" value="0"/>
    </Pos>
    <Normal>
     <V type="double" value="0"/>
     <V type="double" value="0"/>
     <V type="double" value="0"/>
    </Normal>
   </Vertex2>
   <Vertex2 ref_type="Vertex" ref_id="399">
    <Pos>
     <V type="double" value="16.093609042102915652"/>
     <V type="double" value="12.700456599861036366"/>
     <V type="double" value="0"/>
    </Pos>
    <Normal>
     <V type="double" value="0"/>
     <V type="double" value="0"/>
     <V type="double" value="0"/>
    </Normal>
   </Vertex2>
   <Vertex2 ref_type="Vertex" ref_id="400">
    <Pos>
     <V type="double" value="15.889058574204685925"/>
     <V type="double" value="12.855681566921960624"/>
     <V type="double" value="0"/>
    </Pos>
    <Normal>
     <V type="double" value="0"/>
     <V type="double" value="0"/>
     <V type="double" value="0"/>
    </Normal>
   </Vertex2>
   <Vertex2 ref_type="Vertex" ref_id="401">
    <Pos>
     <V type="double" value="0.86842844756926551586"/>
     <V type="double" value="2.4602452509797982927"/>
     <V type="double" value="0"/>
    </Pos>
    <Normal>
     <V type="double" value="0"/>
     <V type="double" value="0"/>
     <V type="double" value="0"/>
    </Normal>
   </Vertex2>
   <Vertex2 ref_type="Vertex" ref_id="402">
    <Pos>
     <V type="double" value="0.87317012800357929336"/>
     <V type="double" value="2.7349680734401786708"/>
     <V type="double" value="0"/>
    </Pos>
    <Normal>
     <V type="double" value="0"/>
     <V type="double" value="0"/>
     <V type="double" value="0"/>
    </Normal>
   </Vertex2>
   <Vertex2 ref_type="Vertex" ref_id="403">
    <Pos>
     <V type="double" value="8.6602540379195964704"/>
     <V type="double" value="-0.99139571488281541534"/>
     <V type="double" value="0"/>
    </Pos>
    <Normal>
     <V type="double" value="0"/>
     <V type="double" value="0"/>
     <V type="double" value="1"/>
    </Normal>
   </Vertex2>
   <Vertex2 ref_type="Vertex" ref_id="404">
    <Pos>
     <V type="double" value="9.5669127018727628808"/>
     <V type="double" value="-0.34616343407980926239"/>
     <V type="double" value="0"/>
    </Pos>
    <Normal>
     <V type="double" value="0"/>
     <V type="double" value="0"/>
     <V type="double" value="1"/>
    </Normal>
   </Vertex2>
   <Vertex2 ref_type="Vertex" ref_id="405">
    <Pos>
     <V type="double" value="9.5309518021020487311"/>
     <V type="double" value="0.18671577091473767762"/>
     <V type="double" value="0"/>
    </Pos>
    <Normal>
     <V type="double" value="0"/>
     <V type="double" value="0"/>
     <V type="double" value="1"/>
    </Normal>
   </Vertex2>
   <Vertex2 ref_type="Vertex" ref_id="406">
    <Pos>
     <V type="double" value="6.1194778883297233918"/>
     <V type="double" value="2.4034760173172906583"/>
     <V type="double" value="0"/>
    </Pos>
    <Normal>
     <V type="double" value="0"/>
     <V type="double" value="0"/>
     <V type="double" value="1"/>
    </Normal>
   </Vertex2>
   <Vertex2 ref_type="Vertex" ref_id="407">
    <Pos>
     <V type="double" value="6.7467762226775036538"/>
     <V type="double" value="1.9429574463436614096"/>
     <V type="double" value="0"/>
    </Pos>
    <Normal>
     <V type="double" value="0"/>
     <V type="double" value="0"/>
     <V type="double" value="1"/>
    </Normal>
   </Vertex2>
   <Vertex2 ref_type="Vertex" ref_id="408">
    <Pos>
     <V type="double" value="9.1042065342981910447"/>
     <V type="double" value="7.9665160328962061342"/>
     <V type="double" value="0"/>
    </Pos>
    <Normal>
     <V type="double" value="0"/>
     <V type="double" value="0"/>
     <V type="double" value="0"/>
    </Normal>
   </Vertex2>
   <Vertex2 ref_type="Vertex" ref_id="409">
    <Pos>
     <V type="double" value="9.312925299465032225"/>
     <V type="double" value="8.1062693810412973505"/>
     <V type="double" value="0"/>
    </Pos>
    <Normal>
     <V type="double" value="0"/>
     <V type="double" value="0"/>
     <V type="double" value="0"/>
    </Normal>
   </Vertex2>
   <Vertex2 ref_type="Vertex" ref_id="410">
    <Pos>
     <V type="double" value="10.315280473395393557"/>
     <V type="double" value="8.103728284162597717"/>
     <V type="double" value="0"/>
    </Pos>
    <Normal>
     <V type="double" value="0"/>
     <V type="double" value="0"/>
     <V type="double" value="0"/>
    </Normal>
   </Vertex2>
   <Vertex2 ref_type="Vertex" ref_id="411">
    <Pos>
     <V type="double" value="11.630566149662193709"/>
     <V type="double" value="6.6499576903115187321"/>
     <V type="double" value="0"/>
    </Pos>
    <Normal>
     <V type="double" value="0"/>
     <V type="double" value="0"/>
     <V type="double" value="0"/>
    </Normal>
   </Vertex2>
   <Vertex2 ref_type="Vertex" ref_id="412">
    <Pos>
     <V type="double" value="11.848593693348870914"/>
     <V type="double" value="6.7710607626390526548"/>
     <V type="double" value="0"/>
    </Pos>
    <Normal>
     <V type="double" value="0"/>
     <V type="double" value="0"/>
     <V type="double" value="0"/>
    </Normal>
   </Vertex2>
   <Vertex2 ref_type="Vertex" ref_id="413">
    <Pos>
     <V type="double" value="12.06662123703554812"/>
     <V type="double" value="6.8921638349665865775"/>
     <V type="double" value="0"/>
    </Pos>
    <Normal>
     <V type="double" value="0"/>
     <V type="double" value="0"/>
     <V type="double" value="0"/>
    </Normal>
   </Vertex2>
   <Vertex2 ref_type="Vertex" ref_id="414">
    <Pos>
     <V type="double" value="13.207394518033943598"/>
     <V type="double" value="6.4033576751792589121"/>
     <V type="double" value="0"/>
    </Pos>
    <Normal>
     <V type="double" value="0"/>
     <V type="double" value="0"/>
     <V type="double" value="0"/>
    </Normal>
   </Vertex2>
   <Vertex2 ref_type="Vertex" ref_id="415">
    <Pos>
     <V type="double" value="2.530310687744099063"/>
     <V type="double" value="9.4981586076484809666"/>
     <V type="double" value="0"/>
    </Pos>
    <Normal>
     <V type="double" value="0"/>
     <V type="double" value="0"/>
     <V type="double" value="0"/>
    </Normal>
   </Vertex2>
   <Vertex2 ref_type="Vertex" ref_id="416">
    <Pos>
     <V type="double" value="5.810313195666647168"/>
     <V type="double" value="5.3866027825053865996"/>
     <V type="double" value="0"/>
    </Pos>
    <Normal>
     <V type="double" value="0"/>
     <V type="double" value="0"/>
     <V type="double" value="0"/>
    </Normal>
   </Vertex2>
   <Vertex2 ref_type="Vertex" ref_id="417">
    <Pos>
     <V type="double" value="5.5744828447814800398"/>
     <V type="double" value="5.2231234158646691057"/>
     <V type="double" value="0"/>
    </Pos>
    <Normal>
     <V type="double" value="0"/>
     <V type="double" value="0"/>
     <V type="double" value="0"/>
    </Normal>
   </Vertex2>
   <Vertex2 ref_type="Vertex" ref_id="418">
    <Pos>
     <V type="double" value="5.2077797224220159222"/>
     <V type="double" value="4.2734215254443821408"/>
     <V type="double" value="0"/>
    </Pos>
    <Normal>
     <V type="double" value="0"/>
     <V type="double" value="0"/>
     <V type="double" value="0"/>
    </Normal>
   </Vertex2>
   <Vertex2 ref_type="Vertex" ref_id="419">
    <Pos>
     <V type="double" value="12.25412205368635199"/>
     <V type="double" value="7.5655777335934217831"/>
     <V type="double" value="0"/>
    </Pos>
    <Normal>
     <V type="double" value="0"/>
     <V type="double" value="0"/>
     <V type="double" value="0"/>
    </Normal>
   </Vertex2>
   <Vertex2 ref_type="Vertex" ref_id="420">
    <Pos>
     <V type="double" value="12.269385417204288657"/>
     <V type="double" value="7.2894223204437711416"/>
     <V type="double" value="0"/>
    </Pos>
    <Normal>
     <V type="double" value="0"/>
     <V type="double" value="0"/>
     <V type="double" value="0"/>
    </Normal>
   </Vertex2>
   <Vertex2 ref_type="Vertex" ref_id="421">
    <Pos>
     <V type="double" value="6.4169474255199681068"/>
     <V type="double" value="12.666248890784736147"/>
     <V type="double" value="0"/>
    </Pos>
    <Normal>
     <V type="double" value="0"/>
     <V type="double" value="0"/>
     <V type="double" value="0"/>
    </Normal>
   </Vertex2>
   <Vertex2 ref_type="Vertex" ref_id="422">
    <Pos>
     <V type="double" value="5.3139762973001625213"/>
     <V type="double" value="13.116167011832656542"/>
     <V type="double" value="0"/>
    </Pos>
    <Normal>
     <V type="double" value="0"/>
     <V type="double" value="0"/>
     <V type="double" value="0"/>
    </Normal>
   </Vertex2>
   <Vertex2 ref_type="Vertex" ref_id="423">
    <Pos>
     <V type="double" value="0.96808131703746491681"/>
     <V type="double" value="-0.19797438516531939978"/>
     <V type="double" value="0"/>
    </Pos>
    <Normal>
     <V type="double" value="0"/>
     <V type="double" value="0"/>
     <V type="double" value="0"/>
    </Normal>
   </Vertex2>
   <Vertex2 ref_type="Vertex" ref_id="424">
    <Pos>
     <V type="double" value="0.68893503372175701749"/>
     <V type="double" value="-0.55620611694665589297"/>
     <V type="double" value="0"/>
    </Pos>
    <Normal>
     <V type="double" value="0"/>
     <V type="double" value="0"/>
     <V type="double" value="0"/>
    </Normal>
   </Vertex2>
   <Vertex2 ref_type="Vertex" ref_id="425">
    <Pos>
     <V type="double" value="0.4592900224443862145"/>
     <V type="double" value="-0.65712989871527605068"/>
     <V type="double" value="0"/>
    </Pos>
    <Normal>
     <V type="double" value="0"/>
     <V type="double" value="0"/>
     <V type="double" value="0"/>
    </Normal>
   </Vertex2>
   <Vertex2 ref_type="Vertex" ref_id="426">
    <Pos>
     <V type="double" value="0.22964501116701535599"/>
     <V type="double" value="-0.75805368048389631941"/>
     <V type="double" value="0"/>
    </Pos>
    <Normal>
     <V type="double" value="0"/>
     <V type="double" value="0"/>
     <V type="double" value="0"/>
    </Normal>
   </Vertex2>
   <Vertex2 ref_type="Vertex" ref_id="427">
    <Pos>
     <V type="double" value="0.31614811983251334127"/>
     <V type="double" value="1.0554869942296571939"/>
     <V type="double" value="0"/>
    </Pos>
    <Normal>
     <V type="double" value="0"/>
     <V type="double" value="0"/>
     <V type="double" value="0"/>
    </Normal>
   </Vertex2>
   <Vertex2 ref_type="Vertex" ref_id="428">
    <Pos>
     <V type="double" value="14.008247130603844965"/>
     <V type="double" value="12.561079600690336022"/>
     <V type="double" value="0"/>
    </Pos>
    <Normal>
     <V type="double" value="0"/>
     <V type="double" value="0"/>
     <V type="double" value="0"/>
    </Normal>
   </Vertex2>
   <Vertex2 ref_type="Vertex" ref_id="429">
    <Pos>
     <V type="double" value="14.216798892179745906"/>
     <V type="double" value="12.417299321820525648"/>
     <V type="double" value="0"/>
    </Pos>
    <Normal>
     <V type="double" value="0"/>
     <V type="double" value="0"/>
     <V type="double" value="0"/>
    </Normal>
   </Vertex2>
   <Vertex2 ref_type="Vertex" ref_id="430">
    <Pos>
     <V type="double" value="14.640418510717179146"/>
     <V type="double" value="-0.61305637038438498543"/>
     <V type="double" value="0"/>
    </Pos>
    <Normal>
     <V type="double" value="0"/>
     <V type="double" value="0"/>
     <V type="double" value="0"/>
    </Normal>
   </Vertex2>
   <Vertex2 ref_type="Vertex" ref_id="431">
    <Pos>
     <V type="double" value="14.379081160598341071"/>
     <V type="double" value="-0.73603212472151735568"/>
     <V type="double" value="0"/>
    </Pos>
    <Normal>
     <V type="double" value="0"/>
     <V type="double" value="0"/>
     <V type="double" value="0"/>
    </Normal>
   </Vertex2>
   <Vertex2 ref_type="Vertex" ref_id="432">
    <Pos>
     <V type="double" value="5.5702564008152020136"/>
     <V type="double" value="14.20168031260827135"/>
     <V type="double" value="0"/>
    </Pos>
    <Normal>
     <V type="double" value="0"/>
     <V type="double" value="0"/>
     <V type="double" value="0"/>
    </Normal>
   </Vertex2>
   <Vertex2 ref_type="Vertex" ref_id="433">
    <Pos>
     <V type="double" value="5.8162171136289622098"/>
     <V type="double" value="14.356557757297117917"/>
     <V type="double" value="0"/>
    </Pos>
    <Normal>
     <V type="double" value="0"/>
     <V type="double" value="0"/>
     <V type="double" value="0"/>
    </Normal>
   </Vertex2>
   <Vertex2 ref_type="Vertex" ref_id="434">
    <Pos>
     <V type="double" value="2.8627616023295350267"/>
     <V type="double" value="6.6321346885443972496"/>
     <V type="double" value="0"/>
    </Pos>
    <Normal>
     <V type="double" value="0"/>
     <V type="double" value="0"/>
     <V type="double" value="0"/>
    </Normal>
   </Vertex2>
   <Vertex2 ref_type="Vertex" ref_id="435">
    <Pos>
     <V type="double" value="5.3676022421544296037"/>
     <V type="double" value="8.242328101829961895"/>
     <V type="double" value="0"/>
    </Pos>
    <Normal>
     <V type="double" value="0"/>
     <V type="double" value="0"/>
     <V type="double" value="0"/>
    </Normal>
   </Vertex2>
   <Vertex2 ref_type="Vertex" ref_id="436">
    <Pos>
     <V type="double" value="5.6121898085316601623"/>
     <V type="double" value="8.3180109219321689551"/>
     <V type="double" value="0"/>
    </Pos>
    <Normal>
     <V type="double" value="0"/>
     <V type="double" value="0"/>
     <V type="double" value="0"/>
    </Normal>
   </Vertex2>
   <Vertex2 ref_type="Vertex" ref_id="437">
    <Pos>
     <V type="double" value="5.8567773749088898327"/>
     <V type="double" value="8.3936937420343760152"/>
     <V type="double" value="0"/>
    </Pos>
    <Normal>
     <V type="double" value="0"/>
     <V type="double" value="0"/>
     <V type="double" value="0"/>
    </Normal>
   </Vertex2>
   <Vertex2 ref_type="Vertex" ref_id="438">
    <Pos>
     <V type="double" value="5.2514039795801146226"/>
     <V type="double" value="4.5354957000375719645"/>
     <V type="double" value="0"/>
    </Pos>
    <Normal>
     <V type="double" value="0"/>
     <V type="double" value="0"/>
     <V type="double" value="0"/>
    </Normal>
   </Vertex2>
   <Vertex2 ref_type="Vertex" ref_id="439">
    <Pos>
     <V type="double" value="5.2950282367382133231"/>
     <V type="double" value="4.7975698746307626763"/>
     <V type="double" value="0"/>
    </Pos>
    <Normal>
     <V type="double" value="0"/>
     <V type="double" value="0"/>
     <V type="double" value="0"/>
    </Normal>
   </Vertex2>
   <Vertex2 ref_type="Vertex" ref_id="440">
    <Pos>
     <V type="double" value="14.32141653641623158"/>
     <V type="double" value="0.94521414626816624427"/>
     <V type="double" value="0"/>
    </Pos>
    <Normal>
     <V type="double" value="0"/>
     <V type="double" value="0"/>
     <V type="double" value="0"/>
    </Normal>
   </Vertex2>
   <Vertex2 ref_type="Vertex" ref_id="441">
    <Pos>
     <V type="double" value="14.55394701355306708"/>
     <V type="double" value="0.81031742384633365095"/>
     <V type="double" value="0"/>
    </Pos>
    <Normal>
     <V type="double" value="0"/>
     <V type="double" value="0"/>
     <V type="double" value="0"/>
    </Normal>
   </Vertex2>
   <Vertex2 ref_type="Vertex" ref_id="442">
    <Pos>
     <V type="double" value="14.872936268299490337"/>
     <V type="double" value="-0.19870528667931419697"/>
     <V type="double" value="0"/>
    </Pos>
    <Normal>
     <V type="double" value="0"/>
     <V type="double" value="0"/>
     <V type="double" value="0"/>
    </Normal>
   </Vertex2>
   <Vertex2 ref_type="Vertex" ref_id="443">
    <Pos>
     <V type="double" value="3.2551027582589808773"/>
     <V type="double" value="4.8295247380027310768"/>
     <V type="double" value="0"/>
    </Pos>
    <Normal>
     <V type="double" value="0"/>
     <V type="double" value="0"/>
     <V type="double" value="0"/>
    </Normal>
   </Vertex2>
   <Vertex2 ref_type="Vertex" ref_id="444">
    <Pos>
     <V type="double" value="4.3279560992687731158"/>
     <V type="double" value="6.4342345155252775868"/>
     <V type="double" value="0"/>
    </Pos>
    <Normal>
     <V type="double" value="0"/>
     <V type="double" value="0"/>
     <V type="double" value="0"/>
    </Normal>
   </Vertex2>
   <Vertex2 ref_type="Vertex" ref_id="445">
    <Pos>
     <V type="double" value="5.1641554652639172218"/>
     <V type="double" value="4.0113473508511923171"/>
     <V type="double" value="0"/>
    </Pos>
    <Normal>
     <V type="double" value="0"/>
     <V type="double" value="0"/>
     <V type="double" value="1"/>
    </Normal>
   </Vertex2>
   <Vertex2 ref_type="Vertex" ref_id="446">
    <Pos>
     <V type="double" value="4.4659580410090828906"/>
     <V type="double" value="2.5105265854827125693"/>
     <V type="double" value="0"/>
    </Pos>
    <Normal>
     <V type="double" value="0"/>
     <V type="double" value="0"/>
     <V type="double" value="1"/>
    </Normal>
   </Vertex2>
   <Vertex2 ref_type="Vertex" ref_id="447">
    <Pos>
     <V type="double" value="5.0498613549362749708"/>
     <V type="double" value="1.9238558150822484549"/>
     <V type="double" value="0"/>
    </Pos>
    <Normal>
     <V type="double" value="0"/>
     <V type="double" value="0"/>
     <V type="double" value="1"/>
    </Normal>
   </Vertex2>
   <Vertex2 ref_type="Vertex" ref_id="448">
    <Pos>
     <V type="double" value="10.525760409278449359"/>
     <V type="double" value="1.7647017296342446535"/>
     <V type="double" value="0"/>
    </Pos>
    <Normal>
     <V type="double" value="0"/>
     <V type="double" value="0"/>
     <V type="double" value="1"/>
    </Normal>
   </Vertex2>
   <Vertex2 ref_type="Vertex" ref_id="449">
    <Pos>
     <V type="double" value="11.754911667653281881"/>
     <V type="double" value="8.2898671275368780442"/>
     <V type="double" value="0"/>
    </Pos>
    <Normal>
     <V type="double" value="0"/>
     <V type="double" value="0"/>
     <V type="double" value="0"/>
    </Normal>
   </Vertex2>
   <Vertex2 ref_type="Vertex" ref_id="450">
    <Pos>
     <V type="double" value="11.520569838154681719"/>
     <V type="double" value="8.3758564113589564215"/>
     <V type="double" value="0"/>
    </Pos>
    <Normal>
     <V type="double" value="0"/>
     <V type="double" value="0"/>
     <V type="double" value="0"/>
    </Normal>
   </Vertex2>
   <Vertex2 ref_type="Vertex" ref_id="451">
    <Pos>
     <V type="double" value="11.286228008656083333"/>
     <V type="double" value="8.4618456951810330224"/>
     <V type="double" value="0"/>
    </Pos>
    <Normal>
     <V type="double" value="0"/>
     <V type="double" value="0"/>
     <V type="double" value="0"/>
    </Normal>
   </Vertex2>
   <Vertex2 ref_type="Vertex" ref_id="452">
    <Pos>
     <V type="double" value="16.298159510001141825"/>
     <V type="double" value="12.545231632800112109"/>
     <V type="double" value="0"/>
    </Pos>
    <Normal>
     <V type="double" value="0"/>
     <V type="double" value="0"/>
     <V type="double" value="0"/>
    </Normal>
   </Vertex2>
   <Vertex2 ref_type="Vertex" ref_id="453">
    <Pos>
     <V type="double" value="6.3776837568315913884"/>
     <V type="double" value="11.300009615536799501"/>
     <V type="double" value="0"/>
    </Pos>
    <Normal>
     <V type="double" value="0"/>
     <V type="double" value="0"/>
     <V type="double" value="0"/>
    </Normal>
   </Vertex2>
   <Vertex2 ref_type="Vertex" ref_id="454">
    <Pos>
     <V type="double" value="6.1584208265362709867"/>
     <V type="double" value="11.424049876621641175"/>
     <V type="double" value="0"/>
    </Pos>
    <Normal>
     <V type="double" value="0"/>
     <V type="double" value="0"/>
     <V type="double" value="0"/>
    </Normal>
   </Vertex2>
   <Vertex2 ref_type="Vertex" ref_id="455">
    <Pos>
     <V type="double" value="6.0976966659225340095"/>
     <V type="double" value="12.300019508996799189"/>
     <V type="double" value="0"/>
    </Pos>
    <Normal>
     <V type="double" value="0"/>
     <V type="double" value="0"/>
     <V type="double" value="0"/>
    </Normal>
   </Vertex2>
   <Vertex2 ref_type="Vertex" ref_id="456">
    <Pos>
     <V type="double" value="2.639879624841729111"/>
     <V type="double" value="6.2464839739772619609"/>
     <V type="double" value="0"/>
    </Pos>
    <Normal>
     <V type="double" value="0"/>
     <V type="double" value="0"/>
     <V type="double" value="0"/>
    </Normal>
   </Vertex2>
   <Vertex2 ref_type="Vertex" ref_id="457">
    <Pos>
     <V type="double" value="10.495680256534051011"/>
     <V type="double" value="11.065996636020805965"/>
     <V type="double" value="0"/>
    </Pos>
    <Normal>
     <V type="double" value="0"/>
     <V type="double" value="0"/>
     <V type="double" value="0"/>
    </Normal>
   </Vertex2>
   <Vertex2 ref_type="Vertex" ref_id="458">
    <Pos>
     <V type="double" value="10.88415686396724702"/>
     <V type="double" value="9.7999049824069341952"/>
     <V type="double" value="0"/>
    </Pos>
    <Normal>
     <V type="double" value="0"/>
     <V type="double" value="0"/>
     <V type="double" value="0"/>
    </Normal>
   </Vertex2>
   <Vertex2 ref_type="Vertex" ref_id="459">
    <Pos>
     <V type="double" value="10.683507337003630866"/>
     <V type="double" value="9.9531084544701311501"/>
     <V type="double" value="0"/>
    </Pos>
    <Normal>
     <V type="double" value="0"/>
     <V type="double" value="0"/>
     <V type="double" value="0"/>
    </Normal>
   </Vertex2>
   <Vertex2 ref_type="Vertex" ref_id="460">
    <Pos>
     <V type="double" value="-0.12958958026119493656"/>
     <V type="double" value="11.166844447324596246"/>
     <V type="double" value="0"/>
    </Pos>
    <Normal>
     <V type="double" value="0"/>
     <V type="double" value="0"/>
     <V type="double" value="0"/>
    </Normal>
   </Vertex2>
   <Vertex2 ref_type="Vertex" ref_id="461">
    <Pos>
     <V type="double" value="1.7412716141179074292"/>
     <V type="double" value="3.7516153042633799686"/>
     <V type="double" value="0"/>
    </Pos>
    <Normal>
     <V type="double" value="0"/>
     <V type="double" value="0"/>
     <V type="double" value="0"/>
    </Normal>
   </Vertex2>
   <Vertex2 ref_type="Vertex" ref_id="462">
    <Pos>
     <V type="double" value="1.6479724445754948547"/>
     <V type="double" value="4.7445951043957350635"/>
     <V type="double" value="0"/>
    </Pos>
    <Normal>
     <V type="double" value="0"/>
     <V type="double" value="0"/>
     <V type="double" value="0"/>
    </Normal>
   </Vertex2>
   <Vertex2 ref_type="Vertex" ref_id="463">
    <Pos>
     <V type="double" value="1.6082838935368006794"/>
     <V type="double" value="4.4590603968249800104"/>
     <V type="double" value="0"/>
    </Pos>
    <Normal>
     <V type="double" value="0"/>
     <V type="double" value="0"/>
     <V type="double" value="0"/>
    </Normal>
   </Vertex2>
   <Vertex2 ref_type="Vertex" ref_id="464">
    <Pos>
     <V type="double" value="1.5685953424981067261"/>
     <V type="double" value="4.1735256892542249574"/>
     <V type="double" value="0"/>
    </Pos>
    <Normal>
     <V type="double" value="0"/>
     <V type="double" value="0"/>
     <V type="double" value="0"/>
    </Normal>
   </Vertex2>
   <Vertex2 ref_type="Vertex" ref_id="465">
    <Pos>
     <V type="double" value="6.671038138632173542"/>
     <V type="double" value="7.6866680517178274101"/>
     <V type="double" value="0"/>
    </Pos>
    <Normal>
     <V type="double" value="0"/>
     <V type="double" value="0"/>
     <V type="double" value="0"/>
    </Normal>
   </Vertex2>
   <Vertex2 ref_type="Vertex" ref_id="466">
    <Pos>
     <V type="double" value="7.5811313268240798635"/>
     <V type="double" value="8.4771167000501908007"/>
     <V type="double" value="0"/>
    </Pos>
    <Normal>
     <V type="double" value="0"/>
     <V type="double" value="0"/>
     <V type="double" value="0"/>
    </Normal>
   </Vertex2>
   <Vertex2 ref_type="Vertex" ref_id="467">
    <Pos>
     <V type="double" value="7.3576984255542514646"/>
     <V type="double" value="8.3473555619060082478"/>
     <V type="double" value="0"/>
    </Pos>
    <Normal>
     <V type="double" value="0"/>
     <V type="double" value="0"/>
     <V type="double" value="0"/>
    </Normal>
   </Vertex2>
   <Vertex2 ref_type="Vertex" ref_id="468">
    <Pos>
     <V type="double" value="7.1342655242844221775"/>
     <V type="double" value="8.2175944237618239185"/>
     <V type="double" value="0"/>
    </Pos>
    <Normal>
     <V type="double" value="0"/>
     <V type="double" value="0"/>
     <V type="double" value="0"/>
    </Normal>
   </Vertex2>
   <Vertex2 ref_type="Vertex" ref_id="469">
    <Pos>
     <V type="double" value="9.839411728900261167"/>
     <V type="double" value="9.7001740323683911527"/>
     <V type="double" value="0"/>
    </Pos>
    <Normal>
     <V type="double" value="0"/>
     <V type="double" value="0"/>
     <V type="double" value="0"/>
    </Normal>
   </Vertex2>
   <Vertex2 ref_type="Vertex" ref_id="470">
    <Pos>
     <V type="double" value="9.6249297018536772441"/>
     <V type="double" value="9.5647947343134127607"/>
     <V type="double" value="0"/>
    </Pos>
    <Normal>
     <V type="double" value="0"/>
     <V type="double" value="0"/>
     <V type="double" value="0"/>
    </Normal>
   </Vertex2>
   <Vertex2 ref_type="Vertex" ref_id="471">
    <Pos>
     <V type="double" value="8.7385145267853410189"/>
     <V type="double" value="9.6820678119590901645"/>
     <V type="double" value="0"/>
    </Pos>
    <Normal>
     <V type="double" value="0"/>
     <V type="double" value="0"/>
     <V type="double" value="0"/>
    </Normal>
   </Vertex2>
   <Vertex2 ref_type="Vertex" ref_id="472">
    <Pos>
     <V type="double" value="6.2766333511608332074"/>
     <V type="double" value="-0.73001120595205637454"/>
     <V type="double" value="0"/>
    </Pos>
    <Normal>
     <V type="double" value="0"/>
     <V type="double" value="0"/>
     <V type="double" value="0"/>
    </Normal>
   </Vertex2>
   <Vertex2 ref_type="Vertex" ref_id="473">
    <Pos>
     <V type="double" value="13.400127220418081464"/>
     <V type="double" value="-0.675213288967875358"/>
     <V type="double" value="0"/>
    </Pos>
    <Normal>
     <V type="double" value="0"/>
     <V type="double" value="0"/>
     <V type="double" value="0"/>
    </Normal>
   </Vertex2>
   <Vertex2 ref_type="Vertex" ref_id="474">
    <Pos>
     <V type="double" value="13.171987600446788846"/>
     <V type="double" value="-0.52182811675392204442"/>
     <V type="double" value="0"/>
    </Pos>
    <Normal>
     <V type="double" value="0"/>
     <V type="double" value="0"/>
     <V type="double" value="0"/>
    </Normal>
   </Vertex2>
   <Vertex2 ref_type="Vertex" ref_id="475">
    <Pos>
     <V type="double" value="16.513070527194457782"/>
     <V type="double" value="12.139043211846701098"/>
     <V type="double" value="0"/>
    </Pos>
    <Normal>
     <V type="double" value="0"/>
     <V type="double" value="0"/>
     <V type="double" value="0"/>
    </Normal>
   </Vertex2>
   <Vertex2 ref_type="Vertex" ref_id="476">
    <Pos>
     <V type="double" value="16.523431076489544012"/>
     <V type="double" value="11.888079757954212567"/>
     <V type="double" value="0"/>
    </Pos>
    <Normal>
     <V type="double" value="0"/>
     <V type="double" value="0"/>
     <V type="double" value="0"/>
    </Normal>
   </Vertex2>
   <Vertex2 ref_type="Vertex" ref_id="477">
    <Pos>
     <V type="double" value="15.566841331622949696"/>
     <V type="double" value="4.6821566226513908759"/>
     <V type="double" value="0"/>
    </Pos>
    <Normal>
     <V type="double" value="0"/>
     <V type="double" value="0"/>
     <V type="double" value="0"/>
    </Normal>
   </Vertex2>
   <Vertex2 ref_type="Vertex" ref_id="478">
    <Pos>
     <V type="double" value="15.591646564396771879"/>
     <V type="double" value="4.4001986623294939704"/>
     <V type="double" value="0"/>
    </Pos>
    <Normal>
     <V type="double" value="0"/>
     <V type="double" value="0"/>
     <V type="double" value="0"/>
    </Normal>
   </Vertex2>
   <Vertex2 ref_type="Vertex" ref_id="479">
    <Pos>
     <V type="double" value="14.47399343491904844"/>
     <V type="double" value="3.3915274768319516596"/>
     <V type="double" value="0"/>
    </Pos>
    <Normal>
     <V type="double" value="0"/>
     <V type="double" value="0"/>
     <V type="double" value="0"/>
    </Normal>
   </Vertex2>
   <Vertex2 ref_type="Vertex" ref_id="480">
    <Pos>
     <V type="double" value="14.487030958532507441"/>
     <V type="double" value="3.1441490930783180247"/>
     <V type="double" value="0"/>
    </Pos>
    <Normal>
     <V type="double" value="0"/>
     <V type="double" value="0"/>
     <V type="double" value="0"/>
    </Normal>
   </Vertex2>
   <Vertex2 ref_type="Vertex" ref_id="481">
    <Pos>
     <V type="double" value="4.3373552225861455867"/>
     <V type="double" value="0.69350254788230447645"/>
     <V type="double" value="0"/>
    </Pos>
    <Normal>
     <V type="double" value="0"/>
     <V type="double" value="0"/>
     <V type="double" value="0"/>
    </Normal>
   </Vertex2>
   <Vertex2 ref_type="Vertex" ref_id="482">
    <Pos>
     <V type="double" value="3.6744554836731233571"/>
     <V type="double" value="0.75081132203951483906"/>
     <V type="double" value="0"/>
    </Pos>
    <Normal>
     <V type="double" value="0"/>
     <V type="double" value="0"/>
     <V type="double" value="0"/>
    </Normal>
   </Vertex2>
   <Vertex2 ref_type="Vertex" ref_id="483">
    <Pos>
     <V type="double" value="3.8936228434791648745"/>
     <V type="double" value="0.67299269854848808858"/>
     <V type="double" value="0"/>
    </Pos>
    <Normal>
     <V type="double" value="0"/>
     <V type="double" value="0"/>
     <V type="double" value="0"/>
    </Normal>
   </Vertex2>
   <Vertex2 ref_type="Vertex" ref_id="484">
    <Pos>
     <V type="double" value="13.574468840458175478"/>
     <V type="double" value="2.3599717865755347468"/>
     <V type="double" value="0"/>
    </Pos>
    <Normal>
     <V type="double" value="0"/>
     <V type="double" value="0"/>
     <V type="double" value="0"/>
    </Normal>
   </Vertex2>
   <Vertex2 ref_type="Vertex" ref_id="485">
    <Pos>
     <V type="double" value="13.826737004580072821"/>
     <V type="double" value="2.2974672633550152767"/>
     <V type="double" value="0"/>
    </Pos>
    <Normal>
     <V type="double" value="0"/>
     <V type="double" value="0"/>
     <V type="double" value="0"/>
    </Normal>
   </Vertex2>
   <Vertex2 ref_type="Vertex" ref_id="486">
    <Pos>
     <V type="double" value="14.086415836635039156"/>
     <V type="double" value="1.3688238365511233852"/>
     <V type="double" value="0"/>
    </Pos>
    <Normal>
     <V type="double" value="0"/>
     <V type="double" value="0"/>
     <V type="double" value="0"/>
    </Normal>
   </Vertex2>
   <Vertex2 ref_type="Vertex" ref_id="487">
    <Pos>
     <V type="double" value="6.0448504093620059052"/>
     <V type="double" value="12.049376385233358633"/>
     <V type="double" value="0"/>
    </Pos>
    <Normal>
     <V type="double" value="0"/>
     <V type="double" value="0"/>
     <V type="double" value="0"/>
    </Normal>
   </Vertex2>
   <Vertex2 ref_type="Vertex" ref_id="488">
    <Pos>
     <V type="double" value="5.9920041528014786891"/>
     <V type="double" value="11.798733261469919853"/>
     <V type="double" value="0"/>
    </Pos>
    <Normal>
     <V type="double" value="0"/>
     <V type="double" value="0"/>
     <V type="double" value="0"/>
    </Normal>
   </Vertex2>
   <Vertex2 ref_type="Vertex" ref_id="489">
    <Pos>
     <V type="double" value="-0.96972123000465737519"/>
     <V type="double" value="9.0212374080809212273"/>
     <V type="double" value="0"/>
    </Pos>
    <Normal>
     <V type="double" value="0"/>
     <V type="double" value="0"/>
     <V type="double" value="0"/>
    </Normal>
   </Vertex2>
   <Vertex2 ref_type="Vertex" ref_id="490">
    <Pos>
     <V type="double" value="-0.98811336494484891535"/>
     <V type="double" value="9.3011718146895994153"/>
     <V type="double" value="0"/>
    </Pos>
    <Normal>
     <V type="double" value="0"/>
     <V type="double" value="0"/>
     <V type="double" value="0"/>
    </Normal>
   </Vertex2>
   <Vertex2 ref_type="Vertex" ref_id="491">
    <Pos>
     <V type="double" value="4.7864852611880248645"/>
     <V type="double" value="0.89015949353199075311"/>
     <V type="double" value="0"/>
    </Pos>
    <Normal>
     <V type="double" value="0"/>
     <V type="double" value="0"/>
     <V type="double" value="0"/>
    </Normal>
   </Vertex2>
   <Vertex2 ref_type="Vertex" ref_id="492">
    <Pos>
     <V type="double" value="4.5619202418870852256"/>
     <V type="double" value="0.79183102070714761478"/>
     <V type="double" value="0"/>
    </Pos>
    <Normal>
     <V type="double" value="0"/>
     <V type="double" value="0"/>
     <V type="double" value="0"/>
    </Normal>
   </Vertex2>
   <Vertex2 ref_type="Vertex" ref_id="493">
    <Pos>
     <V type="double" value="4.2555911171007734239"/>
     <V type="double" value="-0.39084001828730863259"/>
     <V type="double" value="0"/>
    </Pos>
    <Normal>
     <V type="double" value="0"/>
     <V type="double" value="0"/>
     <V type="double" value="0"/>
    </Normal>
   </Vertex2>
   <Vertex2 ref_type="Vertex" ref_id="494">
    <Pos>
     <V type="double" value="11.344633356642923161"/>
     <V type="double" value="9.725323487010177459"/>
     <V type="double" value="0"/>
    </Pos>
    <Normal>
     <V type="double" value="0"/>
     <V type="double" value="0"/>
     <V type="double" value="0"/>
    </Normal>
   </Vertex2>
   <Vertex2 ref_type="Vertex" ref_id="495">
    <Pos>
     <V type="double" value="10.717442200198618707"/>
     <V type="double" value="7.2491768019616573682"/>
     <V type="double" value="0"/>
    </Pos>
    <Normal>
     <V type="double" value="0"/>
     <V type="double" value="0"/>
     <V type="double" value="0"/>
    </Normal>
   </Vertex2>
   <Vertex2 ref_type="Vertex" ref_id="496">
    <Pos>
     <V type="double" value="10.67157011446015602"/>
     <V type="double" value="7.5182168021371058586"/>
     <V type="double" value="0"/>
    </Pos>
    <Normal>
     <V type="double" value="0"/>
     <V type="double" value="0"/>
     <V type="double" value="0"/>
    </Normal>
   </Vertex2>
   <Vertex2 ref_type="Vertex" ref_id="497">
    <Pos>
     <V type="double" value="10.62569802872169511"/>
     <V type="double" value="7.7872568023125534609"/>
     <V type="double" value="0"/>
    </Pos>
    <Normal>
     <V type="double" value="0"/>
     <V type="double" value="0"/>
     <V type="double" value="0"/>
    </Normal>
   </Vertex2>
   <Vertex2 ref_type="Vertex" ref_id="498">
    <Pos>
     <V type="double" value="13.458676920958374978"/>
     <V type="double" value="6.7690577352284542201"/>
     <V type="double" value="0"/>
    </Pos>
    <Normal>
     <V type="double" value="0"/>
     <V type="double" value="0"/>
     <V type="double" value="0"/>
    </Normal>
   </Vertex2>
   <Vertex2 ref_type="Vertex" ref_id="499">
    <Pos>
     <V type="double" value="13.027843545545543691"/>
     <V type="double" value="5.5499764610838537848"/>
     <V type="double" value="0"/>
    </Pos>
    <Normal>
     <V type="double" value="0"/>
     <V type="double" value="0"/>
     <V type="double" value="0"/>
    </Normal>
   </Vertex2>
   <Vertex2 ref_type="Vertex" ref_id="500">
    <Pos>
     <V type="double" value="5.3242956880014427057"/>
     <V type="double" value="14.046802867919423008"/>
     <V type="double" value="0"/>
    </Pos>
    <Normal>
     <V type="double" value="0"/>
     <V type="double" value="0"/>
     <V type="double" value="0"/>
    </Normal>
   </Vertex2>
   <Vertex2 ref_type="Vertex" ref_id="501">
    <Pos>
     <V type="double" value="4.7337956445897608759"/>
     <V type="double" value="8.4728180473169718567"/>
     <V type="double" value="0"/>
    </Pos>
    <Normal>
     <V type="double" value="0"/>
     <V type="double" value="0"/>
     <V type="double" value="0"/>
    </Normal>
   </Vertex2>
   <Vertex2 ref_type="Vertex" ref_id="502">
    <Pos>
     <V type="double" value="4.9284051601834804046"/>
     <V type="double" value="8.3197316645223651221"/>
     <V type="double" value="0"/>
    </Pos>
    <Normal>
     <V type="double" value="0"/>
     <V type="double" value="0"/>
     <V type="double" value="0"/>
    </Normal>
   </Vertex2>
   <Vertex2 ref_type="Vertex" ref_id="503">
    <Pos>
     <V type="double" value="5.1638346294470576225"/>
     <V type="double" value="7.3820391909550533427"/>
     <V type="double" value="0"/>
    </Pos>
    <Normal>
     <V type="double" value="0"/>
     <V type="double" value="0"/>
     <V type="double" value="0"/>
    </Normal>
   </Vertex2>
   <Vertex2 ref_type="Vertex" ref_id="504">
    <Pos>
     <V type="double" value="6.9102362919800102148"/>
     <V type="double" value="13.769751676540032292"/>
     <V type="double" value="0"/>
    </Pos>
    <Normal>
     <V type="double" value="0"/>
     <V type="double" value="0"/>
     <V type="double" value="0"/>
    </Normal>
   </Vertex2>
   <Vertex2 ref_type="Vertex" ref_id="505">
    <Pos>
     <V type="double" value="6.9234096718512674329"/>
     <V type="double" value="13.478974919971266289"/>
     <V type="double" value="0"/>
    </Pos>
    <Normal>
     <V type="double" value="0"/>
     <V type="double" value="0"/>
     <V type="double" value="0"/>
    </Normal>
   </Vertex2>
   <Vertex2 ref_type="Vertex" ref_id="506">
    <Pos>
     <V type="double" value="6.9365830517225237628"/>
     <V type="double" value="13.188198163402500285"/>
     <V type="double" value="0"/>
    </Pos>
    <Normal>
     <V type="double" value="0"/>
     <V type="double" value="0"/>
     <V type="double" value="0"/>
    </Normal>
   </Vertex2>
   <Vertex2 ref_type="Vertex" ref_id="507">
    <Pos>
     <V type="double" value="2.6717040370241984526"/>
     <V type="double" value="8.8588390236786640486"/>
     <V type="double" value="0"/>
    </Pos>
    <Normal>
     <V type="double" value="0"/>
     <V type="double" value="0"/>
     <V type="double" value="0"/>
    </Normal>
   </Vertex2>
   <Vertex2 ref_type="Vertex" ref_id="508">
    <Pos>
     <V type="double" value="2.6960993948981362145"/>
     <V type="double" value="9.1096678385511680176"/>
     <V type="double" value="0"/>
    </Pos>
    <Normal>
     <V type="double" value="0"/>
     <V type="double" value="0"/>
     <V type="double" value="0"/>
    </Normal>
   </Vertex2>
   <Vertex2 ref_type="Vertex" ref_id="509">
    <Pos>
     <V type="double" value="8.3971896182546750254"/>
     <V type="double" value="5.3118676519076775122"/>
     <V type="double" value="0"/>
    </Pos>
    <Normal>
     <V type="double" value="0"/>
     <V type="double" value="0"/>
     <V type="double" value="0"/>
    </Normal>
   </Vertex2>
   <Vertex2 ref_type="Vertex" ref_id="510">
    <Pos>
     <V type="double" value="8.6358941097848180846"/>
     <V type="double" value="5.1446813534827064984"/>
     <V type="double" value="0"/>
    </Pos>
    <Normal>
     <V type="double" value="0"/>
     <V type="double" value="0"/>
     <V type="double" value="0"/>
    </Normal>
   </Vertex2>
   <Vertex2 ref_type="Vertex" ref_id="511">
    <Pos>
     <V type="double" value="-0.49826352642698557016"/>
     <V type="double" value="-0.57399840196135354375"/>
     <V type="double" value="0"/>
    </Pos>
    <Normal>
     <V type="double" value="0"/>
     <V type="double" value="0"/>
     <V type="double" value="0"/>
    </Normal>
   </Vertex2>
   <Vertex2 ref_type="Vertex" ref_id="512">
    <Pos>
     <V type="double" value="-0.77400665827574643973"/>
     <V type="double" value="-0.20039035488181522471"/>
     <V type="double" value="0"/>
    </Pos>
    <Normal>
     <V type="double" value="0"/>
     <V type="double" value="0"/>
     <V type="double" value="0"/>
    </Normal>
   </Vertex2>
   <Vertex2 ref_type="Vertex" ref_id="513">
    <Pos>
     <V type="double" value="1.8064855482585828739"/>
     <V type="double" value="1.6398847447372462138"/>
     <V type="double" value="0"/>
    </Pos>
    <Normal>
     <V type="double" value="0"/>
     <V type="double" value="0"/>
     <V type="double" value="0"/>
    </Normal>
   </Vertex2>
   <Vertex2 ref_type="Vertex" ref_id="514">
    <Pos>
     <V type="double" value="1.7542302200826136449"/>
     <V type="double" value="10.994184910723953763"/>
     <V type="double" value="0"/>
    </Pos>
    <Normal>
     <V type="double" value="0"/>
     <V type="double" value="0"/>
     <V type="double" value="0"/>
    </Normal>
   </Vertex2>
   <Vertex2 ref_type="Vertex" ref_id="515">
    <Pos>
     <V type="double" value="1.4962358955681986927"/>
     <V type="double" value="11.128277378399918263"/>
     <V type="double" value="0"/>
    </Pos>
    <Normal>
     <V type="double" value="0"/>
     <V type="double" value="0"/>
     <V type="double" value="0"/>
    </Normal>
   </Vertex2>
   <Vertex2 ref_type="Vertex" ref_id="516">
    <Pos>
     <V type="double" value="1.2382415710537837406"/>
     <V type="double" value="11.262369846075884539"/>
     <V type="double" value="0"/>
    </Pos>
    <Normal>
     <V type="double" value="0"/>
     <V type="double" value="0"/>
     <V type="double" value="0"/>
    </Normal>
   </Vertex2>
   <Vertex2 ref_type="Vertex" ref_id="517">
    <Pos>
     <V type="double" value="3.453310754294791618"/>
     <V type="double" value="4.1289629126351545807"/>
     <V type="double" value="0"/>
    </Pos>
    <Normal>
     <V type="double" value="0"/>
     <V type="double" value="0"/>
     <V type="double" value="0"/>
    </Normal>
   </Vertex2>
   <Vertex2 ref_type="Vertex" ref_id="518">
    <Pos>
     <V type="double" value="3.3872414222828548525"/>
     <V type="double" value="4.3624835210910131167"/>
     <V type="double" value="0"/>
    </Pos>
    <Normal>
     <V type="double" value="0"/>
     <V type="double" value="0"/>
     <V type="double" value="0"/>
    </Normal>
   </Vertex2>
   <Vertex2 ref_type="Vertex" ref_id="519">
    <Pos>
     <V type="double" value="10.283051748997863228"/>
     <V type="double" value="1.9360538421722817137"/>
     <V type="double" value="0"/>
    </Pos>
    <Normal>
     <V type="double" value="0"/>
     <V type="double" value="0"/>
     <V type="double" value="0"/>
    </Normal>
   </Vertex2>
   <Vertex2 ref_type="Vertex" ref_id="520">
    <Pos>
     <V type="double" value="10.040343088717275322"/>
     <V type="double" value="2.1074059547103187739"/>
     <V type="double" value="0"/>
    </Pos>
    <Normal>
     <V type="double" value="0"/>
     <V type="double" value="0"/>
     <V type="double" value="0"/>
    </Normal>
   </Vertex2>
   <Vertex2 ref_type="Vertex" ref_id="521">
    <Pos>
     <V type="double" value="8.0266144525812670452"/>
     <V type="double" value="2.5656730354856152054"/>
     <V type="double" value="0"/>
    </Pos>
    <Normal>
     <V type="double" value="0"/>
     <V type="double" value="0"/>
     <V type="double" value="0"/>
    </Normal>
   </Vertex2>
   <Vertex2 ref_type="Vertex" ref_id="522">
    <Pos>
     <V type="double" value="8.1892937811602521947"/>
     <V type="double" value="2.3724271407219470476"/>
     <V type="double" value="0"/>
    </Pos>
    <Normal>
     <V type="double" value="0"/>
     <V type="double" value="0"/>
     <V type="double" value="0"/>
    </Normal>
   </Vertex2>
   <Vertex2 ref_type="Vertex" ref_id="523">
    <Pos>
     <V type="double" value="7.3335200140178429251"/>
     <V type="double" value="0.77009447726661361955"/>
     <V type="double" value="0"/>
    </Pos>
    <Normal>
     <V type="double" value="0"/>
     <V type="double" value="0"/>
     <V type="double" value="0"/>
    </Normal>
   </Vertex2>
   <Vertex2 ref_type="Vertex" ref_id="524">
    <Pos>
     <V type="double" value="7.0889799822116428274"/>
     <V type="double" value="0.88718578587700602789"/>
     <V type="double" value="0"/>
    </Pos>
    <Normal>
     <V type="double" value="0"/>
     <V type="double" value="0"/>
     <V type="double" value="0"/>
    </Normal>
   </Vertex2>
   <Vertex2 ref_type="Vertex" ref_id="525">
    <Pos>
     <V type="double" value="-0.51556794319498400192"/>
     <V type="double" value="3.5691682139330769274"/>
     <V type="double" value="0"/>
    </Pos>
    <Normal>
     <V type="double" value="0"/>
     <V type="double" value="0"/>
     <V type="double" value="0"/>
    </Normal>
   </Vertex2>
   <Vertex2 ref_type="Vertex" ref_id="526">
    <Pos>
     <V type="double" value="4.7238399051078614477"/>
     <V type="double" value="5.4345266563307390584"/>
     <V type="double" value="0"/>
    </Pos>
    <Normal>
     <V type="double" value="0"/>
     <V type="double" value="0"/>
     <V type="double" value="0"/>
    </Normal>
   </Vertex2>
   <Vertex2 ref_type="Vertex" ref_id="527">
    <Pos>
     <V type="double" value="4.9491577956330399246"/>
     <V type="double" value="7.0218320819176796022"/>
     <V type="double" value="0"/>
    </Pos>
    <Normal>
     <V type="double" value="0"/>
     <V type="double" value="0"/>
     <V type="double" value="0"/>
    </Normal>
   </Vertex2>
   <Vertex2 ref_type="Vertex" ref_id="528">
    <Pos>
     <V type="double" value="-0.26448779503156927273"/>
     <V type="double" value="0.94130509681124829857"/>
     <V type="double" value="0"/>
    </Pos>
    <Normal>
     <V type="double" value="0"/>
     <V type="double" value="0"/>
     <V type="double" value="0"/>
    </Normal>
   </Vertex2>
   <Vertex2 ref_type="Vertex" ref_id="529">
    <Pos>
     <V type="double" value="-0.068036805259731159001"/>
     <V type="double" value="1.0907517304416458614"/>
     <V type="double" value="0"/>
    </Pos>
    <Normal>
     <V type="double" value="0"/>
     <V type="double" value="0"/>
     <V type="double" value="0"/>
    </Normal>
   </Vertex2>
   <Vertex2 ref_type="Vertex" ref_id="530">
    <Pos>
     <V type="double" value="14.508550686645216743"/>
     <V type="double" value="14.232766016272233145"/>
     <V type="double" value="0"/>
    </Pos>
    <Normal>
     <V type="double" value="0"/>
     <V type="double" value="0"/>
     <V type="double" value="0"/>
    </Normal>
   </Vertex2>
   <Vertex2 ref_type="Vertex" ref_id="531">
    <Pos>
     <V type="double" value="6.0459525629827579607"/>
     <V type="double" value="6.1129234446702778172"/>
     <V type="double" value="0"/>
    </Pos>
    <Normal>
     <V type="double" value="0"/>
     <V type="double" value="0"/>
     <V type="double" value="0"/>
    </Normal>
   </Vertex2>
   <Vertex2 ref_type="Vertex" ref_id="532">
    <Pos>
     <V type="double" value="6.0458570711982293489"/>
     <V type="double" value="6.3943440924323651231"/>
     <V type="double" value="0"/>
    </Pos>
    <Normal>
     <V type="double" value="0"/>
     <V type="double" value="0"/>
     <V type="double" value="0"/>
    </Normal>
   </Vertex2>
   <Vertex2 ref_type="Vertex" ref_id="533">
    <Pos>
     <V type="double" value="6.4407971747425616371"/>
     <V type="double" value="6.987828153535864395"/>
     <V type="double" value="0"/>
    </Pos>
    <Normal>
     <V type="double" value="0"/>
     <V type="double" value="0"/>
     <V type="double" value="0"/>
    </Normal>
   </Vertex2>
   <Vertex2 ref_type="Vertex" ref_id="534">
    <Pos>
     <V type="double" value="16.032542722874850938"/>
     <V type="double" value="11.107235374947681095"/>
     <V type="double" value="0"/>
    </Pos>
    <Normal>
     <V type="double" value="0"/>
     <V type="double" value="0"/>
     <V type="double" value="0"/>
    </Normal>
   </Vertex2>
   <Vertex2 ref_type="Vertex" ref_id="535">
    <Pos>
     <V type="double" value="16.533791625784626689"/>
     <V type="double" value="11.637116304061725813"/>
     <V type="double" value="0"/>
    </Pos>
    <Normal>
     <V type="double" value="0"/>
     <V type="double" value="0"/>
     <V type="double" value="0"/>
    </Normal>
   </Vertex2>
   <Vertex2 ref_type="Vertex" ref_id="536">
    <Pos>
     <V type="double" value="15.776737996772418171"/>
     <V type="double" value="10.967776637336902112"/>
     <V type="double" value="0"/>
    </Pos>
    <Normal>
     <V type="double" value="0"/>
     <V type="double" value="0"/>
     <V type="double" value="0"/>
    </Normal>
   </Vertex2>
   <Vertex2 ref_type="Vertex" ref_id="537">
    <Pos>
     <V type="double" value="11.786952819524547209"/>
     <V type="double" value="5.1805607715650037193"/>
     <V type="double" value="0"/>
    </Pos>
    <Normal>
     <V type="double" value="0"/>
     <V type="double" value="0"/>
     <V type="double" value="0"/>
    </Normal>
   </Vertex2>
   <Vertex2 ref_type="Vertex" ref_id="538">
    <Pos>
     <V type="double" value="11.604315236625541985"/>
     <V type="double" value="5.3276051267738449013"/>
     <V type="double" value="0"/>
    </Pos>
    <Normal>
     <V type="double" value="0"/>
     <V type="double" value="0"/>
     <V type="double" value="0"/>
    </Normal>
   </Vertex2>
   <Vertex2 ref_type="Vertex" ref_id="539">
    <Pos>
     <V type="double" value="12.146359266013195821"/>
     <V type="double" value="4.6245065758322256855"/>
     <V type="double" value="0"/>
    </Pos>
    <Normal>
     <V type="double" value="0"/>
     <V type="double" value="0"/>
     <V type="double" value="0"/>
    </Normal>
   </Vertex2>
   <Vertex2 ref_type="Vertex" ref_id="540">
    <Pos>
     <V type="double" value="12.696071476029349157"/>
     <V type="double" value="5.1391680579726966016"/>
     <V type="double" value="0"/>
    </Pos>
    <Normal>
     <V type="double" value="0"/>
     <V type="double" value="0"/>
     <V type="double" value="0"/>
    </Normal>
   </Vertex2>
   <Vertex2 ref_type="Vertex" ref_id="541">
    <Pos>
     <V type="double" value="12.424149730675951631"/>
     <V type="double" value="5.0128200595600080902"/>
     <V type="double" value="0"/>
    </Pos>
    <Normal>
     <V type="double" value="0"/>
     <V type="double" value="0"/>
     <V type="double" value="0"/>
    </Normal>
   </Vertex2>
   <Vertex2 ref_type="Vertex" ref_id="542">
    <Pos>
     <V type="double" value="3.8776964799184909793"/>
     <V type="double" value="-0.91014411031416742048"/>
     <V type="double" value="0"/>
    </Pos>
    <Normal>
     <V type="double" value="0"/>
     <V type="double" value="0"/>
     <V type="double" value="0"/>
    </Normal>
   </Vertex2>
   <Vertex2 ref_type="Vertex" ref_id="543">
    <Pos>
     <V type="double" value="3.6708990471004039335"/>
     <V type="double" value="-1.0465443946595005542"/>
     <V type="double" value="0"/>
    </Pos>
    <Normal>
     <V type="double" value="0"/>
     <V type="double" value="0"/>
     <V type="double" value="0"/>
    </Normal>
   </Vertex2>
   <Vertex2 ref_type="Vertex" ref_id="544">
    <Pos>
     <V type="double" value="5.0871681971266013988"/>
     <V type="double" value="13.680464651020637135"/>
     <V type="double" value="0"/>
    </Pos>
    <Normal>
     <V type="double" value="0"/>
     <V type="double" value="0"/>
     <V type="double" value="0"/>
    </Normal>
   </Vertex2>
   <Vertex2 ref_type="Vertex" ref_id="545">
    <Pos>
     <V type="double" value="5.0960014190655194"/>
     <V type="double" value="13.469003878810699604"/>
     <V type="double" value="0"/>
    </Pos>
    <Normal>
     <V type="double" value="0"/>
     <V type="double" value="0"/>
     <V type="double" value="0"/>
    </Normal>
   </Vertex2>
   <Vertex2 ref_type="Vertex" ref_id="546">
    <Pos>
     <V type="double" value="15.264265829916492834"/>
     <V type="double" value="12.658439426022091823"/>
     <V type="double" value="0"/>
    </Pos>
    <Normal>
     <V type="double" value="0"/>
     <V type="double" value="0"/>
     <V type="double" value="0"/>
    </Normal>
   </Vertex2>
   <Vertex2 ref_type="Vertex" ref_id="547">
    <Pos>
     <V type="double" value="15.054144691721511151"/>
     <V type="double" value="12.482205872041694406"/>
     <V type="double" value="0"/>
    </Pos>
    <Normal>
     <V type="double" value="0"/>
     <V type="double" value="0"/>
     <V type="double" value="0"/>
    </Normal>
   </Vertex2>
   <Vertex2 ref_type="Vertex" ref_id="548">
    <Pos>
     <V type="double" value="11.954893736593344755"/>
     <V type="double" value="10.165263592242473223"/>
     <V type="double" value="0"/>
    </Pos>
    <Normal>
     <V type="double" value="0"/>
     <V type="double" value="0"/>
     <V type="double" value="0"/>
    </Normal>
   </Vertex2>
   <Vertex2 ref_type="Vertex" ref_id="549">
    <Pos>
     <V type="double" value="12.045500185119646375"/>
     <V type="double" value="10.447959744141893879"/>
     <V type="double" value="0"/>
    </Pos>
    <Normal>
     <V type="double" value="0"/>
     <V type="double" value="0"/>
     <V type="double" value="0"/>
    </Normal>
   </Vertex2>
   <Vertex2 ref_type="Vertex" ref_id="550">
    <Pos>
     <V type="double" value="12.136106633645949771"/>
     <V type="double" value="10.730655896041312758"/>
     <V type="double" value="0"/>
    </Pos>
    <Normal>
     <V type="double" value="0"/>
     <V type="double" value="0"/>
     <V type="double" value="0"/>
    </Normal>
   </Vertex2>
   <Vertex2 ref_type="Vertex" ref_id="551">
    <Pos>
     <V type="double" value="12.384477868568552594"/>
     <V type="double" value="1.3554439785214937864"/>
     <V type="double" value="0"/>
    </Pos>
    <Normal>
     <V type="double" value="0"/>
     <V type="double" value="0"/>
     <V type="double" value="0"/>
    </Normal>
   </Vertex2>
   <Vertex2 ref_type="Vertex" ref_id="552">
    <Pos>
     <V type="double" value="12.444555169817341778"/>
     <V type="double" value="1.0806017206049562951"/>
     <V type="double" value="0"/>
    </Pos>
    <Normal>
     <V type="double" value="0"/>
     <V type="double" value="0"/>
     <V type="double" value="0"/>
    </Normal>
   </Vertex2>
   <Vertex2 ref_type="Vertex" ref_id="553">
    <Pos>
     <V type="double" value="2.5882816757583770872"/>
     <V type="double" value="2.948666600810136984"/>
     <V type="double" value="0"/>
    </Pos>
    <Normal>
     <V type="double" value="0"/>
     <V type="double" value="0"/>
     <V type="double" value="0"/>
    </Normal>
   </Vertex2>
   <Vertex2 ref_type="Vertex" ref_id="554">
    <Pos>
     <V type="double" value="2.5858324467648672318"/>
     <V type="double" value="2.6912206070372532984"/>
     <V type="double" value="0"/>
    </Pos>
    <Normal>
     <V type="double" value="0"/>
     <V type="double" value="0"/>
     <V type="double" value="0"/>
    </Normal>
   </Vertex2>
   <Vertex2 ref_type="Vertex" ref_id="555">
    <Pos>
     <V type="double" value="5.6545182769418289581"/>
     <V type="double" value="0.61058188695281845337"/>
     <V type="double" value="0"/>
    </Pos>
    <Normal>
     <V type="double" value="0"/>
     <V type="double" value="0"/>
     <V type="double" value="0"/>
    </Normal>
   </Vertex2>
   <Vertex2 ref_type="Vertex" ref_id="556">
    <Pos>
     <V type="double" value="5.4400289447908738438"/>
     <V type="double" value="0.73655058008749030307"/>
     <V type="double" value="0"/>
    </Pos>
    <Normal>
     <V type="double" value="0"/>
     <V type="double" value="0"/>
     <V type="double" value="0"/>
    </Normal>
   </Vertex2>
   <Vertex2 ref_type="Vertex" ref_id="557">
    <Pos>
     <V type="double" value="5.2255396126399187295"/>
     <V type="double" value="0.86251927322216215277"/>
     <V type="double" value="0"/>
    </Pos>
    <Normal>
     <V type="double" value="0"/>
     <V type="double" value="0"/>
     <V type="double" value="0"/>
    </Normal>
   </Vertex2>
   <Vertex2 ref_type="Vertex" ref_id="558">
    <Pos>
     <V type="double" value="4.0844939127365780251"/>
     <V type="double" value="-0.77374382596883428675"/>
     <V type="double" value="0"/>
    </Pos>
    <Normal>
     <V type="double" value="0"/>
     <V type="double" value="0"/>
     <V type="double" value="0"/>
    </Normal>
   </Vertex2>
   <Vertex2 ref_type="Vertex" ref_id="559">
    <Pos>
     <V type="double" value="11.530330134677617693"/>
     <V type="double" value="11.50435520017474289"/>
     <V type="double" value="0"/>
    </Pos>
    <Normal>
     <V type="double" value="0"/>
     <V type="double" value="0"/>
     <V type="double" value="0"/>
    </Normal>
   </Vertex2>
   <Vertex2 ref_type="Vertex" ref_id="560">
    <Pos>
     <V type="double" value="11.762457783842496184"/>
     <V type="double" value="11.340687482763405214"/>
     <V type="double" value="0"/>
    </Pos>
    <Normal>
     <V type="double" value="0"/>
     <V type="double" value="0"/>
     <V type="double" value="0"/>
    </Normal>
   </Vertex2>
   <Vertex2 ref_type="Vertex" ref_id="561">
    <Pos>
     <V type="double" value="11.994585433007374675"/>
     <V type="double" value="11.177019765352067537"/>
     <V type="double" value="0"/>
    </Pos>
    <Normal>
     <V type="double" value="0"/>
     <V type="double" value="0"/>
     <V type="double" value="0"/>
    </Normal>
   </Vertex2>
   <Vertex2 ref_type="Vertex" ref_id="562">
    <Pos>
     <V type="double" value="12.267306511605923447"/>
     <V type="double" value="0.748970445798447515"/>
     <V type="double" value="0"/>
    </Pos>
    <Normal>
     <V type="double" value="0"/>
     <V type="double" value="0"/>
     <V type="double" value="0"/>
    </Normal>
   </Vertex2>
   <Vertex2 ref_type="Vertex" ref_id="563">
    <Pos>
     <V type="double" value="12.029980552145715933"/>
     <V type="double" value="0.69218142890847600412"/>
     <V type="double" value="0"/>
    </Pos>
    <Normal>
     <V type="double" value="0"/>
     <V type="double" value="0"/>
     <V type="double" value="0"/>
    </Normal>
   </Vertex2>
   <Vertex2 ref_type="Vertex" ref_id="564">
    <Pos>
     <V type="double" value="11.792654592685506643"/>
     <V type="double" value="0.63539241201850449325"/>
     <V type="double" value="0"/>
    </Pos>
    <Normal>
     <V type="double" value="0"/>
     <V type="double" value="0"/>
     <V type="double" value="0"/>
    </Normal>
   </Vertex2>
   <Vertex2 ref_type="Vertex" ref_id="565">
    <Pos>
     <V type="double" value="11.555328633225299129"/>
     <V type="double" value="0.57860339512853298238"/>
     <V type="double" value="0"/>
    </Pos>
    <Normal>
     <V type="double" value="0"/>
     <V type="double" value="0"/>
     <V type="double" value="0"/>
    </Normal>
   </Vertex2>
   <Vertex2 ref_type="Vertex" ref_id="566">
    <Pos>
     <V type="double" value="10.729819882804632059"/>
     <V type="double" value="0.98192160183657428707"/>
     <V type="double" value="0"/>
    </Pos>
    <Normal>
     <V type="double" value="0"/>
     <V type="double" value="0"/>
     <V type="double" value="0"/>
    </Normal>
   </Vertex2>
   <Vertex2 ref_type="Vertex" ref_id="567">
    <Pos>
     <V type="double" value="3.2872177909180182453"/>
     <V type="double" value="3.7231098767802266458"/>
     <V type="double" value="0"/>
    </Pos>
    <Normal>
     <V type="double" value="0"/>
     <V type="double" value="0"/>
     <V type="double" value="0"/>
    </Normal>
   </Vertex2>
   <Vertex2 ref_type="Vertex" ref_id="568">
    <Pos>
     <V type="double" value="3.0550554955293076631"/>
     <V type="double" value="3.5507774493811581351"/>
     <V type="double" value="0"/>
    </Pos>
    <Normal>
     <V type="double" value="0"/>
     <V type="double" value="0"/>
     <V type="double" value="0"/>
    </Normal>
   </Vertex2>
   <Vertex2 ref_type="Vertex" ref_id="569">
    <Pos>
     <V type="double" value="2.8228932001405970809"/>
     <V type="double" value="3.3784450219820891803"/>
     <V type="double" value="0"/>
    </Pos>
    <Normal>
     <V type="double" value="0"/>
     <V type="double" value="0"/>
     <V type="double" value="0"/>
    </Normal>
   </Vertex2>
   <Vertex2 ref_type="Vertex" ref_id="570">
    <Pos>
     <V type="double" value="0.41324923135354402204"/>
     <V type="double" value="1.9075267690150841116"/>
     <V type="double" value="0"/>
    </Pos>
    <Normal>
     <V type="double" value="0"/>
     <V type="double" value="0"/>
     <V type="double" value="0"/>
    </Normal>
   </Vertex2>
   <Vertex2 ref_type="Vertex" ref_id="571">
    <Pos>
     <V type="double" value="0.63846799924424790795"/>
     <V type="double" value="2.0465245987672511241"/>
     <V type="double" value="0"/>
    </Pos>
    <Normal>
     <V type="double" value="0"/>
     <V type="double" value="0"/>
     <V type="double" value="0"/>
    </Normal>
   </Vertex2>
   <Vertex2 ref_type="Vertex" ref_id="572">
    <Pos>
     <V type="double" value="4.8552269169605439814"/>
     <V type="double" value="2.1194127385490699744"/>
     <V type="double" value="0"/>
    </Pos>
    <Normal>
     <V type="double" value="0"/>
     <V type="double" value="0"/>
     <V type="double" value="0"/>
    </Normal>
   </Vertex2>
   <Vertex2 ref_type="Vertex" ref_id="573">
    <Pos>
     <V type="double" value="4.6605924789848138801"/>
     <V type="double" value="2.3149696620158910498"/>
     <V type="double" value="0"/>
    </Pos>
    <Normal>
     <V type="double" value="0"/>
     <V type="double" value="0"/>
     <V type="double" value="0"/>
    </Normal>
   </Vertex2>
   <Vertex2 ref_type="Vertex" ref_id="574">
    <Pos>
     <V type="double" value="10.531092771415803355"/>
     <V type="double" value="1.3450943607909116029"/>
     <V type="double" value="0"/>
    </Pos>
    <Normal>
     <V type="double" value="0"/>
     <V type="double" value="0"/>
     <V type="double" value="0"/>
    </Normal>
   </Vertex2>
   <Vertex2 ref_type="Vertex" ref_id="575">
    <Pos>
     <V type="double" value="10.528426590347125469"/>
     <V type="double" value="1.5548980452125782392"/>
     <V type="double" value="0"/>
    </Pos>
    <Normal>
     <V type="double" value="0"/>
     <V type="double" value="0"/>
     <V type="double" value="0"/>
    </Normal>
   </Vertex2>
   <Vertex2 ref_type="Vertex" ref_id="576">
    <Pos>
     <V type="double" value="2.5136866820203547235"/>
     <V type="double" value="12.37197628627233037"/>
     <V type="double" value="0"/>
    </Pos>
    <Normal>
     <V type="double" value="0"/>
     <V type="double" value="0"/>
     <V type="double" value="0"/>
    </Normal>
   </Vertex2>
   <Vertex2 ref_type="Vertex" ref_id="577">
    <Pos>
     <V type="double" value="2.5345822712327708004"/>
     <V type="double" value="12.107456514119711244"/>
     <V type="double" value="0"/>
    </Pos>
    <Normal>
     <V type="double" value="0"/>
     <V type="double" value="0"/>
     <V type="double" value="0"/>
    </Normal>
   </Vertex2>
   <Vertex2 ref_type="Vertex" ref_id="578">
    <Pos>
     <V type="double" value="2.3569999245800077325"/>
     <V type="double" value="5.3948512102447878647"/>
     <V type="double" value="0"/>
    </Pos>
    <Normal>
     <V type="double" value="0"/>
     <V type="double" value="0"/>
     <V type="double" value="0"/>
    </Normal>
   </Vertex2>
   <Vertex2 ref_type="Vertex" ref_id="579">
    <Pos>
     <V type="double" value="2.9860599177986784092"/>
     <V type="double" value="5.2141719008626896681"/>
     <V type="double" value="0"/>
    </Pos>
    <Normal>
     <V type="double" value="0"/>
     <V type="double" value="0"/>
     <V type="double" value="0"/>
    </Normal>
   </Vertex2>
   <Vertex2 ref_type="Vertex" ref_id="580">
    <Pos>
     <V type="double" value="-0.29163610103236681237"/>
     <V type="double" value="3.7113860276202879085"/>
     <V type="double" value="0"/>
    </Pos>
    <Normal>
     <V type="double" value="0"/>
     <V type="double" value="0"/>
     <V type="double" value="0"/>
    </Normal>
   </Vertex2>
   <Vertex2 ref_type="Vertex" ref_id="581">
    <Pos>
     <V type="double" value="0.64862031226245309146"/>
     <V type="double" value="3.6327533659428645763"/>
     <V type="double" value="0"/>
    </Pos>
    <Normal>
     <V type="double" value="0"/>
     <V type="double" value="0"/>
     <V type="double" value="0"/>
    </Normal>
   </Vertex2>
   <Vertex2 ref_type="Vertex" ref_id="582">
    <Pos>
     <V type="double" value="0.40984545521838550153"/>
     <V type="double" value="3.7063701910644093473"/>
     <V type="double" value="0"/>
    </Pos>
    <Normal>
     <V type="double" value="0"/>
     <V type="double" value="0"/>
     <V type="double" value="0"/>
    </Normal>
   </Vertex2>
   <Vertex2 ref_type="Vertex" ref_id="583">
    <Pos>
     <V type="double" value="8.1584851267245319661"/>
     <V type="double" value="5.4790539503326494142"/>
     <V type="double" value="0"/>
    </Pos>
    <Normal>
     <V type="double" value="0"/>
     <V type="double" value="0"/>
     <V type="double" value="0"/>
    </Normal>
   </Vertex2>
   <Vertex2 ref_type="Vertex" ref_id="584">
    <Pos>
     <V type="double" value="13.390225587911199767"/>
     <V type="double" value="9.6390912137877666765"/>
     <V type="double" value="0"/>
    </Pos>
    <Normal>
     <V type="double" value="0"/>
     <V type="double" value="0"/>
     <V type="double" value="0"/>
    </Normal>
   </Vertex2>
   <Vertex2 ref_type="Vertex" ref_id="585">
    <Pos>
     <V type="double" value="12.928475337623936525"/>
     <V type="double" value="8.8800703217787102517"/>
     <V type="double" value="0"/>
    </Pos>
    <Normal>
     <V type="double" value="0"/>
     <V type="double" value="0"/>
     <V type="double" value="0"/>
    </Normal>
   </Vertex2>
   <Vertex2 ref_type="Vertex" ref_id="586">
    <Pos>
     <V type="double" value="12.952344685006204728"/>
     <V type="double" value="9.1129193172591289596"/>
     <V type="double" value="0"/>
    </Pos>
    <Normal>
     <V type="double" value="0"/>
     <V type="double" value="0"/>
     <V type="double" value="0"/>
    </Normal>
   </Vertex2>
   <Vertex2 ref_type="Vertex" ref_id="587">
    <Pos>
     <V type="double" value="8.2659902001147038675"/>
     <V type="double" value="12.985118600294891067"/>
     <V type="double" value="0"/>
    </Pos>
    <Normal>
     <V type="double" value="0"/>
     <V type="double" value="0"/>
     <V type="double" value="0"/>
    </Normal>
   </Vertex2>
   <Vertex2 ref_type="Vertex" ref_id="588">
    <Pos>
     <V type="double" value="8.4635292571065772194"/>
     <V type="double" value="13.136276777704701146"/>
     <V type="double" value="0"/>
    </Pos>
    <Normal>
     <V type="double" value="0"/>
     <V type="double" value="0"/>
     <V type="double" value="0"/>
    </Normal>
   </Vertex2>
   <Vertex2 ref_type="Vertex" ref_id="589">
    <Pos>
     <V type="double" value="10.271409779388918082"/>
     <V type="double" value="12.844271845769769769"/>
     <V type="double" value="0"/>
    </Pos>
    <Normal>
     <V type="double" value="0"/>
     <V type="double" value="0"/>
     <V type="double" value="0"/>
    </Normal>
   </Vertex2>
   <Vertex2 ref_type="Vertex" ref_id="590">
    <Pos>
     <V type="double" value="10.052138757993398954"/>
     <V type="double" value="12.70312805050376781"/>
     <V type="double" value="0"/>
    </Pos>
    <Normal>
     <V type="double" value="0"/>
     <V type="double" value="0"/>
     <V type="double" value="0"/>
    </Normal>
   </Vertex2>
   <Vertex2 ref_type="Vertex" ref_id="591">
    <Pos>
     <V type="double" value="9.8328677365978798264"/>
     <V type="double" value="12.561984255237767627"/>
     <V type="double" value="0"/>
    </Pos>
    <Normal>
     <V type="double" value="0"/>
     <V type="double" value="0"/>
     <V type="double" value="0"/>
    </Normal>
   </Vertex2>
   <Vertex2 ref_type="Vertex" ref_id="592">
    <Pos>
     <V type="double" value="10.74798721900445031"/>
     <V type="double" value="1.8871398936320522566"/>
     <V type="double" value="0"/>
    </Pos>
    <Normal>
     <V type="double" value="0"/>
     <V type="double" value="0"/>
     <V type="double" value="0"/>
    </Normal>
   </Vertex2>
   <Vertex2 ref_type="Vertex" ref_id="593">
    <Pos>
     <V type="double" value="14.567682936194573884"/>
     <V type="double" value="5.9996921925274291354"/>
     <V type="double" value="0"/>
    </Pos>
    <Normal>
     <V type="double" value="0"/>
     <V type="double" value="0"/>
     <V type="double" value="0"/>
    </Normal>
   </Vertex2>
   <Vertex2 ref_type="Vertex" ref_id="594">
    <Pos>
     <V type="double" value="14.502589688691873704"/>
     <V type="double" value="6.2457494680235328133"/>
     <V type="double" value="0"/>
    </Pos>
    <Normal>
     <V type="double" value="0"/>
     <V type="double" value="0"/>
     <V type="double" value="0"/>
    </Normal>
   </Vertex2>
   <Vertex2 ref_type="Vertex" ref_id="595">
    <Pos>
     <V type="double" value="14.153386959369438358"/>
     <V type="double" value="5.0172131383917299985"/>
     <V type="double" value="0"/>
    </Pos>
    <Normal>
     <V type="double" value="0"/>
     <V type="double" value="0"/>
     <V type="double" value="0"/>
    </Normal>
   </Vertex2>
   <Vertex2 ref_type="Vertex" ref_id="596">
    <Pos>
     <V type="double" value="14.334881116646284838"/>
     <V type="double" value="5.1806679727728939255"/>
     <V type="double" value="0"/>
    </Pos>
    <Normal>
     <V type="double" value="0"/>
     <V type="double" value="0"/>
     <V type="double" value="0"/>
    </Normal>
   </Vertex2>
   <Vertex2 ref_type="Vertex" ref_id="597">
    <Pos>
     <V type="double" value="14.516375273923131317"/>
     <V type="double" value="5.3441228071540578526"/>
     <V type="double" value="0"/>
    </Pos>
    <Normal>
     <V type="double" value="0"/>
     <V type="double" value="0"/>
     <V type="double" value="0"/>
    </Normal>
   </Vertex2>
   <Vertex2 ref_type="Vertex" ref_id="598">
    <Pos>
     <V type="double" value="13.720917906915131468"/>
     <V type="double" value="4.9566977421042697216"/>
     <V type="double" value="0"/>
    </Pos>
    <Normal>
     <V type="double" value="0"/>
     <V type="double" value="0"/>
     <V type="double" value="0"/>
    </Normal>
   </Vertex2>
   <Vertex2 ref_type="Vertex" ref_id="599">
    <Pos>
     <V type="double" value="13.469943011737669281"/>
     <V type="double" value="5.0596371801979751481"/>
     <V type="double" value="0"/>
    </Pos>
    <Normal>
     <V type="double" value="0"/>
     <V type="double" value="0"/>
     <V type="double" value="0"/>
    </Normal>
   </Vertex2>
   <Vertex2 ref_type="Vertex" ref_id="600">
    <Pos>
     <V type="double" value="4.5125366449589980888"/>
     <V type="double" value="8.8667635437022749301"/>
     <V type="double" value="0"/>
    </Pos>
    <Normal>
     <V type="double" value="0"/>
     <V type="double" value="0"/>
     <V type="double" value="0"/>
    </Normal>
   </Vertex2>
   <Vertex2 ref_type="Vertex" ref_id="601">
    <Pos>
     <V type="double" value="4.4858871609219548304"/>
     <V type="double" value="9.1076226572929712688"/>
     <V type="double" value="0"/>
    </Pos>
    <Normal>
     <V type="double" value="0"/>
     <V type="double" value="0"/>
     <V type="double" value="0"/>
    </Normal>
   </Vertex2>
   <Vertex2 ref_type="Vertex" ref_id="602">
    <Pos>
     <V type="double" value="4.459237676884911572"/>
     <V type="double" value="9.3484817708836658312"/>
     <V type="double" value="0"/>
    </Pos>
    <Normal>
     <V type="double" value="0"/>
     <V type="double" value="0"/>
     <V type="double" value="0"/>
    </Normal>
   </Vertex2>
   <Vertex2 ref_type="Vertex" ref_id="603">
    <Pos>
     <V type="double" value="3.5225752371010465858"/>
     <V type="double" value="13.886719467615389334"/>
     <V type="double" value="0"/>
    </Pos>
    <Normal>
     <V type="double" value="0"/>
     <V type="double" value="0"/>
     <V type="double" value="0"/>
    </Normal>
   </Vertex2>
   <Vertex2 ref_type="Vertex" ref_id="604">
    <Pos>
     <V type="double" value="3.4709037991119813249"/>
     <V type="double" value="13.629240871342974017"/>
     <V type="double" value="0"/>
    </Pos>
    <Normal>
     <V type="double" value="0"/>
     <V type="double" value="0"/>
     <V type="double" value="0"/>
    </Normal>
   </Vertex2>
   <Vertex2 ref_type="Vertex" ref_id="605">
    <Pos>
     <V type="double" value="3.4192323611229156199"/>
     <V type="double" value="13.371762275070556925"/>
     <V type="double" value="0"/>
    </Pos>
    <Normal>
     <V type="double" value="0"/>
     <V type="double" value="0"/>
     <V type="double" value="0"/>
    </Normal>
   </Vertex2>
   <Vertex2 ref_type="Vertex" ref_id="606">
    <Pos>
     <V type="double" value="3.7131000563294693784"/>
     <V type="double" value="11.350687028160200143"/>
     <V type="double" value="0"/>
    </Pos>
    <Normal>
     <V type="double" value="0"/>
     <V type="double" value="0"/>
     <V type="double" value="0"/>
    </Normal>
   </Vertex2>
   <Vertex2 ref_type="Vertex" ref_id="607">
    <Pos>
     <V type="double" value="3.919899775545382159"/>
     <V type="double" value="11.476966489265581828"/>
     <V type="double" value="0"/>
    </Pos>
    <Normal>
     <V type="double" value="0"/>
     <V type="double" value="0"/>
     <V type="double" value="0"/>
    </Normal>
   </Vertex2>
   <Vertex2 ref_type="Vertex" ref_id="608">
    <Pos>
     <V type="double" value="14.67771625171966754"/>
     <V type="double" value="11.649004731277365465"/>
     <V type="double" value="0"/>
    </Pos>
    <Normal>
     <V type="double" value="0"/>
     <V type="double" value="0"/>
     <V type="double" value="0"/>
    </Normal>
   </Vertex2>
   <Vertex2 ref_type="Vertex" ref_id="609">
    <Pos>
     <V type="double" value="14.655809333525606775"/>
     <V type="double" value="11.889371747679133406"/>
     <V type="double" value="0"/>
    </Pos>
    <Normal>
     <V type="double" value="0"/>
     <V type="double" value="0"/>
     <V type="double" value="0"/>
    </Normal>
   </Vertex2>
   <Vertex2 ref_type="Vertex" ref_id="610">
    <Pos>
     <V type="double" value="16.389279927000217185"/>
     <V type="double" value="3.3313352987979616415"/>
     <V type="double" value="0"/>
    </Pos>
    <Normal>
     <V type="double" value="0"/>
     <V type="double" value="0"/>
     <V type="double" value="0"/>
    </Normal>
   </Vertex2>
   <Vertex2 ref_type="Vertex" ref_id="611">
    <Pos>
     <V type="double" value="16.350689538692396496"/>
     <V type="double" value="3.0371372613920302186"/>
     <V type="double" value="0"/>
    </Pos>
    <Normal>
     <V type="double" value="0"/>
     <V type="double" value="0"/>
     <V type="double" value="0"/>
    </Normal>
   </Vertex2>
   <Vertex2 ref_type="Vertex" ref_id="612">
    <Pos>
     <V type="double" value="15.972926311452450676"/>
     <V type="double" value="2.4452518854947924432"/>
     <V type="double" value="0"/>
    </Pos>
    <Normal>
     <V type="double" value="0"/>
     <V type="double" value="0"/>
     <V type="double" value="0"/>
    </Normal>
   </Vertex2>
   <Vertex2 ref_type="Vertex" ref_id="613">
    <Pos>
     <V type="double" value="12.919096458271015493"/>
     <V type="double" value="0.20717267591471655308"/>
     <V type="double" value="0"/>
    </Pos>
    <Normal>
     <V type="double" value="0"/>
     <V type="double" value="0"/>
     <V type="double" value="0"/>
    </Normal>
   </Vertex2>
   <Vertex2 ref_type="Vertex" ref_id="614">
    <Pos>
     <V type="double" value="16.288347448977280152"/>
     <V type="double" value="11.246694112558460077"/>
     <V type="double" value="0"/>
    </Pos>
    <Normal>
     <V type="double" value="0"/>
     <V type="double" value="0"/>
     <V type="double" value="0"/>
    </Normal>
   </Vertex2>
   <Vertex2 ref_type="Vertex" ref_id="615">
    <Pos>
     <V type="double" value="16.808306998269049615"/>
     <V type="double" value="11.260535328930536991"/>
     <V type="double" value="0"/>
    </Pos>
    <Normal>
     <V type="double" value="0"/>
     <V type="double" value="0"/>
     <V type="double" value="0"/>
    </Normal>
   </Vertex2>
   <Vertex2 ref_type="Vertex" ref_id="616">
    <Pos>
     <V type="double" value="17.072461821458382758"/>
     <V type="double" value="11.1349178076918367"/>
     <V type="double" value="0"/>
    </Pos>
    <Normal>
     <V type="double" value="0"/>
     <V type="double" value="0"/>
     <V type="double" value="0"/>
    </Normal>
   </Vertex2>
   <Vertex2 ref_type="Vertex" ref_id="617">
    <Pos>
     <V type="double" value="17.353411302358768609"/>
     <V type="double" value="10.744953743127759083"/>
     <V type="double" value="0"/>
    </Pos>
    <Normal>
     <V type="double" value="0"/>
     <V type="double" value="0"/>
     <V type="double" value="0"/>
    </Normal>
   </Vertex2>
   <Vertex2 ref_type="Vertex" ref_id="618">
    <Pos>
     <V type="double" value="7.1789062480355276818"/>
     <V type="double" value="4.3754126253908713906"/>
     <V type="double" value="0"/>
    </Pos>
    <Normal>
     <V type="double" value="0"/>
     <V type="double" value="0"/>
     <V type="double" value="0"/>
    </Normal>
   </Vertex2>
   <Vertex2 ref_type="Vertex" ref_id="619">
    <Pos>
     <V type="double" value="7.1510633069971420994"/>
     <V type="double" value="4.6375322618511249928"/>
     <V type="double" value="0"/>
    </Pos>
    <Normal>
     <V type="double" value="0"/>
     <V type="double" value="0"/>
     <V type="double" value="0"/>
    </Normal>
   </Vertex2>
   <Vertex2 ref_type="Vertex" ref_id="620">
    <Pos>
     <V type="double" value="9.0331204761968351136"/>
     <V type="double" value="6.8618225486286705816"/>
     <V type="double" value="0"/>
    </Pos>
    <Normal>
     <V type="double" value="0"/>
     <V type="double" value="0"/>
     <V type="double" value="0"/>
    </Normal>
   </Vertex2>
   <Vertex2 ref_type="Vertex" ref_id="621">
    <Pos>
     <V type="double" value="9.2411725878976227477"/>
     <V type="double" value="6.7322038445192760037"/>
     <V type="double" value="0"/>
    </Pos>
    <Normal>
     <V type="double" value="0"/>
     <V type="double" value="0"/>
     <V type="double" value="0"/>
    </Normal>
   </Vertex2>
   <Vertex2 ref_type="Vertex" ref_id="622">
    <Pos>
     <V type="double" value="14.064192773224132083"/>
     <V type="double" value="11.000375156382947495"/>
     <V type="double" value="0"/>
    </Pos>
    <Normal>
     <V type="double" value="0"/>
     <V type="double" value="0"/>
     <V type="double" value="0"/>
    </Normal>
   </Vertex2>
   <Vertex2 ref_type="Vertex" ref_id="623">
    <Pos>
     <V type="double" value="13.852382640994267859"/>
     <V type="double" value="10.864287636885398669"/>
     <V type="double" value="0"/>
    </Pos>
    <Normal>
     <V type="double" value="0"/>
     <V type="double" value="0"/>
     <V type="double" value="0"/>
    </Normal>
   </Vertex2>
   <Vertex2 ref_type="Vertex" ref_id="624">
    <Pos>
     <V type="double" value="13.60806665144552241"/>
     <V type="double" value="10.021364527580868042"/>
     <V type="double" value="0"/>
    </Pos>
    <Normal>
     <V type="double" value="0"/>
     <V type="double" value="0"/>
     <V type="double" value="0"/>
    </Normal>
   </Vertex2>
   <Vertex2 ref_type="Vertex" ref_id="625">
    <Pos>
     <V type="double" value="13.399584593347690031"/>
     <V type="double" value="3.7493155225030911915"/>
     <V type="double" value="0"/>
    </Pos>
    <Normal>
     <V type="double" value="0"/>
     <V type="double" value="0"/>
     <V type="double" value="0"/>
    </Normal>
   </Vertex2>
   <Vertex2 ref_type="Vertex" ref_id="626">
    <Pos>
     <V type="double" value="13.63451860847871977"/>
     <V type="double" value="3.8199667858907919715"/>
     <V type="double" value="0"/>
    </Pos>
    <Normal>
     <V type="double" value="0"/>
     <V type="double" value="0"/>
     <V type="double" value="0"/>
    </Normal>
   </Vertex2>
   <Vertex2 ref_type="Vertex" ref_id="627">
    <Pos>
     <V type="double" value="13.869452623609751285"/>
     <V type="double" value="3.8906180492784927516"/>
     <V type="double" value="0"/>
    </Pos>
    <Normal>
     <V type="double" value="0"/>
     <V type="double" value="0"/>
     <V type="double" value="0"/>
    </Normal>
   </Vertex2>
   <Vertex2 ref_type="Vertex" ref_id="628">
    <Pos>
     <V type="double" value="11.340820477515141107"/>
     <V type="double" value="11.955533273141213613"/>
     <V type="double" value="0"/>
    </Pos>
    <Normal>
     <V type="double" value="0"/>
     <V type="double" value="0"/>
     <V type="double" value="0"/>
    </Normal>
   </Vertex2>
   <Vertex2 ref_type="Vertex" ref_id="629">
    <Pos>
     <V type="double" value="11.383438469517543012"/>
     <V type="double" value="12.243043628696350211"/>
     <V type="double" value="0"/>
    </Pos>
    <Normal>
     <V type="double" value="0"/>
     <V type="double" value="0"/>
     <V type="double" value="0"/>
    </Normal>
   </Vertex2>
   <Vertex2 ref_type="Vertex" ref_id="630">
    <Pos>
     <V type="double" value="10.724524715968312805"/>
     <V type="double" value="12.87170022683969961"/>
     <V type="double" value="0"/>
    </Pos>
    <Normal>
     <V type="double" value="0"/>
     <V type="double" value="0"/>
     <V type="double" value="0"/>
    </Normal>
   </Vertex2>
   <Vertex2 ref_type="Vertex" ref_id="631">
    <Pos>
     <V type="double" value="17.370205960069817763"/>
     <V type="double" value="10.48060719980238531"/>
     <V type="double" value="0"/>
    </Pos>
    <Normal>
     <V type="double" value="0"/>
     <V type="double" value="0"/>
     <V type="double" value="0"/>
    </Normal>
   </Vertex2>
   <Vertex2 ref_type="Vertex" ref_id="632">
    <Pos>
     <V type="double" value="17.387000617780870471"/>
     <V type="double" value="10.216260656477011537"/>
     <V type="double" value="0"/>
    </Pos>
    <Normal>
     <V type="double" value="0"/>
     <V type="double" value="0"/>
     <V type="double" value="0"/>
    </Normal>
   </Vertex2>
   <Vertex2 ref_type="Vertex" ref_id="633">
    <Pos>
     <V type="double" value="6.0594433913997507446"/>
     <V type="double" value="-0.61860627284736868781"/>
     <V type="double" value="0"/>
    </Pos>
    <Normal>
     <V type="double" value="0"/>
     <V type="double" value="0"/>
     <V type="double" value="0"/>
    </Normal>
   </Vertex2>
   <Vertex2 ref_type="Vertex" ref_id="634">
    <Pos>
     <V type="double" value="5.8623190647292542366"/>
     <V type="double" value="0.23665956042793978575"/>
     <V type="double" value="0"/>
    </Pos>
    <Normal>
     <V type="double" value="0"/>
     <V type="double" value="0"/>
     <V type="double" value="0"/>
    </Normal>
   </Vertex2>
   <Vertex2 ref_type="Vertex" ref_id="635">
    <Pos>
     <V type="double" value="5.8556305203657252889"/>
     <V type="double" value="-0.01129407296226714319"/>
     <V type="double" value="0"/>
    </Pos>
    <Normal>
     <V type="double" value="0"/>
     <V type="double" value="0"/>
     <V type="double" value="0"/>
    </Normal>
   </Vertex2>
   <Vertex2 ref_type="Vertex" ref_id="636">
    <Pos>
     <V type="double" value="2.0418973782254741245"/>
     <V type="double" value="6.8838926349920948056"/>
     <V type="double" value="0"/>
    </Pos>
    <Normal>
     <V type="double" value="0"/>
     <V type="double" value="0"/>
     <V type="double" value="0"/>
    </Normal>
   </Vertex2>
   <Vertex2 ref_type="Vertex" ref_id="637">
    <Pos>
     <V type="double" value="6.8200240184734575166"/>
     <V type="double" value="1.2389471824514641796"/>
     <V type="double" value="0"/>
    </Pos>
    <Normal>
     <V type="double" value="0"/>
     <V type="double" value="0"/>
     <V type="double" value="0"/>
    </Normal>
   </Vertex2>
   <Vertex2 ref_type="Vertex" ref_id="638">
    <Pos>
     <V type="double" value="6.1128656944209476265"/>
     <V type="double" value="0.6145291689854595063"/>
     <V type="double" value="0"/>
    </Pos>
    <Normal>
     <V type="double" value="0"/>
     <V type="double" value="0"/>
     <V type="double" value="0"/>
    </Normal>
   </Vertex2>
   <Vertex2 ref_type="Vertex" ref_id="639">
    <Pos>
     <V type="double" value="6.3567237797491120688"/>
     <V type="double" value="0.74444514415277251995"/>
     <V type="double" value="0"/>
    </Pos>
    <Normal>
     <V type="double" value="0"/>
     <V type="double" value="0"/>
     <V type="double" value="0"/>
    </Normal>
   </Vertex2>
   <Vertex2 ref_type="Vertex" ref_id="640">
    <Pos>
     <V type="double" value="6.6005818650772773992"/>
     <V type="double" value="0.8743611193200855336"/>
     <V type="double" value="0"/>
    </Pos>
    <Normal>
     <V type="double" value="0"/>
     <V type="double" value="0"/>
     <V type="double" value="0"/>
    </Normal>
   </Vertex2>
   <Vertex2 ref_type="Vertex" ref_id="641">
    <Pos>
     <V type="double" value="6.9984359129614874817"/>
     <V type="double" value="3.7728478112401226952"/>
     <V type="double" value="0"/>
    </Pos>
    <Normal>
     <V type="double" value="0"/>
     <V type="double" value="0"/>
     <V type="double" value="0"/>
    </Normal>
   </Vertex2>
   <Vertex2 ref_type="Vertex" ref_id="642">
    <Pos>
     <V type="double" value="6.7622796958106743404"/>
     <V type="double" value="3.6945222700098812041"/>
     <V type="double" value="0"/>
    </Pos>
    <Normal>
     <V type="double" value="0"/>
     <V type="double" value="0"/>
     <V type="double" value="0"/>
    </Normal>
   </Vertex2>
   <Vertex2 ref_type="Vertex" ref_id="643">
    <Pos>
     <V type="double" value="6.5261234786598620872"/>
     <V type="double" value="3.6161967287796401571"/>
     <V type="double" value="0"/>
    </Pos>
    <Normal>
     <V type="double" value="0"/>
     <V type="double" value="0"/>
     <V type="double" value="0"/>
    </Normal>
   </Vertex2>
   <Vertex2 ref_type="Vertex" ref_id="644">
    <Pos>
     <V type="double" value="6.2899672615090489458"/>
     <V type="double" value="3.5378711875493986661"/>
     <V type="double" value="0"/>
    </Pos>
    <Normal>
     <V type="double" value="0"/>
     <V type="double" value="0"/>
     <V type="double" value="0"/>
    </Normal>
   </Vertex2>
   <Vertex2 ref_type="Vertex" ref_id="645">
    <Pos>
     <V type="double" value="5.3865693600374964234"/>
     <V type="double" value="3.8733969247181834206"/>
     <V type="double" value="0"/>
    </Pos>
    <Normal>
     <V type="double" value="0"/>
     <V type="double" value="0"/>
     <V type="double" value="0"/>
    </Normal>
   </Vertex2>
   <Vertex2 ref_type="Vertex" ref_id="646">
    <Pos>
     <V type="double" value="9.6888139274511182464"/>
     <V type="double" value="5.9419313184711448628"/>
     <V type="double" value="0"/>
    </Pos>
    <Normal>
     <V type="double" value="0"/>
     <V type="double" value="0"/>
     <V type="double" value="0"/>
    </Normal>
   </Vertex2>
   <Vertex2 ref_type="Vertex" ref_id="647">
    <Pos>
     <V type="double" value="9.7045824855270801379"/>
     <V type="double" value="5.6764137595564738703"/>
     <V type="double" value="0"/>
    </Pos>
    <Normal>
     <V type="double" value="0"/>
     <V type="double" value="0"/>
     <V type="double" value="0"/>
    </Normal>
   </Vertex2>
   <Vertex2 ref_type="Vertex" ref_id="648">
    <Pos>
     <V type="double" value="9.8784843062267722047"/>
     <V type="double" value="6.5744005093976323195"/>
     <V type="double" value="0"/>
    </Pos>
    <Normal>
     <V type="double" value="0"/>
     <V type="double" value="0"/>
     <V type="double" value="0"/>
    </Normal>
   </Vertex2>
   <Vertex2 ref_type="Vertex" ref_id="649">
    <Pos>
     <V type="double" value="8.0314292029732925471"/>
     <V type="double" value="6.397928940168840839"/>
     <V type="double" value="0"/>
    </Pos>
    <Normal>
     <V type="double" value="0"/>
     <V type="double" value="0"/>
     <V type="double" value="0"/>
    </Normal>
   </Vertex2>
   <Vertex2 ref_type="Vertex" ref_id="650">
    <Pos>
     <V type="double" value="2.6000351422152077063"/>
     <V type="double" value="5.7597779977730123591"/>
     <V type="double" value="0"/>
    </Pos>
    <Normal>
     <V type="double" value="0"/>
     <V type="double" value="0"/>
     <V type="double" value="0"/>
    </Normal>
   </Vertex2>
   <Vertex2 ref_type="Vertex" ref_id="651">
    <Pos>
     <V type="double" value="2.6199573835284684087"/>
     <V type="double" value="6.0031309858751367159"/>
     <V type="double" value="0"/>
    </Pos>
    <Normal>
     <V type="double" value="0"/>
     <V type="double" value="0"/>
     <V type="double" value="0"/>
    </Normal>
   </Vertex2>
   <Vertex2 ref_type="Vertex" ref_id="652">
    <Pos>
     <V type="double" value="5.6268864285995645602"/>
     <V type="double" value="-0.67607224281056810256"/>
     <V type="double" value="0"/>
    </Pos>
    <Normal>
     <V type="double" value="0"/>
     <V type="double" value="0"/>
     <V type="double" value="0"/>
    </Normal>
   </Vertex2>
   <Vertex2 ref_type="Vertex" ref_id="653">
    <Pos>
     <V type="double" value="5.4115194255604617268"/>
     <V type="double" value="-0.84494314587845531506"/>
     <V type="double" value="0"/>
    </Pos>
    <Normal>
     <V type="double" value="0"/>
     <V type="double" value="0"/>
     <V type="double" value="0"/>
    </Normal>
   </Vertex2>
   <Vertex2 ref_type="Vertex" ref_id="654">
    <Pos>
     <V type="double" value="4.9699371532796856599"/>
     <V type="double" value="-0.91969642211563218392"/>
     <V type="double" value="0"/>
    </Pos>
    <Normal>
     <V type="double" value="0"/>
     <V type="double" value="0"/>
     <V type="double" value="0"/>
    </Normal>
   </Vertex2>
   <Vertex2 ref_type="Vertex" ref_id="655">
    <Pos>
     <V type="double" value="5.0741089869190041384"/>
     <V type="double" value="10.579932526516811819"/>
     <V type="double" value="0"/>
    </Pos>
    <Normal>
     <V type="double" value="0"/>
     <V type="double" value="0"/>
     <V type="double" value="0"/>
    </Normal>
   </Vertex2>
   <Vertex2 ref_type="Vertex" ref_id="656">
    <Pos>
     <V type="double" value="5.0910293033231734938"/>
     <V type="double" value="10.835238404655710198"/>
     <V type="double" value="0"/>
    </Pos>
    <Normal>
     <V type="double" value="0"/>
     <V type="double" value="0"/>
     <V type="double" value="0"/>
    </Normal>
   </Vertex2>
   <Vertex2 ref_type="Vertex" ref_id="657">
    <Pos>
     <V type="double" value="6.6833519285568740997"/>
     <V type="double" value="12.781835148809234326"/>
     <V type="double" value="0"/>
    </Pos>
    <Normal>
     <V type="double" value="0"/>
     <V type="double" value="0"/>
     <V type="double" value="0"/>
    </Normal>
   </Vertex2>
   <Vertex2 ref_type="Vertex" ref_id="658">
    <Pos>
     <V type="double" value="7.3814547825733187736"/>
     <V type="double" value="9.4370062155045442154"/>
     <V type="double" value="0"/>
    </Pos>
    <Normal>
     <V type="double" value="0"/>
     <V type="double" value="0"/>
     <V type="double" value="0"/>
    </Normal>
   </Vertex2>
   <Vertex2 ref_type="Vertex" ref_id="659">
    <Pos>
     <V type="double" value="7.5877206499801204131"/>
     <V type="double" value="9.3053383810267860099"/>
     <V type="double" value="0"/>
    </Pos>
    <Normal>
     <V type="double" value="0"/>
     <V type="double" value="0"/>
     <V type="double" value="0"/>
    </Normal>
   </Vertex2>
   <Vertex2 ref_type="Vertex" ref_id="660">
    <Pos>
     <V type="double" value="7.7992753727404151576"/>
     <V type="double" value="8.8902741923717023553"/>
     <V type="double" value="0"/>
    </Pos>
    <Normal>
     <V type="double" value="0"/>
     <V type="double" value="0"/>
     <V type="double" value="0"/>
    </Normal>
   </Vertex2>
   <Vertex2 ref_type="Vertex" ref_id="661">
    <Pos>
     <V type="double" value="8.1544998301326376833"/>
     <V type="double" value="-0.764769106753037331"/>
     <V type="double" value="0"/>
    </Pos>
    <Normal>
     <V type="double" value="0"/>
     <V type="double" value="0"/>
     <V type="double" value="0"/>
    </Normal>
   </Vertex2>
   <Vertex2 ref_type="Vertex" ref_id="662">
    <Pos>
     <V type="double" value="7.9016227262391591779"/>
     <V type="double" value="-0.65145580268814839986"/>
     <V type="double" value="0"/>
    </Pos>
    <Normal>
     <V type="double" value="0"/>
     <V type="double" value="0"/>
     <V type="double" value="0"/>
    </Normal>
   </Vertex2>
   <Vertex2 ref_type="Vertex" ref_id="663">
    <Pos>
     <V type="double" value="0.93541009244383266363"/>
     <V type="double" value="8.4056539827932805764"/>
     <V type="double" value="0"/>
    </Pos>
    <Normal>
     <V type="double" value="0"/>
     <V type="double" value="0"/>
     <V type="double" value="0"/>
    </Normal>
   </Vertex2>
   <Vertex2 ref_type="Vertex" ref_id="664">
    <Pos>
     <V type="double" value="1.1376638148158559893"/>
     <V type="double" value="8.2470305603095663827"/>
     <V type="double" value="0"/>
    </Pos>
    <Normal>
     <V type="double" value="0"/>
     <V type="double" value="0"/>
     <V type="double" value="0"/>
    </Normal>
   </Vertex2>
   <Vertex2 ref_type="Vertex" ref_id="665">
    <Pos>
     <V type="double" value="5.2702559552904544304"/>
     <V type="double" value="9.9782647881061912187"/>
     <V type="double" value="0"/>
    </Pos>
    <Normal>
     <V type="double" value="0"/>
     <V type="double" value="0"/>
     <V type="double" value="0"/>
    </Normal>
   </Vertex2>
   <Vertex2 ref_type="Vertex" ref_id="666">
    <Pos>
     <V type="double" value="5.5002435564702425452"/>
     <V type="double" value="9.8872088059733673759"/>
     <V type="double" value="0"/>
    </Pos>
    <Normal>
     <V type="double" value="0"/>
     <V type="double" value="0"/>
     <V type="double" value="0"/>
    </Normal>
   </Vertex2>
   <Vertex2 ref_type="Vertex" ref_id="667">
    <Pos>
     <V type="double" value="5.73023115765003066"/>
     <V type="double" value="9.7961528238405417568"/>
     <V type="double" value="0"/>
    </Pos>
    <Normal>
     <V type="double" value="0"/>
     <V type="double" value="0"/>
     <V type="double" value="0"/>
    </Normal>
   </Vertex2>
   <Vertex2 ref_type="Vertex" ref_id="668">
    <Pos>
     <V type="double" value="5.9602187588298187748"/>
     <V type="double" value="9.705096841707717914"/>
     <V type="double" value="0"/>
    </Pos>
    <Normal>
     <V type="double" value="0"/>
     <V type="double" value="0"/>
     <V type="double" value="0"/>
    </Normal>
   </Vertex2>
   <Vertex2 ref_type="Vertex" ref_id="669">
    <Pos>
     <V type="double" value="12.086672636931327318"/>
     <V type="double" value="9.7752076148223530083"/>
     <V type="double" value="0"/>
    </Pos>
    <Normal>
     <V type="double" value="0"/>
     <V type="double" value="0"/>
     <V type="double" value="0"/>
    </Normal>
   </Vertex2>
   <Vertex2 ref_type="Vertex" ref_id="670">
    <Pos>
     <V type="double" value="12.309057985795615053"/>
     <V type="double" value="9.6678477893016516731"/>
     <V type="double" value="0"/>
    </Pos>
    <Normal>
     <V type="double" value="0"/>
     <V type="double" value="0"/>
     <V type="double" value="0"/>
    </Normal>
   </Vertex2>
   <Vertex2 ref_type="Vertex" ref_id="671">
    <Pos>
     <V type="double" value="12.531443334659901012"/>
     <V type="double" value="9.5604879637809521142"/>
     <V type="double" value="0"/>
    </Pos>
    <Normal>
     <V type="double" value="0"/>
     <V type="double" value="0"/>
     <V type="double" value="0"/>
    </Normal>
   </Vertex2>
   <Vertex2 ref_type="Vertex" ref_id="672">
    <Pos>
     <V type="double" value="12.753828683524188747"/>
     <V type="double" value="9.453128138260250779"/>
     <V type="double" value="0"/>
    </Pos>
    <Normal>
     <V type="double" value="0"/>
     <V type="double" value="0"/>
     <V type="double" value="0"/>
    </Normal>
   </Vertex2>
   <Vertex2 ref_type="Vertex" ref_id="673">
    <Pos>
     <V type="double" value="2.5972690388700199193"/>
     <V type="double" value="11.31389719766185209"/>
     <V type="double" value="0"/>
    </Pos>
    <Normal>
     <V type="double" value="0"/>
     <V type="double" value="0"/>
     <V type="double" value="1"/>
    </Normal>
   </Vertex2>
   <Vertex2 ref_type="Vertex" ref_id="674">
    <Pos>
     <V type="double" value="2.4927910928079382025"/>
     <V type="double" value="12.636496058424949496"/>
     <V type="double" value="0"/>
    </Pos>
    <Normal>
     <V type="double" value="0"/>
     <V type="double" value="0"/>
     <V type="double" value="1"/>
    </Normal>
   </Vertex2>
   <Vertex2 ref_type="Vertex" ref_id="675">
    <Pos>
     <V type="double" value="4.5175066147963383045"/>
     <V type="double" value="-0.73146116845421149666"/>
     <V type="double" value="0"/>
    </Pos>
    <Normal>
     <V type="double" value="0"/>
     <V type="double" value="0"/>
     <V type="double" value="0"/>
    </Normal>
   </Vertex2>
   <Vertex2 ref_type="Vertex" ref_id="676">
    <Pos>
     <V type="double" value="6.7110132706829990212"/>
     <V type="double" value="-0.95282107216143185902"/>
     <V type="double" value="0"/>
    </Pos>
    <Normal>
     <V type="double" value="0"/>
     <V type="double" value="0"/>
     <V type="double" value="0"/>
    </Normal>
   </Vertex2>
   <Vertex2 ref_type="Vertex" ref_id="677">
    <Pos>
     <V type="double" value="6.4938233109219165584"/>
     <V type="double" value="-0.84141613905674417229"/>
     <V type="double" value="0"/>
    </Pos>
    <Normal>
     <V type="double" value="0"/>
     <V type="double" value="0"/>
     <V type="double" value="0"/>
    </Normal>
   </Vertex2>
   <Vertex2 ref_type="Vertex" ref_id="678">
    <Pos>
     <V type="double" value="1.339917537187879315"/>
     <V type="double" value="8.0884071378258539653"/>
     <V type="double" value="0"/>
    </Pos>
    <Normal>
     <V type="double" value="0"/>
     <V type="double" value="0"/>
     <V type="double" value="0"/>
    </Normal>
   </Vertex2>
   <Vertex2 ref_type="Vertex" ref_id="679">
    <Pos>
     <V type="double" value="2.426281195232189436"/>
     <V type="double" value="8.4723649101133577943"/>
     <V type="double" value="0"/>
    </Pos>
    <Normal>
     <V type="double" value="0"/>
     <V type="double" value="0"/>
     <V type="double" value="0"/>
    </Normal>
   </Vertex2>
   <Vertex2 ref_type="Vertex" ref_id="680">
    <Pos>
     <V type="double" value="2.2052537113141177372"/>
     <V type="double" value="8.3367196114205537327"/>
     <V type="double" value="0"/>
    </Pos>
    <Normal>
     <V type="double" value="0"/>
     <V type="double" value="0"/>
     <V type="double" value="0"/>
    </Normal>
   </Vertex2>
   <Vertex2 ref_type="Vertex" ref_id="681">
    <Pos>
     <V type="double" value="10.194677320756561301"/>
     <V type="double" value="5.1923748858658367311"/>
     <V type="double" value="0"/>
    </Pos>
    <Normal>
     <V type="double" value="0"/>
     <V type="double" value="0"/>
     <V type="double" value="0"/>
    </Normal>
   </Vertex2>
   <Vertex2 ref_type="Vertex" ref_id="682">
    <Pos>
     <V type="double" value="16.680039825490570848"/>
     <V type="double" value="14.250945029836358913"/>
     <V type="double" value="0"/>
    </Pos>
    <Normal>
     <V type="double" value="0"/>
     <V type="double" value="0"/>
     <V type="double" value="0"/>
    </Normal>
   </Vertex2>
   <Vertex2 ref_type="Vertex" ref_id="683">
    <Pos>
     <V type="double" value="16.905596978743478331"/>
     <V type="double" value="14.174263997355058819"/>
     <V type="double" value="0"/>
    </Pos>
    <Normal>
     <V type="double" value="0"/>
     <V type="double" value="0"/>
     <V type="double" value="0"/>
    </Normal>
   </Vertex2>
   <Vertex2 ref_type="Vertex" ref_id="684">
    <Pos>
     <V type="double" value="1.9842262273960460384"/>
     <V type="double" value="8.2010743127277496711"/>
     <V type="double" value="0"/>
    </Pos>
    <Normal>
     <V type="double" value="0"/>
     <V type="double" value="0"/>
     <V type="double" value="0"/>
    </Normal>
   </Vertex2>
   <Vertex2 ref_type="Vertex" ref_id="685">
    <Pos>
     <V type="double" value="1.7631987434779743396"/>
     <V type="double" value="8.0654290140349456095"/>
     <V type="double" value="0"/>
    </Pos>
    <Normal>
     <V type="double" value="0"/>
     <V type="double" value="0"/>
     <V type="double" value="0"/>
    </Normal>
   </Vertex2>
   <Vertex2 ref_type="Vertex" ref_id="686">
    <Pos>
     <V type="double" value="0.10913356794297235375"/>
     <V type="double" value="8.2310553806711297398"/>
     <V type="double" value="0"/>
    </Pos>
    <Normal>
     <V type="double" value="0"/>
     <V type="double" value="0"/>
     <V type="double" value="0"/>
    </Normal>
   </Vertex2>
   <Vertex2 ref_type="Vertex" ref_id="687">
    <Pos>
     <V type="double" value="8.8250683644960492558"/>
     <V type="double" value="6.9914412527380642715"/>
     <V type="double" value="0"/>
    </Pos>
    <Normal>
     <V type="double" value="0"/>
     <V type="double" value="0"/>
     <V type="double" value="0"/>
    </Normal>
   </Vertex2>
   <Vertex2 ref_type="Vertex" ref_id="688">
    <Pos>
     <V type="double" value="2.7830864093503127066"/>
     <V type="double" value="5.365298455266787947"/>
     <V type="double" value="0"/>
    </Pos>
    <Normal>
     <V type="double" value="0"/>
     <V type="double" value="0"/>
     <V type="double" value="0"/>
    </Normal>
   </Vertex2>
   <Vertex2 ref_type="Vertex" ref_id="689">
    <Pos>
     <V type="double" value="16.223757182002554345"/>
     <V type="double" value="-0.58691485553570654776"/>
     <V type="double" value="0"/>
    </Pos>
    <Normal>
     <V type="double" value="0"/>
     <V type="double" value="0"/>
     <V type="double" value="0"/>
    </Normal>
   </Vertex2>
   <Vertex2 ref_type="Vertex" ref_id="690">
    <Pos>
     <V type="double" value="16.011990543944875753"/>
     <V type="double" value="-0.68477560949340277041"/>
     <V type="double" value="0"/>
    </Pos>
    <Normal>
     <V type="double" value="0"/>
     <V type="double" value="0"/>
     <V type="double" value="0"/>
    </Normal>
   </Vertex2>
   <Vertex2 ref_type="Vertex" ref_id="691">
    <Pos>
     <V type="double" value="15.800223905887193609"/>
     <V type="double" value="-0.78263636345109910408"/>
     <V type="double" value="0"/>
    </Pos>
    <Normal>
     <V type="double" value="0"/>
     <V type="double" value="0"/>
     <V type="double" value="0"/>
    </Normal>
   </Vertex2>
   <Vertex2 ref_type="Vertex" ref_id="692">
    <Pos>
     <V type="double" value="15.359556798831681235"/>
     <V type="double" value="-0.75035828362161449689"/>
     <V type="double" value="0"/>
    </Pos>
    <Normal>
     <V type="double" value="0"/>
     <V type="double" value="0"/>
     <V type="double" value="0"/>
    </Normal>
   </Vertex2>
   <Vertex2 ref_type="Vertex" ref_id="693">
    <Pos>
     <V type="double" value="8.489400784157252744"/>
     <V type="double" value="10.844371974001846937"/>
     <V type="double" value="0"/>
    </Pos>
    <Normal>
     <V type="double" value="0"/>
     <V type="double" value="0"/>
     <V type="double" value="0"/>
    </Normal>
   </Vertex2>
   <Vertex2 ref_type="Vertex" ref_id="694">
    <Pos>
     <V type="double" value="8.4956847908124633051"/>
     <V type="double" value="10.5748502981328798"/>
     <V type="double" value="0"/>
    </Pos>
    <Normal>
     <V type="double" value="0"/>
     <V type="double" value="0"/>
     <V type="double" value="0"/>
    </Normal>
   </Vertex2>
   <Vertex2 ref_type="Vertex" ref_id="695">
    <Pos>
     <V type="double" value="8.5019687974676720899"/>
     <V type="double" value="10.305328622263910887"/>
     <V type="double" value="0"/>
    </Pos>
    <Normal>
     <V type="double" value="0"/>
     <V type="double" value="0"/>
     <V type="double" value="0"/>
    </Normal>
   </Vertex2>
   <Vertex2 ref_type="Vertex" ref_id="696">
    <Pos>
     <V type="double" value="0.31714116865258468181"/>
     <V type="double" value="8.3421293888730847499"/>
     <V type="double" value="0"/>
    </Pos>
    <Normal>
     <V type="double" value="0"/>
     <V type="double" value="0"/>
     <V type="double" value="0"/>
    </Normal>
   </Vertex2>
   <Vertex2 ref_type="Vertex" ref_id="697">
    <Pos>
     <V type="double" value="0.52514876936219700987"/>
     <V type="double" value="8.45320339707503976"/>
     <V type="double" value="0"/>
    </Pos>
    <Normal>
     <V type="double" value="0"/>
     <V type="double" value="0"/>
     <V type="double" value="0"/>
    </Normal>
   </Vertex2>
   <Vertex2 ref_type="Vertex" ref_id="698">
    <Pos>
     <V type="double" value="0.79318382327575187585"/>
     <V type="double" value="9.1581956082550810549"/>
     <V type="double" value="0"/>
    </Pos>
    <Normal>
     <V type="double" value="0"/>
     <V type="double" value="0"/>
     <V type="double" value="0"/>
    </Normal>
   </Vertex2>
   <Vertex2 ref_type="Vertex" ref_id="699">
    <Pos>
     <V type="double" value="0.6496002737150563533"/>
     <V type="double" value="9.6193980739151889736"/>
     <V type="double" value="0"/>
    </Pos>
    <Normal>
     <V type="double" value="0"/>
     <V type="double" value="0"/>
     <V type="double" value="0"/>
    </Normal>
   </Vertex2>
   <Vertex2 ref_type="Vertex" ref_id="700">
    <Pos>
     <V type="double" value="0.4760029975523896173"/>
     <V type="double" value="9.7836414380862528617"/>
     <V type="double" value="0"/>
    </Pos>
    <Normal>
     <V type="double" value="0"/>
     <V type="double" value="0"/>
     <V type="double" value="0"/>
    </Normal>
   </Vertex2>
   <Vertex2 ref_type="Vertex" ref_id="701">
    <Pos>
     <V type="double" value="0.3024057213897228813"/>
     <V type="double" value="9.9478848022573149734"/>
     <V type="double" value="0"/>
    </Pos>
    <Normal>
     <V type="double" value="0"/>
     <V type="double" value="0"/>
     <V type="double" value="0"/>
    </Normal>
   </Vertex2>
   <Vertex2 ref_type="Vertex" ref_id="702">
    <Pos>
     <V type="double" value="0.12790207379423995659"/>
     <V type="double" value="10.349385737490791826"/>
     <V type="double" value="0"/>
    </Pos>
    <Normal>
     <V type="double" value="0"/>
     <V type="double" value="0"/>
     <V type="double" value="0"/>
    </Normal>
   </Vertex2>
   <Vertex2 ref_type="Vertex" ref_id="703">
    <Pos>
     <V type="double" value="5.8489419760021963413"/>
     <V type="double" value="-0.25924770635247401662"/>
     <V type="double" value="0"/>
    </Pos>
    <Normal>
     <V type="double" value="0"/>
     <V type="double" value="0"/>
     <V type="double" value="0"/>
    </Normal>
   </Vertex2>
   <Vertex2 ref_type="Vertex" ref_id="704">
    <Pos>
     <V type="double" value="6.7711921546094879787"/>
     <V type="double" value="1.7082873583795956662"/>
     <V type="double" value="0"/>
    </Pos>
    <Normal>
     <V type="double" value="0"/>
     <V type="double" value="0"/>
     <V type="double" value="0"/>
    </Normal>
   </Vertex2>
   <Vertex2 ref_type="Vertex" ref_id="705">
    <Pos>
     <V type="double" value="6.7956080865414723036"/>
     <V type="double" value="1.4736172704155299229"/>
     <V type="double" value="0"/>
    </Pos>
    <Normal>
     <V type="double" value="0"/>
     <V type="double" value="0"/>
     <V type="double" value="0"/>
    </Normal>
   </Vertex2>
   <Vertex2 ref_type="Vertex" ref_id="706">
    <Pos>
     <V type="double" value="9.9478650744231646996"/>
     <V type="double" value="3.5265913256673653287"/>
     <V type="double" value="0"/>
    </Pos>
    <Normal>
     <V type="double" value="0"/>
     <V type="double" value="0"/>
     <V type="double" value="0"/>
    </Normal>
   </Vertex2>
   <Vertex2 ref_type="Vertex" ref_id="707">
    <Pos>
     <V type="double" value="10.145731056543400683"/>
     <V type="double" value="3.643584275641190473"/>
     <V type="double" value="0"/>
    </Pos>
    <Normal>
     <V type="double" value="0"/>
     <V type="double" value="0"/>
     <V type="double" value="0"/>
    </Normal>
   </Vertex2>
   <Vertex2 ref_type="Vertex" ref_id="708">
    <Pos>
     <V type="double" value="10.414191775199384438"/>
     <V type="double" value="4.8186068279052864938"/>
     <V type="double" value="0"/>
    </Pos>
    <Normal>
     <V type="double" value="0"/>
     <V type="double" value="0"/>
     <V type="double" value="0"/>
    </Normal>
   </Vertex2>
   <Vertex2 ref_type="Vertex" ref_id="709">
    <Pos>
     <V type="double" value="10.396543091065447939"/>
     <V type="double" value="4.5540994273327184416"/>
     <V type="double" value="0"/>
    </Pos>
    <Normal>
     <V type="double" value="0"/>
     <V type="double" value="0"/>
     <V type="double" value="0"/>
    </Normal>
   </Vertex2>
   <Vertex2 ref_type="Vertex" ref_id="710">
    <Pos>
     <V type="double" value="8.9884025339840682989"/>
     <V type="double" value="11.266182051181267809"/>
     <V type="double" value="0"/>
    </Pos>
    <Normal>
     <V type="double" value="0"/>
     <V type="double" value="0"/>
     <V type="double" value="0"/>
    </Normal>
   </Vertex2>
   <Vertex2 ref_type="Vertex" ref_id="711">
    <Pos>
     <V type="double" value="9.2410454122250786924"/>
     <V type="double" value="11.342326251836494677"/>
     <V type="double" value="0"/>
    </Pos>
    <Normal>
     <V type="double" value="0"/>
     <V type="double" value="0"/>
     <V type="double" value="0"/>
    </Normal>
   </Vertex2>
   <Vertex2 ref_type="Vertex" ref_id="712">
    <Pos>
     <V type="double" value="10.420255106456469463"/>
     <V type="double" value="10.37603797289871288"/>
     <V type="double" value="0"/>
    </Pos>
    <Normal>
     <V type="double" value="0"/>
     <V type="double" value="0"/>
     <V type="double" value="0"/>
    </Normal>
   </Vertex2>
   <Vertex2 ref_type="Vertex" ref_id="713">
    <Pos>
     <V type="double" value="10.357652402872924213"/>
     <V type="double" value="10.645764019264101208"/>
     <V type="double" value="0"/>
    </Pos>
    <Normal>
     <V type="double" value="0"/>
     <V type="double" value="0"/>
     <V type="double" value="0"/>
    </Normal>
   </Vertex2>
   <Vertex2 ref_type="Vertex" ref_id="714">
    <Pos>
     <V type="double" value="-0.65738977457524550019"/>
     <V type="double" value="0.64241182955045328384"/>
     <V type="double" value="0"/>
    </Pos>
    <Normal>
     <V type="double" value="0"/>
     <V type="double" value="0"/>
     <V type="double" value="0"/>
    </Normal>
   </Vertex2>
   <Vertex2 ref_type="Vertex" ref_id="715">
    <Pos>
     <V type="double" value="-0.46093878480340744197"/>
     <V type="double" value="0.7918584631808507357"/>
     <V type="double" value="0"/>
    </Pos>
    <Normal>
     <V type="double" value="0"/>
     <V type="double" value="0"/>
     <V type="double" value="0"/>
    </Normal>
   </Vertex2>
   <Vertex2 ref_type="Vertex" ref_id="716">
    <Pos>
     <V type="double" value="4.720874310595735146"/>
     <V type="double" value="6.9231603364712057669"/>
     <V type="double" value="0"/>
    </Pos>
    <Normal>
     <V type="double" value="0"/>
     <V type="double" value="0"/>
     <V type="double" value="0"/>
    </Normal>
   </Vertex2>
   <Vertex2 ref_type="Vertex" ref_id="717">
    <Pos>
     <V type="double" value="4.4925908255584303674"/>
     <V type="double" value="6.8244885910247319316"/>
     <V type="double" value="0"/>
    </Pos>
    <Normal>
     <V type="double" value="0"/>
     <V type="double" value="0"/>
     <V type="double" value="0"/>
    </Normal>
   </Vertex2>
   <Vertex2 ref_type="Vertex" ref_id="718">
    <Pos>
     <V type="double" value="7.9569968244540216773"/>
     <V type="double" value="5.8968031458946947865"/>
     <V type="double" value="0"/>
    </Pos>
    <Normal>
     <V type="double" value="0"/>
     <V type="double" value="0"/>
     <V type="double" value="0"/>
    </Normal>
   </Vertex2>
   <Vertex2 ref_type="Vertex" ref_id="719">
    <Pos>
     <V type="double" value="7.3014782274888734293"/>
     <V type="double" value="5.2828887132681305872"/>
     <V type="double" value="0"/>
    </Pos>
    <Normal>
     <V type="double" value="0"/>
     <V type="double" value="0"/>
     <V type="double" value="0"/>
    </Normal>
   </Vertex2>
   <Vertex2 ref_type="Vertex" ref_id="720">
    <Pos>
     <V type="double" value="1.2778219269907040712"/>
     <V type="double" value="9.6375506139756410562"/>
     <V type="double" value="0"/>
    </Pos>
    <Normal>
     <V type="double" value="0"/>
     <V type="double" value="0"/>
     <V type="double" value="0"/>
    </Normal>
   </Vertex2>
   <Vertex2 ref_type="Vertex" ref_id="721">
    <Pos>
     <V type="double" value="1.0505097384342136912"/>
     <V type="double" value="9.5463526618598830709"/>
     <V type="double" value="0"/>
    </Pos>
    <Normal>
     <V type="double" value="0"/>
     <V type="double" value="0"/>
     <V type="double" value="0"/>
    </Normal>
   </Vertex2>
   <Vertex2 ref_type="Vertex" ref_id="722">
    <Pos>
     <V type="double" value="-0.95132909506446583503"/>
     <V type="double" value="8.7413030014722448158"/>
     <V type="double" value="0"/>
    </Pos>
    <Normal>
     <V type="double" value="0"/>
     <V type="double" value="0"/>
     <V type="double" value="0"/>
    </Normal>
   </Vertex2>
   <Vertex2 ref_type="Vertex" ref_id="723">
    <Pos>
     <V type="double" value="9.4492246995984086055"/>
     <V type="double" value="6.6025851404098823139"/>
     <V type="double" value="0"/>
    </Pos>
    <Normal>
     <V type="double" value="0"/>
     <V type="double" value="0"/>
     <V type="double" value="0"/>
    </Normal>
   </Vertex2>
   <Vertex2 ref_type="Vertex" ref_id="724">
    <Pos>
     <V type="double" value="3.2683967329254501877"/>
     <V type="double" value="-1.0382156877089652181"/>
     <V type="double" value="0"/>
    </Pos>
    <Normal>
     <V type="double" value="0"/>
     <V type="double" value="0"/>
     <V type="double" value="0"/>
    </Normal>
   </Vertex2>
   <Vertex2 ref_type="Vertex" ref_id="725">
    <Pos>
     <V type="double" value="3.0726918515685839317"/>
     <V type="double" value="-0.89348669641309674816"/>
     <V type="double" value="0"/>
    </Pos>
    <Normal>
     <V type="double" value="0"/>
     <V type="double" value="0"/>
     <V type="double" value="0"/>
    </Normal>
   </Vertex2>
   <Vertex2 ref_type="Vertex" ref_id="726">
    <Pos>
     <V type="double" value="2.8769869702117176757"/>
     <V type="double" value="-0.74875770511722827827"/>
     <V type="double" value="0"/>
    </Pos>
    <Normal>
     <V type="double" value="0"/>
     <V type="double" value="0"/>
     <V type="double" value="0"/>
    </Normal>
   </Vertex2>
   <Vertex2 ref_type="Vertex" ref_id="727">
    <Pos>
     <V type="double" value="2.4439742685369694186"/>
     <V type="double" value="-0.72285693373813730833"/>
     <V type="double" value="0"/>
    </Pos>
    <Normal>
     <V type="double" value="0"/>
     <V type="double" value="0"/>
     <V type="double" value="0"/>
    </Normal>
   </Vertex2>
   <Vertex2 ref_type="Vertex" ref_id="728">
    <Pos>
     <V type="double" value="2.2066664482190878616"/>
     <V type="double" value="-0.84168515365491480829"/>
     <V type="double" value="0"/>
    </Pos>
    <Normal>
     <V type="double" value="0"/>
     <V type="double" value="0"/>
     <V type="double" value="0"/>
    </Normal>
   </Vertex2>
   <Vertex2 ref_type="Vertex" ref_id="729">
    <Pos>
     <V type="double" value="1.9693586279012058604"/>
     <V type="double" value="-0.96051337357169230824"/>
     <V type="double" value="0"/>
    </Pos>
    <Normal>
     <V type="double" value="0"/>
     <V type="double" value="0"/>
     <V type="double" value="0"/>
    </Normal>
   </Vertex2>
   <Vertex2 ref_type="Vertex" ref_id="730">
    <Pos>
     <V type="double" value="2.5354581497683290614"/>
     <V type="double" value="0.47872339445507716693"/>
     <V type="double" value="0"/>
    </Pos>
    <Normal>
     <V type="double" value="0"/>
     <V type="double" value="0"/>
     <V type="double" value="0"/>
    </Normal>
   </Vertex2>
   <Vertex2 ref_type="Vertex" ref_id="731">
    <Pos>
     <V type="double" value="2.3099850868940485782"/>
     <V type="double" value="0.56709139911092643072"/>
     <V type="double" value="0"/>
    </Pos>
    <Normal>
     <V type="double" value="0"/>
     <V type="double" value="0"/>
     <V type="double" value="0"/>
    </Normal>
   </Vertex2>
   <Vertex2 ref_type="Vertex" ref_id="732">
    <Pos>
     <V type="double" value="-0.78430492402915663597"/>
     <V type="double" value="2.8318149413686652949"/>
     <V type="double" value="0"/>
    </Pos>
    <Normal>
     <V type="double" value="0"/>
     <V type="double" value="0"/>
     <V type="double" value="0"/>
    </Normal>
   </Vertex2>
   <Vertex2 ref_type="Vertex" ref_id="733">
    <Pos>
     <V type="double" value="-0.76190235469337885821"/>
     <V type="double" value="3.1293826708072653986"/>
     <V type="double" value="0"/>
    </Pos>
    <Normal>
     <V type="double" value="0"/>
     <V type="double" value="0"/>
     <V type="double" value="0"/>
    </Normal>
   </Vertex2>
   <Vertex2 ref_type="Vertex" ref_id="734">
    <Pos>
     <V type="double" value="13.209512580198286003"/>
     <V type="double" value="14.274699764118370382"/>
     <V type="double" value="0"/>
    </Pos>
    <Normal>
     <V type="double" value="0"/>
     <V type="double" value="0"/>
     <V type="double" value="0"/>
    </Normal>
   </Vertex2>
   <Vertex2 ref_type="Vertex" ref_id="735">
    <Pos>
     <V type="double" value="13.428644103634873375"/>
     <V type="double" value="14.167060637909598242"/>
     <V type="double" value="0"/>
    </Pos>
    <Normal>
     <V type="double" value="0"/>
     <V type="double" value="0"/>
     <V type="double" value="0"/>
    </Normal>
   </Vertex2>
   <Vertex2 ref_type="Vertex" ref_id="736">
    <Pos>
     <V type="double" value="6.0702277553511079233"/>
     <V type="double" value="3.1955282390686909899"/>
     <V type="double" value="0"/>
    </Pos>
    <Normal>
     <V type="double" value="0"/>
     <V type="double" value="0"/>
     <V type="double" value="0"/>
    </Normal>
   </Vertex2>
   <Vertex2 ref_type="Vertex" ref_id="737">
    <Pos>
     <V type="double" value="7.6745694130599595439"/>
     <V type="double" value="3.5540679447898106957"/>
     <V type="double" value="0"/>
    </Pos>
    <Normal>
     <V type="double" value="0"/>
     <V type="double" value="0"/>
     <V type="double" value="0"/>
    </Normal>
   </Vertex2>
   <Vertex2 ref_type="Vertex" ref_id="738">
    <Pos>
     <V type="double" value="7.4545807715861300835"/>
     <V type="double" value="3.702620648630087441"/>
     <V type="double" value="0"/>
    </Pos>
    <Normal>
     <V type="double" value="0"/>
     <V type="double" value="0"/>
     <V type="double" value="0"/>
    </Normal>
   </Vertex2>
   <Vertex2 ref_type="Vertex" ref_id="739">
    <Pos>
     <V type="double" value="9.7619079263363683907"/>
     <V type="double" value="3.1268882985822443743"/>
     <V type="double" value="0"/>
    </Pos>
    <Normal>
     <V type="double" value="0"/>
     <V type="double" value="0"/>
     <V type="double" value="0"/>
    </Normal>
   </Vertex2>
   <Vertex2 ref_type="Vertex" ref_id="740">
    <Pos>
     <V type="double" value="9.7738167603698080654"/>
     <V type="double" value="2.8441782214709481202"/>
     <V type="double" value="0"/>
    </Pos>
    <Normal>
     <V type="double" value="0"/>
     <V type="double" value="0"/>
     <V type="double" value="0"/>
    </Normal>
   </Vertex2>
   <Vertex2 ref_type="Vertex" ref_id="741">
    <Pos>
     <V type="double" value="8.3519731097392373442"/>
     <V type="double" value="2.1791812459582793338"/>
     <V type="double" value="0"/>
    </Pos>
    <Normal>
     <V type="double" value="0"/>
     <V type="double" value="0"/>
     <V type="double" value="0"/>
    </Normal>
   </Vertex2>
   <Vertex2 ref_type="Vertex" ref_id="742">
    <Pos>
     <V type="double" value="9.7857255944032495165"/>
     <V type="double" value="2.5614681443596518662"/>
     <V type="double" value="0"/>
    </Pos>
    <Normal>
     <V type="double" value="0"/>
     <V type="double" value="0"/>
     <V type="double" value="0"/>
    </Normal>
   </Vertex2>
   <Vertex2 ref_type="Vertex" ref_id="743">
    <Pos>
     <V type="double" value="8.9013922992051046634"/>
     <V type="double" value="1.8899031785944262474"/>
     <V type="double" value="0"/>
    </Pos>
    <Normal>
     <V type="double" value="0"/>
     <V type="double" value="0"/>
     <V type="double" value="0"/>
    </Normal>
   </Vertex2>
   <Vertex2 ref_type="Vertex" ref_id="744">
    <Pos>
     <V type="double" value="9.1254528315129999072"/>
     <V type="double" value="1.9871169007579085886"/>
     <V type="double" value="0"/>
    </Pos>
    <Normal>
     <V type="double" value="0"/>
     <V type="double" value="0"/>
     <V type="double" value="0"/>
    </Normal>
   </Vertex2>
   <Vertex2 ref_type="Vertex" ref_id="745">
    <Pos>
     <V type="double" value="9.3495133638208969273"/>
     <V type="double" value="2.0843306229213909297"/>
     <V type="double" value="0"/>
    </Pos>
    <Normal>
     <V type="double" value="0"/>
     <V type="double" value="0"/>
     <V type="double" value="0"/>
    </Normal>
   </Vertex2>
   <Vertex2 ref_type="Vertex" ref_id="746">
    <Pos>
     <V type="double" value="9.5735738961287921711"/>
     <V type="double" value="2.181544345084873715"/>
     <V type="double" value="0"/>
    </Pos>
    <Normal>
     <V type="double" value="0"/>
     <V type="double" value="0"/>
     <V type="double" value="0"/>
    </Normal>
   </Vertex2>
   <Vertex2 ref_type="Vertex" ref_id="747">
    <Pos>
     <V type="double" value="1.987571612415050426"/>
     <V type="double" value="2.0623715459476823497"/>
     <V type="double" value="0"/>
    </Pos>
    <Normal>
     <V type="double" value="0"/>
     <V type="double" value="0"/>
     <V type="double" value="0"/>
    </Normal>
   </Vertex2>
   <Vertex2 ref_type="Vertex" ref_id="748">
    <Pos>
     <V type="double" value="2.1861754808671527428"/>
     <V type="double" value="2.1861725683865782521"/>
     <V type="double" value="0"/>
    </Pos>
    <Normal>
     <V type="double" value="0"/>
     <V type="double" value="0"/>
     <V type="double" value="0"/>
    </Normal>
   </Vertex2>
   <Vertex2 ref_type="Vertex" ref_id="749">
    <Pos>
     <V type="double" value="2.3847793493192552816"/>
     <V type="double" value="2.3099735908254737105"/>
     <V type="double" value="0"/>
    </Pos>
    <Normal>
     <V type="double" value="0"/>
     <V type="double" value="0"/>
     <V type="double" value="0"/>
    </Normal>
   </Vertex2>
   <Vertex2 ref_type="Vertex" ref_id="750">
    <Pos>
     <V type="double" value="3.0416090715586889814"/>
     <V type="double" value="2.0871516449196869658"/>
     <V type="double" value="0"/>
    </Pos>
    <Normal>
     <V type="double" value="0"/>
     <V type="double" value="0"/>
     <V type="double" value="0"/>
    </Normal>
   </Vertex2>
   <Vertex2 ref_type="Vertex" ref_id="751">
    <Pos>
     <V type="double" value="2.8124961446650234009"/>
     <V type="double" value="2.2604631290920282893"/>
     <V type="double" value="0"/>
    </Pos>
    <Normal>
     <V type="double" value="0"/>
     <V type="double" value="0"/>
     <V type="double" value="0"/>
    </Normal>
   </Vertex2>
   <Vertex2 ref_type="Vertex" ref_id="752">
    <Pos>
     <V type="double" value="6.816209617422232192"/>
     <V type="double" value="11.051929093367117929"/>
     <V type="double" value="0"/>
    </Pos>
    <Normal>
     <V type="double" value="0"/>
     <V type="double" value="0"/>
     <V type="double" value="0"/>
    </Normal>
   </Vertex2>
   <Vertex2 ref_type="Vertex" ref_id="753">
    <Pos>
     <V type="double" value="6.5969466871269117902"/>
     <V type="double" value="11.175969354451959603"/>
     <V type="double" value="0"/>
    </Pos>
    <Normal>
     <V type="double" value="0"/>
     <V type="double" value="0"/>
     <V type="double" value="0"/>
    </Normal>
   </Vertex2>
   <Vertex2 ref_type="Vertex" ref_id="754">
    <Pos>
     <V type="double" value="0.76317009667378055138"/>
     <V type="double" value="8.8612365067660370244"/>
     <V type="double" value="0"/>
    </Pos>
    <Normal>
     <V type="double" value="0"/>
     <V type="double" value="0"/>
     <V type="double" value="0"/>
    </Normal>
   </Vertex2>
   <Vertex2 ref_type="Vertex" ref_id="755">
    <Pos>
     <V type="double" value="-0.30738976460604860996"/>
     <V type="double" value="8.2053281780677735924"/>
     <V type="double" value="0"/>
    </Pos>
    <Normal>
     <V type="double" value="0"/>
     <V type="double" value="0"/>
     <V type="double" value="0"/>
    </Normal>
   </Vertex2>
   <Vertex2 ref_type="Vertex" ref_id="756">
    <Pos>
     <V type="double" value="-0.51590549644545713459"/>
     <V type="double" value="8.2906749836663724551"/>
     <V type="double" value="0"/>
    </Pos>
    <Normal>
     <V type="double" value="0"/>
     <V type="double" value="0"/>
     <V type="double" value="0"/>
    </Normal>
   </Vertex2>
   <Vertex2 ref_type="Vertex" ref_id="757">
    <Pos>
     <V type="double" value="-0.72442122828486565922"/>
     <V type="double" value="8.3760217892649713178"/>
     <V type="double" value="0"/>
    </Pos>
    <Normal>
     <V type="double" value="0"/>
     <V type="double" value="0"/>
     <V type="double" value="0"/>
    </Normal>
   </Vertex2>
   <Vertex2 ref_type="Vertex" ref_id="758">
    <Pos>
     <V type="double" value="5.6089832548110765131"/>
     <V type="double" value="3.7354464985851749681"/>
     <V type="double" value="0"/>
    </Pos>
    <Normal>
     <V type="double" value="0"/>
     <V type="double" value="0"/>
     <V type="double" value="0"/>
    </Normal>
   </Vertex2>
   <Vertex2 ref_type="Vertex" ref_id="759">
    <Pos>
     <V type="double" value="5.8313971495846566029"/>
     <V type="double" value="3.5974960724521665156"/>
     <V type="double" value="0"/>
    </Pos>
    <Normal>
     <V type="double" value="0"/>
     <V type="double" value="0"/>
     <V type="double" value="0"/>
    </Normal>
   </Vertex2>
   <Vertex2 ref_type="Vertex" ref_id="760">
    <Pos>
     <V type="double" value="6.1030611773368512729"/>
     <V type="double" value="2.6674934245677572875"/>
     <V type="double" value="0"/>
    </Pos>
    <Normal>
     <V type="double" value="0"/>
     <V type="double" value="0"/>
     <V type="double" value="0"/>
    </Normal>
   </Vertex2>
   <Vertex2 ref_type="Vertex" ref_id="761">
    <Pos>
     <V type="double" value="6.0866444663439800422"/>
     <V type="double" value="2.9315108318182243607"/>
     <V type="double" value="0"/>
    </Pos>
    <Normal>
     <V type="double" value="0"/>
     <V type="double" value="0"/>
     <V type="double" value="0"/>
    </Normal>
   </Vertex2>
   <Vertex2 ref_type="Vertex" ref_id="762">
    <Pos>
     <V type="double" value="10.542106791009503652"/>
     <V type="double" value="6.8787027286890651823"/>
     <V type="double" value="0"/>
    </Pos>
    <Normal>
     <V type="double" value="0"/>
     <V type="double" value="0"/>
     <V type="double" value="0"/>
    </Normal>
   </Vertex2>
   <Vertex2 ref_type="Vertex" ref_id="763">
    <Pos>
     <V type="double" value="10.320899296081925911"/>
     <V type="double" value="6.7772686555919205986"/>
     <V type="double" value="0"/>
    </Pos>
    <Normal>
     <V type="double" value="0"/>
     <V type="double" value="0"/>
     <V type="double" value="0"/>
    </Normal>
   </Vertex2>
   <Vertex2 ref_type="Vertex" ref_id="764">
    <Pos>
     <V type="double" value="10.099691801154349946"/>
     <V type="double" value="6.6758345824947769032"/>
     <V type="double" value="0"/>
    </Pos>
    <Normal>
     <V type="double" value="0"/>
     <V type="double" value="0"/>
     <V type="double" value="0"/>
    </Normal>
   </Vertex2>
   <Vertex2 ref_type="Vertex" ref_id="765">
    <Pos>
     <V type="double" value="-0.3157457401030573374"/>
     <V type="double" value="5.1310236268039064456"/>
     <V type="double" value="0"/>
    </Pos>
    <Normal>
     <V type="double" value="0"/>
     <V type="double" value="0"/>
     <V type="double" value="0"/>
    </Normal>
   </Vertex2>
   <Vertex2 ref_type="Vertex" ref_id="766">
    <Pos>
     <V type="double" value="-0.53408362465977265998"/>
     <V type="double" value="5.2338596852439653873"/>
     <V type="double" value="0"/>
    </Pos>
    <Normal>
     <V type="double" value="0"/>
     <V type="double" value="0"/>
     <V type="double" value="0"/>
    </Normal>
   </Vertex2>
   <Vertex2 ref_type="Vertex" ref_id="767">
    <Pos>
     <V type="double" value="-0.75242150921648787154"/>
     <V type="double" value="5.336695743684024329"/>
     <V type="double" value="0"/>
    </Pos>
    <Normal>
     <V type="double" value="0"/>
     <V type="double" value="0"/>
     <V type="double" value="0"/>
    </Normal>
   </Vertex2>
   <Vertex2 ref_type="Vertex" ref_id="768">
    <Pos>
     <V type="double" value="-0.96314621302884440013"/>
     <V type="double" value="5.715370428911167977"/>
     <V type="double" value="0"/>
    </Pos>
    <Normal>
     <V type="double" value="0"/>
     <V type="double" value="0"/>
     <V type="double" value="0"/>
    </Normal>
   </Vertex2>
   <Vertex2 ref_type="Vertex" ref_id="769">
    <Pos>
     <V type="double" value="15.6759842896531012"/>
     <V type="double" value="13.544649563039804718"/>
     <V type="double" value="0"/>
    </Pos>
    <Normal>
     <V type="double" value="0"/>
     <V type="double" value="0"/>
     <V type="double" value="0"/>
    </Normal>
   </Vertex2>
   <Vertex2 ref_type="Vertex" ref_id="770">
    <Pos>
     <V type="double" value="5.6116014300420218319"/>
     <V type="double" value="6.8981342837793029332"/>
     <V type="double" value="0"/>
    </Pos>
    <Normal>
     <V type="double" value="0"/>
     <V type="double" value="0"/>
     <V type="double" value="0"/>
    </Normal>
   </Vertex2>
   <Vertex2 ref_type="Vertex" ref_id="771">
    <Pos>
     <V type="double" value="5.3945213553561828235"/>
     <V type="double" value="7.0093190555717272971"/>
     <V type="double" value="0"/>
    </Pos>
    <Normal>
     <V type="double" value="0"/>
     <V type="double" value="0"/>
     <V type="double" value="0"/>
    </Normal>
   </Vertex2>
   <Vertex2 ref_type="Vertex" ref_id="772">
    <Pos>
     <V type="double" value="6.0460480547672865725"/>
     <V type="double" value="5.8315027969081905113"/>
     <V type="double" value="0"/>
    </Pos>
    <Normal>
     <V type="double" value="0"/>
     <V type="double" value="0"/>
     <V type="double" value="0"/>
    </Normal>
   </Vertex2>
   <Vertex2 ref_type="Vertex" ref_id="773">
    <Pos>
     <V type="double" value="1.55764749975594885"/>
     <V type="double" value="2.0003084997614446472"/>
     <V type="double" value="0"/>
    </Pos>
    <Normal>
     <V type="double" value="0"/>
     <V type="double" value="0"/>
     <V type="double" value="0"/>
    </Normal>
   </Vertex2>
   <Vertex2 ref_type="Vertex" ref_id="774">
    <Pos>
     <V type="double" value="1.3263272555489498128"/>
     <V type="double" value="2.062046476014102403"/>
     <V type="double" value="0"/>
    </Pos>
    <Normal>
     <V type="double" value="0"/>
     <V type="double" value="0"/>
     <V type="double" value="0"/>
    </Normal>
   </Vertex2>
   <Vertex2 ref_type="Vertex" ref_id="775">
    <Pos>
     <V type="double" value="1.0950070113419507756"/>
     <V type="double" value="2.1237844522667601588"/>
     <V type="double" value="0"/>
    </Pos>
    <Normal>
     <V type="double" value="0"/>
     <V type="double" value="0"/>
     <V type="double" value="0"/>
    </Normal>
   </Vertex2>
   <Vertex2 ref_type="Vertex" ref_id="776">
    <Pos>
     <V type="double" value="1.8415211568498528472"/>
     <V type="double" value="1.0425131871941653028"/>
     <V type="double" value="0"/>
    </Pos>
    <Normal>
     <V type="double" value="0"/>
     <V type="double" value="0"/>
     <V type="double" value="0"/>
    </Normal>
   </Vertex2>
   <Vertex2 ref_type="Vertex" ref_id="777">
    <Pos>
     <V type="double" value="1.8240033525542178605"/>
     <V type="double" value="1.3411989659657057583"/>
     <V type="double" value="0"/>
    </Pos>
    <Normal>
     <V type="double" value="0"/>
     <V type="double" value="0"/>
     <V type="double" value="0"/>
    </Normal>
   </Vertex2>
   <Vertex2 ref_type="Vertex" ref_id="778">
    <Pos>
     <V type="double" value="15.554753788171835183"/>
     <V type="double" value="10.283615265915178938"/>
     <V type="double" value="0"/>
    </Pos>
    <Normal>
     <V type="double" value="0"/>
     <V type="double" value="0"/>
     <V type="double" value="1"/>
    </Normal>
   </Vertex2>
   <Vertex2 ref_type="Vertex" ref_id="779">
    <Pos>
     <V type="double" value="14.844116675762961677"/>
     <V type="double" value="0.092670042688624221228"/>
     <V type="double" value="0"/>
    </Pos>
    <Normal>
     <V type="double" value="0"/>
     <V type="double" value="0"/>
     <V type="double" value="0"/>
    </Normal>
   </Vertex2>
   <Vertex2 ref_type="Vertex" ref_id="780">
    <Pos>
     <V type="double" value="14.815297083226433017"/>
     <V type="double" value="0.38404537205656263943"/>
     <V type="double" value="0"/>
    </Pos>
    <Normal>
     <V type="double" value="0"/>
     <V type="double" value="0"/>
     <V type="double" value="0"/>
    </Normal>
   </Vertex2>
   <Vertex2 ref_type="Vertex" ref_id="781">
    <Pos>
     <V type="double" value="13.143153769590897539"/>
     <V type="double" value="0.61200656265164721237"/>
     <V type="double" value="0"/>
    </Pos>
    <Normal>
     <V type="double" value="0"/>
     <V type="double" value="0"/>
     <V type="double" value="0"/>
    </Normal>
   </Vertex2>
   <Vertex2 ref_type="Vertex" ref_id="782">
    <Pos>
     <V type="double" value="13.379586842013022618"/>
     <V type="double" value="0.72903263916123517419"/>
     <V type="double" value="0"/>
    </Pos>
    <Normal>
     <V type="double" value="0"/>
     <V type="double" value="0"/>
     <V type="double" value="0"/>
    </Normal>
   </Vertex2>
   <Vertex2 ref_type="Vertex" ref_id="783">
    <Pos>
     <V type="double" value="13.616019914435145921"/>
     <V type="double" value="0.84605871567082302498"/>
     <V type="double" value="0"/>
    </Pos>
    <Normal>
     <V type="double" value="0"/>
     <V type="double" value="0"/>
     <V type="double" value="0"/>
    </Normal>
   </Vertex2>
   <Vertex2 ref_type="Vertex" ref_id="784">
    <Pos>
     <V type="double" value="10.094709347083556494"/>
     <V type="double" value="11.041235162345046206"/>
     <V type="double" value="0"/>
    </Pos>
    <Normal>
     <V type="double" value="0"/>
     <V type="double" value="0"/>
     <V type="double" value="0"/>
    </Normal>
   </Vertex2>
   <Vertex2 ref_type="Vertex" ref_id="785">
    <Pos>
     <V type="double" value="9.8943689948777340248"/>
     <V type="double" value="11.166980259060604652"/>
     <V type="double" value="0"/>
    </Pos>
    <Normal>
     <V type="double" value="0"/>
     <V type="double" value="0"/>
     <V type="double" value="0"/>
    </Normal>
   </Vertex2>
   <Vertex2 ref_type="Vertex" ref_id="786">
    <Pos>
     <V type="double" value="9.6940286426719133317"/>
     <V type="double" value="11.292725355776163099"/>
     <V type="double" value="0"/>
    </Pos>
    <Normal>
     <V type="double" value="0"/>
     <V type="double" value="0"/>
     <V type="double" value="0"/>
    </Normal>
   </Vertex2>
   <Vertex2 ref_type="Vertex" ref_id="787">
    <Pos>
     <V type="double" value="9.5836196090182941276"/>
     <V type="double" value="12.170247958101754193"/>
     <V type="double" value="0"/>
    </Pos>
    <Normal>
     <V type="double" value="0"/>
     <V type="double" value="0"/>
     <V type="double" value="0"/>
    </Normal>
   </Vertex2>
   <Vertex2 ref_type="Vertex" ref_id="788">
    <Pos>
     <V type="double" value="9.957514182179801665"/>
     <V type="double" value="5.3016355432538198045"/>
     <V type="double" value="0"/>
    </Pos>
    <Normal>
     <V type="double" value="0"/>
     <V type="double" value="0"/>
     <V type="double" value="0"/>
    </Normal>
   </Vertex2>
   <Vertex2 ref_type="Vertex" ref_id="789">
    <Pos>
     <V type="double" value="9.6730453693751581312"/>
     <V type="double" value="6.2074488773858167434"/>
     <V type="double" value="0"/>
    </Pos>
    <Normal>
     <V type="double" value="0"/>
     <V type="double" value="0"/>
     <V type="double" value="0"/>
    </Normal>
   </Vertex2>
   <Vertex2 ref_type="Vertex" ref_id="790">
    <Pos>
     <V type="double" value="8.8515739943192333072"/>
     <V type="double" value="13.114116056085959983"/>
     <V type="double" value="0"/>
    </Pos>
    <Normal>
     <V type="double" value="0"/>
     <V type="double" value="0"/>
     <V type="double" value="0"/>
    </Normal>
   </Vertex2>
   <Vertex2 ref_type="Vertex" ref_id="791">
    <Pos>
     <V type="double" value="8.7161751656072450345"/>
     <V type="double" value="13.709014422835950953"/>
     <V type="double" value="0"/>
    </Pos>
    <Normal>
     <V type="double" value="0"/>
     <V type="double" value="0"/>
     <V type="double" value="0"/>
    </Normal>
   </Vertex2>
   <Vertex2 ref_type="Vertex" ref_id="792">
    <Pos>
     <V type="double" value="8.688621739852848691"/>
     <V type="double" value="13.498224688975231089"/>
     <V type="double" value="0"/>
    </Pos>
    <Normal>
     <V type="double" value="0"/>
     <V type="double" value="0"/>
     <V type="double" value="0"/>
    </Normal>
   </Vertex2>
   <Vertex2 ref_type="Vertex" ref_id="793">
    <Pos>
     <V type="double" value="7.8709120861309553874"/>
     <V type="double" value="12.682802245475272684"/>
     <V type="double" value="0"/>
    </Pos>
    <Normal>
     <V type="double" value="0"/>
     <V type="double" value="0"/>
     <V type="double" value="0"/>
    </Normal>
   </Vertex2>
   <Vertex2 ref_type="Vertex" ref_id="794">
    <Pos>
     <V type="double" value="8.0684511431228287393"/>
     <V type="double" value="12.833960422885082764"/>
     <V type="double" value="0"/>
    </Pos>
    <Normal>
     <V type="double" value="0"/>
     <V type="double" value="0"/>
     <V type="double" value="0"/>
    </Normal>
   </Vertex2>
   <Vertex2 ref_type="Vertex" ref_id="795">
    <Pos>
     <V type="double" value="17.044328822331877404"/>
     <V type="double" value="2.3706055895590365523"/>
     <V type="double" value="0"/>
    </Pos>
    <Normal>
     <V type="double" value="0"/>
     <V type="double" value="0"/>
     <V type="double" value="0"/>
    </Normal>
   </Vertex2>
   <Vertex2 ref_type="Vertex" ref_id="796">
    <Pos>
     <V type="double" value="17.288405379647642235"/>
     <V type="double" value="2.2464943780833492859"/>
     <V type="double" value="0"/>
    </Pos>
    <Normal>
     <V type="double" value="0"/>
     <V type="double" value="0"/>
     <V type="double" value="0"/>
    </Normal>
   </Vertex2>
   <Vertex2 ref_type="Vertex" ref_id="797">
    <Pos>
     <V type="double" value="7.9942130137136571122"/>
     <V type="double" value="6.1473660430317682568"/>
     <V type="double" value="0"/>
    </Pos>
    <Normal>
     <V type="double" value="0"/>
     <V type="double" value="0"/>
     <V type="double" value="0"/>
    </Normal>
   </Vertex2>
   <Vertex2 ref_type="Vertex" ref_id="798">
    <Pos>
     <V type="double" value="7.5075790300573785885"/>
     <V type="double" value="5.4040058917646272008"/>
     <V type="double" value="0"/>
    </Pos>
    <Normal>
     <V type="double" value="0"/>
     <V type="double" value="0"/>
     <V type="double" value="0"/>
    </Normal>
   </Vertex2>
   <Vertex2 ref_type="Vertex" ref_id="799">
    <Pos>
     <V type="double" value="7.7136798326258828595"/>
     <V type="double" value="5.5251230702611238144"/>
     <V type="double" value="0"/>
    </Pos>
    <Normal>
     <V type="double" value="0"/>
     <V type="double" value="0"/>
     <V type="double" value="0"/>
    </Normal>
   </Vertex2>
   <Vertex2 ref_type="Vertex" ref_id="800">
    <Pos>
     <V type="double" value="0.5109123845502847594"/>
     <V type="double" value="5.4043617710754885408"/>
     <V type="double" value="0"/>
    </Pos>
    <Normal>
     <V type="double" value="0"/>
     <V type="double" value="0"/>
     <V type="double" value="0"/>
    </Normal>
   </Vertex2>
   <Vertex2 ref_type="Vertex" ref_id="801">
    <Pos>
     <V type="double" value="0.30813897118474248282"/>
     <V type="double" value="5.2789703701716081952"/>
     <V type="double" value="0"/>
    </Pos>
    <Normal>
     <V type="double" value="0"/>
     <V type="double" value="0"/>
     <V type="double" value="0"/>
    </Normal>
   </Vertex2>
   <Vertex2 ref_type="Vertex" ref_id="802">
    <Pos>
     <V type="double" value="0.10536555781920017849"/>
     <V type="double" value="5.1535789692677278495"/>
     <V type="double" value="0"/>
    </Pos>
    <Normal>
     <V type="double" value="0"/>
     <V type="double" value="0"/>
     <V type="double" value="0"/>
    </Normal>
   </Vertex2>
   <Vertex2 ref_type="Vertex" ref_id="803">
    <Pos>
     <V type="double" value="5.3157516888557445611"/>
     <V type="double" value="11.204930746522576257"/>
     <V type="double" value="0"/>
    </Pos>
    <Normal>
     <V type="double" value="0"/>
     <V type="double" value="0"/>
     <V type="double" value="0"/>
    </Normal>
   </Vertex2>
   <Vertex2 ref_type="Vertex" ref_id="804">
    <Pos>
     <V type="double" value="5.523553757984146273"/>
     <V type="double" value="11.319317210250545713"/>
     <V type="double" value="0"/>
    </Pos>
    <Normal>
     <V type="double" value="0"/>
     <V type="double" value="0"/>
     <V type="double" value="0"/>
    </Normal>
   </Vertex2>
   <Vertex2 ref_type="Vertex" ref_id="805">
    <Pos>
     <V type="double" value="9.9796087739527283844"/>
     <V type="double" value="-0.62029677598137356043"/>
     <V type="double" value="0"/>
    </Pos>
    <Normal>
     <V type="double" value="0"/>
     <V type="double" value="0"/>
     <V type="double" value="0"/>
    </Normal>
   </Vertex2>
   <Vertex2 ref_type="Vertex" ref_id="806">
    <Pos>
     <V type="double" value="9.7732607379127465208"/>
     <V type="double" value="-0.48323010503059143916"/>
     <V type="double" value="0"/>
    </Pos>
    <Normal>
     <V type="double" value="0"/>
     <V type="double" value="0"/>
     <V type="double" value="0"/>
    </Normal>
   </Vertex2>
   <Vertex2 ref_type="Vertex" ref_id="807">
    <Pos>
     <V type="double" value="9.5489322519874058059"/>
     <V type="double" value="-0.079723831582535764628"/>
     <V type="double" value="0"/>
    </Pos>
    <Normal>
     <V type="double" value="0"/>
     <V type="double" value="0"/>
     <V type="double" value="0"/>
    </Normal>
   </Vertex2>
   <Vertex2 ref_type="Vertex" ref_id="808">
    <Pos>
     <V type="double" value="10.333197522407992608"/>
     <V type="double" value="0.9455756952783437308"/>
     <V type="double" value="0"/>
    </Pos>
    <Normal>
     <V type="double" value="0"/>
     <V type="double" value="0"/>
     <V type="double" value="0"/>
    </Normal>
   </Vertex2>
   <Vertex2 ref_type="Vertex" ref_id="809">
    <Pos>
     <V type="double" value="10.132636092331507527"/>
     <V type="double" value="0.75586071418744216199"/>
     <V type="double" value="0"/>
    </Pos>
    <Normal>
     <V type="double" value="0"/>
     <V type="double" value="0"/>
     <V type="double" value="0"/>
    </Normal>
   </Vertex2>
   <Vertex2 ref_type="Vertex" ref_id="810">
    <Pos>
     <V type="double" value="9.9320746622550206695"/>
     <V type="double" value="0.56614573309654070421"/>
     <V type="double" value="0"/>
    </Pos>
    <Normal>
     <V type="double" value="0"/>
     <V type="double" value="0"/>
     <V type="double" value="0"/>
    </Normal>
   </Vertex2>
   <Vertex2 ref_type="Vertex" ref_id="811">
    <Pos>
     <V type="double" value="15.867412454054234061"/>
     <V type="double" value="13.940547323755613007"/>
     <V type="double" value="0"/>
    </Pos>
    <Normal>
     <V type="double" value="0"/>
     <V type="double" value="0"/>
     <V type="double" value="0"/>
    </Normal>
   </Vertex2>
   <Vertex2 ref_type="Vertex" ref_id="812">
    <Pos>
     <V type="double" value="16.063102526782042645"/>
     <V type="double" value="14.069573569942960489"/>
     <V type="double" value="0"/>
    </Pos>
    <Normal>
     <V type="double" value="0"/>
     <V type="double" value="0"/>
     <V type="double" value="0"/>
    </Normal>
   </Vertex2>
   <Vertex2 ref_type="Vertex" ref_id="813">
    <Pos>
     <V type="double" value="16.258792599509853005"/>
     <V type="double" value="14.198599816130309748"/>
     <V type="double" value="0"/>
    </Pos>
    <Normal>
     <V type="double" value="0"/>
     <V type="double" value="0"/>
     <V type="double" value="0"/>
    </Normal>
   </Vertex2>
   <Vertex2 ref_type="Vertex" ref_id="814">
    <Pos>
     <V type="double" value="10.45184724854233238"/>
     <V type="double" value="13.246800630188124259"/>
     <V type="double" value="0"/>
    </Pos>
    <Normal>
     <V type="double" value="0"/>
     <V type="double" value="0"/>
     <V type="double" value="0"/>
    </Normal>
   </Vertex2>
   <Vertex2 ref_type="Vertex" ref_id="815">
    <Pos>
     <V type="double" value="8.508252804122882651"/>
     <V type="double" value="10.035806946394943751"/>
     <V type="double" value="0"/>
    </Pos>
    <Normal>
     <V type="double" value="0"/>
     <V type="double" value="0"/>
     <V type="double" value="0"/>
    </Normal>
   </Vertex2>
   <Vertex2 ref_type="Vertex" ref_id="816">
    <Pos>
     <V type="double" value="7.9741240907347137323"/>
     <V type="double" value="9.3218242275432636745"/>
     <V type="double" value="0"/>
    </Pos>
    <Normal>
     <V type="double" value="0"/>
     <V type="double" value="0"/>
     <V type="double" value="0"/>
    </Normal>
   </Vertex2>
   <Vertex2 ref_type="Vertex" ref_id="817">
    <Pos>
     <V type="double" value="8.1542616640825063001"/>
     <V type="double" value="9.469977908537501321"/>
     <V type="double" value="0"/>
    </Pos>
    <Normal>
     <V type="double" value="0"/>
     <V type="double" value="0"/>
     <V type="double" value="0"/>
    </Normal>
   </Vertex2>
   <Vertex2 ref_type="Vertex" ref_id="818">
    <Pos>
     <V type="double" value="10.413013696300229327"/>
     <V type="double" value="13.508185619340476791"/>
     <V type="double" value="0"/>
    </Pos>
    <Normal>
     <V type="double" value="0"/>
     <V type="double" value="0"/>
     <V type="double" value="0"/>
    </Normal>
   </Vertex2>
   <Vertex2 ref_type="Vertex" ref_id="819">
    <Pos>
     <V type="double" value="10.374180144058124498"/>
     <V type="double" value="13.769570608492831099"/>
     <V type="double" value="0"/>
    </Pos>
    <Normal>
     <V type="double" value="0"/>
     <V type="double" value="0"/>
     <V type="double" value="0"/>
    </Normal>
   </Vertex2>
   <Vertex2 ref_type="Vertex" ref_id="820">
    <Pos>
     <V type="double" value="10.566092506067436219"/>
     <V type="double" value="14.158544808880517252"/>
     <V type="double" value="0"/>
    </Pos>
    <Normal>
     <V type="double" value="0"/>
     <V type="double" value="0"/>
     <V type="double" value="0"/>
    </Normal>
   </Vertex2>
   <Vertex2 ref_type="Vertex" ref_id="821">
    <Pos>
     <V type="double" value="13.218968116560207093"/>
     <V type="double" value="5.1625766182916805747"/>
     <V type="double" value="0"/>
    </Pos>
    <Normal>
     <V type="double" value="0"/>
     <V type="double" value="0"/>
     <V type="double" value="0"/>
    </Normal>
   </Vertex2>
   <Vertex2 ref_type="Vertex" ref_id="822">
    <Pos>
     <V type="double" value="12.845677401840767118"/>
     <V type="double" value="2.8126172661097417205"/>
     <V type="double" value="0"/>
    </Pos>
    <Normal>
     <V type="double" value="0"/>
     <V type="double" value="0"/>
     <V type="double" value="0"/>
    </Normal>
   </Vertex2>
   <Vertex2 ref_type="Vertex" ref_id="823">
    <Pos>
     <V type="double" value="12.873690455589052561"/>
     <V type="double" value="3.0777491759823911721"/>
     <V type="double" value="0"/>
    </Pos>
    <Normal>
     <V type="double" value="0"/>
     <V type="double" value="0"/>
     <V type="double" value="0"/>
    </Normal>
   </Vertex2>
   <Vertex2 ref_type="Vertex" ref_id="824">
    <Pos>
     <V type="double" value="12.901703509337339781"/>
     <V type="double" value="3.3428810858550401797"/>
     <V type="double" value="0"/>
    </Pos>
    <Normal>
     <V type="double" value="0"/>
     <V type="double" value="0"/>
     <V type="double" value="0"/>
    </Normal>
   </Vertex2>
   <Vertex2 ref_type="Vertex" ref_id="825">
    <Pos>
     <V type="double" value="17.189349408019051424"/>
     <V type="double" value="7.6654156932132337943"/>
     <V type="double" value="0"/>
    </Pos>
    <Normal>
     <V type="double" value="0"/>
     <V type="double" value="0"/>
     <V type="double" value="0"/>
    </Normal>
   </Vertex2>
   <Vertex2 ref_type="Vertex" ref_id="826">
    <Pos>
     <V type="double" value="17.158184803256389728"/>
     <V type="double" value="7.3885629856515322444"/>
     <V type="double" value="0"/>
    </Pos>
    <Normal>
     <V type="double" value="0"/>
     <V type="double" value="0"/>
     <V type="double" value="0"/>
    </Normal>
   </Vertex2>
   <Vertex2 ref_type="Vertex" ref_id="827">
    <Pos>
     <V type="double" value="12.40871875924561607"/>
     <V type="double" value="2.302475620259767819"/>
     <V type="double" value="0"/>
    </Pos>
    <Normal>
     <V type="double" value="0"/>
     <V type="double" value="0"/>
     <V type="double" value="0"/>
    </Normal>
   </Vertex2>
   <Vertex2 ref_type="Vertex" ref_id="828">
    <Pos>
     <V type="double" value="16.112433987916276124"/>
     <V type="double" value="5.6218320180373666517"/>
     <V type="double" value="0"/>
    </Pos>
    <Normal>
     <V type="double" value="0"/>
     <V type="double" value="0"/>
     <V type="double" value="0"/>
    </Normal>
   </Vertex2>
   <Vertex2 ref_type="Vertex" ref_id="829">
    <Pos>
     <V type="double" value="15.914032947302619192"/>
     <V type="double" value="5.4965788597899720713"/>
     <V type="double" value="0"/>
    </Pos>
    <Normal>
     <V type="double" value="0"/>
     <V type="double" value="0"/>
     <V type="double" value="0"/>
    </Normal>
   </Vertex2>
   <Vertex2 ref_type="Vertex" ref_id="830">
    <Pos>
     <V type="double" value="15.715631906688960484"/>
     <V type="double" value="5.371325701542577491"/>
     <V type="double" value="0"/>
    </Pos>
    <Normal>
     <V type="double" value="0"/>
     <V type="double" value="0"/>
     <V type="double" value="0"/>
    </Normal>
   </Vertex2>
   <Vertex2 ref_type="Vertex" ref_id="831">
    <Pos>
     <V type="double" value="14.970989909491752456"/>
     <V type="double" value="5.4204092754552091193"/>
     <V type="double" value="0"/>
    </Pos>
    <Normal>
     <V type="double" value="0"/>
     <V type="double" value="0"/>
     <V type="double" value="0"/>
    </Normal>
   </Vertex2>
   <Vertex2 ref_type="Vertex" ref_id="832">
    <Pos>
     <V type="double" value="8.3343992374302988679"/>
     <V type="double" value="9.6181315895317389675"/>
     <V type="double" value="0"/>
    </Pos>
    <Normal>
     <V type="double" value="0"/>
     <V type="double" value="0"/>
     <V type="double" value="0"/>
    </Normal>
   </Vertex2>
   <Vertex2 ref_type="Vertex" ref_id="833">
    <Pos>
     <V type="double" value="6.9689230477597163826"/>
     <V type="double" value="9.7003418844600624027"/>
     <V type="double" value="0"/>
    </Pos>
    <Normal>
     <V type="double" value="0"/>
     <V type="double" value="0"/>
     <V type="double" value="0"/>
    </Normal>
   </Vertex2>
   <Vertex2 ref_type="Vertex" ref_id="834">
    <Pos>
     <V type="double" value="7.1751889151665180222"/>
     <V type="double" value="9.5686740499823041972"/>
     <V type="double" value="0"/>
    </Pos>
    <Normal>
     <V type="double" value="0"/>
     <V type="double" value="0"/>
     <V type="double" value="0"/>
    </Normal>
   </Vertex2>
   <Vertex2 ref_type="Vertex" ref_id="835">
    <Pos>
     <V type="double" value="0.68987504609683203416"/>
     <V type="double" value="5.7750172306004143863"/>
     <V type="double" value="0"/>
    </Pos>
    <Normal>
     <V type="double" value="0"/>
     <V type="double" value="0"/>
     <V type="double" value="0"/>
    </Normal>
   </Vertex2>
   <Vertex2 ref_type="Vertex" ref_id="836">
    <Pos>
     <V type="double" value="0.66606429427783697683"/>
     <V type="double" value="6.0202812892214598861"/>
     <V type="double" value="0"/>
    </Pos>
    <Normal>
     <V type="double" value="0"/>
     <V type="double" value="0"/>
     <V type="double" value="0"/>
    </Normal>
   </Vertex2>
   <Vertex2 ref_type="Vertex" ref_id="837">
    <Pos>
     <V type="double" value="0.64225354245884180848"/>
     <V type="double" value="6.2655453478425053859"/>
     <V type="double" value="0"/>
    </Pos>
    <Normal>
     <V type="double" value="0"/>
     <V type="double" value="0"/>
     <V type="double" value="0"/>
    </Normal>
   </Vertex2>
   <Vertex2 ref_type="Vertex" ref_id="838">
    <Pos>
     <V type="double" value="15.909825137703530018"/>
     <V type="double" value="9.9409695959015635935"/>
     <V type="double" value="0"/>
    </Pos>
    <Normal>
     <V type="double" value="0"/>
     <V type="double" value="0"/>
     <V type="double" value="0"/>
    </Normal>
   </Vertex2>
   <Vertex2 ref_type="Vertex" ref_id="839">
    <Pos>
     <V type="double" value="16.087360812469377436"/>
     <V type="double" value="9.7696467608947568095"/>
     <V type="double" value="0"/>
    </Pos>
    <Normal>
     <V type="double" value="0"/>
     <V type="double" value="0"/>
     <V type="double" value="0"/>
    </Normal>
   </Vertex2>
   <Vertex2 ref_type="Vertex" ref_id="840">
    <Pos>
     <V type="double" value="2.8313462318792277372"/>
     <V type="double" value="11.2419741670910458"/>
     <V type="double" value="0"/>
    </Pos>
    <Normal>
     <V type="double" value="0"/>
     <V type="double" value="0"/>
     <V type="double" value="0"/>
    </Normal>
   </Vertex2>
   <Vertex2 ref_type="Vertex" ref_id="841">
    <Pos>
     <V type="double" value="3.0654234248884355551"/>
     <V type="double" value="11.170051136520241286"/>
     <V type="double" value="0"/>
    </Pos>
    <Normal>
     <V type="double" value="0"/>
     <V type="double" value="0"/>
     <V type="double" value="0"/>
    </Normal>
   </Vertex2>
   <Vertex2 ref_type="Vertex" ref_id="842">
    <Pos>
     <V type="double" value="3.602486588772801035"/>
     <V type="double" value="10.030233320668772379"/>
     <V type="double" value="0"/>
    </Pos>
    <Normal>
     <V type="double" value="0"/>
     <V type="double" value="0"/>
     <V type="double" value="0"/>
    </Normal>
   </Vertex2>
   <Vertex2 ref_type="Vertex" ref_id="843">
    <Pos>
     <V type="double" value="3.5267400960540116195"/>
     <V type="double" value="10.297207016988938477"/>
     <V type="double" value="0"/>
    </Pos>
    <Normal>
     <V type="double" value="0"/>
     <V type="double" value="0"/>
     <V type="double" value="0"/>
    </Normal>
   </Vertex2>
   <Vertex2 ref_type="Vertex" ref_id="844">
    <Pos>
     <V type="double" value="3.450993603335222204"/>
     <V type="double" value="10.564180713309102799"/>
     <V type="double" value="0"/>
    </Pos>
    <Normal>
     <V type="double" value="0"/>
     <V type="double" value="0"/>
     <V type="double" value="0"/>
    </Normal>
   </Vertex2>
   <Vertex2 ref_type="Vertex" ref_id="845">
    <Pos>
     <V type="double" value="11.523854532826689478"/>
     <V type="double" value="3.7145237595590590018"/>
     <V type="double" value="0"/>
    </Pos>
    <Normal>
     <V type="double" value="0"/>
     <V type="double" value="0"/>
     <V type="double" value="0"/>
    </Normal>
   </Vertex2>
   <Vertex2 ref_type="Vertex" ref_id="846">
    <Pos>
     <V type="double" value="10.587275077714638272"/>
     <V type="double" value="3.6950624148545205827"/>
     <V type="double" value="0"/>
    </Pos>
    <Normal>
     <V type="double" value="0"/>
     <V type="double" value="0"/>
     <V type="double" value="0"/>
    </Normal>
   </Vertex2>
   <Vertex2 ref_type="Vertex" ref_id="847">
    <Pos>
     <V type="double" value="10.8309531167656381"/>
     <V type="double" value="3.6295476040940251039"/>
     <V type="double" value="0"/>
    </Pos>
    <Normal>
     <V type="double" value="0"/>
     <V type="double" value="0"/>
     <V type="double" value="0"/>
    </Normal>
   </Vertex2>
   <Vertex2 ref_type="Vertex" ref_id="848">
    <Pos>
     <V type="double" value="11.074631155816639705"/>
     <V type="double" value="3.5640327933335296251"/>
     <V type="double" value="0"/>
    </Pos>
    <Normal>
     <V type="double" value="0"/>
     <V type="double" value="0"/>
     <V type="double" value="0"/>
    </Normal>
   </Vertex2>
   <Vertex2 ref_type="Vertex" ref_id="849">
    <Pos>
     <V type="double" value="15.056654291133272139"/>
     <V type="double" value="0.80252286743397616142"/>
     <V type="double" value="0"/>
    </Pos>
    <Normal>
     <V type="double" value="0"/>
     <V type="double" value="0"/>
     <V type="double" value="0"/>
    </Normal>
   </Vertex2>
   <Vertex2 ref_type="Vertex" ref_id="850">
    <Pos>
     <V type="double" value="15.326831091576639921"/>
     <V type="double" value="0.92962503344345137624"/>
     <V type="double" value="0"/>
    </Pos>
    <Normal>
     <V type="double" value="0"/>
     <V type="double" value="0"/>
     <V type="double" value="0"/>
    </Normal>
   </Vertex2>
   <Vertex2 ref_type="Vertex" ref_id="851">
    <Pos>
     <V type="double" value="15.597007892020007702"/>
     <V type="double" value="1.0567271994529265911"/>
     <V type="double" value="0"/>
    </Pos>
    <Normal>
     <V type="double" value="0"/>
     <V type="double" value="0"/>
     <V type="double" value="0"/>
    </Normal>
   </Vertex2>
   <Vertex2 ref_type="Vertex" ref_id="852">
    <Pos>
     <V type="double" value="11.557248142148253578"/>
     <V type="double" value="2.6572989078607207603"/>
     <V type="double" value="0"/>
    </Pos>
    <Normal>
     <V type="double" value="0"/>
     <V type="double" value="0"/>
     <V type="double" value="0"/>
    </Normal>
   </Vertex2>
   <Vertex2 ref_type="Vertex" ref_id="853">
    <Pos>
     <V type="double" value="11.477601826388049489"/>
     <V type="double" value="2.9377052660981588517"/>
     <V type="double" value="0"/>
    </Pos>
    <Normal>
     <V type="double" value="0"/>
     <V type="double" value="0"/>
     <V type="double" value="0"/>
    </Normal>
   </Vertex2>
   <Vertex2 ref_type="Vertex" ref_id="854">
    <Pos>
     <V type="double" value="11.397955510627845399"/>
     <V type="double" value="3.218111624335596499"/>
     <V type="double" value="0"/>
    </Pos>
    <Normal>
     <V type="double" value="0"/>
     <V type="double" value="0"/>
     <V type="double" value="0"/>
    </Normal>
   </Vertex2>
   <Vertex2 ref_type="Vertex" ref_id="855">
    <Pos>
     <V type="double" value="11.934945208744789369"/>
     <V type="double" value="4.1465353135311078248"/>
     <V type="double" value="0"/>
    </Pos>
    <Normal>
     <V type="double" value="0"/>
     <V type="double" value="0"/>
     <V type="double" value="0"/>
    </Normal>
   </Vertex2>
   <Vertex2 ref_type="Vertex" ref_id="856">
    <Pos>
     <V type="double" value="11.729399870785739424"/>
     <V type="double" value="3.9305295365450829692"/>
     <V type="double" value="0"/>
    </Pos>
    <Normal>
     <V type="double" value="0"/>
     <V type="double" value="0"/>
     <V type="double" value="0"/>
    </Normal>
   </Vertex2>
   <Vertex2 ref_type="Vertex" ref_id="857">
    <Pos>
     <V type="double" value="11.417108129851026632"/>
     <V type="double" value="6.0017520499833363345"/>
     <V type="double" value="0"/>
    </Pos>
    <Normal>
     <V type="double" value="0"/>
     <V type="double" value="0"/>
     <V type="double" value="0"/>
    </Normal>
   </Vertex2>
   <Vertex2 ref_type="Vertex" ref_id="858">
    <Pos>
     <V type="double" value="11.414823367913271568"/>
     <V type="double" value="6.265303333983660572"/>
     <V type="double" value="0"/>
    </Pos>
    <Normal>
     <V type="double" value="0"/>
     <V type="double" value="0"/>
     <V type="double" value="0"/>
    </Normal>
   </Vertex2>
   <Vertex2 ref_type="Vertex" ref_id="859">
    <Pos>
     <V type="double" value="7.432167496623981684"/>
     <V type="double" value="12.653569847654887681"/>
     <V type="double" value="0"/>
    </Pos>
    <Normal>
     <V type="double" value="0"/>
     <V type="double" value="0"/>
     <V type="double" value="0"/>
    </Normal>
   </Vertex2>
   <Vertex2 ref_type="Vertex" ref_id="860">
    <Pos>
     <V type="double" value="7.1909619641088804443"/>
     <V type="double" value="12.775495627244309205"/>
     <V type="double" value="0"/>
    </Pos>
    <Normal>
     <V type="double" value="0"/>
     <V type="double" value="0"/>
     <V type="double" value="0"/>
    </Normal>
   </Vertex2>
   <Vertex2 ref_type="Vertex" ref_id="861">
    <Pos>
     <V type="double" value="3.3211720902709176428"/>
     <V type="double" value="4.5960041295468725409"/>
     <V type="double" value="0"/>
    </Pos>
    <Normal>
     <V type="double" value="0"/>
     <V type="double" value="0"/>
     <V type="double" value="0"/>
    </Normal>
   </Vertex2>
   <Vertex2 ref_type="Vertex" ref_id="862">
    <Pos>
     <V type="double" value="10.894532767099400772"/>
     <V type="double" value="8.3839889201647412875"/>
     <V type="double" value="0"/>
    </Pos>
    <Normal>
     <V type="double" value="0"/>
     <V type="double" value="0"/>
     <V type="double" value="0"/>
    </Normal>
   </Vertex2>
   <Vertex2 ref_type="Vertex" ref_id="863">
    <Pos>
     <V type="double" value="10.737179355041316597"/>
     <V type="double" value="8.2201428613263711753"/>
     <V type="double" value="0"/>
    </Pos>
    <Normal>
     <V type="double" value="0"/>
     <V type="double" value="0"/>
     <V type="double" value="0"/>
    </Normal>
   </Vertex2>
   <Vertex2 ref_type="Vertex" ref_id="864">
    <Pos>
     <V type="double" value="11.989253497151880268"/>
     <V type="double" value="8.2038778437148014433"/>
     <V type="double" value="0"/>
    </Pos>
    <Normal>
     <V type="double" value="0"/>
     <V type="double" value="0"/>
     <V type="double" value="0"/>
    </Normal>
   </Vertex2>
   <Vertex2 ref_type="Vertex" ref_id="865">
    <Pos>
     <V type="double" value="7.5918685856242822396"/>
     <V type="double" value="6.8136145116061328508"/>
     <V type="double" value="0"/>
    </Pos>
    <Normal>
     <V type="double" value="0"/>
     <V type="double" value="0"/>
     <V type="double" value="0"/>
    </Normal>
   </Vertex2>
   <Vertex2 ref_type="Vertex" ref_id="866">
    <Pos>
     <V type="double" value="7.8302569889286051108"/>
     <V type="double" value="6.7310531744560240242"/>
     <V type="double" value="0"/>
    </Pos>
    <Normal>
     <V type="double" value="0"/>
     <V type="double" value="0"/>
     <V type="double" value="0"/>
    </Normal>
   </Vertex2>
   <Vertex2 ref_type="Vertex" ref_id="867">
    <Pos>
     <V type="double" value="8.9624922427925923785"/>
     <V type="double" value="9.597850353392203715"/>
     <V type="double" value="0"/>
    </Pos>
    <Normal>
     <V type="double" value="0"/>
     <V type="double" value="0"/>
     <V type="double" value="0"/>
    </Normal>
   </Vertex2>
   <Vertex2 ref_type="Vertex" ref_id="868">
    <Pos>
     <V type="double" value="9.186469958799843738"/>
     <V type="double" value="9.5136328948253190418"/>
     <V type="double" value="0"/>
    </Pos>
    <Normal>
     <V type="double" value="0"/>
     <V type="double" value="0"/>
     <V type="double" value="0"/>
    </Normal>
   </Vertex2>
   <Vertex2 ref_type="Vertex" ref_id="869">
    <Pos>
     <V type="double" value="8.8954877691313498644"/>
     <V type="double" value="7.826762684751114918"/>
     <V type="double" value="0"/>
    </Pos>
    <Normal>
     <V type="double" value="0"/>
     <V type="double" value="0"/>
     <V type="double" value="0"/>
    </Normal>
   </Vertex2>
   <Vertex2 ref_type="Vertex" ref_id="870">
    <Pos>
     <V type="double" value="6.4920547949252158659"/>
     <V type="double" value="8.1285069523611639397"/>
     <V type="double" value="0"/>
    </Pos>
    <Normal>
     <V type="double" value="0"/>
     <V type="double" value="0"/>
     <V type="double" value="0"/>
    </Normal>
   </Vertex2>
   <Vertex2 ref_type="Vertex" ref_id="871">
    <Pos>
     <V type="double" value="6.2967098681056681286"/>
     <V type="double" value="8.2989417572488726194"/>
     <V type="double" value="0"/>
    </Pos>
    <Normal>
     <V type="double" value="0"/>
     <V type="double" value="0"/>
     <V type="double" value="0"/>
    </Normal>
   </Vertex2>
   <Vertex2 ref_type="Vertex" ref_id="872">
    <Pos>
     <V type="double" value="6.6546765555195834807"/>
     <V type="double" value="7.4152639559621995602"/>
     <V type="double" value="0"/>
    </Pos>
    <Normal>
     <V type="double" value="0"/>
     <V type="double" value="0"/>
     <V type="double" value="0"/>
    </Normal>
   </Vertex2>
   <Vertex2 ref_type="Vertex" ref_id="873">
    <Pos>
     <V type="double" value="-0.24913176326867053634"/>
     <V type="double" value="-0.71648793210693506595"/>
     <V type="double" value="0"/>
    </Pos>
    <Normal>
     <V type="double" value="0"/>
     <V type="double" value="0"/>
     <V type="double" value="0"/>
    </Normal>
   </Vertex2>
   <Vertex2 ref_type="Vertex" ref_id="874">
    <Pos>
     <V type="double" value="13.647775627071462523"/>
     <V type="double" value="14.059421511700826102"/>
     <V type="double" value="0"/>
    </Pos>
    <Normal>
     <V type="double" value="0"/>
     <V type="double" value="0"/>
     <V type="double" value="0"/>
    </Normal>
   </Vertex2>
   <Vertex2 ref_type="Vertex" ref_id="875">
    <Pos>
     <V type="double" value="3.4800629393213990959"/>
     <V type="double" value="7.5201570653788563092"/>
     <V type="double" value="0"/>
    </Pos>
    <Normal>
     <V type="double" value="0"/>
     <V type="double" value="0"/>
     <V type="double" value="0"/>
    </Normal>
   </Vertex2>
   <Vertex2 ref_type="Vertex" ref_id="876">
    <Pos>
     <V type="double" value="3.4758518750872853253"/>
     <V type="double" value="7.2895924666591405128"/>
     <V type="double" value="0"/>
    </Pos>
    <Normal>
     <V type="double" value="0"/>
     <V type="double" value="0"/>
     <V type="double" value="0"/>
    </Normal>
   </Vertex2>
   <Vertex2 ref_type="Vertex" ref_id="877">
    <Pos>
     <V type="double" value="-0.80061802696619221997"/>
     <V type="double" value="0.030728162052141794192"/>
     <V type="double" value="0"/>
    </Pos>
    <Normal>
     <V type="double" value="0"/>
     <V type="double" value="0"/>
     <V type="double" value="0"/>
    </Normal>
   </Vertex2>
   <Vertex2 ref_type="Vertex" ref_id="878">
    <Pos>
     <V type="double" value="-0.82722939565663788919"/>
     <V type="double" value="0.26184667898609875758"/>
     <V type="double" value="0"/>
    </Pos>
    <Normal>
     <V type="double" value="0"/>
     <V type="double" value="0"/>
     <V type="double" value="0"/>
    </Normal>
   </Vertex2>
   <Vertex2 ref_type="Vertex" ref_id="879">
    <Pos>
     <V type="double" value="16.489311890474812827"/>
     <V type="double" value="0.00034788395314455655694"/>
     <V type="double" value="0"/>
    </Pos>
    <Normal>
     <V type="double" value="0"/>
     <V type="double" value="0"/>
     <V type="double" value="0"/>
    </Normal>
   </Vertex2>
   <Vertex2 ref_type="Vertex" ref_id="880">
    <Pos>
     <V type="double" value="16.462417855267524658"/>
     <V type="double" value="-0.24435310881243288428"/>
     <V type="double" value="0"/>
    </Pos>
    <Normal>
     <V type="double" value="0"/>
     <V type="double" value="0"/>
     <V type="double" value="0"/>
    </Normal>
   </Vertex2>
   <Vertex2 ref_type="Vertex" ref_id="881">
    <Pos>
     <V type="double" value="14.487813037683862305"/>
     <V type="double" value="11.272550195378046922"/>
     <V type="double" value="0"/>
    </Pos>
    <Normal>
     <V type="double" value="0"/>
     <V type="double" value="0"/>
     <V type="double" value="0"/>
    </Normal>
   </Vertex2>
   <Vertex2 ref_type="Vertex" ref_id="882">
    <Pos>
     <V type="double" value="14.276002905453998082"/>
     <V type="double" value="11.136462675880498097"/>
     <V type="double" value="0"/>
    </Pos>
    <Normal>
     <V type="double" value="0"/>
     <V type="double" value="0"/>
     <V type="double" value="0"/>
    </Normal>
   </Vertex2>
   <Vertex2 ref_type="Vertex" ref_id="883">
    <Pos>
     <V type="double" value="17.072328327660802216"/>
     <V type="double" value="0.91033376255205633587"/>
     <V type="double" value="0"/>
    </Pos>
    <Normal>
     <V type="double" value="0"/>
     <V type="double" value="0"/>
     <V type="double" value="0"/>
    </Normal>
   </Vertex2>
   <Vertex2 ref_type="Vertex" ref_id="884">
    <Pos>
     <V type="double" value="16.821161161878741552"/>
     <V type="double" value="0.82239231240096666298"/>
     <V type="double" value="0"/>
    </Pos>
    <Normal>
     <V type="double" value="0"/>
     <V type="double" value="0"/>
     <V type="double" value="0"/>
    </Normal>
   </Vertex2>
   <Vertex2 ref_type="Vertex" ref_id="885">
    <Pos>
     <V type="double" value="16.543099960889389166"/>
     <V type="double" value="0.48974986948429943823"/>
     <V type="double" value="0"/>
    </Pos>
    <Normal>
     <V type="double" value="0"/>
     <V type="double" value="0"/>
     <V type="double" value="0"/>
    </Normal>
   </Vertex2>
   <Vertex2 ref_type="Vertex" ref_id="886">
    <Pos>
     <V type="double" value="16.516205925682100997"/>
     <V type="double" value="0.24504887671872199739"/>
     <V type="double" value="0"/>
    </Pos>
    <Normal>
     <V type="double" value="0"/>
     <V type="double" value="0"/>
     <V type="double" value="0"/>
    </Normal>
   </Vertex2>
   <Vertex2 ref_type="Vertex" ref_id="887">
    <Pos>
     <V type="double" value="16.26489648723522663"/>
     <V type="double" value="9.5983239258879482492"/>
     <V type="double" value="0"/>
    </Pos>
    <Normal>
     <V type="double" value="0"/>
     <V type="double" value="0"/>
     <V type="double" value="0"/>
    </Normal>
   </Vertex2>
   <Vertex2 ref_type="Vertex" ref_id="888">
    <Pos>
     <V type="double" value="16.407610870796137448"/>
     <V type="double" value="9.1953325449274867509"/>
     <V type="double" value="0"/>
    </Pos>
    <Normal>
     <V type="double" value="0"/>
     <V type="double" value="0"/>
     <V type="double" value="0"/>
    </Normal>
   </Vertex2>
   <Vertex2 ref_type="Vertex" ref_id="889">
    <Pos>
     <V type="double" value="2.084512024019768095"/>
     <V type="double" value="0.6554594037667756945"/>
     <V type="double" value="0"/>
    </Pos>
    <Normal>
     <V type="double" value="0"/>
     <V type="double" value="0"/>
     <V type="double" value="0"/>
    </Normal>
   </Vertex2>
   <Vertex2 ref_type="Vertex" ref_id="890">
    <Pos>
     <V type="double" value="2.7410189316956699024"/>
     <V type="double" value="0.14175936389408094751"/>
     <V type="double" value="0"/>
    </Pos>
    <Normal>
     <V type="double" value="0"/>
     <V type="double" value="0"/>
     <V type="double" value="0"/>
    </Normal>
   </Vertex2>
   <Vertex2 ref_type="Vertex" ref_id="891">
    <Pos>
     <V type="double" value="2.7211066507487302601"/>
     <V type="double" value="-0.10683666201106595262"/>
     <V type="double" value="0"/>
    </Pos>
    <Normal>
     <V type="double" value="0"/>
     <V type="double" value="0"/>
     <V type="double" value="0"/>
    </Normal>
   </Vertex2>
   <Vertex2 ref_type="Vertex" ref_id="892">
    <Pos>
     <V type="double" value="2.7011943698017906179"/>
     <V type="double" value="-0.35543268791621285274"/>
     <V type="double" value="0"/>
    </Pos>
    <Normal>
     <V type="double" value="0"/>
     <V type="double" value="0"/>
     <V type="double" value="0"/>
    </Normal>
   </Vertex2>
   <Vertex2 ref_type="Vertex" ref_id="893">
    <Pos>
     <V type="double" value="8.123321621684123528"/>
     <V type="double" value="3.5197348476689742647"/>
     <V type="double" value="0"/>
    </Pos>
    <Normal>
     <V type="double" value="0"/>
     <V type="double" value="0"/>
     <V type="double" value="0"/>
    </Normal>
   </Vertex2>
   <Vertex2 ref_type="Vertex" ref_id="894">
    <Pos>
     <V type="double" value="8.3520851888344562752"/>
     <V type="double" value="3.6339544543884141348"/>
     <V type="double" value="0"/>
    </Pos>
    <Normal>
     <V type="double" value="0"/>
     <V type="double" value="0"/>
     <V type="double" value="0"/>
    </Normal>
   </Vertex2>
   <Vertex2 ref_type="Vertex" ref_id="895">
    <Pos>
     <V type="double" value="3.7209810059529107029"/>
     <V type="double" value="5.2616222180216887239"/>
     <V type="double" value="0"/>
    </Pos>
    <Normal>
     <V type="double" value="0"/>
     <V type="double" value="0"/>
     <V type="double" value="0"/>
    </Normal>
   </Vertex2>
   <Vertex2 ref_type="Vertex" ref_id="896">
    <Pos>
     <V type="double" value="3.4550072160999771853"/>
     <V type="double" value="5.1623337822401396124"/>
     <V type="double" value="0"/>
    </Pos>
    <Normal>
     <V type="double" value="0"/>
     <V type="double" value="0"/>
     <V type="double" value="0"/>
    </Normal>
   </Vertex2>
   <Vertex2 ref_type="Vertex" ref_id="897">
    <Pos>
     <V type="double" value="6.3084520161439536778"/>
     <V type="double" value="5.4530044955524861194"/>
     <V type="double" value="0"/>
    </Pos>
    <Normal>
     <V type="double" value="0"/>
     <V type="double" value="0"/>
     <V type="double" value="0"/>
    </Normal>
   </Vertex2>
   <Vertex2 ref_type="Vertex" ref_id="898">
    <Pos>
     <V type="double" value="6.5707604857360921713"/>
     <V type="double" value="5.3559268419588681454"/>
     <V type="double" value="0"/>
    </Pos>
    <Normal>
     <V type="double" value="0"/>
     <V type="double" value="0"/>
     <V type="double" value="0"/>
    </Normal>
   </Vertex2>
   <Vertex2 ref_type="Vertex" ref_id="899">
    <Pos>
     <V type="double" value="0.52322960118189987266"/>
     <V type="double" value="11.374089337844552006"/>
     <V type="double" value="0"/>
    </Pos>
    <Normal>
     <V type="double" value="0"/>
     <V type="double" value="0"/>
     <V type="double" value="0"/>
    </Normal>
   </Vertex2>
   <Vertex2 ref_type="Vertex" ref_id="900">
    <Pos>
     <V type="double" value="10.679299757931625336"/>
     <V type="double" value="5.1809980418540622082"/>
     <V type="double" value="0"/>
    </Pos>
    <Normal>
     <V type="double" value="0"/>
     <V type="double" value="0"/>
     <V type="double" value="0"/>
    </Normal>
   </Vertex2>
   <Vertex2 ref_type="Vertex" ref_id="901">
    <Pos>
     <V type="double" value="10.92675905652992796"/>
     <V type="double" value="5.2788818552302707587"/>
     <V type="double" value="0"/>
    </Pos>
    <Normal>
     <V type="double" value="0"/>
     <V type="double" value="0"/>
     <V type="double" value="0"/>
    </Normal>
   </Vertex2>
   <Vertex2 ref_type="Vertex" ref_id="902">
    <Pos>
     <V type="double" value="11.174218355128232361"/>
     <V type="double" value="5.3767656686064784211"/>
     <V type="double" value="0"/>
    </Pos>
    <Normal>
     <V type="double" value="0"/>
     <V type="double" value="0"/>
     <V type="double" value="0"/>
    </Normal>
   </Vertex2>
   <Vertex2 ref_type="Vertex" ref_id="903">
    <Pos>
     <V type="double" value="11.969590402423550657"/>
     <V type="double" value="5.033516416356161649"/>
     <V type="double" value="0"/>
    </Pos>
    <Normal>
     <V type="double" value="0"/>
     <V type="double" value="0"/>
     <V type="double" value="0"/>
    </Normal>
   </Vertex2>
   <Vertex2 ref_type="Vertex" ref_id="904">
    <Pos>
     <V type="double" value="10.796838420318850993"/>
     <V type="double" value="14.28613402011585265"/>
     <V type="double" value="0"/>
    </Pos>
    <Normal>
     <V type="double" value="0"/>
     <V type="double" value="0"/>
     <V type="double" value="0"/>
    </Normal>
   </Vertex2>
   <Vertex2 ref_type="Vertex" ref_id="905">
    <Pos>
     <V type="double" value="11.027584334570265767"/>
     <V type="double" value="14.413723231351188048"/>
     <V type="double" value="0"/>
    </Pos>
    <Normal>
     <V type="double" value="0"/>
     <V type="double" value="0"/>
     <V type="double" value="0"/>
    </Normal>
   </Vertex2>
   <Vertex2 ref_type="Vertex" ref_id="906">
    <Pos>
     <V type="double" value="5.9414012661873369936"/>
     <V type="double" value="12.692038727528341724"/>
     <V type="double" value="0"/>
    </Pos>
    <Normal>
     <V type="double" value="0"/>
     <V type="double" value="0"/>
     <V type="double" value="0"/>
    </Normal>
   </Vertex2>
   <Vertex2 ref_type="Vertex" ref_id="907">
    <Pos>
     <V type="double" value="13.021595826828113118"/>
     <V type="double" value="6.7691802867318262571"/>
     <V type="double" value="0"/>
    </Pos>
    <Normal>
     <V type="double" value="0"/>
     <V type="double" value="0"/>
     <V type="double" value="0"/>
    </Normal>
   </Vertex2>
   <Vertex2 ref_type="Vertex" ref_id="908">
    <Pos>
     <V type="double" value="12.775946811459483854"/>
     <V type="double" value="6.8505424935859240421"/>
     <V type="double" value="0"/>
    </Pos>
    <Normal>
     <V type="double" value="0"/>
     <V type="double" value="0"/>
     <V type="double" value="0"/>
    </Normal>
   </Vertex2>
   <Vertex2 ref_type="Vertex" ref_id="909">
    <Pos>
     <V type="double" value="2.5554778604451873214"/>
     <V type="double" value="11.842936741967090342"/>
     <V type="double" value="0"/>
    </Pos>
    <Normal>
     <V type="double" value="0"/>
     <V type="double" value="0"/>
     <V type="double" value="0"/>
    </Normal>
   </Vertex2>
   <Vertex2 ref_type="Vertex" ref_id="910">
    <Pos>
     <V type="double" value="2.5763734496576033983"/>
     <V type="double" value="11.578416969814471216"/>
     <V type="double" value="0"/>
    </Pos>
    <Normal>
     <V type="double" value="0"/>
     <V type="double" value="0"/>
     <V type="double" value="0"/>
    </Normal>
   </Vertex2>
   <Vertex2 ref_type="Vertex" ref_id="911">
    <Pos>
     <V type="double" value="15.537843529420911182"/>
     <V type="double" value="10.555966582820651922"/>
     <V type="double" value="0"/>
    </Pos>
    <Normal>
     <V type="double" value="0"/>
     <V type="double" value="0"/>
     <V type="double" value="0"/>
    </Normal>
   </Vertex2>
   <Vertex2 ref_type="Vertex" ref_id="912">
    <Pos>
     <V type="double" value="13.131296795411008915"/>
     <V type="double" value="8.4561422118514588675"/>
     <V type="double" value="0"/>
    </Pos>
    <Normal>
     <V type="double" value="0"/>
     <V type="double" value="0"/>
     <V type="double" value="0"/>
    </Normal>
   </Vertex2>
   <Vertex2 ref_type="Vertex" ref_id="913">
    <Pos>
     <V type="double" value="13.357987600580351284"/>
     <V type="double" value="8.2650630974046279675"/>
     <V type="double" value="0"/>
    </Pos>
    <Normal>
     <V type="double" value="0"/>
     <V type="double" value="0"/>
     <V type="double" value="0"/>
    </Normal>
   </Vertex2>
   <Vertex2 ref_type="Vertex" ref_id="914">
    <Pos>
     <V type="double" value="13.584678405749691876"/>
     <V type="double" value="8.0739839829577970676"/>
     <V type="double" value="0"/>
    </Pos>
    <Normal>
     <V type="double" value="0"/>
     <V type="double" value="0"/>
     <V type="double" value="0"/>
    </Normal>
   </Vertex2>
   <Vertex2 ref_type="Vertex" ref_id="915">
    <Pos>
     <V type="double" value="8.5808487559847890225"/>
     <V type="double" value="3.7481740611078540049"/>
     <V type="double" value="0"/>
    </Pos>
    <Normal>
     <V type="double" value="0"/>
     <V type="double" value="0"/>
     <V type="double" value="0"/>
    </Normal>
   </Vertex2>
   <Vertex2 ref_type="Vertex" ref_id="916">
    <Pos>
     <V type="double" value="7.8741427675127839692"/>
     <V type="double" value="2.974451033816033263"/>
     <V type="double" value="0"/>
    </Pos>
    <Normal>
     <V type="double" value="0"/>
     <V type="double" value="0"/>
     <V type="double" value="0"/>
    </Normal>
   </Vertex2>
   <Vertex2 ref_type="Vertex" ref_id="917">
    <Pos>
     <V type="double" value="7.8843504110232869309"/>
     <V type="double" value="3.1899831373827840508"/>
     <V type="double" value="0"/>
    </Pos>
    <Normal>
     <V type="double" value="0"/>
     <V type="double" value="0"/>
     <V type="double" value="0"/>
    </Normal>
   </Vertex2>
   <Vertex2 ref_type="Vertex" ref_id="918">
    <Pos>
     <V type="double" value="5.1337149643001618315"/>
     <V type="double" value="5.1846049182595486116"/>
     <V type="double" value="0"/>
    </Pos>
    <Normal>
     <V type="double" value="0"/>
     <V type="double" value="0"/>
     <V type="double" value="0"/>
    </Normal>
   </Vertex2>
   <Vertex2 ref_type="Vertex" ref_id="919">
    <Pos>
     <V type="double" value="4.9287774347040116396"/>
     <V type="double" value="5.309565787295143835"/>
     <V type="double" value="0"/>
    </Pos>
    <Normal>
     <V type="double" value="0"/>
     <V type="double" value="0"/>
     <V type="double" value="0"/>
    </Normal>
   </Vertex2>
   <Vertex2 ref_type="Vertex" ref_id="920">
    <Pos>
     <V type="double" value="13.618901937218481635"/>
     <V type="double" value="10.256976390849860792"/>
     <V type="double" value="0"/>
    </Pos>
    <Normal>
     <V type="double" value="0"/>
     <V type="double" value="0"/>
     <V type="double" value="0"/>
    </Normal>
   </Vertex2>
   <Vertex2 ref_type="Vertex" ref_id="921">
    <Pos>
     <V type="double" value="13.629737222991442636"/>
     <V type="double" value="10.492588254118855318"/>
     <V type="double" value="0"/>
    </Pos>
    <Normal>
     <V type="double" value="0"/>
     <V type="double" value="0"/>
     <V type="double" value="0"/>
    </Normal>
   </Vertex2>
   <Vertex2 ref_type="Vertex" ref_id="922">
    <Pos>
     <V type="double" value="13.183219810149838125"/>
     <V type="double" value="9.4924297632636580602"/>
     <V type="double" value="0"/>
    </Pos>
    <Normal>
     <V type="double" value="0"/>
     <V type="double" value="0"/>
     <V type="double" value="0"/>
    </Normal>
   </Vertex2>
   <Vertex2 ref_type="Vertex" ref_id="923">
    <Pos>
     <V type="double" value="17.131154131996385814"/>
     <V type="double" value="14.097582964873760503"/>
     <V type="double" value="0"/>
    </Pos>
    <Normal>
     <V type="double" value="0"/>
     <V type="double" value="0"/>
     <V type="double" value="0"/>
    </Normal>
   </Vertex2>
   <Vertex2 ref_type="Vertex" ref_id="924">
    <Pos>
     <V type="double" value="1.8359292155823023762"/>
     <V type="double" value="7.0152445259629976348"/>
     <V type="double" value="0"/>
    </Pos>
    <Normal>
     <V type="double" value="0"/>
     <V type="double" value="0"/>
     <V type="double" value="0"/>
    </Normal>
   </Vertex2>
   <Vertex2 ref_type="Vertex" ref_id="925">
    <Pos>
     <V type="double" value="2.2478655408686458728"/>
     <V type="double" value="6.7525407440211928645"/>
     <V type="double" value="0"/>
    </Pos>
    <Normal>
     <V type="double" value="0"/>
     <V type="double" value="0"/>
     <V type="double" value="0"/>
    </Normal>
   </Vertex2>
   <Vertex2 ref_type="Vertex" ref_id="926">
    <Pos>
     <V type="double" value="0.17107059817431793936"/>
     <V type="double" value="3.7799870161859541184"/>
     <V type="double" value="0"/>
    </Pos>
    <Normal>
     <V type="double" value="0"/>
     <V type="double" value="0"/>
     <V type="double" value="0"/>
    </Normal>
   </Vertex2>
   <Vertex2 ref_type="Vertex" ref_id="927">
    <Pos>
     <V type="double" value="-0.075130158038897748574"/>
     <V type="double" value="4.1472497730715858211"/>
     <V type="double" value="0"/>
    </Pos>
    <Normal>
     <V type="double" value="0"/>
     <V type="double" value="0"/>
     <V type="double" value="0"/>
    </Normal>
   </Vertex2>
   <Vertex2 ref_type="Vertex" ref_id="928">
    <Pos>
     <V type="double" value="-0.082556057208045874329"/>
     <V type="double" value="4.4408957048356736408"/>
     <V type="double" value="0"/>
    </Pos>
    <Normal>
     <V type="double" value="0"/>
     <V type="double" value="0"/>
     <V type="double" value="0"/>
    </Normal>
   </Vertex2>
   <Vertex2 ref_type="Vertex" ref_id="929">
    <Pos>
     <V type="double" value="-0.089981956377194000085"/>
     <V type="double" value="4.7345416365997605723"/>
     <V type="double" value="0"/>
    </Pos>
    <Normal>
     <V type="double" value="0"/>
     <V type="double" value="0"/>
     <V type="double" value="0"/>
    </Normal>
   </Vertex2>
   <Vertex2 ref_type="Vertex" ref_id="930">
    <Pos>
     <V type="double" value="4.3916048580164188664"/>
     <V type="double" value="6.1426521854722970772"/>
     <V type="double" value="0"/>
    </Pos>
    <Normal>
     <V type="double" value="0"/>
     <V type="double" value="0"/>
     <V type="double" value="0"/>
    </Normal>
   </Vertex2>
   <Vertex2 ref_type="Vertex" ref_id="931">
    <Pos>
     <V type="double" value="4.455253616764064617"/>
     <V type="double" value="5.8510698554193165677"/>
     <V type="double" value="0"/>
    </Pos>
    <Normal>
     <V type="double" value="0"/>
     <V type="double" value="0"/>
     <V type="double" value="0"/>
    </Normal>
   </Vertex2>
   <Vertex2 ref_type="Vertex" ref_id="932">
    <Pos>
     <V type="double" value="1.9107739719361287456"/>
     <V type="double" value="5.1517036113925893659"/>
     <V type="double" value="0"/>
    </Pos>
    <Normal>
     <V type="double" value="0"/>
     <V type="double" value="0"/>
     <V type="double" value="0"/>
    </Normal>
   </Vertex2>
   <Vertex2 ref_type="Vertex" ref_id="933">
    <Pos>
     <V type="double" value="2.133886948258068017"/>
     <V type="double" value="5.2732774108186886153"/>
     <V type="double" value="0"/>
    </Pos>
    <Normal>
     <V type="double" value="0"/>
     <V type="double" value="0"/>
     <V type="double" value="0"/>
    </Normal>
   </Vertex2>
   <Vertex2 ref_type="Vertex" ref_id="934">
    <Pos>
     <V type="double" value="0.12699570236142376789"/>
     <V type="double" value="10.586643308553203013"/>
     <V type="double" value="0"/>
    </Pos>
    <Normal>
     <V type="double" value="0"/>
     <V type="double" value="0"/>
     <V type="double" value="0"/>
    </Normal>
   </Vertex2>
   <Vertex2 ref_type="Vertex" ref_id="935">
    <Pos>
     <V type="double" value="0.12608933092860757919"/>
     <V type="double" value="10.823900879615615978"/>
     <V type="double" value="0"/>
    </Pos>
    <Normal>
     <V type="double" value="0"/>
     <V type="double" value="0"/>
     <V type="double" value="0"/>
    </Normal>
   </Vertex2>
   <Vertex2 ref_type="Vertex" ref_id="936">
    <Pos>
     <V type="double" value="1.7324463041036852751"/>
     <V type="double" value="9.8199465182071552505"/>
     <V type="double" value="0"/>
    </Pos>
    <Normal>
     <V type="double" value="0"/>
     <V type="double" value="0"/>
     <V type="double" value="0"/>
    </Normal>
   </Vertex2>
   <Vertex2 ref_type="Vertex" ref_id="937">
    <Pos>
     <V type="double" value="1.5051341155471946731"/>
     <V type="double" value="9.7287485660913972652"/>
     <V type="double" value="0"/>
    </Pos>
    <Normal>
     <V type="double" value="0"/>
     <V type="double" value="0"/>
     <V type="double" value="0"/>
    </Normal>
   </Vertex2>
   <Vertex2 ref_type="Vertex" ref_id="938">
    <Pos>
     <V type="double" value="3.2686810746786263415"/>
     <V type="double" value="6.9167301414744155608"/>
     <V type="double" value="0"/>
    </Pos>
    <Normal>
     <V type="double" value="0"/>
     <V type="double" value="0"/>
     <V type="double" value="0"/>
    </Normal>
   </Vertex2>
   <Vertex2 ref_type="Vertex" ref_id="939">
    <Pos>
     <V type="double" value="3.0657213385040806841"/>
     <V type="double" value="6.7744324150094064052"/>
     <V type="double" value="0"/>
    </Pos>
    <Normal>
     <V type="double" value="0"/>
     <V type="double" value="0"/>
     <V type="double" value="0"/>
    </Normal>
   </Vertex2>
   <Vertex2 ref_type="Vertex" ref_id="940">
    <Pos>
     <V type="double" value="-0.95553303228448571716"/>
     <V type="double" value="5.9912090556982526834"/>
     <V type="double" value="0"/>
    </Pos>
    <Normal>
     <V type="double" value="0"/>
     <V type="double" value="0"/>
     <V type="double" value="0"/>
    </Normal>
   </Vertex2>
   <Vertex2 ref_type="Vertex" ref_id="941">
    <Pos>
     <V type="double" value="-0.94791985154012703418"/>
     <V type="double" value="6.267047682485338278"/>
     <V type="double" value="0"/>
    </Pos>
    <Normal>
     <V type="double" value="0"/>
     <V type="double" value="0"/>
     <V type="double" value="0"/>
    </Normal>
   </Vertex2>
   <Vertex2 ref_type="Vertex" ref_id="942">
    <Pos>
     <V type="double" value="7.4085648250451470176"/>
     <V type="double" value="-0.71350366750421279072"/>
     <V type="double" value="0"/>
    </Pos>
    <Normal>
     <V type="double" value="0"/>
     <V type="double" value="0"/>
     <V type="double" value="0"/>
    </Normal>
   </Vertex2>
   <Vertex2 ref_type="Vertex" ref_id="943">
    <Pos>
     <V type="double" value="7.168384027744615139"/>
     <V type="double" value="-0.88886483638516622374"/>
     <V type="double" value="0"/>
    </Pos>
    <Normal>
     <V type="double" value="0"/>
     <V type="double" value="0"/>
     <V type="double" value="0"/>
    </Normal>
   </Vertex2>
   <Vertex2 ref_type="Vertex" ref_id="944">
    <Pos>
     <V type="double" value="15.474386968111476293"/>
     <V type="double" value="12.834672980002487463"/>
     <V type="double" value="0"/>
    </Pos>
    <Normal>
     <V type="double" value="0"/>
     <V type="double" value="0"/>
     <V type="double" value="0"/>
    </Normal>
   </Vertex2>
   <Vertex2 ref_type="Vertex" ref_id="945">
    <Pos>
     <V type="double" value="0.35336068238181295165"/>
     <V type="double" value="14.345309929569024732"/>
     <V type="double" value="0"/>
    </Pos>
    <Normal>
     <V type="double" value="0"/>
     <V type="double" value="0"/>
     <V type="double" value="0"/>
    </Normal>
   </Vertex2>
   <Vertex2 ref_type="Vertex" ref_id="946">
    <Pos>
     <V type="double" value="0.60969304300747650949"/>
     <V type="double" value="14.471977779697887456"/>
     <V type="double" value="0"/>
    </Pos>
    <Normal>
     <V type="double" value="0"/>
     <V type="double" value="0"/>
     <V type="double" value="0"/>
    </Normal>
   </Vertex2>
   <Vertex2 ref_type="Vertex" ref_id="947">
    <Pos>
     <V type="double" value="7.4832483969831260495"/>
     <V type="double" value="11.156414761701835658"/>
     <V type="double" value="0"/>
    </Pos>
    <Normal>
     <V type="double" value="0"/>
     <V type="double" value="0"/>
     <V type="double" value="0"/>
    </Normal>
   </Vertex2>
   <Vertex2 ref_type="Vertex" ref_id="948">
    <Pos>
     <V type="double" value="7.7071363216159127774"/>
     <V type="double" value="11.270677726411614472"/>
     <V type="double" value="0"/>
    </Pos>
    <Normal>
     <V type="double" value="0"/>
     <V type="double" value="0"/>
     <V type="double" value="0"/>
    </Normal>
   </Vertex2>
   <Vertex2 ref_type="Vertex" ref_id="949">
    <Pos>
     <V type="double" value="8.2990859337509288451"/>
     <V type="double" value="11.204242663621007736"/>
     <V type="double" value="0"/>
    </Pos>
    <Normal>
     <V type="double" value="0"/>
     <V type="double" value="0"/>
     <V type="double" value="0"/>
    </Normal>
   </Vertex2>
   <Vertex2 ref_type="Vertex" ref_id="950">
    <Pos>
     <V type="double" value="8.1150550899998137311"/>
     <V type="double" value="11.294591677371201399"/>
     <V type="double" value="0"/>
    </Pos>
    <Normal>
     <V type="double" value="0"/>
     <V type="double" value="0"/>
     <V type="double" value="0"/>
    </Normal>
   </Vertex2>
   <Vertex2 ref_type="Vertex" ref_id="951">
    <Pos>
     <V type="double" value="7.737785833416486625"/>
     <V type="double" value="12.244968223829445719"/>
     <V type="double" value="0"/>
    </Pos>
    <Normal>
     <V type="double" value="0"/>
     <V type="double" value="0"/>
     <V type="double" value="0"/>
    </Normal>
   </Vertex2>
   <Vertex2 ref_type="Vertex" ref_id="952">
    <Pos>
     <V type="double" value="4.5789027842083473985"/>
     <V type="double" value="12.749839622885950519"/>
     <V type="double" value="0"/>
    </Pos>
    <Normal>
     <V type="double" value="0"/>
     <V type="double" value="0"/>
     <V type="double" value="0"/>
    </Normal>
   </Vertex2>
   <Vertex2 ref_type="Vertex" ref_id="953">
    <Pos>
     <V type="double" value="4.4035921652763176937"/>
     <V type="double" value="12.580605128314347851"/>
     <V type="double" value="0"/>
    </Pos>
    <Normal>
     <V type="double" value="0"/>
     <V type="double" value="0"/>
     <V type="double" value="0"/>
    </Normal>
   </Vertex2>
   <Vertex2 ref_type="Vertex" ref_id="954">
    <Pos>
     <V type="double" value="10.925880813124784652"/>
     <V type="double" value="0.82855252730390338556"/>
     <V type="double" value="0"/>
    </Pos>
    <Normal>
     <V type="double" value="0"/>
     <V type="double" value="0"/>
     <V type="double" value="0"/>
    </Normal>
   </Vertex2>
   <Vertex2 ref_type="Vertex" ref_id="955">
    <Pos>
     <V type="double" value="11.121941743444939021"/>
     <V type="double" value="0.67518345277123237302"/>
     <V type="double" value="0"/>
    </Pos>
    <Normal>
     <V type="double" value="0"/>
     <V type="double" value="0"/>
     <V type="double" value="0"/>
    </Normal>
   </Vertex2>
   <Vertex2 ref_type="Vertex" ref_id="956">
    <Pos>
     <V type="double" value="12.705676584117451711"/>
     <V type="double" value="0.65036997441523913821"/>
     <V type="double" value="0"/>
    </Pos>
    <Normal>
     <V type="double" value="0"/>
     <V type="double" value="0"/>
     <V type="double" value="0"/>
    </Normal>
   </Vertex2>
   <Vertex2 ref_type="Vertex" ref_id="957">
    <Pos>
     <V type="double" value="12.264323266070974228"/>
     <V type="double" value="1.9051284943545685469"/>
     <V type="double" value="0"/>
    </Pos>
    <Normal>
     <V type="double" value="0"/>
     <V type="double" value="0"/>
     <V type="double" value="0"/>
    </Normal>
   </Vertex2>
   <Vertex2 ref_type="Vertex" ref_id="958">
    <Pos>
     <V type="double" value="12.324400567319763411"/>
     <V type="double" value="1.6302862364380312776"/>
     <V type="double" value="0"/>
    </Pos>
    <Normal>
     <V type="double" value="0"/>
     <V type="double" value="0"/>
     <V type="double" value="0"/>
    </Normal>
   </Vertex2>
   <Vertex2 ref_type="Vertex" ref_id="959">
    <Pos>
     <V type="double" value="8.1574461384421486088"/>
     <V type="double" value="8.2389304375590342033"/>
     <V type="double" value="0"/>
    </Pos>
    <Normal>
     <V type="double" value="0"/>
     <V type="double" value="0"/>
     <V type="double" value="0"/>
    </Normal>
   </Vertex2>
   <Vertex2 ref_type="Vertex" ref_id="960">
    <Pos>
     <V type="double" value="8.3338870936162674496"/>
     <V type="double" value="8.0549567372413655164"/>
     <V type="double" value="0"/>
    </Pos>
    <Normal>
     <V type="double" value="0"/>
     <V type="double" value="0"/>
     <V type="double" value="0"/>
    </Normal>
   </Vertex2>
   <Vertex2 ref_type="Vertex" ref_id="961">
    <Pos>
     <V type="double" value="8.5103280487903880669"/>
     <V type="double" value="7.8709830369236950531"/>
     <V type="double" value="0"/>
    </Pos>
    <Normal>
     <V type="double" value="0"/>
     <V type="double" value="0"/>
     <V type="double" value="0"/>
    </Normal>
   </Vertex2>
   <Vertex2 ref_type="Vertex" ref_id="962">
    <Pos>
     <V type="double" value="14.844023553526527692"/>
     <V type="double" value="12.305972318061298765"/>
     <V type="double" value="0"/>
    </Pos>
    <Normal>
     <V type="double" value="0"/>
     <V type="double" value="0"/>
     <V type="double" value="0"/>
    </Normal>
   </Vertex2>
   <Vertex2 ref_type="Vertex" ref_id="963">
    <Pos>
     <V type="double" value="6.8330689553282306647"/>
     <V type="double" value="5.2588491883652501713"/>
     <V type="double" value="0"/>
    </Pos>
    <Normal>
     <V type="double" value="0"/>
     <V type="double" value="0"/>
     <V type="double" value="0"/>
    </Normal>
   </Vertex2>
   <Vertex2 ref_type="Vertex" ref_id="964">
    <Pos>
     <V type="double" value="7.2067491890739141525"/>
     <V type="double" value="4.1132929889306177884"/>
     <V type="double" value="0"/>
    </Pos>
    <Normal>
     <V type="double" value="0"/>
     <V type="double" value="0"/>
     <V type="double" value="0"/>
    </Normal>
   </Vertex2>
   <Vertex2 ref_type="Vertex" ref_id="965">
    <Pos>
     <V type="double" value="6.8767033757113154024"/>
     <V type="double" value="7.0612985230564611072"/>
     <V type="double" value="0"/>
    </Pos>
    <Normal>
     <V type="double" value="0"/>
     <V type="double" value="0"/>
     <V type="double" value="0"/>
    </Normal>
   </Vertex2>
   <Vertex2 ref_type="Vertex" ref_id="966">
    <Pos>
     <V type="double" value="7.1150917790156373854"/>
     <V type="double" value="6.9787371859063522805"/>
     <V type="double" value="0"/>
    </Pos>
    <Normal>
     <V type="double" value="0"/>
     <V type="double" value="0"/>
     <V type="double" value="0"/>
    </Normal>
   </Vertex2>
   <Vertex2 ref_type="Vertex" ref_id="967">
    <Pos>
     <V type="double" value="7.3534801823199593684"/>
     <V type="double" value="6.8961758487562425657"/>
     <V type="double" value="0"/>
    </Pos>
    <Normal>
     <V type="double" value="0"/>
     <V type="double" value="0"/>
     <V type="double" value="0"/>
    </Normal>
   </Vertex2>
   <Vertex2 ref_type="Vertex" ref_id="968">
    <Pos>
     <V type="double" value="6.167996005328735265"/>
     <V type="double" value="9.3278747852153163223"/>
     <V type="double" value="0"/>
    </Pos>
    <Normal>
     <V type="double" value="0"/>
     <V type="double" value="0"/>
     <V type="double" value="0"/>
    </Normal>
   </Vertex2>
   <Vertex2 ref_type="Vertex" ref_id="969">
    <Pos>
     <V type="double" value="6.1457856506478627523"/>
     <V type="double" value="9.0417087108557367969"/>
     <V type="double" value="0"/>
    </Pos>
    <Normal>
     <V type="double" value="0"/>
     <V type="double" value="0"/>
     <V type="double" value="0"/>
    </Normal>
   </Vertex2>
   <Vertex2 ref_type="Vertex" ref_id="970">
    <Pos>
     <V type="double" value="6.1235752959669911277"/>
     <V type="double" value="8.755542636496159048"/>
     <V type="double" value="0"/>
    </Pos>
    <Normal>
     <V type="double" value="0"/>
     <V type="double" value="0"/>
     <V type="double" value="0"/>
    </Normal>
   </Vertex2>
   <Vertex2 ref_type="Vertex" ref_id="971">
    <Pos>
     <V type="double" value="7.6405033437373264249"/>
     <V type="double" value="2.5957266334681587949"/>
     <V type="double" value="0"/>
    </Pos>
    <Normal>
     <V type="double" value="0"/>
     <V type="double" value="0"/>
     <V type="double" value="0"/>
    </Normal>
   </Vertex2>
   <Vertex2 ref_type="Vertex" ref_id="972">
    <Pos>
     <V type="double" value="7.4170715634723709542"/>
     <V type="double" value="2.4325343366870342265"/>
     <V type="double" value="0"/>
    </Pos>
    <Normal>
     <V type="double" value="0"/>
     <V type="double" value="0"/>
     <V type="double" value="0"/>
    </Normal>
   </Vertex2>
   <Vertex2 ref_type="Vertex" ref_id="973">
    <Pos>
     <V type="double" value="7.1936397832074145953"/>
     <V type="double" value="2.2693420399059101022"/>
     <V type="double" value="0"/>
    </Pos>
    <Normal>
     <V type="double" value="0"/>
     <V type="double" value="0"/>
     <V type="double" value="0"/>
    </Normal>
   </Vertex2>
   <Vertex2 ref_type="Vertex" ref_id="974">
    <Pos>
     <V type="double" value="6.9702080029424591245"/>
     <V type="double" value="2.1061497431247855339"/>
     <V type="double" value="0"/>
    </Pos>
    <Normal>
     <V type="double" value="0"/>
     <V type="double" value="0"/>
     <V type="double" value="0"/>
    </Normal>
   </Vertex2>
   <Vertex2 ref_type="Vertex" ref_id="975">
    <Pos>
     <V type="double" value="4.7108538662318730772"/>
     <V type="double" value="3.7444644892747205311"/>
     <V type="double" value="0"/>
    </Pos>
    <Normal>
     <V type="double" value="0"/>
     <V type="double" value="0"/>
     <V type="double" value="0"/>
    </Normal>
   </Vertex2>
   <Vertex2 ref_type="Vertex" ref_id="976">
    <Pos>
     <V type="double" value="4.9375046657478955936"/>
     <V type="double" value="3.8779059200629566462"/>
     <V type="double" value="0"/>
    </Pos>
    <Normal>
     <V type="double" value="0"/>
     <V type="double" value="0"/>
     <V type="double" value="0"/>
    </Normal>
   </Vertex2>
   <Vertex2 ref_type="Vertex" ref_id="977">
    <Pos>
     <V type="double" value="10.533758952484479465"/>
     <V type="double" value="1.1352906763692451886"/>
     <V type="double" value="0"/>
    </Pos>
    <Normal>
     <V type="double" value="0"/>
     <V type="double" value="0"/>
     <V type="double" value="1"/>
    </Normal>
   </Vertex2>
   <Vertex2 ref_type="Vertex" ref_id="978">
    <Pos>
     <V type="double" value="13.811369210919034245"/>
     <V type="double" value="7.8829048685109652794"/>
     <V type="double" value="0"/>
    </Pos>
    <Normal>
     <V type="double" value="0"/>
     <V type="double" value="0"/>
     <V type="double" value="1"/>
    </Normal>
   </Vertex2>
   <Vertex2 ref_type="Vertex" ref_id="979">
    <Pos>
     <V type="double" value="12.904605990241666547"/>
     <V type="double" value="8.6472213262982897675"/>
     <V type="double" value="0"/>
    </Pos>
    <Normal>
     <V type="double" value="0"/>
     <V type="double" value="0"/>
     <V type="double" value="1"/>
    </Normal>
   </Vertex2>
   <Vertex2 ref_type="Vertex" ref_id="980">
    <Pos>
     <V type="double" value="12.22359532665048043"/>
     <V type="double" value="8.117888559892723066"/>
     <V type="double" value="0"/>
    </Pos>
    <Normal>
     <V type="double" value="0"/>
     <V type="double" value="0"/>
     <V type="double" value="1"/>
    </Normal>
   </Vertex2>
   <Vertex2 ref_type="Vertex" ref_id="981">
    <Pos>
     <V type="double" value="2.453833703511817621"/>
     <V type="double" value="6.6211888530502900352"/>
     <V type="double" value="0"/>
    </Pos>
    <Normal>
     <V type="double" value="0"/>
     <V type="double" value="0"/>
     <V type="double" value="0"/>
    </Normal>
   </Vertex2>
   <Vertex2 ref_type="Vertex" ref_id="982">
    <Pos>
     <V type="double" value="-0.8067074933649343027"/>
     <V type="double" value="2.5342472119300647471"/>
     <V type="double" value="0"/>
    </Pos>
    <Normal>
     <V type="double" value="0"/>
     <V type="double" value="0"/>
     <V type="double" value="1"/>
    </Normal>
   </Vertex2>
   <Vertex2 ref_type="Vertex" ref_id="983">
    <Pos>
     <V type="double" value="13.771054158119277133"/>
     <V type="double" value="7.6247529990280193957"/>
     <V type="double" value="0"/>
    </Pos>
    <Normal>
     <V type="double" value="0"/>
     <V type="double" value="0"/>
     <V type="double" value="0"/>
    </Normal>
   </Vertex2>
   <Vertex2 ref_type="Vertex" ref_id="984">
    <Pos>
     <V type="double" value="13.730739105319520021"/>
     <V type="double" value="7.3666011295450735119"/>
     <V type="double" value="0"/>
    </Pos>
    <Normal>
     <V type="double" value="0"/>
     <V type="double" value="0"/>
     <V type="double" value="0"/>
    </Normal>
   </Vertex2>
   <Vertex2 ref_type="Vertex" ref_id="985">
    <Pos>
     <V type="double" value="13.69042405251976291"/>
     <V type="double" value="7.1084492600621276281"/>
     <V type="double" value="0"/>
    </Pos>
    <Normal>
     <V type="double" value="0"/>
     <V type="double" value="0"/>
     <V type="double" value="0"/>
    </Normal>
   </Vertex2>
   <Vertex2 ref_type="Vertex" ref_id="986">
    <Pos>
     <V type="double" value="13.852452986857271"/>
     <V type="double" value="0.96308479218041098679"/>
     <V type="double" value="0"/>
    </Pos>
    <Normal>
     <V type="double" value="0"/>
     <V type="double" value="0"/>
     <V type="double" value="0"/>
    </Normal>
   </Vertex2>
   <Vertex2 ref_type="Vertex" ref_id="987">
    <Pos>
     <V type="double" value="11.169671283236640491"/>
     <V type="double" value="-0.32594761799751825748"/>
     <V type="double" value="0"/>
    </Pos>
    <Normal>
     <V type="double" value="0"/>
     <V type="double" value="0"/>
     <V type="double" value="0"/>
    </Normal>
   </Vertex2>
   <Vertex2 ref_type="Vertex" ref_id="988">
    <Pos>
     <V type="double" value="11.219115080079458124"/>
     <V type="double" value="-0.043360285918825014484"/>
     <V type="double" value="0"/>
    </Pos>
    <Normal>
     <V type="double" value="0"/>
     <V type="double" value="0"/>
     <V type="double" value="0"/>
    </Normal>
   </Vertex2>
   <Vertex2 ref_type="Vertex" ref_id="989">
    <Pos>
     <V type="double" value="11.268558876922273981"/>
     <V type="double" value="0.23922704615986822851"/>
     <V type="double" value="0"/>
    </Pos>
    <Normal>
     <V type="double" value="0"/>
     <V type="double" value="0"/>
     <V type="double" value="0"/>
    </Normal>
   </Vertex2>
   <Vertex2 ref_type="Vertex" ref_id="990">
    <Pos>
     <V type="double" value="15.050475690968717402"/>
     <V type="double" value="8.354474606326556696"/>
     <V type="double" value="0"/>
    </Pos>
    <Normal>
     <V type="double" value="0"/>
     <V type="double" value="0"/>
     <V type="double" value="0"/>
    </Normal>
   </Vertex2>
   <Vertex2 ref_type="Vertex" ref_id="991">
    <Pos>
     <V type="double" value="17.245130629367281472"/>
     <V type="double" value="4.6771112702275958739"/>
     <V type="double" value="0"/>
    </Pos>
    <Normal>
     <V type="double" value="0"/>
     <V type="double" value="0"/>
     <V type="double" value="0"/>
    </Normal>
   </Vertex2>
   <Vertex2 ref_type="Vertex" ref_id="992">
    <Pos>
     <V type="double" value="17.212718330091540508"/>
     <V type="double" value="4.3790284796122138644"/>
     <V type="double" value="0"/>
    </Pos>
    <Normal>
     <V type="double" value="0"/>
     <V type="double" value="0"/>
     <V type="double" value="0"/>
    </Normal>
   </Vertex2>
   <Vertex2 ref_type="Vertex" ref_id="993">
    <Pos>
     <V type="double" value="16.929494125646545655"/>
     <V type="double" value="3.9291415713991848513"/>
     <V type="double" value="0"/>
    </Pos>
    <Normal>
     <V type="double" value="0"/>
     <V type="double" value="0"/>
     <V type="double" value="0"/>
    </Normal>
   </Vertex2>
   <Vertex2 ref_type="Vertex" ref_id="994">
    <Pos>
     <V type="double" value="14.42535065375564507"/>
     <V type="double" value="12.273519042950713498"/>
     <V type="double" value="0"/>
    </Pos>
    <Normal>
     <V type="double" value="0"/>
     <V type="double" value="0"/>
     <V type="double" value="0"/>
    </Normal>
   </Vertex2>
   <Vertex2 ref_type="Vertex" ref_id="995">
    <Pos>
     <V type="double" value="17.402715279182061181"/>
     <V type="double" value="13.733890547934375803"/>
     <V type="double" value="0"/>
    </Pos>
    <Normal>
     <V type="double" value="0"/>
     <V type="double" value="0"/>
     <V type="double" value="0"/>
    </Normal>
   </Vertex2>
   <Vertex2 ref_type="Vertex" ref_id="996">
    <Pos>
     <V type="double" value="17.448719273114825512"/>
     <V type="double" value="13.44687916347628942"/>
     <V type="double" value="0"/>
    </Pos>
    <Normal>
     <V type="double" value="0"/>
     <V type="double" value="0"/>
     <V type="double" value="0"/>
    </Normal>
   </Vertex2>
   <Vertex2 ref_type="Vertex" ref_id="997">
    <Pos>
     <V type="double" value="15.312426132282940472"/>
     <V type="double" value="7.9643348208248223585"/>
     <V type="double" value="0"/>
    </Pos>
    <Normal>
     <V type="double" value="0"/>
     <V type="double" value="0"/>
     <V type="double" value="0"/>
    </Normal>
   </Vertex2>
   <Vertex2 ref_type="Vertex" ref_id="998">
    <Pos>
     <V type="double" value="15.358822697159569159"/>
     <V type="double" value="7.6822895726278082051"/>
     <V type="double" value="0"/>
    </Pos>
    <Normal>
     <V type="double" value="0"/>
     <V type="double" value="0"/>
     <V type="double" value="0"/>
    </Normal>
   </Vertex2>
   <Vertex2 ref_type="Vertex" ref_id="999">
    <Pos>
     <V type="double" value="15.405219262036197847"/>
     <V type="double" value="7.4002443244307940518"/>
     <V type="double" value="0"/>
    </Pos>
    <Normal>
     <V type="double" value="0"/>
     <V type="double" value="0"/>
     <V type="double" value="0"/>
    </Normal>
   </Vertex2>
   <Vertex2 ref_type="Vertex" ref_id="1000">
    <Pos>
     <V type="double" value="4.2429973216135703495"/>
     <V type="double" value="3.6821278699096873233"/>
     <V type="double" value="0"/>
    </Pos>
    <Normal>
     <V type="double" value="0"/>
     <V type="double" value="0"/>
     <V type="double" value="0"/>
    </Normal>
   </Vertex2>
   <Vertex2 ref_type="Vertex" ref_id="1001">
    <Pos>
     <V type="double" value="4.0017915765112901383"/>
     <V type="double" value="3.7532326813328902304"/>
     <V type="double" value="0"/>
    </Pos>
    <Normal>
     <V type="double" value="0"/>
     <V type="double" value="0"/>
     <V type="double" value="0"/>
    </Normal>
   </Vertex2>
   <Vertex2 ref_type="Vertex" ref_id="1002">
    <Pos>
     <V type="double" value="3.7605858314090094829"/>
     <V type="double" value="3.8243374927560926935"/>
     <V type="double" value="0"/>
    </Pos>
    <Normal>
     <V type="double" value="0"/>
     <V type="double" value="0"/>
     <V type="double" value="0"/>
    </Normal>
   </Vertex2>
   <Vertex2 ref_type="Vertex" ref_id="1003">
    <Pos>
     <V type="double" value="6.2432793770781316312"/>
     <V type="double" value="6.8317964468651588561"/>
     <V type="double" value="0"/>
    </Pos>
    <Normal>
     <V type="double" value="0"/>
     <V type="double" value="0"/>
     <V type="double" value="0"/>
    </Normal>
   </Vertex2>
   <Vertex2 ref_type="Vertex" ref_id="1004">
    <Pos>
     <V type="double" value="6.5718402402384796801"/>
     <V type="double" value="9.7593534324835111704"/>
     <V type="double" value="0"/>
    </Pos>
    <Normal>
     <V type="double" value="0"/>
     <V type="double" value="0"/>
     <V type="double" value="0"/>
    </Normal>
   </Vertex2>
   <Vertex2 ref_type="Vertex" ref_id="1005">
    <Pos>
     <V type="double" value="6.3810233001240428408"/>
     <V type="double" value="9.686697146029203509"/>
     <V type="double" value="0"/>
    </Pos>
    <Normal>
     <V type="double" value="0"/>
     <V type="double" value="0"/>
     <V type="double" value="0"/>
    </Normal>
   </Vertex2>
   <Vertex2 ref_type="Vertex" ref_id="1006">
    <Pos>
     <V type="double" value="17.494723267047589843"/>
     <V type="double" value="13.159867779018204814"/>
     <V type="double" value="0"/>
    </Pos>
    <Normal>
     <V type="double" value="0"/>
     <V type="double" value="0"/>
     <V type="double" value="0"/>
    </Normal>
   </Vertex2>
   <Vertex2 ref_type="Vertex" ref_id="1007">
    <Pos>
     <V type="double" value="17.281222940210110295"/>
     <V type="double" value="12.752143962354885787"/>
     <V type="double" value="0"/>
    </Pos>
    <Normal>
     <V type="double" value="0"/>
     <V type="double" value="0"/>
     <V type="double" value="0"/>
    </Normal>
   </Vertex2>
   <Vertex2 ref_type="Vertex" ref_id="1008">
    <Pos>
     <V type="double" value="6.2708990978592300536"/>
     <V type="double" value="14.398708509766674268"/>
     <V type="double" value="0"/>
    </Pos>
    <Normal>
     <V type="double" value="0"/>
     <V type="double" value="0"/>
     <V type="double" value="0"/>
    </Normal>
   </Vertex2>
   <Vertex2 ref_type="Vertex" ref_id="1009">
    <Pos>
     <V type="double" value="6.4796203692757377013"/>
     <V type="double" value="14.285981817547382278"/>
     <V type="double" value="0"/>
    </Pos>
    <Normal>
     <V type="double" value="0"/>
     <V type="double" value="0"/>
     <V type="double" value="0"/>
    </Normal>
   </Vertex2>
   <Vertex2 ref_type="Vertex" ref_id="1010">
    <Pos>
     <V type="double" value="0.37444826026587252343"/>
     <V type="double" value="6.6440934500894979209"/>
     <V type="double" value="0"/>
    </Pos>
    <Normal>
     <V type="double" value="0"/>
     <V type="double" value="0"/>
     <V type="double" value="0"/>
    </Normal>
   </Vertex2>
   <Vertex2 ref_type="Vertex" ref_id="1011">
    <Pos>
     <V type="double" value="-0.7336152032173451909"/>
     <V type="double" value="6.6348301162896650141"/>
     <V type="double" value="0"/>
    </Pos>
    <Normal>
     <V type="double" value="0"/>
     <V type="double" value="0"/>
     <V type="double" value="0"/>
    </Normal>
   </Vertex2>
   <Vertex2 ref_type="Vertex" ref_id="1012">
    <Pos>
     <V type="double" value="-0.52692373563892203059"/>
     <V type="double" value="6.7267739233069079319"/>
     <V type="double" value="0"/>
    </Pos>
    <Normal>
     <V type="double" value="0"/>
     <V type="double" value="0"/>
     <V type="double" value="0"/>
    </Normal>
   </Vertex2>
   <Vertex2 ref_type="Vertex" ref_id="1013">
    <Pos>
     <V type="double" value="14.7639503215617367"/>
     <V type="double" value="8.6825931129826656729"/>
     <V type="double" value="0"/>
    </Pos>
    <Normal>
     <V type="double" value="0"/>
     <V type="double" value="0"/>
     <V type="double" value="0"/>
    </Normal>
   </Vertex2>
   <Vertex2 ref_type="Vertex" ref_id="1014">
    <Pos>
     <V type="double" value="14.692978828592346829"/>
     <V type="double" value="8.9026170823340535776"/>
     <V type="double" value="0"/>
    </Pos>
    <Normal>
     <V type="double" value="0"/>
     <V type="double" value="0"/>
     <V type="double" value="0"/>
    </Normal>
   </Vertex2>
   <Vertex2 ref_type="Vertex" ref_id="1015">
    <Pos>
     <V type="double" value="17.021718619439866416"/>
     <V type="double" value="12.631431530149653142"/>
     <V type="double" value="0"/>
    </Pos>
    <Normal>
     <V type="double" value="0"/>
     <V type="double" value="0"/>
     <V type="double" value="0"/>
    </Normal>
   </Vertex2>
   <Vertex2 ref_type="Vertex" ref_id="1016">
    <Pos>
     <V type="double" value="16.762214298669618984"/>
     <V type="double" value="12.510719097944420497"/>
     <V type="double" value="0"/>
    </Pos>
    <Normal>
     <V type="double" value="0"/>
     <V type="double" value="0"/>
     <V type="double" value="0"/>
    </Normal>
   </Vertex2>
   <Vertex2 ref_type="Vertex" ref_id="1017">
    <Pos>
     <V type="double" value="8.2514356790870380109"/>
     <V type="double" value="6.8060145438197627854"/>
     <V type="double" value="0"/>
    </Pos>
    <Normal>
     <V type="double" value="0"/>
     <V type="double" value="0"/>
     <V type="double" value="0"/>
    </Normal>
   </Vertex2>
   <Vertex2 ref_type="Vertex" ref_id="1018">
    <Pos>
     <V type="double" value="8.4342259659411507045"/>
     <V type="double" value="6.9635372503336103733"/>
     <V type="double" value="0"/>
    </Pos>
    <Normal>
     <V type="double" value="0"/>
     <V type="double" value="0"/>
     <V type="double" value="0"/>
    </Normal>
   </Vertex2>
   <Vertex2 ref_type="Vertex" ref_id="1019">
    <Pos>
     <V type="double" value="8.6518926283798833765"/>
     <V type="double" value="7.4040346467267417196"/>
     <V type="double" value="0"/>
    </Pos>
    <Normal>
     <V type="double" value="0"/>
     <V type="double" value="0"/>
     <V type="double" value="0"/>
    </Normal>
   </Vertex2>
   <Vertex2 ref_type="Vertex" ref_id="1020">
    <Pos>
     <V type="double" value="5.5231179535958876414"/>
     <V type="double" value="12.97479091706455101"/>
     <V type="double" value="0"/>
    </Pos>
    <Normal>
     <V type="double" value="0"/>
     <V type="double" value="0"/>
     <V type="double" value="0"/>
    </Normal>
   </Vertex2>
   <Vertex2 ref_type="Vertex" ref_id="1021">
    <Pos>
     <V type="double" value="5.7322596098916118734"/>
     <V type="double" value="12.833414822296447255"/>
     <V type="double" value="0"/>
    </Pos>
    <Normal>
     <V type="double" value="0"/>
     <V type="double" value="0"/>
     <V type="double" value="0"/>
    </Normal>
   </Vertex2>
   <Vertex2 ref_type="Vertex" ref_id="1022">
    <Pos>
     <V type="double" value="12.732410058990179635"/>
     <V type="double" value="3.7966450194250502825"/>
     <V type="double" value="0"/>
    </Pos>
    <Normal>
     <V type="double" value="0"/>
     <V type="double" value="0"/>
     <V type="double" value="0"/>
    </Normal>
   </Vertex2>
   <Vertex2 ref_type="Vertex" ref_id="1023">
    <Pos>
     <V type="double" value="12.53510355489473227"/>
     <V type="double" value="3.9852770431224104897"/>
     <V type="double" value="0"/>
    </Pos>
    <Normal>
     <V type="double" value="0"/>
     <V type="double" value="0"/>
     <V type="double" value="0"/>
    </Normal>
   </Vertex2>
   <Vertex2 ref_type="Vertex" ref_id="1024">
    <Pos>
     <V type="double" value="12.337797050799284904"/>
     <V type="double" value="4.1739090668197711409"/>
     <V type="double" value="0"/>
    </Pos>
    <Normal>
     <V type="double" value="0"/>
     <V type="double" value="0"/>
     <V type="double" value="0"/>
    </Normal>
   </Vertex2>
   <Vertex2 ref_type="Vertex" ref_id="1025">
    <Pos>
     <V type="double" value="7.2593604723503393217"/>
     <V type="double" value="11.042151796992056845"/>
     <V type="double" value="0"/>
    </Pos>
    <Normal>
     <V type="double" value="0"/>
     <V type="double" value="0"/>
     <V type="double" value="0"/>
    </Normal>
   </Vertex2>
   <Vertex2 ref_type="Vertex" ref_id="1026">
    <Pos>
     <V type="double" value="14.622007335622956958"/>
     <V type="double" value="9.1226410516854397059"/>
     <V type="double" value="0"/>
    </Pos>
    <Normal>
     <V type="double" value="0"/>
     <V type="double" value="0"/>
     <V type="double" value="0"/>
    </Normal>
   </Vertex2>
   <Vertex2 ref_type="Vertex" ref_id="1027">
    <Pos>
     <V type="double" value="-0.3202322680604989813"/>
     <V type="double" value="6.8187177303241508497"/>
     <V type="double" value="0"/>
    </Pos>
    <Normal>
     <V type="double" value="0"/>
     <V type="double" value="0"/>
     <V type="double" value="0"/>
    </Normal>
   </Vertex2>
   <Vertex2 ref_type="Vertex" ref_id="1028">
    <Pos>
     <V type="double" value="-0.11060744693898864888"/>
     <V type="double" value="7.1525255043669497823"/>
     <V type="double" value="0"/>
    </Pos>
    <Normal>
     <V type="double" value="0"/>
     <V type="double" value="0"/>
     <V type="double" value="0"/>
    </Normal>
   </Vertex2>
   <Vertex2 ref_type="Vertex" ref_id="1029">
    <Pos>
     <V type="double" value="-0.10767409339590147677"/>
[truncated: 1,740,374 more chars]
