# Supplementary material for: Formation of polarity convergences underlying shoot outgrowths
Source: eLife. 2016 Aug 1;5:e18165. doi: 10.7554/eLife.18165 (PMC4969039; doi:10.7554/eLife.18165)
Supplement: Source code 3. — DOI: http://dx.doi.org/10.7554/eLife.18165.031 [file elife-18165-code3.zip › Source code 3_Fig. 7C/final_20.xml]

<!DOCTYPE VVEStorage>
<VVEStorage>
 <Time type="double" value="5136.0000000656864358"/>
 <T>
  <S>
   <Vertex1 ref_type="Vertex" ref_id="0">
    <Pos>
     <V type="double" value="18.088780143889639618"/>
     <V type="double" value="4.3879645460273062341"/>
     <V type="double" value="0"/>
    </Pos>
    <Normal>
     <V type="double" value="0"/>
     <V type="double" value="0"/>
     <V type="double" value="1"/>
    </Normal>
    <Polarity>
     <V type="double" value="0.1106641085301096894"/>
     <V type="double" value="0.99385786462815495224"/>
     <V type="double" value="0"/>
    </Polarity>
    <Area type="double" value="2.3539568942524309314"/>
    <Chem>
     <V type="double" value="1.6551457790027257477"/>
     <V type="double" value="1.2951933950148077912"/>
    </Chem>
    <type type="int" value="0"/>
   </Vertex1>
   <Vertex1 ref_type="Vertex" ref_id="1">
    <Pos>
     <V type="double" value="17.35609039473589732"/>
     <V type="double" value="5.8618137718192144803"/>
     <V type="double" value="0"/>
    </Pos>
    <Normal>
     <V type="double" value="0"/>
     <V type="double" value="0"/>
     <V type="double" value="1"/>
    </Normal>
    <Polarity>
     <V type="double" value="-0.27843146951860120453"/>
     <V type="double" value="0.96045609831043921023"/>
     <V type="double" value="0"/>
    </Polarity>
    <Area type="double" value="2.7660352050305738736"/>
    <Chem>
     <V type="double" value="1.5648294383210283875"/>
     <V type="double" value="1.2462963927675241305"/>
    </Chem>
    <type type="int" value="0"/>
   </Vertex1>
   <Vertex1 ref_type="Vertex" ref_id="2">
    <Pos>
     <V type="double" value="18.287857377221651944"/>
     <V type="double" value="7.4163848687278806082"/>
     <V type="double" value="0"/>
    </Pos>
    <Normal>
     <V type="double" value="0"/>
     <V type="double" value="0"/>
     <V type="double" value="1"/>
    </Normal>
    <Polarity>
     <V type="double" value="-0.62856930773686647829"/>
     <V type="double" value="0.77775357625098484604"/>
     <V type="double" value="0"/>
    </Polarity>
    <Area type="double" value="2.7921655274549772585"/>
    <Chem>
     <V type="double" value="1.5793101246618388434"/>
     <V type="double" value="1.2752067528236481486"/>
    </Chem>
    <type type="int" value="0"/>
   </Vertex1>
   <Vertex1 ref_type="Vertex" ref_id="3">
    <Pos>
     <V type="double" value="17.231416915109996069"/>
     <V type="double" value="8.7809855188343153287"/>
     <V type="double" value="0"/>
    </Pos>
    <Normal>
     <V type="double" value="0"/>
     <V type="double" value="0"/>
     <V type="double" value="1"/>
    </Normal>
    <Polarity>
     <V type="double" value="-0.9712107635270734729"/>
     <V type="double" value="0.23822185627930703156"/>
     <V type="double" value="0"/>
    </Polarity>
    <Area type="double" value="2.6079007923505606037"/>
    <Chem>
     <V type="double" value="1.6134539345856711012"/>
     <V type="double" value="1.2957435179328620212"/>
    </Chem>
    <type type="int" value="0"/>
   </Vertex1>
   <Vertex1 ref_type="Vertex" ref_id="4">
    <Pos>
     <V type="double" value="17.996085992381399166"/>
     <V type="double" value="10.459995850294884434"/>
     <V type="double" value="0"/>
    </Pos>
    <Normal>
     <V type="double" value="0"/>
     <V type="double" value="0"/>
     <V type="double" value="1"/>
    </Normal>
    <Polarity>
     <V type="double" value="-0.97415412617098207093"/>
     <V type="double" value="0.22588434754105993219"/>
     <V type="double" value="0"/>
    </Polarity>
    <Area type="double" value="2.3197742322092271827"/>
    <Chem>
     <V type="double" value="1.6366722213539182107"/>
     <V type="double" value="1.2993069103459227165"/>
    </Chem>
    <type type="int" value="0"/>
   </Vertex1>
   <Vertex1 ref_type="Vertex" ref_id="5">
    <Pos>
     <V type="double" value="7.8949087880432422537"/>
     <V type="double" value="4.3839223177383983554"/>
     <V type="double" value="0"/>
    </Pos>
    <Normal>
     <V type="double" value="0"/>
     <V type="double" value="0"/>
     <V type="double" value="1"/>
    </Normal>
    <Polarity>
     <V type="double" value="0.22550149681542236424"/>
     <V type="double" value="0.97424282134076001238"/>
     <V type="double" value="0"/>
    </Polarity>
    <Area type="double" value="2.8056467412094150404"/>
    <Chem>
     <V type="double" value="1.5135517498057140529"/>
     <V type="double" value="1.2747500338382937723"/>
    </Chem>
    <type type="int" value="0"/>
   </Vertex1>
   <Vertex1 ref_type="Vertex" ref_id="6">
    <Pos>
     <V type="double" value="6.9473726216375961684"/>
     <V type="double" value="6.037799417272826652"/>
     <V type="double" value="0"/>
    </Pos>
    <Normal>
     <V type="double" value="0"/>
     <V type="double" value="0"/>
     <V type="double" value="1"/>
    </Normal>
    <Polarity>
     <V type="double" value="-0.31406727079851054496"/>
     <V type="double" value="0.94940073173195682621"/>
     <V type="double" value="0"/>
    </Polarity>
    <Area type="double" value="2.8627379467661135948"/>
    <Chem>
     <V type="double" value="1.5403203037512287477"/>
     <V type="double" value="1.2684102363561182703"/>
    </Chem>
    <type type="int" value="0"/>
   </Vertex1>
   <Vertex1 ref_type="Vertex" ref_id="7">
    <Pos>
     <V type="double" value="7.7549537189920068059"/>
     <V type="double" value="7.531344011775644276"/>
     <V type="double" value="0"/>
    </Pos>
    <Normal>
     <V type="double" value="0"/>
     <V type="double" value="0"/>
     <V type="double" value="1"/>
    </Normal>
    <Polarity>
     <V type="double" value="0.38882349749238898085"/>
     <V type="double" value="0.92131226400053201075"/>
     <V type="double" value="0"/>
    </Polarity>
    <Area type="double" value="2.7217952694998004404"/>
    <Chem>
     <V type="double" value="1.5748155295543391219"/>
     <V type="double" value="1.2653877952925349781"/>
    </Chem>
    <type type="int" value="0"/>
   </Vertex1>
   <Vertex1 ref_type="Vertex" ref_id="8">
    <Pos>
     <V type="double" value="6.9797575428542977249"/>
     <V type="double" value="9.0220111577136137271"/>
     <V type="double" value="0"/>
    </Pos>
    <Normal>
     <V type="double" value="0"/>
     <V type="double" value="0"/>
     <V type="double" value="1"/>
    </Normal>
    <Polarity>
     <V type="double" value="0.64010414984018304541"/>
     <V type="double" value="0.76828814734927197705"/>
     <V type="double" value="0"/>
    </Polarity>
    <Area type="double" value="2.333454705865433354"/>
    <Chem>
     <V type="double" value="1.6646038816653878634"/>
     <V type="double" value="1.3133200044956876429"/>
    </Chem>
    <type type="int" value="0"/>
   </Vertex1>
   <Vertex1 ref_type="Vertex" ref_id="9">
    <Pos>
     <V type="double" value="7.6946358585762624216"/>
     <V type="double" value="10.565597772272839805"/>
     <V type="double" value="0"/>
    </Pos>
    <Normal>
     <V type="double" value="0"/>
     <V type="double" value="0"/>
     <V type="double" value="1"/>
    </Normal>
    <Polarity>
     <V type="double" value="0.2575056778325878204"/>
     <V type="double" value="0.96627678533843475162"/>
     <V type="double" value="0"/>
    </Polarity>
    <Area type="double" value="2.3895160075289285651"/>
    <Chem>
     <V type="double" value="1.6583079144622387968"/>
     <V type="double" value="1.276086215191618356"/>
    </Chem>
    <type type="int" value="0"/>
   </Vertex1>
   <Vertex1 ref_type="Vertex" ref_id="10">
    <Pos>
     <V type="double" value="12.914916463790657275"/>
     <V type="double" value="4.6222624564556484827"/>
     <V type="double" value="0"/>
    </Pos>
    <Normal>
     <V type="double" value="0"/>
     <V type="double" value="0"/>
     <V type="double" value="1"/>
    </Normal>
    <Polarity>
     <V type="double" value="-0.064502204056069725735"/>
     <V type="double" value="0.99791756456728886171"/>
     <V type="double" value="0"/>
    </Polarity>
    <Area type="double" value="2.6997871196651401782"/>
    <Chem>
     <V type="double" value="1.6175209484362278456"/>
     <V type="double" value="1.3236457925578857253"/>
    </Chem>
    <type type="int" value="0"/>
   </Vertex1>
   <Vertex1 ref_type="Vertex" ref_id="11">
    <Pos>
     <V type="double" value="12.204044951323345103"/>
     <V type="double" value="6.1880185094806483548"/>
     <V type="double" value="0"/>
    </Pos>
    <Normal>
     <V type="double" value="0"/>
     <V type="double" value="0"/>
     <V type="double" value="1"/>
    </Normal>
    <Polarity>
     <V type="double" value="-0.66098512010269427908"/>
     <V type="double" value="0.75039900786370106189"/>
     <V type="double" value="0"/>
    </Polarity>
    <Area type="double" value="2.679880871840867762"/>
    <Chem>
     <V type="double" value="1.6114311156993861296"/>
     <V type="double" value="1.3091597234622283086"/>
    </Chem>
    <type type="int" value="0"/>
   </Vertex1>
   <Vertex1 ref_type="Vertex" ref_id="12">
    <Pos>
     <V type="double" value="13.198809345144297822"/>
     <V type="double" value="7.63815408887679137"/>
     <V type="double" value="0"/>
    </Pos>
    <Normal>
     <V type="double" value="0"/>
     <V type="double" value="0"/>
     <V type="double" value="1"/>
    </Normal>
    <Polarity>
     <V type="double" value="-0.3748832425486762765"/>
     <V type="double" value="0.92707203304607910255"/>
     <V type="double" value="0"/>
    </Polarity>
    <Area type="double" value="2.8209426241087496301"/>
    <Chem>
     <V type="double" value="1.561365933265507433"/>
     <V type="double" value="1.2929233541596085733"/>
    </Chem>
    <type type="int" value="0"/>
   </Vertex1>
   <Vertex1 ref_type="Vertex" ref_id="13">
    <Pos>
     <V type="double" value="12.257831401326773957"/>
     <V type="double" value="9.1841187877376597726"/>
     <V type="double" value="0"/>
    </Pos>
    <Normal>
     <V type="double" value="0"/>
     <V type="double" value="0"/>
     <V type="double" value="1"/>
    </Normal>
    <Polarity>
     <V type="double" value="0.46912249964730606822"/>
     <V type="double" value="0.88313310453445426074"/>
     <V type="double" value="0"/>
    </Polarity>
    <Area type="double" value="2.5800472192959773565"/>
    <Chem>
     <V type="double" value="1.5921633443445113443"/>
     <V type="double" value="1.2945316184954769323"/>
    </Chem>
    <type type="int" value="0"/>
   </Vertex1>
   <Vertex1 ref_type="Vertex" ref_id="14">
    <Pos>
     <V type="double" value="13.069115444555581718"/>
     <V type="double" value="10.579419551710294911"/>
     <V type="double" value="0"/>
    </Pos>
    <Normal>
     <V type="double" value="0"/>
     <V type="double" value="0"/>
     <V type="double" value="1"/>
    </Normal>
    <Polarity>
     <V type="double" value="-0.23152199893119398966"/>
     <V type="double" value="0.97282966854989794125"/>
     <V type="double" value="0"/>
    </Polarity>
    <Area type="double" value="2.2264125952113889007"/>
    <Chem>
     <V type="double" value="1.6927800014745431056"/>
     <V type="double" value="1.3875756295174344057"/>
    </Chem>
    <type type="int" value="0"/>
   </Vertex1>
   <Vertex1 ref_type="Vertex" ref_id="15">
    <Pos>
     <V type="double" value="31.290497412510408282"/>
     <V type="double" value="11.987503263505562501"/>
     <V type="double" value="0"/>
    </Pos>
    <Normal>
     <V type="double" value="0"/>
     <V type="double" value="0"/>
     <V type="double" value="1"/>
    </Normal>
    <Polarity>
     <V type="double" value="-0.99923588046583178279"/>
     <V type="double" value="0.039085229814780519941"/>
     <V type="double" value="0"/>
    </Polarity>
    <Area type="double" value="2.8695508759982439884"/>
    <Chem>
     <V type="double" value="1.5609829206130823032"/>
     <V type="double" value="1.2286957505914331001"/>
    </Chem>
    <type type="int" value="0"/>
   </Vertex1>
   <Vertex1 ref_type="Vertex" ref_id="16">
    <Pos>
     <V type="double" value="31.957947304215416295"/>
     <V type="double" value="13.560596901548494841"/>
     <V type="double" value="0"/>
    </Pos>
    <Normal>
     <V type="double" value="0"/>
     <V type="double" value="0"/>
     <V type="double" value="1"/>
    </Normal>
    <Polarity>
     <V type="double" value="-0.99872799036169879194"/>
     <V type="double" value="-0.050422229899942168363"/>
     <V type="double" value="0"/>
    </Polarity>
    <Area type="double" value="2.4673719410477730207"/>
    <Chem>
     <V type="double" value="1.6673843881789709442"/>
     <V type="double" value="1.3328271076447941734"/>
    </Chem>
    <type type="int" value="0"/>
   </Vertex1>
   <Vertex1 ref_type="Vertex" ref_id="17">
    <Pos>
     <V type="double" value="31.164391185528121042"/>
     <V type="double" value="15.007539860054020409"/>
     <V type="double" value="0"/>
    </Pos>
    <Normal>
     <V type="double" value="0"/>
     <V type="double" value="0"/>
     <V type="double" value="1"/>
    </Normal>
    <Polarity>
     <V type="double" value="-0.99999285457846887049"/>
     <V type="double" value="-0.003780316389577252547"/>
     <V type="double" value="0"/>
    </Polarity>
    <Area type="double" value="2.3648970926321180031"/>
    <Chem>
     <V type="double" value="1.6715184783847276684"/>
     <V type="double" value="1.3514314606454156387"/>
    </Chem>
    <type type="int" value="0"/>
   </Vertex1>
   <Vertex1 ref_type="Vertex" ref_id="18">
    <Pos>
     <V type="double" value="31.920023890304854319"/>
     <V type="double" value="16.432815507661320709"/>
     <V type="double" value="0"/>
    </Pos>
    <Normal>
     <V type="double" value="0"/>
     <V type="double" value="0"/>
     <V type="double" value="1"/>
    </Normal>
    <Polarity>
     <V type="double" value="-0.99992419329940962491"/>
     <V type="double" value="0.012312906014612963815"/>
     <V type="double" value="0"/>
    </Polarity>
    <Area type="double" value="2.9133003415738025765"/>
    <Chem>
     <V type="double" value="1.5272751458625626331"/>
     <V type="double" value="1.2474705663950020895"/>
    </Chem>
    <type type="int" value="0"/>
   </Vertex1>
   <Vertex1 ref_type="Vertex" ref_id="19">
    <Pos>
     <V type="double" value="31.187983910159626788"/>
     <V type="double" value="18.073731196163461021"/>
     <V type="double" value="0"/>
    </Pos>
    <Normal>
     <V type="double" value="0"/>
     <V type="double" value="0"/>
     <V type="double" value="1"/>
    </Normal>
    <Polarity>
     <V type="double" value="0.13626457706791442193"/>
     <V type="double" value="0.99067248121490802948"/>
     <V type="double" value="0"/>
    </Polarity>
    <Area type="double" value="2.5801387063125473809"/>
    <Chem>
     <V type="double" value="1.6403878806343374919"/>
     <V type="double" value="1.2772781911984045777"/>
    </Chem>
    <type type="int" value="0"/>
   </Vertex1>
   <Vertex1 ref_type="Vertex" ref_id="20">
    <Pos>
     <V type="double" value="14.583701737699492185"/>
     <V type="double" value="19.598151785295065963"/>
     <V type="double" value="0"/>
    </Pos>
    <Normal>
     <V type="double" value="0"/>
     <V type="double" value="0"/>
     <V type="double" value="1"/>
    </Normal>
    <Polarity>
     <V type="double" value="0.98837764387448245884"/>
     <V type="double" value="-0.15201852876911736701"/>
     <V type="double" value="0"/>
    </Polarity>
    <Area type="double" value="2.8664165504190926015"/>
    <Chem>
     <V type="double" value="1.5283789900122854988"/>
     <V type="double" value="1.2325754116204352684"/>
    </Chem>
    <type type="int" value="0"/>
   </Vertex1>
   <Vertex1 ref_type="Vertex" ref_id="21">
    <Pos>
     <V type="double" value="13.871786207708099781"/>
     <V type="double" value="21.082185445936818979"/>
     <V type="double" value="0"/>
    </Pos>
    <Normal>
     <V type="double" value="0"/>
     <V type="double" value="0"/>
     <V type="double" value="1"/>
    </Normal>
    <Polarity>
     <V type="double" value="0.97701419955576651599"/>
     <V type="double" value="-0.21317423358934523003"/>
     <V type="double" value="0"/>
    </Polarity>
    <Area type="double" value="2.7766981538345389957"/>
    <Chem>
     <V type="double" value="1.5701033080451962665"/>
     <V type="double" value="1.2875714554636852327"/>
    </Chem>
    <type type="int" value="0"/>
   </Vertex1>
   <Vertex1 ref_type="Vertex" ref_id="22">
    <Pos>
     <V type="double" value="14.854578153543913643"/>
     <V type="double" value="22.362938409450556776"/>
     <V type="double" value="0"/>
    </Pos>
    <Normal>
     <V type="double" value="0"/>
     <V type="double" value="0"/>
     <V type="double" value="1"/>
    </Normal>
    <Polarity>
     <V type="double" value="0.98082587318356451167"/>
     <V type="double" value="0.19488613725377745833"/>
     <V type="double" value="0"/>
    </Polarity>
    <Area type="double" value="2.5386676298799439877"/>
    <Chem>
     <V type="double" value="1.5982180526036595669"/>
     <V type="double" value="1.2963557984040423587"/>
    </Chem>
    <type type="int" value="0"/>
   </Vertex1>
   <Vertex1 ref_type="Vertex" ref_id="23">
    <Pos>
     <V type="double" value="13.832283842743246183"/>
     <V type="double" value="24.024262228230934824"/>
     <V type="double" value="0"/>
    </Pos>
    <Normal>
     <V type="double" value="0"/>
     <V type="double" value="0"/>
     <V type="double" value="1"/>
    </Normal>
    <Polarity>
     <V type="double" value="0.99732775557600927829"/>
     <V type="double" value="0.073057155417658628527"/>
     <V type="double" value="0"/>
    </Polarity>
    <Area type="double" value="2.6023638197330978272"/>
    <Chem>
     <V type="double" value="1.5883492277488533428"/>
     <V type="double" value="1.2783020346097124786"/>
    </Chem>
    <type type="int" value="0"/>
   </Vertex1>
   <Vertex1 ref_type="Vertex" ref_id="24">
    <Pos>
     <V type="double" value="14.701367890446238818"/>
     <V type="double" value="25.643748236922302652"/>
     <V type="double" value="0"/>
    </Pos>
    <Normal>
     <V type="double" value="0"/>
     <V type="double" value="0"/>
     <V type="double" value="1"/>
    </Normal>
    <Polarity>
     <V type="double" value="0.99950126450904597242"/>
     <V type="double" value="0.031578825893598803931"/>
     <V type="double" value="0"/>
    </Polarity>
    <Area type="double" value="2.4856276604829723453"/>
    <Chem>
     <V type="double" value="1.6423830755401622739"/>
     <V type="double" value="1.2857906938493095517"/>
    </Chem>
    <type type="int" value="0"/>
   </Vertex1>
   <Vertex1 ref_type="Vertex" ref_id="25">
    <Pos>
     <V type="double" value="21.484961809787037623"/>
     <V type="double" value="19.365783145817363931"/>
     <V type="double" value="0"/>
    </Pos>
    <Normal>
     <V type="double" value="0"/>
     <V type="double" value="0"/>
     <V type="double" value="1"/>
    </Normal>
    <Polarity>
     <V type="double" value="0.23764363648972480769"/>
     <V type="double" value="0.97135240877651585212"/>
     <V type="double" value="0"/>
    </Polarity>
    <Area type="double" value="2.8589917451988595687"/>
    <Chem>
     <V type="double" value="1.5445187657571455286"/>
     <V type="double" value="1.2269989323366403688"/>
    </Chem>
    <type type="int" value="0"/>
   </Vertex1>
   <Vertex1 ref_type="Vertex" ref_id="26">
    <Pos>
     <V type="double" value="20.905334515946560003"/>
     <V type="double" value="20.966574081751414127"/>
     <V type="double" value="0"/>
    </Pos>
    <Normal>
     <V type="double" value="0"/>
     <V type="double" value="0"/>
     <V type="double" value="1"/>
    </Normal>
    <Polarity>
     <V type="double" value="-0.40261804970938475101"/>
     <V type="double" value="0.91536807135065145768"/>
     <V type="double" value="0"/>
    </Polarity>
    <Area type="double" value="2.4729171230249895608"/>
    <Chem>
     <V type="double" value="1.6963537873184717508"/>
     <V type="double" value="1.3056539807652725038"/>
    </Chem>
    <type type="int" value="0"/>
   </Vertex1>
   <Vertex1 ref_type="Vertex" ref_id="27">
    <Pos>
     <V type="double" value="21.485219088108575392"/>
     <V type="double" value="22.608330536942315092"/>
     <V type="double" value="0"/>
    </Pos>
    <Normal>
     <V type="double" value="0"/>
     <V type="double" value="0"/>
     <V type="double" value="1"/>
    </Normal>
    <Polarity>
     <V type="double" value="0.93660738796594866784"/>
     <V type="double" value="0.35038065130312623374"/>
     <V type="double" value="0"/>
    </Polarity>
    <Area type="double" value="2.1642399347983354296"/>
    <Chem>
     <V type="double" value="1.7645569121563604575"/>
     <V type="double" value="1.3499529389023006143"/>
    </Chem>
    <type type="int" value="0"/>
   </Vertex1>
   <Vertex1 ref_type="Vertex" ref_id="28">
    <Pos>
     <V type="double" value="20.76944049848316709"/>
     <V type="double" value="23.978923180744065036"/>
     <V type="double" value="0"/>
    </Pos>
    <Normal>
     <V type="double" value="0"/>
     <V type="double" value="0"/>
     <V type="double" value="1"/>
    </Normal>
    <Polarity>
     <V type="double" value="0.90416629222640676478"/>
     <V type="double" value="-0.42718065967638546576"/>
     <V type="double" value="0"/>
    </Polarity>
    <Area type="double" value="2.4274470519354172104"/>
    <Chem>
     <V type="double" value="1.7218372794746883425"/>
     <V type="double" value="1.2754580507100696796"/>
    </Chem>
    <type type="int" value="0"/>
   </Vertex1>
   <Vertex1 ref_type="Vertex" ref_id="29">
    <Pos>
     <V type="double" value="21.672113384906250388"/>
     <V type="double" value="25.380776940811315967"/>
     <V type="double" value="0"/>
    </Pos>
    <Normal>
     <V type="double" value="0"/>
     <V type="double" value="0"/>
     <V type="double" value="1"/>
    </Normal>
    <Polarity>
     <V type="double" value="0.68223959418764679175"/>
     <V type="double" value="-0.73112867275376003384"/>
     <V type="double" value="0"/>
    </Polarity>
    <Area type="double" value="2.6465227899477028473"/>
    <Chem>
     <V type="double" value="1.6022635370918738573"/>
     <V type="double" value="1.2944414737986589259"/>
    </Chem>
    <type type="int" value="0"/>
   </Vertex1>
   <Vertex1 ref_type="Vertex" ref_id="30">
    <Pos>
     <V type="double" value="-0.02310975789573396777"/>
     <V type="double" value="17.868167932991781299"/>
     <V type="double" value="0"/>
    </Pos>
    <Normal>
     <V type="double" value="0"/>
     <V type="double" value="0"/>
     <V type="double" value="1"/>
    </Normal>
    <Polarity>
     <V type="double" value="0.82014416887052443705"/>
     <V type="double" value="-0.57215692101702009253"/>
     <V type="double" value="0"/>
    </Polarity>
    <Area type="double" value="2.3624155810445666148"/>
    <Chem>
     <V type="double" value="1.6645100343854286606"/>
     <V type="double" value="1.4416124867330162296"/>
    </Chem>
    <type type="int" value="0"/>
   </Vertex1>
   <Vertex1 ref_type="Vertex" ref_id="31">
    <Pos>
     <V type="double" value="2.7478203109278989125"/>
     <V type="double" value="19.515416240261128422"/>
     <V type="double" value="0"/>
    </Pos>
    <Normal>
     <V type="double" value="0"/>
     <V type="double" value="0"/>
     <V type="double" value="1"/>
    </Normal>
    <Polarity>
     <V type="double" value="-0.036077057903110262838"/>
     <V type="double" value="0.99934901105322337944"/>
     <V type="double" value="0"/>
    </Polarity>
    <Area type="double" value="2.5476329388533951459"/>
    <Chem>
     <V type="double" value="1.6118020454760846327"/>
     <V type="double" value="1.3212941549156944632"/>
    </Chem>
    <type type="int" value="0"/>
   </Vertex1>
   <Vertex1 ref_type="Vertex" ref_id="32">
    <Pos>
     <V type="double" value="1.7388254289066089608"/>
     <V type="double" value="20.890036313728774786"/>
     <V type="double" value="0"/>
    </Pos>
    <Normal>
     <V type="double" value="0"/>
     <V type="double" value="0"/>
     <V type="double" value="1"/>
    </Normal>
    <Polarity>
     <V type="double" value="0.22723658598425319766"/>
     <V type="double" value="0.97383958329399467058"/>
     <V type="double" value="0"/>
    </Polarity>
    <Area type="double" value="2.6881080052473067532"/>
    <Chem>
     <V type="double" value="1.615196252005433486"/>
     <V type="double" value="1.2825317492128860408"/>
    </Chem>
    <type type="int" value="0"/>
   </Vertex1>
   <Vertex1 ref_type="Vertex" ref_id="33">
    <Pos>
     <V type="double" value="33.005318642359625869"/>
     <V type="double" value="26.980295684112178378"/>
     <V type="double" value="0"/>
    </Pos>
    <Normal>
     <V type="double" value="0"/>
     <V type="double" value="0"/>
     <V type="double" value="1"/>
    </Normal>
    <Polarity>
     <V type="double" value="-0.65611328106394628534"/>
     <V type="double" value="0.75466241619117557793"/>
     <V type="double" value="0"/>
    </Polarity>
    <Area type="double" value="2.5332735839154238988"/>
    <Chem>
     <V type="double" value="1.6564571569675674567"/>
     <V type="double" value="1.329189794693919735"/>
    </Chem>
    <type type="int" value="0"/>
   </Vertex1>
   <Vertex1 ref_type="Vertex" ref_id="34">
    <Pos>
     <V type="double" value="33.8221216445845414"/>
     <V type="double" value="28.634587075710395965"/>
     <V type="double" value="0"/>
    </Pos>
    <Normal>
     <V type="double" value="0"/>
     <V type="double" value="0"/>
     <V type="double" value="1"/>
    </Normal>
    <Polarity>
     <V type="double" value="-0.9022466598228348067"/>
     <V type="double" value="-0.43122032053062814283"/>
     <V type="double" value="0"/>
    </Polarity>
    <Area type="double" value="2.5685347861128229319"/>
    <Chem>
     <V type="double" value="1.7406383956105122568"/>
     <V type="double" value="1.4613297308510115879"/>
    </Chem>
    <type type="int" value="0"/>
   </Vertex1>
   <Vertex1 ref_type="Vertex" ref_id="35">
    <Pos>
     <V type="double" value="29.505297716322779422"/>
     <V type="double" value="11.89006423435130344"/>
     <V type="double" value="0"/>
    </Pos>
    <Normal>
     <V type="double" value="0"/>
     <V type="double" value="0"/>
     <V type="double" value="1"/>
    </Normal>
    <Polarity>
     <V type="double" value="-0.81744902983831801979"/>
     <V type="double" value="-0.57600094063846163372"/>
     <V type="double" value="0"/>
    </Polarity>
    <Area type="double" value="2.8400159802538582632"/>
    <Chem>
     <V type="double" value="1.6444090877592185684"/>
     <V type="double" value="1.305149394673513763"/>
    </Chem>
    <type type="int" value="0"/>
   </Vertex1>
   <Vertex1 ref_type="Vertex" ref_id="36">
    <Pos>
     <V type="double" value="30.285081253739750906"/>
     <V type="double" value="13.457071406144406112"/>
     <V type="double" value="0"/>
    </Pos>
    <Normal>
     <V type="double" value="0"/>
     <V type="double" value="0"/>
     <V type="double" value="1"/>
    </Normal>
    <Polarity>
     <V type="double" value="-0.932397087824300419"/>
     <V type="double" value="-0.36143556910847041141"/>
     <V type="double" value="0"/>
    </Polarity>
    <Area type="double" value="2.5288562497335789203"/>
    <Chem>
     <V type="double" value="1.6050833718979209408"/>
     <V type="double" value="1.3076716088311242103"/>
    </Chem>
    <type type="int" value="0"/>
   </Vertex1>
   <Vertex1 ref_type="Vertex" ref_id="37">
    <Pos>
     <V type="double" value="29.449743494939500721"/>
     <V type="double" value="14.883829617000678525"/>
     <V type="double" value="0"/>
    </Pos>
    <Normal>
     <V type="double" value="0"/>
     <V type="double" value="0"/>
     <V type="double" value="1"/>
    </Normal>
    <Polarity>
     <V type="double" value="-0.15832204260824070396"/>
     <V type="double" value="0.98738752818959307778"/>
     <V type="double" value="0"/>
    </Polarity>
    <Area type="double" value="2.4117019010210722918"/>
    <Chem>
     <V type="double" value="1.6286078647987516366"/>
     <V type="double" value="1.3041283853281873117"/>
    </Chem>
    <type type="int" value="0"/>
   </Vertex1>
   <Vertex1 ref_type="Vertex" ref_id="38">
    <Pos>
     <V type="double" value="30.175245080919818719"/>
     <V type="double" value="16.471019081293274411"/>
     <V type="double" value="0"/>
    </Pos>
    <Normal>
     <V type="double" value="0"/>
     <V type="double" value="0"/>
     <V type="double" value="1"/>
    </Normal>
    <Polarity>
     <V type="double" value="-0.39382129341938326705"/>
     <V type="double" value="0.91918702604501767439"/>
     <V type="double" value="0"/>
    </Polarity>
    <Area type="double" value="2.4831201407630469902"/>
    <Chem>
     <V type="double" value="1.6653489970987849222"/>
     <V type="double" value="1.32673419268174686"/>
    </Chem>
    <type type="int" value="0"/>
   </Vertex1>
   <Vertex1 ref_type="Vertex" ref_id="39">
    <Pos>
     <V type="double" value="29.592609127072801556"/>
     <V type="double" value="17.902305781459933343"/>
     <V type="double" value="0"/>
    </Pos>
    <Normal>
     <V type="double" value="0"/>
     <V type="double" value="0"/>
     <V type="double" value="1"/>
    </Normal>
    <Polarity>
     <V type="double" value="0.31414455394054963122"/>
     <V type="double" value="0.9493751625303314956"/>
     <V type="double" value="0"/>
    </Polarity>
    <Area type="double" value="2.345215202344147265"/>
    <Chem>
     <V type="double" value="1.6111814924556895345"/>
     <V type="double" value="1.2985276971317749606"/>
    </Chem>
    <type type="int" value="0"/>
   </Vertex1>
   <Vertex1 ref_type="Vertex" ref_id="40">
    <Pos>
     <V type="double" value="-0.10583117037318265363"/>
     <V type="double" value="8.8088630256224753623"/>
     <V type="double" value="0"/>
    </Pos>
    <Normal>
     <V type="double" value="0"/>
     <V type="double" value="0"/>
     <V type="double" value="1"/>
    </Normal>
    <Polarity>
     <V type="double" value="0.49161328268072490566"/>
     <V type="double" value="0.87081363120468080474"/>
     <V type="double" value="0"/>
    </Polarity>
    <Area type="double" value="2.570387464440440084"/>
    <Chem>
     <V type="double" value="1.6762521890094774779"/>
     <V type="double" value="1.3857045165592285496"/>
    </Chem>
    <type type="int" value="0"/>
   </Vertex1>
   <Vertex1 ref_type="Vertex" ref_id="41">
    <Pos>
     <V type="double" value="-0.005896897762356458246"/>
     <V type="double" value="0.019455856311042341728"/>
     <V type="double" value="0"/>
    </Pos>
    <Normal>
     <V type="double" value="0"/>
     <V type="double" value="0"/>
     <V type="double" value="1"/>
    </Normal>
    <Polarity>
     <V type="double" value="0.86554784194799683217"/>
     <V type="double" value="0.50082625060909624626"/>
     <V type="double" value="0"/>
    </Polarity>
    <Area type="double" value="2.7942330013234553121"/>
    <Chem>
     <V type="double" value="1.6077874779051823939"/>
     <V type="double" value="1.3854234481904681431"/>
    </Chem>
    <type type="int" value="0"/>
   </Vertex1>
   <Vertex1 ref_type="Vertex" ref_id="42">
    <Pos>
     <V type="double" value="3.4729991106734399153"/>
     <V type="double" value="14.974186478373058051"/>
     <V type="double" value="0"/>
    </Pos>
    <Normal>
     <V type="double" value="0"/>
     <V type="double" value="0"/>
     <V type="double" value="1"/>
    </Normal>
    <Polarity>
     <V type="double" value="-0.026457638081995017015"/>
     <V type="double" value="0.99964993542095637036"/>
     <V type="double" value="0"/>
    </Polarity>
    <Area type="double" value="2.8106807053966034182"/>
    <Chem>
     <V type="double" value="1.6290715447596926246"/>
     <V type="double" value="1.2537537906625890738"/>
    </Chem>
    <type type="int" value="0"/>
   </Vertex1>
   <Vertex1 ref_type="Vertex" ref_id="43">
    <Pos>
     <V type="double" value="4.2751553910084014731"/>
     <V type="double" value="16.507419082304576108"/>
     <V type="double" value="0"/>
    </Pos>
    <Normal>
     <V type="double" value="0"/>
     <V type="double" value="0"/>
     <V type="double" value="1"/>
    </Normal>
    <Polarity>
     <V type="double" value="0.29609187462836861204"/>
     <V type="double" value="0.95515946405773444194"/>
     <V type="double" value="0"/>
    </Polarity>
    <Area type="double" value="2.7464929327373321932"/>
    <Chem>
     <V type="double" value="1.5862369712025781165"/>
     <V type="double" value="1.2744423484945375247"/>
    </Chem>
    <type type="int" value="0"/>
   </Vertex1>
   <Vertex1 ref_type="Vertex" ref_id="44">
    <Pos>
     <V type="double" value="3.4780526852224733503"/>
     <V type="double" value="18.079519813605912759"/>
     <V type="double" value="0"/>
    </Pos>
    <Normal>
     <V type="double" value="0"/>
     <V type="double" value="0"/>
     <V type="double" value="1"/>
    </Normal>
    <Polarity>
     <V type="double" value="-0.19199771652891356455"/>
     <V type="double" value="0.98139537233863261001"/>
     <V type="double" value="0"/>
    </Polarity>
    <Area type="double" value="2.9311418752783331421"/>
    <Chem>
     <V type="double" value="1.5173701096384146769"/>
     <V type="double" value="1.2548560472692489309"/>
    </Chem>
    <type type="int" value="0"/>
   </Vertex1>
   <Vertex1 ref_type="Vertex" ref_id="45">
    <Pos>
     <V type="double" value="4.4281118675003163787"/>
     <V type="double" value="19.498253496214804414"/>
     <V type="double" value="0"/>
    </Pos>
    <Normal>
     <V type="double" value="0"/>
     <V type="double" value="0"/>
     <V type="double" value="1"/>
    </Normal>
    <Polarity>
     <V type="double" value="0.29291972180778430568"/>
     <V type="double" value="0.95613703859648191408"/>
     <V type="double" value="0"/>
    </Polarity>
    <Area type="double" value="2.3404411364108357319"/>
    <Chem>
     <V type="double" value="1.6453934605663886881"/>
     <V type="double" value="1.3743114107757832265"/>
    </Chem>
    <type type="int" value="0"/>
   </Vertex1>
   <Vertex1 ref_type="Vertex" ref_id="46">
    <Pos>
     <V type="double" value="27.688957767627087492"/>
     <V type="double" value="27.249584948450067401"/>
     <V type="double" value="0"/>
    </Pos>
    <Normal>
     <V type="double" value="0"/>
     <V type="double" value="0"/>
     <V type="double" value="1"/>
    </Normal>
    <Polarity>
     <V type="double" value="0.41304613931463629584"/>
     <V type="double" value="-0.91071010030485222142"/>
     <V type="double" value="0"/>
    </Polarity>
    <Area type="double" value="2.4466211015565115794"/>
    <Chem>
     <V type="double" value="1.6889177196610112297"/>
     <V type="double" value="1.3784835915700988096"/>
    </Chem>
    <type type="int" value="0"/>
   </Vertex1>
   <Vertex1 ref_type="Vertex" ref_id="47">
    <Pos>
     <V type="double" value="28.634825914839360905"/>
     <V type="double" value="28.601105969429351461"/>
     <V type="double" value="0"/>
    </Pos>
    <Normal>
     <V type="double" value="0"/>
     <V type="double" value="0"/>
     <V type="double" value="1"/>
    </Normal>
    <Polarity>
     <V type="double" value="0.91064122321411256067"/>
     <V type="double" value="-0.41319797020690302025"/>
     <V type="double" value="0"/>
    </Polarity>
    <Area type="double" value="2.246064649904019106"/>
    <Chem>
     <V type="double" value="1.7200735152862933752"/>
     <V type="double" value="1.474589395689793303"/>
    </Chem>
    <type type="int" value="0"/>
   </Vertex1>
   <Vertex1 ref_type="Vertex" ref_id="48">
    <Pos>
     <V type="double" value="29.313087989875100448"/>
     <V type="double" value="-0.0060859125883854893815"/>
     <V type="double" value="0"/>
    </Pos>
    <Normal>
     <V type="double" value="0"/>
     <V type="double" value="0"/>
     <V type="double" value="1"/>
    </Normal>
    <Polarity>
     <V type="double" value="0.40287325290971337521"/>
     <V type="double" value="0.91525577959931292416"/>
     <V type="double" value="0"/>
    </Polarity>
    <Area type="double" value="2.7637645793396967697"/>
    <Chem>
     <V type="double" value="1.6106992722563691078"/>
     <V type="double" value="1.3446609150189188231"/>
    </Chem>
    <type type="int" value="0"/>
   </Vertex1>
   <Vertex1 ref_type="Vertex" ref_id="49">
    <Pos>
     <V type="double" value="30.419959326605962247"/>
     <V type="double" value="1.3091150165151284046"/>
     <V type="double" value="0"/>
    </Pos>
    <Normal>
     <V type="double" value="0"/>
     <V type="double" value="0"/>
     <V type="double" value="1"/>
    </Normal>
    <Polarity>
     <V type="double" value="-0.050530154279348850344"/>
     <V type="double" value="0.99872253579685743574"/>
     <V type="double" value="0"/>
    </Polarity>
    <Area type="double" value="2.8426726596869529295"/>
    <Chem>
     <V type="double" value="1.5436206372216323413"/>
     <V type="double" value="1.2210037161068119094"/>
    </Chem>
    <type type="int" value="0"/>
   </Vertex1>
   <Vertex1 ref_type="Vertex" ref_id="50">
    <Pos>
     <V type="double" value="29.570484562311790455"/>
     <V type="double" value="2.8681529297080818885"/>
     <V type="double" value="0"/>
    </Pos>
    <Normal>
     <V type="double" value="0"/>
     <V type="double" value="0"/>
     <V type="double" value="1"/>
    </Normal>
    <Polarity>
     <V type="double" value="0.32870632646100039764"/>
     <V type="double" value="0.94443218440738985198"/>
     <V type="double" value="0"/>
    </Polarity>
    <Area type="double" value="2.7187353767125621573"/>
    <Chem>
     <V type="double" value="1.5850499675001341604"/>
     <V type="double" value="1.3295683164125866593"/>
    </Chem>
    <type type="int" value="0"/>
   </Vertex1>
   <Vertex1 ref_type="Vertex" ref_id="51">
    <Pos>
     <V type="double" value="31.956893110793522794"/>
     <V type="double" value="4.6970703427455191559"/>
     <V type="double" value="0"/>
    </Pos>
    <Normal>
     <V type="double" value="0"/>
     <V type="double" value="0"/>
     <V type="double" value="1"/>
    </Normal>
    <Polarity>
     <V type="double" value="-0.85272473948428262336"/>
     <V type="double" value="0.52236052556779444256"/>
     <V type="double" value="0"/>
    </Polarity>
    <Area type="double" value="2.7205029468577288654"/>
    <Chem>
     <V type="double" value="1.5923035442002302364"/>
     <V type="double" value="1.2137917768651955708"/>
    </Chem>
    <type type="int" value="0"/>
   </Vertex1>
   <Vertex1 ref_type="Vertex" ref_id="52">
    <Pos>
     <V type="double" value="30.957936684194741872"/>
     <V type="double" value="6.1121270635852251729"/>
     <V type="double" value="0"/>
    </Pos>
    <Normal>
     <V type="double" value="0"/>
     <V type="double" value="0"/>
     <V type="double" value="1"/>
    </Normal>
    <Polarity>
     <V type="double" value="-0.88758609651759301507"/>
     <V type="double" value="0.46064185792072998016"/>
     <V type="double" value="0"/>
    </Polarity>
    <Area type="double" value="2.5862038131408704444"/>
    <Chem>
     <V type="double" value="1.6093609933851396043"/>
     <V type="double" value="1.2842238985019835962"/>
    </Chem>
    <type type="int" value="0"/>
   </Vertex1>
   <Vertex1 ref_type="Vertex" ref_id="53">
    <Pos>
     <V type="double" value="32.043719468630854408"/>
     <V type="double" value="7.410073535737470074"/>
     <V type="double" value="0"/>
    </Pos>
    <Normal>
     <V type="double" value="0"/>
     <V type="double" value="0"/>
     <V type="double" value="1"/>
    </Normal>
    <Polarity>
     <V type="double" value="0.65860253717649597238"/>
     <V type="double" value="-0.75249099531136065533"/>
     <V type="double" value="0"/>
    </Polarity>
    <Area type="double" value="2.5902675538538311173"/>
    <Chem>
     <V type="double" value="1.6009377804035656023"/>
     <V type="double" value="1.300793037151053877"/>
    </Chem>
    <type type="int" value="0"/>
   </Vertex1>
   <Vertex1 ref_type="Vertex" ref_id="54">
    <Pos>
     <V type="double" value="31.430102771277351081"/>
     <V type="double" value="8.9518602922605179373"/>
     <V type="double" value="0"/>
    </Pos>
    <Normal>
     <V type="double" value="0"/>
     <V type="double" value="0"/>
     <V type="double" value="1"/>
    </Normal>
    <Polarity>
     <V type="double" value="0.88814970287546568528"/>
     <V type="double" value="-0.45955424628896868189"/>
     <V type="double" value="0"/>
    </Polarity>
    <Area type="double" value="2.679642008993354807"/>
    <Chem>
     <V type="double" value="1.6349991785934896438"/>
     <V type="double" value="1.2795500624924176503"/>
    </Chem>
    <type type="int" value="0"/>
   </Vertex1>
   <Vertex1 ref_type="Vertex" ref_id="55">
    <Pos>
     <V type="double" value="32.274881078773233867"/>
     <V type="double" value="10.64003778625837171"/>
     <V type="double" value="0"/>
    </Pos>
    <Normal>
     <V type="double" value="0"/>
     <V type="double" value="0"/>
     <V type="double" value="1"/>
    </Normal>
    <Polarity>
     <V type="double" value="0.060178611048063886113"/>
     <V type="double" value="0.99818762503465541247"/>
     <V type="double" value="0"/>
    </Polarity>
    <Area type="double" value="2.7802129970053637287"/>
    <Chem>
     <V type="double" value="1.5869158128960398901"/>
     <V type="double" value="1.229627608043764031"/>
    </Chem>
    <type type="int" value="0"/>
   </Vertex1>
   <Vertex1 ref_type="Vertex" ref_id="56">
    <Pos>
     <V type="double" value="25.80836446725112765"/>
     <V type="double" value="12.050469009628072214"/>
     <V type="double" value="0"/>
    </Pos>
    <Normal>
     <V type="double" value="0"/>
     <V type="double" value="0"/>
     <V type="double" value="1"/>
    </Normal>
    <Polarity>
     <V type="double" value="0.49903542159198283068"/>
     <V type="double" value="0.86658158761683368176"/>
     <V type="double" value="0"/>
    </Polarity>
    <Area type="double" value="2.7091799517645771544"/>
    <Chem>
     <V type="double" value="1.5709893915864581171"/>
     <V type="double" value="1.2683571413060068522"/>
    </Chem>
    <type type="int" value="0"/>
   </Vertex1>
   <Vertex1 ref_type="Vertex" ref_id="57">
    <Pos>
     <V type="double" value="26.780162291787931395"/>
     <V type="double" value="13.550114705256774528"/>
     <V type="double" value="0"/>
    </Pos>
    <Normal>
     <V type="double" value="0"/>
     <V type="double" value="0"/>
     <V type="double" value="1"/>
    </Normal>
    <Polarity>
     <V type="double" value="-0.23532056784455407383"/>
     <V type="double" value="0.97191781049084413624"/>
     <V type="double" value="0"/>
    </Polarity>
    <Area type="double" value="2.863473769324743845"/>
    <Chem>
     <V type="double" value="1.5514896003287763637"/>
     <V type="double" value="1.2705549026249078892"/>
    </Chem>
    <type type="int" value="0"/>
   </Vertex1>
   <Vertex1 ref_type="Vertex" ref_id="58">
    <Pos>
     <V type="double" value="25.871649190911636396"/>
     <V type="double" value="15.072759786109267921"/>
     <V type="double" value="0"/>
    </Pos>
    <Normal>
     <V type="double" value="0"/>
     <V type="double" value="0"/>
     <V type="double" value="1"/>
    </Normal>
    <Polarity>
     <V type="double" value="0.21959731984625849299"/>
     <V type="double" value="0.97559059913282286658"/>
     <V type="double" value="0"/>
    </Polarity>
    <Area type="double" value="1.9692705535001007178"/>
    <Chem>
     <V type="double" value="1.750317748352742564"/>
     <V type="double" value="1.3854373208167178877"/>
    </Chem>
    <type type="int" value="0"/>
   </Vertex1>
   <Vertex1 ref_type="Vertex" ref_id="59">
    <Pos>
     <V type="double" value="26.787108512311366582"/>
     <V type="double" value="16.318619361693155412"/>
     <V type="double" value="0"/>
    </Pos>
    <Normal>
     <V type="double" value="0"/>
     <V type="double" value="0"/>
     <V type="double" value="1"/>
    </Normal>
    <Polarity>
     <V type="double" value="0.3128418395943391439"/>
     <V type="double" value="0.94980523445558551199"/>
     <V type="double" value="0"/>
    </Polarity>
    <Area type="double" value="2.4748731857710910553"/>
    <Chem>
     <V type="double" value="1.6037191687428513642"/>
     <V type="double" value="1.2359856875025732048"/>
    </Chem>
    <type type="int" value="0"/>
   </Vertex1>
   <Vertex1 ref_type="Vertex" ref_id="60">
    <Pos>
     <V type="double" value="25.955656625931418091"/>
     <V type="double" value="17.843095581912834291"/>
     <V type="double" value="0"/>
    </Pos>
    <Normal>
     <V type="double" value="0"/>
     <V type="double" value="0"/>
     <V type="double" value="1"/>
    </Normal>
    <Polarity>
     <V type="double" value="0.68806803833648289004"/>
     <V type="double" value="0.72564617729288993786"/>
     <V type="double" value="0"/>
    </Polarity>
    <Area type="double" value="2.6017338675986327878"/>
    <Chem>
     <V type="double" value="1.635579710494278638"/>
     <V type="double" value="1.2490039859568942138"/>
    </Chem>
    <type type="int" value="0"/>
   </Vertex1>
   <Vertex1 ref_type="Vertex" ref_id="61">
    <Pos>
     <V type="double" value="20.620485437575482024"/>
     <V type="double" value="12.08639569982635642"/>
     <V type="double" value="0"/>
    </Pos>
    <Normal>
     <V type="double" value="0"/>
     <V type="double" value="0"/>
     <V type="double" value="1"/>
    </Normal>
    <Polarity>
     <V type="double" value="-0.18677211271018573369"/>
     <V type="double" value="-0.98240326644091202635"/>
     <V type="double" value="0"/>
    </Polarity>
    <Area type="double" value="2.5840526331712290187"/>
    <Chem>
     <V type="double" value="1.621100745410644528"/>
     <V type="double" value="1.3412490799605736314"/>
    </Chem>
    <type type="int" value="0"/>
   </Vertex1>
   <Vertex1 ref_type="Vertex" ref_id="62">
    <Pos>
     <V type="double" value="21.50732759043196296"/>
     <V type="double" value="13.584703732932105424"/>
     <V type="double" value="0"/>
    </Pos>
    <Normal>
     <V type="double" value="0"/>
     <V type="double" value="0"/>
     <V type="double" value="1"/>
    </Normal>
    <Polarity>
     <V type="double" value="0.11142224270393054353"/>
     <V type="double" value="-0.99377315511681352245"/>
     <V type="double" value="0"/>
    </Polarity>
    <Area type="double" value="2.7599103497462755819"/>
    <Chem>
     <V type="double" value="1.5976587163481155152"/>
     <V type="double" value="1.3209445974054387918"/>
    </Chem>
    <type type="int" value="0"/>
   </Vertex1>
   <Vertex1 ref_type="Vertex" ref_id="63">
    <Pos>
     <V type="double" value="20.61338260986354598"/>
     <V type="double" value="14.930708162698943298"/>
     <V type="double" value="0"/>
    </Pos>
    <Normal>
     <V type="double" value="0"/>
     <V type="double" value="0"/>
     <V type="double" value="1"/>
    </Normal>
    <Polarity>
     <V type="double" value="0.34967237407985579667"/>
     <V type="double" value="-0.93687204612228525136"/>
     <V type="double" value="0"/>
    </Polarity>
    <Area type="double" value="2.6991872170869637415"/>
    <Chem>
     <V type="double" value="1.6179503776554382544"/>
     <V type="double" value="1.3208967608200006261"/>
    </Chem>
    <type type="int" value="0"/>
   </Vertex1>
   <Vertex1 ref_type="Vertex" ref_id="64">
    <Pos>
     <V type="double" value="21.767037855539303592"/>
     <V type="double" value="16.462926222743284654"/>
     <V type="double" value="0"/>
    </Pos>
    <Normal>
     <V type="double" value="0"/>
     <V type="double" value="0"/>
     <V type="double" value="1"/>
    </Normal>
    <Polarity>
     <V type="double" value="0.060109247461140900837"/>
     <V type="double" value="-0.99819180439916210812"/>
     <V type="double" value="0"/>
    </Polarity>
    <Area type="double" value="2.7036295966858281403"/>
    <Chem>
     <V type="double" value="1.6305598114646080443"/>
     <V type="double" value="1.3070644533764266271"/>
    </Chem>
    <type type="int" value="0"/>
   </Vertex1>
   <Vertex1 ref_type="Vertex" ref_id="65">
    <Pos>
     <V type="double" value="20.851063133847365094"/>
     <V type="double" value="17.859535677356497274"/>
     <V type="double" value="0"/>
    </Pos>
    <Normal>
     <V type="double" value="0"/>
     <V type="double" value="0"/>
     <V type="double" value="1"/>
    </Normal>
    <Polarity>
     <V type="double" value="0.66450012180943884843"/>
     <V type="double" value="0.74728815601161580062"/>
     <V type="double" value="0"/>
    </Polarity>
    <Area type="double" value="2.2910013034699368006"/>
    <Chem>
     <V type="double" value="1.6865366961794443501"/>
     <V type="double" value="1.3821025315060002647"/>
    </Chem>
    <type type="int" value="0"/>
   </Vertex1>
   <Vertex1 ref_type="Vertex" ref_id="66">
    <Pos>
     <V type="double" value="30.353408919025394397"/>
     <V type="double" value="19.550843137899324375"/>
     <V type="double" value="0"/>
    </Pos>
    <Normal>
     <V type="double" value="0"/>
     <V type="double" value="0"/>
     <V type="double" value="1"/>
    </Normal>
    <Polarity>
     <V type="double" value="-0.44174589058758489957"/>
     <V type="double" value="0.89714021654866271671"/>
     <V type="double" value="0"/>
    </Polarity>
    <Area type="double" value="2.5200799359177326053"/>
    <Chem>
     <V type="double" value="1.6002244043639735072"/>
     <V type="double" value="1.2919352428024477586"/>
    </Chem>
    <type type="int" value="0"/>
   </Vertex1>
   <Vertex1 ref_type="Vertex" ref_id="67">
    <Pos>
     <V type="double" value="29.407609288781539902"/>
     <V type="double" value="20.870795089307708992"/>
     <V type="double" value="0"/>
    </Pos>
    <Normal>
     <V type="double" value="0"/>
     <V type="double" value="0"/>
     <V type="double" value="1"/>
    </Normal>
    <Polarity>
     <V type="double" value="0.36880083082263920291"/>
     <V type="double" value="0.9295084438478926625"/>
     <V type="double" value="0"/>
    </Polarity>
    <Area type="double" value="2.5030135502225761002"/>
    <Chem>
     <V type="double" value="1.6572223361313211942"/>
     <V type="double" value="1.3197564332164288814"/>
    </Chem>
    <type type="int" value="0"/>
   </Vertex1>
   <Vertex1 ref_type="Vertex" ref_id="68">
    <Pos>
     <V type="double" value="30.208687673501206206"/>
     <V type="double" value="22.431224592852927913"/>
     <V type="double" value="0"/>
    </Pos>
    <Normal>
     <V type="double" value="0"/>
     <V type="double" value="0"/>
     <V type="double" value="1"/>
    </Normal>
    <Polarity>
     <V type="double" value="0.99999752814563269698"/>
     <V type="double" value="-0.0022234438657875092542"/>
     <V type="double" value="0"/>
    </Polarity>
    <Area type="double" value="2.7243249603453865149"/>
    <Chem>
     <V type="double" value="1.5806031898404797609"/>
     <V type="double" value="1.2762449838538969527"/>
    </Chem>
    <type type="int" value="0"/>
   </Vertex1>
   <Vertex1 ref_type="Vertex" ref_id="69">
    <Pos>
     <V type="double" value="29.377407947408382682"/>
     <V type="double" value="24.197967322229157361"/>
     <V type="double" value="0"/>
    </Pos>
    <Normal>
     <V type="double" value="0"/>
     <V type="double" value="0"/>
     <V type="double" value="1"/>
    </Normal>
    <Polarity>
     <V type="double" value="0.31550025915492785344"/>
     <V type="double" value="-0.94892549047497587456"/>
     <V type="double" value="0"/>
    </Polarity>
    <Area type="double" value="2.7512164723490779572"/>
    <Chem>
     <V type="double" value="1.5709411900426066833"/>
     <V type="double" value="1.2404128741561686322"/>
    </Chem>
    <type type="int" value="0"/>
   </Vertex1>
   <Vertex1 ref_type="Vertex" ref_id="70">
    <Pos>
     <V type="double" value="30.234159715683670555"/>
     <V type="double" value="25.465580081248489819"/>
     <V type="double" value="0"/>
    </Pos>
    <Normal>
     <V type="double" value="0"/>
     <V type="double" value="0"/>
     <V type="double" value="1"/>
    </Normal>
    <Polarity>
     <V type="double" value="-0.83076654430242846683"/>
     <V type="double" value="-0.55662101008478026554"/>
     <V type="double" value="0"/>
    </Polarity>
    <Area type="double" value="2.4338398914840273513"/>
    <Chem>
     <V type="double" value="1.6685885860249307644"/>
     <V type="double" value="1.2334834171699211591"/>
    </Chem>
    <type type="int" value="0"/>
   </Vertex1>
   <Vertex1 ref_type="Vertex" ref_id="71">
    <Pos>
     <V type="double" value="14.002808003012171767"/>
     <V type="double" value="27.002918127269865067"/>
     <V type="double" value="0"/>
    </Pos>
    <Normal>
     <V type="double" value="0"/>
     <V type="double" value="0"/>
     <V type="double" value="1"/>
    </Normal>
    <Polarity>
     <V type="double" value="0.94009780436842094176"/>
     <V type="double" value="-0.34090485215331600699"/>
     <V type="double" value="0"/>
    </Polarity>
    <Area type="double" value="2.5507459500241518313"/>
    <Chem>
     <V type="double" value="1.6340431290464587644"/>
     <V type="double" value="1.3049662998024076366"/>
    </Chem>
    <type type="int" value="0"/>
   </Vertex1>
   <Vertex1 ref_type="Vertex" ref_id="72">
    <Pos>
     <V type="double" value="14.805795236094573042"/>
     <V type="double" value="28.602699917851882816"/>
     <V type="double" value="0"/>
    </Pos>
    <Normal>
     <V type="double" value="0"/>
     <V type="double" value="0"/>
     <V type="double" value="1"/>
    </Normal>
    <Polarity>
     <V type="double" value="0.90416113300422651378"/>
     <V type="double" value="-0.42719157946349245458"/>
     <V type="double" value="0"/>
    </Polarity>
    <Area type="double" value="2.4759554332094344531"/>
    <Chem>
     <V type="double" value="1.6867784762767219497"/>
     <V type="double" value="1.4153999521613120915"/>
    </Chem>
    <type type="int" value="0"/>
   </Vertex1>
   <Vertex1 ref_type="Vertex" ref_id="73">
    <Pos>
     <V type="double" value="15.571802471100447463"/>
     <V type="double" value="0.04092463453146637925"/>
     <V type="double" value="0"/>
    </Pos>
    <Normal>
     <V type="double" value="0"/>
     <V type="double" value="0"/>
     <V type="double" value="1"/>
    </Normal>
    <Polarity>
     <V type="double" value="0.12498287952708284076"/>
     <V type="double" value="0.9921588984760045804"/>
     <V type="double" value="0"/>
    </Polarity>
    <Area type="double" value="2.5373178408661378747"/>
    <Chem>
     <V type="double" value="1.6044183304911920906"/>
     <V type="double" value="1.3510992422933536528"/>
    </Chem>
    <type type="int" value="0"/>
   </Vertex1>
   <Vertex1 ref_type="Vertex" ref_id="74">
    <Pos>
     <V type="double" value="16.616561521440576854"/>
     <V type="double" value="1.4447071476890798181"/>
     <V type="double" value="0"/>
    </Pos>
    <Normal>
     <V type="double" value="0"/>
     <V type="double" value="0"/>
     <V type="double" value="1"/>
    </Normal>
    <Polarity>
     <V type="double" value="-0.22514168960832564581"/>
     <V type="double" value="0.97432603352281854647"/>
     <V type="double" value="0"/>
    </Polarity>
    <Area type="double" value="2.6097275965858441893"/>
    <Chem>
     <V type="double" value="1.6144202043822666326"/>
     <V type="double" value="1.3279735322917891605"/>
    </Chem>
    <type type="int" value="0"/>
   </Vertex1>
   <Vertex1 ref_type="Vertex" ref_id="75">
    <Pos>
     <V type="double" value="15.773346088673733334"/>
     <V type="double" value="3.1009993910566393538"/>
     <V type="double" value="0"/>
    </Pos>
    <Normal>
     <V type="double" value="0"/>
     <V type="double" value="0"/>
     <V type="double" value="1"/>
    </Normal>
    <Polarity>
     <V type="double" value="-0.49417071121097505548"/>
     <V type="double" value="0.86936488782400156428"/>
     <V type="double" value="0"/>
    </Polarity>
    <Area type="double" value="2.8477854966832545358"/>
    <Chem>
     <V type="double" value="1.5454887892092001866"/>
     <V type="double" value="1.2681644616241398715"/>
    </Chem>
    <type type="int" value="0"/>
   </Vertex1>
   <Vertex1 ref_type="Vertex" ref_id="76">
    <Pos>
     <V type="double" value="1.6363856722304179758"/>
     <V type="double" value="26.883148963733727754"/>
     <V type="double" value="0"/>
    </Pos>
    <Normal>
     <V type="double" value="0"/>
     <V type="double" value="0"/>
     <V type="double" value="1"/>
    </Normal>
    <Polarity>
     <V type="double" value="0.92898747109897661378"/>
     <V type="double" value="-0.37011117051654651711"/>
     <V type="double" value="0"/>
    </Polarity>
    <Area type="double" value="2.4252179070161719032"/>
    <Chem>
     <V type="double" value="1.6871834355145203244"/>
     <V type="double" value="1.2672263439296203025"/>
    </Chem>
    <type type="int" value="0"/>
   </Vertex1>
   <Vertex1 ref_type="Vertex" ref_id="77">
    <Pos>
     <V type="double" value="2.4634508360088047674"/>
     <V type="double" value="28.337413909549127311"/>
     <V type="double" value="0"/>
    </Pos>
    <Normal>
     <V type="double" value="0"/>
     <V type="double" value="0"/>
     <V type="double" value="1"/>
    </Normal>
    <Polarity>
     <V type="double" value="-0.9957958382399154651"/>
     <V type="double" value="0.091600483317852421372"/>
     <V type="double" value="0"/>
    </Polarity>
    <Area type="double" value="2.6121568186002019907"/>
    <Chem>
     <V type="double" value="1.6736944144047909422"/>
     <V type="double" value="1.2771436761213750266"/>
    </Chem>
    <type type="int" value="0"/>
   </Vertex1>
   <Vertex1 ref_type="Vertex" ref_id="78">
    <Pos>
     <V type="double" value="3.3487424862520929203"/>
     <V type="double" value="0.1282746924422903112"/>
     <V type="double" value="0"/>
    </Pos>
    <Normal>
     <V type="double" value="0"/>
     <V type="double" value="0"/>
     <V type="double" value="1"/>
    </Normal>
    <Polarity>
     <V type="double" value="0.43429266491532064753"/>
     <V type="double" value="0.9007718252702783257"/>
     <V type="double" value="0"/>
    </Polarity>
    <Area type="double" value="2.8169162585616769334"/>
    <Chem>
     <V type="double" value="1.6221858847056087605"/>
     <V type="double" value="1.3572901328354674"/>
    </Chem>
    <type type="int" value="0"/>
   </Vertex1>
   <Vertex1 ref_type="Vertex" ref_id="79">
    <Pos>
     <V type="double" value="18.268560622879562061"/>
     <V type="double" value="19.414590302907019037"/>
     <V type="double" value="0"/>
    </Pos>
    <Normal>
     <V type="double" value="0"/>
     <V type="double" value="0"/>
     <V type="double" value="1"/>
    </Normal>
    <Polarity>
     <V type="double" value="0.91297684937673351246"/>
     <V type="double" value="0.40801136320221914611"/>
     <V type="double" value="0"/>
    </Polarity>
    <Area type="double" value="2.5670542904499620285"/>
    <Chem>
     <V type="double" value="1.5893793477912896428"/>
     <V type="double" value="1.2816313276336841476"/>
    </Chem>
    <type type="int" value="0"/>
   </Vertex1>
   <Vertex1 ref_type="Vertex" ref_id="80">
    <Pos>
     <V type="double" value="17.410862735668143131"/>
     <V type="double" value="20.91941633502318254"/>
     <V type="double" value="0"/>
    </Pos>
    <Normal>
     <V type="double" value="0"/>
     <V type="double" value="0"/>
     <V type="double" value="1"/>
    </Normal>
    <Polarity>
     <V type="double" value="0.65193636099260210415"/>
     <V type="double" value="0.75827368490257096578"/>
     <V type="double" value="0"/>
    </Polarity>
    <Area type="double" value="2.4412598700818954889"/>
    <Chem>
     <V type="double" value="1.6493955887608560129"/>
     <V type="double" value="1.3285064646538982114"/>
    </Chem>
    <type type="int" value="0"/>
   </Vertex1>
   <Vertex1 ref_type="Vertex" ref_id="81">
    <Pos>
     <V type="double" value="18.402410630933260904"/>
     <V type="double" value="22.45788696063634049"/>
     <V type="double" value="0"/>
    </Pos>
    <Normal>
     <V type="double" value="0"/>
     <V type="double" value="0"/>
     <V type="double" value="1"/>
    </Normal>
    <Polarity>
     <V type="double" value="0.7245050952397759092"/>
     <V type="double" value="0.68926944439138104759"/>
     <V type="double" value="0"/>
    </Polarity>
    <Area type="double" value="2.7562448171960194365"/>
    <Chem>
     <V type="double" value="1.5646324914568212616"/>
     <V type="double" value="1.2196852098489829874"/>
    </Chem>
    <type type="int" value="0"/>
   </Vertex1>
   <Vertex1 ref_type="Vertex" ref_id="82">
    <Pos>
     <V type="double" value="17.21751638077066815"/>
     <V type="double" value="23.950935714192358006"/>
     <V type="double" value="0"/>
    </Pos>
    <Normal>
     <V type="double" value="0"/>
     <V type="double" value="0"/>
     <V type="double" value="1"/>
    </Normal>
    <Polarity>
     <V type="double" value="0.91716622291439287018"/>
     <V type="double" value="0.39850485510837413416"/>
     <V type="double" value="0"/>
    </Polarity>
    <Area type="double" value="2.5742436017904357648"/>
    <Chem>
     <V type="double" value="1.622007077535046804"/>
     <V type="double" value="1.2681471975463776136"/>
    </Chem>
    <type type="int" value="0"/>
   </Vertex1>
   <Vertex1 ref_type="Vertex" ref_id="83">
    <Pos>
     <V type="double" value="18.123681260257583858"/>
     <V type="double" value="25.390946418682069918"/>
     <V type="double" value="0"/>
    </Pos>
    <Normal>
     <V type="double" value="0"/>
     <V type="double" value="0"/>
     <V type="double" value="1"/>
    </Normal>
    <Polarity>
     <V type="double" value="0.60150744272410594515"/>
     <V type="double" value="0.79886719568868658214"/>
     <V type="double" value="0"/>
    </Polarity>
    <Area type="double" value="2.6126981436211544896"/>
    <Chem>
     <V type="double" value="1.6281741521243471293"/>
     <V type="double" value="1.2958480991355436629"/>
    </Chem>
    <type type="int" value="0"/>
   </Vertex1>
   <Vertex1 ref_type="Vertex" ref_id="84">
    <Pos>
     <V type="double" value="27.837383839825022847"/>
     <V type="double" value="12.19470340885776416"/>
     <V type="double" value="0"/>
    </Pos>
    <Normal>
     <V type="double" value="0"/>
     <V type="double" value="0"/>
     <V type="double" value="1"/>
    </Normal>
    <Polarity>
     <V type="double" value="-0.1089376692386548745"/>
     <V type="double" value="0.99404858242484772646"/>
     <V type="double" value="0"/>
    </Polarity>
    <Area type="double" value="2.8032975814102356615"/>
    <Chem>
     <V type="double" value="1.5481847513096600455"/>
     <V type="double" value="1.2174670375985565673"/>
    </Chem>
    <type type="int" value="0"/>
   </Vertex1>
   <Vertex1 ref_type="Vertex" ref_id="85">
    <Pos>
     <V type="double" value="28.615316432193651508"/>
     <V type="double" value="13.684536474178088383"/>
     <V type="double" value="0"/>
    </Pos>
    <Normal>
     <V type="double" value="0"/>
     <V type="double" value="0"/>
     <V type="double" value="1"/>
    </Normal>
    <Polarity>
     <V type="double" value="-0.16356593373853609008"/>
     <V type="double" value="0.98653240459715307864"/>
     <V type="double" value="0"/>
    </Polarity>
    <Area type="double" value="2.2940472756742038563"/>
    <Chem>
     <V type="double" value="1.6394034674048207911"/>
     <V type="double" value="1.3443889925145142694"/>
    </Chem>
    <type type="int" value="0"/>
   </Vertex1>
   <Vertex1 ref_type="Vertex" ref_id="86">
    <Pos>
     <V type="double" value="27.597370615725864695"/>
     <V type="double" value="14.977576447946541194"/>
     <V type="double" value="0"/>
    </Pos>
    <Normal>
     <V type="double" value="0"/>
     <V type="double" value="0"/>
     <V type="double" value="1"/>
    </Normal>
    <Polarity>
     <V type="double" value="-0.090950685247984650039"/>
     <V type="double" value="0.99585539756177554604"/>
     <V type="double" value="0"/>
    </Polarity>
    <Area type="double" value="2.5516528950725758662"/>
    <Chem>
     <V type="double" value="1.608661850692245654"/>
     <V type="double" value="1.2661638338857437169"/>
    </Chem>
    <type type="int" value="0"/>
   </Vertex1>
   <Vertex1 ref_type="Vertex" ref_id="87">
    <Pos>
     <V type="double" value="28.631826065345453713"/>
     <V type="double" value="16.376553279609755265"/>
     <V type="double" value="0"/>
    </Pos>
    <Normal>
     <V type="double" value="0"/>
     <V type="double" value="0"/>
     <V type="double" value="1"/>
    </Normal>
    <Polarity>
     <V type="double" value="-0.24081835357781256057"/>
     <V type="double" value="0.97057020383899683669"/>
     <V type="double" value="0"/>
    </Polarity>
    <Area type="double" value="2.5077608023966324602"/>
    <Chem>
     <V type="double" value="1.6079129705631627356"/>
     <V type="double" value="1.2583272620697361077"/>
    </Chem>
    <type type="int" value="0"/>
   </Vertex1>
   <Vertex1 ref_type="Vertex" ref_id="88">
    <Pos>
     <V type="double" value="27.791754601227712129"/>
     <V type="double" value="17.768900719344468797"/>
     <V type="double" value="0"/>
    </Pos>
    <Normal>
     <V type="double" value="0"/>
     <V type="double" value="0"/>
     <V type="double" value="1"/>
    </Normal>
    <Polarity>
     <V type="double" value="0.41754436813965539743"/>
     <V type="double" value="0.90865653612069297029"/>
     <V type="double" value="0"/>
    </Polarity>
    <Area type="double" value="3.0540015805755129641"/>
    <Chem>
     <V type="double" value="1.5196900510174486953"/>
     <V type="double" value="1.1913575988854303578"/>
    </Chem>
    <type type="int" value="0"/>
   </Vertex1>
   <Vertex1 ref_type="Vertex" ref_id="89">
    <Pos>
     <V type="double" value="9.5323127737560415795"/>
     <V type="double" value="19.679942531842023357"/>
     <V type="double" value="0"/>
    </Pos>
    <Normal>
     <V type="double" value="0"/>
     <V type="double" value="0"/>
     <V type="double" value="1"/>
    </Normal>
    <Polarity>
     <V type="double" value="0.99153375212687455686"/>
     <V type="double" value="-0.12984921406462812676"/>
     <V type="double" value="0"/>
    </Polarity>
    <Area type="double" value="2.9542471602012718712"/>
    <Chem>
     <V type="double" value="1.5202235553791687561"/>
     <V type="double" value="1.2599374837035071106"/>
    </Chem>
    <type type="int" value="0"/>
   </Vertex1>
   <Vertex1 ref_type="Vertex" ref_id="90">
    <Pos>
     <V type="double" value="8.5812326001227301475"/>
     <V type="double" value="20.905781066052558259"/>
     <V type="double" value="0"/>
    </Pos>
    <Normal>
     <V type="double" value="0"/>
     <V type="double" value="0"/>
     <V type="double" value="1"/>
    </Normal>
    <Polarity>
     <V type="double" value="0.77902770772625984375"/>
     <V type="double" value="0.62698949799400083283"/>
     <V type="double" value="0"/>
    </Polarity>
    <Area type="double" value="2.3657861131233470786"/>
    <Chem>
     <V type="double" value="1.6583343453803682799"/>
     <V type="double" value="1.3602411787056074566"/>
    </Chem>
    <type type="int" value="0"/>
   </Vertex1>
   <Vertex1 ref_type="Vertex" ref_id="91">
    <Pos>
     <V type="double" value="9.5686810848913950167"/>
     <V type="double" value="22.399080650040406937"/>
     <V type="double" value="0"/>
    </Pos>
    <Normal>
     <V type="double" value="0"/>
     <V type="double" value="0"/>
     <V type="double" value="1"/>
    </Normal>
    <Polarity>
     <V type="double" value="0.26493053762181478783"/>
     <V type="double" value="0.96426749931511035463"/>
     <V type="double" value="0"/>
    </Polarity>
    <Area type="double" value="2.9684587425704309638"/>
    <Chem>
     <V type="double" value="1.5375307737210774928"/>
     <V type="double" value="1.2868214549205569952"/>
    </Chem>
    <type type="int" value="0"/>
   </Vertex1>
   <Vertex1 ref_type="Vertex" ref_id="92">
    <Pos>
     <V type="double" value="8.6123360444162706528"/>
     <V type="double" value="24.078701580731454612"/>
     <V type="double" value="0"/>
    </Pos>
    <Normal>
     <V type="double" value="0"/>
     <V type="double" value="0"/>
     <V type="double" value="1"/>
    </Normal>
    <Polarity>
     <V type="double" value="-0.5945836470420527986"/>
     <V type="double" value="-0.80403375965824441796"/>
     <V type="double" value="0"/>
    </Polarity>
    <Area type="double" value="2.5356533795333664472"/>
    <Chem>
     <V type="double" value="1.6503027474223419535"/>
     <V type="double" value="1.3390087826091199297"/>
    </Chem>
    <type type="int" value="0"/>
   </Vertex1>
   <Vertex1 ref_type="Vertex" ref_id="93">
    <Pos>
     <V type="double" value="9.5073400080747774155"/>
     <V type="double" value="25.361018833340565948"/>
     <V type="double" value="0"/>
    </Pos>
    <Normal>
     <V type="double" value="0"/>
     <V type="double" value="0"/>
     <V type="double" value="1"/>
    </Normal>
    <Polarity>
     <V type="double" value="0.23543213836010487561"/>
     <V type="double" value="-0.97189079027799640809"/>
     <V type="double" value="0"/>
    </Polarity>
    <Area type="double" value="2.5949784762460090803"/>
    <Chem>
     <V type="double" value="1.569079985512834341"/>
     <V type="double" value="1.2862883664002504602"/>
    </Chem>
    <type type="int" value="0"/>
   </Vertex1>
   <Vertex1 ref_type="Vertex" ref_id="94">
    <Pos>
     <V type="double" value="8.5331128219454228656"/>
     <V type="double" value="11.826289446013882767"/>
     <V type="double" value="0"/>
    </Pos>
    <Normal>
     <V type="double" value="0"/>
     <V type="double" value="0"/>
     <V type="double" value="1"/>
    </Normal>
    <Polarity>
     <V type="double" value="-0.42643807583469028888"/>
     <V type="double" value="0.90451675909206186166"/>
     <V type="double" value="0"/>
    </Polarity>
    <Area type="double" value="2.7135866197950355705"/>
    <Chem>
     <V type="double" value="1.5843650946117193712"/>
     <V type="double" value="1.2605765537138122756"/>
    </Chem>
    <type type="int" value="0"/>
   </Vertex1>
   <Vertex1 ref_type="Vertex" ref_id="95">
    <Pos>
     <V type="double" value="9.3978743324986968588"/>
     <V type="double" value="13.318064424414112423"/>
     <V type="double" value="0"/>
    </Pos>
    <Normal>
     <V type="double" value="0"/>
     <V type="double" value="0"/>
     <V type="double" value="1"/>
    </Normal>
    <Polarity>
     <V type="double" value="-0.59346748838416674143"/>
     <V type="double" value="0.80485796276795884552"/>
     <V type="double" value="0"/>
    </Polarity>
    <Area type="double" value="2.8457267582618022139"/>
    <Chem>
     <V type="double" value="1.5496912285243700236"/>
     <V type="double" value="1.2484341109510672663"/>
    </Chem>
    <type type="int" value="0"/>
   </Vertex1>
   <Vertex1 ref_type="Vertex" ref_id="96">
    <Pos>
     <V type="double" value="8.6348995667640213725"/>
     <V type="double" value="15.047684579353420631"/>
     <V type="double" value="0"/>
    </Pos>
    <Normal>
     <V type="double" value="0"/>
     <V type="double" value="0"/>
     <V type="double" value="1"/>
    </Normal>
    <Polarity>
     <V type="double" value="-0.99790518430790264848"/>
     <V type="double" value="-0.064693455089451443185"/>
     <V type="double" value="0"/>
    </Polarity>
    <Area type="double" value="2.8560879765844737754"/>
    <Chem>
     <V type="double" value="1.5324140026483041854"/>
     <V type="double" value="1.2067497086245999594"/>
    </Chem>
    <type type="int" value="0"/>
   </Vertex1>
   <Vertex1 ref_type="Vertex" ref_id="97">
    <Pos>
     <V type="double" value="9.6627713790871148092"/>
     <V type="double" value="16.571578705159883071"/>
     <V type="double" value="0"/>
    </Pos>
    <Normal>
     <V type="double" value="0"/>
     <V type="double" value="0"/>
     <V type="double" value="1"/>
    </Normal>
    <Polarity>
     <V type="double" value="0.61577992100190226399"/>
     <V type="double" value="-0.78791819936519491563"/>
     <V type="double" value="0"/>
    </Polarity>
    <Area type="double" value="2.8634674937400546035"/>
    <Chem>
     <V type="double" value="1.6550676529774284162"/>
     <V type="double" value="1.2871852312596783197"/>
    </Chem>
    <type type="int" value="0"/>
   </Vertex1>
   <Vertex1 ref_type="Vertex" ref_id="98">
    <Pos>
     <V type="double" value="8.4358085016745629758"/>
     <V type="double" value="17.893499020794116916"/>
     <V type="double" value="0"/>
    </Pos>
    <Normal>
     <V type="double" value="0"/>
     <V type="double" value="0"/>
     <V type="double" value="1"/>
    </Normal>
    <Polarity>
     <V type="double" value="0.63586841620139911146"/>
     <V type="double" value="0.77179748462762176597"/>
     <V type="double" value="0"/>
    </Polarity>
    <Area type="double" value="2.6294422314259335849"/>
    <Chem>
     <V type="double" value="1.5915455885039102579"/>
     <V type="double" value="1.3367183602243484231"/>
    </Chem>
    <type type="int" value="0"/>
   </Vertex1>
   <Vertex1 ref_type="Vertex" ref_id="99">
    <Pos>
     <V type="double" value="21.853261795132908674"/>
     <V type="double" value="4.5288715127488572421"/>
     <V type="double" value="0"/>
    </Pos>
    <Normal>
     <V type="double" value="0"/>
     <V type="double" value="0"/>
     <V type="double" value="1"/>
    </Normal>
    <Polarity>
     <V type="double" value="-0.96277186312594187356"/>
     <V type="double" value="0.27031525960071622894"/>
     <V type="double" value="0"/>
    </Polarity>
    <Area type="double" value="2.3108255991070660862"/>
    <Chem>
     <V type="double" value="1.7048911930634633727"/>
     <V type="double" value="1.384470082163658855"/>
    </Chem>
    <type type="int" value="0"/>
   </Vertex1>
   <Vertex1 ref_type="Vertex" ref_id="100">
    <Pos>
     <V type="double" value="20.983722817473967837"/>
     <V type="double" value="5.8451884907016822268"/>
     <V type="double" value="0"/>
    </Pos>
    <Normal>
     <V type="double" value="0"/>
     <V type="double" value="0"/>
     <V type="double" value="1"/>
    </Normal>
    <Polarity>
     <V type="double" value="-0.85000118745853336932"/>
     <V type="double" value="0.52678077159201930346"/>
     <V type="double" value="0"/>
    </Polarity>
    <Area type="double" value="2.4136143674907239998"/>
    <Chem>
     <V type="double" value="1.672033951501741722"/>
     <V type="double" value="1.3696496810851144232"/>
    </Chem>
    <type type="int" value="0"/>
   </Vertex1>
   <Vertex1 ref_type="Vertex" ref_id="101">
    <Pos>
     <V type="double" value="21.461091159708221454"/>
     <V type="double" value="7.4925964429695248725"/>
     <V type="double" value="0"/>
    </Pos>
    <Normal>
     <V type="double" value="0"/>
     <V type="double" value="0"/>
     <V type="double" value="1"/>
    </Normal>
    <Polarity>
     <V type="double" value="-0.45671923560357707839"/>
     <V type="double" value="0.88961089237356139048"/>
     <V type="double" value="0"/>
    </Polarity>
    <Area type="double" value="2.8106389439443568712"/>
    <Chem>
     <V type="double" value="1.5711977834284469591"/>
     <V type="double" value="1.2812298127965244809"/>
    </Chem>
    <type type="int" value="0"/>
   </Vertex1>
   <Vertex1 ref_type="Vertex" ref_id="102">
    <Pos>
     <V type="double" value="20.638716965619888555"/>
     <V type="double" value="9.2426743295272881795"/>
     <V type="double" value="0"/>
    </Pos>
    <Normal>
     <V type="double" value="0"/>
     <V type="double" value="0"/>
     <V type="double" value="1"/>
    </Normal>
    <Polarity>
     <V type="double" value="0.81220505289934030735"/>
     <V type="double" value="0.58337205284859139365"/>
     <V type="double" value="0"/>
    </Polarity>
    <Area type="double" value="2.9201015352004433545"/>
    <Chem>
     <V type="double" value="1.5751794197501243211"/>
     <V type="double" value="1.2834571921476360945"/>
    </Chem>
    <type type="int" value="0"/>
   </Vertex1>
   <Vertex1 ref_type="Vertex" ref_id="103">
    <Pos>
     <V type="double" value="21.613438187579820493"/>
     <V type="double" value="10.669984559399926738"/>
     <V type="double" value="0"/>
    </Pos>
    <Normal>
     <V type="double" value="0"/>
     <V type="double" value="0"/>
     <V type="double" value="1"/>
    </Normal>
    <Polarity>
     <V type="double" value="0.91075368153614877365"/>
     <V type="double" value="0.41295003519596806818"/>
     <V type="double" value="0"/>
    </Polarity>
    <Area type="double" value="2.5876690515301841167"/>
    <Chem>
     <V type="double" value="1.5911108984105803987"/>
     <V type="double" value="1.3074008076118786015"/>
    </Chem>
    <type type="int" value="0"/>
   </Vertex1>
   <Vertex1 ref_type="Vertex" ref_id="104">
    <Pos>
     <V type="double" value="1.0060897557357877385"/>
     <V type="double" value="22.611504119170405147"/>
     <V type="double" value="0"/>
    </Pos>
    <Normal>
     <V type="double" value="0"/>
     <V type="double" value="0"/>
     <V type="double" value="1"/>
    </Normal>
    <Polarity>
     <V type="double" value="0.014194215486935076939"/>
     <V type="double" value="0.99989925704878412915"/>
     <V type="double" value="0"/>
    </Polarity>
    <Area type="double" value="2.5411662302198183561"/>
    <Chem>
     <V type="double" value="1.6306899374772725331"/>
     <V type="double" value="1.2785197640673271469"/>
    </Chem>
    <type type="int" value="0"/>
   </Vertex1>
   <Vertex1 ref_type="Vertex" ref_id="105">
    <Pos>
     <V type="double" value="-0.088518720024733821283"/>
     <V type="double" value="23.897062699012256104"/>
     <V type="double" value="0"/>
    </Pos>
    <Normal>
     <V type="double" value="0"/>
     <V type="double" value="0"/>
     <V type="double" value="1"/>
    </Normal>
    <Polarity>
     <V type="double" value="0.62519480027548413048"/>
     <V type="double" value="0.78046874486330164444"/>
     <V type="double" value="0"/>
    </Polarity>
    <Area type="double" value="2.599178740006805377"/>
    <Chem>
     <V type="double" value="1.7117756053436807839"/>
     <V type="double" value="1.3898772118900866168"/>
    </Chem>
    <type type="int" value="0"/>
   </Vertex1>
   <Vertex1 ref_type="Vertex" ref_id="106">
    <Pos>
     <V type="double" value="2.4595740032201152125"/>
     <V type="double" value="10.518025378353859978"/>
     <V type="double" value="0"/>
    </Pos>
    <Normal>
     <V type="double" value="0"/>
     <V type="double" value="0"/>
     <V type="double" value="1"/>
    </Normal>
    <Polarity>
     <V type="double" value="0.99996561816169138304"/>
     <V type="double" value="-0.0082923153887564243769"/>
     <V type="double" value="0"/>
    </Polarity>
    <Area type="double" value="2.2923574893958988952"/>
    <Chem>
     <V type="double" value="1.735140968480562762"/>
     <V type="double" value="1.367439096999943926"/>
    </Chem>
    <type type="int" value="0"/>
   </Vertex1>
   <Vertex1 ref_type="Vertex" ref_id="107">
    <Pos>
     <V type="double" value="1.8035716799731533744"/>
     <V type="double" value="11.847312252618092288"/>
     <V type="double" value="0"/>
    </Pos>
    <Normal>
     <V type="double" value="0"/>
     <V type="double" value="0"/>
     <V type="double" value="1"/>
    </Normal>
    <Polarity>
     <V type="double" value="0.99999812206922211733"/>
     <V type="double" value="0.0019380036195411950301"/>
     <V type="double" value="0"/>
    </Polarity>
    <Area type="double" value="2.5475593780127749888"/>
    <Chem>
     <V type="double" value="1.6044501602489835701"/>
     <V type="double" value="1.298217072156745866"/>
    </Chem>
    <type type="int" value="0"/>
   </Vertex1>
   <Vertex1 ref_type="Vertex" ref_id="108">
    <Pos>
     <V type="double" value="5.2717329453655397131"/>
     <V type="double" value="12.022144657594957096"/>
     <V type="double" value="0"/>
    </Pos>
    <Normal>
     <V type="double" value="0"/>
     <V type="double" value="0"/>
     <V type="double" value="1"/>
    </Normal>
    <Polarity>
     <V type="double" value="-0.87338474692550893685"/>
     <V type="double" value="-0.48703088591778703753"/>
     <V type="double" value="0"/>
    </Polarity>
    <Area type="double" value="2.6513761151295636154"/>
    <Chem>
     <V type="double" value="1.5641112126721383735"/>
     <V type="double" value="1.2442355678053056423"/>
    </Chem>
    <type type="int" value="0"/>
   </Vertex1>
   <Vertex1 ref_type="Vertex" ref_id="109">
    <Pos>
     <V type="double" value="6.1009296359411813171"/>
     <V type="double" value="13.453370375612225374"/>
     <V type="double" value="0"/>
    </Pos>
    <Normal>
     <V type="double" value="0"/>
     <V type="double" value="0"/>
     <V type="double" value="1"/>
    </Normal>
    <Polarity>
     <V type="double" value="-0.99860507278293264566"/>
     <V type="double" value="-0.052800649732686964766"/>
     <V type="double" value="0"/>
    </Polarity>
    <Area type="double" value="2.4470041772506441191"/>
    <Chem>
     <V type="double" value="1.6706632785611086334"/>
     <V type="double" value="1.3416400312671612483"/>
    </Chem>
    <type type="int" value="0"/>
   </Vertex1>
   <Vertex1 ref_type="Vertex" ref_id="110">
    <Pos>
     <V type="double" value="5.256305213524947284"/>
     <V type="double" value="14.948495554776732419"/>
     <V type="double" value="0"/>
    </Pos>
    <Normal>
     <V type="double" value="0"/>
     <V type="double" value="0"/>
     <V type="double" value="1"/>
    </Normal>
    <Polarity>
     <V type="double" value="-0.36435132070612269439"/>
     <V type="double" value="0.93126157179371682471"/>
     <V type="double" value="0"/>
    </Polarity>
    <Area type="double" value="2.9461659129864212758"/>
    <Chem>
     <V type="double" value="1.568761402867257182"/>
     <V type="double" value="1.2469900266861024818"/>
    </Chem>
    <type type="int" value="0"/>
   </Vertex1>
   <Vertex1 ref_type="Vertex" ref_id="111">
    <Pos>
     <V type="double" value="5.9926714634860696052"/>
     <V type="double" value="16.552482907741680407"/>
     <V type="double" value="0"/>
    </Pos>
    <Normal>
     <V type="double" value="0"/>
     <V type="double" value="0"/>
     <V type="double" value="1"/>
    </Normal>
    <Polarity>
     <V type="double" value="0.45122321921819075197"/>
     <V type="double" value="0.89241111962949715153"/>
     <V type="double" value="0"/>
    </Polarity>
    <Area type="double" value="2.4622651211426069828"/>
    <Chem>
     <V type="double" value="1.6415237548814620716"/>
     <V type="double" value="1.3414946547924797571"/>
    </Chem>
    <type type="int" value="0"/>
   </Vertex1>
   <Vertex1 ref_type="Vertex" ref_id="112">
    <Pos>
     <V type="double" value="5.2662849903621635761"/>
     <V type="double" value="18.070137308787394659"/>
     <V type="double" value="0"/>
    </Pos>
    <Normal>
     <V type="double" value="0"/>
     <V type="double" value="0"/>
     <V type="double" value="1"/>
    </Normal>
    <Polarity>
     <V type="double" value="0.12096944050984867469"/>
     <V type="double" value="0.99265623176542550077"/>
     <V type="double" value="0"/>
    </Polarity>
    <Area type="double" value="2.5964882971450053972"/>
    <Chem>
     <V type="double" value="1.6068861397430926896"/>
     <V type="double" value="1.3224714839051976423"/>
    </Chem>
    <type type="int" value="0"/>
   </Vertex1>
   <Vertex1 ref_type="Vertex" ref_id="113">
    <Pos>
     <V type="double" value="32.076790109480114666"/>
     <V type="double" value="19.488098682965279806"/>
     <V type="double" value="0"/>
    </Pos>
    <Normal>
     <V type="double" value="0"/>
     <V type="double" value="0"/>
     <V type="double" value="1"/>
    </Normal>
    <Polarity>
     <V type="double" value="0.18044145638925904174"/>
     <V type="double" value="-0.98358572621613571396"/>
     <V type="double" value="0"/>
    </Polarity>
    <Area type="double" value="2.6745643964535599224"/>
    <Chem>
     <V type="double" value="1.6462087781260514863"/>
     <V type="double" value="1.3024958429432176299"/>
    </Chem>
    <type type="int" value="0"/>
   </Vertex1>
   <Vertex1 ref_type="Vertex" ref_id="114">
    <Pos>
     <V type="double" value="31.281754157042364284"/>
     <V type="double" value="21.126705001457459332"/>
     <V type="double" value="0"/>
    </Pos>
    <Normal>
     <V type="double" value="0"/>
     <V type="double" value="0"/>
     <V type="double" value="1"/>
    </Normal>
    <Polarity>
     <V type="double" value="0.9838861123231334993"/>
     <V type="double" value="-0.1787963030313273749"/>
     <V type="double" value="0"/>
    </Polarity>
    <Area type="double" value="3.0174290561574990122"/>
    <Chem>
     <V type="double" value="1.5315766633885417036"/>
     <V type="double" value="1.2247323970753205558"/>
    </Chem>
    <type type="int" value="0"/>
   </Vertex1>
   <Vertex1 ref_type="Vertex" ref_id="115">
    <Pos>
     <V type="double" value="32.102696527037863916"/>
     <V type="double" value="22.604206010520950798"/>
     <V type="double" value="0"/>
    </Pos>
    <Normal>
     <V type="double" value="0"/>
     <V type="double" value="0"/>
     <V type="double" value="1"/>
    </Normal>
    <Polarity>
     <V type="double" value="-0.07320614728689019135"/>
     <V type="double" value="0.99731683029988538181"/>
     <V type="double" value="0"/>
    </Polarity>
    <Area type="double" value="2.7353281121568158163"/>
    <Chem>
     <V type="double" value="1.5899978248097714761"/>
     <V type="double" value="1.2316691443382814519"/>
    </Chem>
    <type type="int" value="0"/>
   </Vertex1>
   <Vertex1 ref_type="Vertex" ref_id="116">
    <Pos>
     <V type="double" value="31.168746280689656913"/>
     <V type="double" value="23.965744508334456242"/>
     <V type="double" value="0"/>
    </Pos>
    <Normal>
     <V type="double" value="0"/>
     <V type="double" value="0"/>
     <V type="double" value="1"/>
    </Normal>
    <Polarity>
     <V type="double" value="0.69197374257402366471"/>
     <V type="double" value="0.72192266870357979514"/>
     <V type="double" value="0"/>
    </Polarity>
    <Area type="double" value="2.7362871312196777041"/>
    <Chem>
     <V type="double" value="1.6119788885840149462"/>
     <V type="double" value="1.1992663426255409931"/>
    </Chem>
    <type type="int" value="0"/>
   </Vertex1>
   <Vertex1 ref_type="Vertex" ref_id="117">
    <Pos>
     <V type="double" value="31.910125150189475818"/>
     <V type="double" value="25.629235831506274934"/>
     <V type="double" value="0"/>
    </Pos>
    <Normal>
     <V type="double" value="0"/>
     <V type="double" value="0"/>
     <V type="double" value="1"/>
    </Normal>
    <Polarity>
     <V type="double" value="-0.68093484456469843824"/>
     <V type="double" value="0.73234400213127304191"/>
     <V type="double" value="0"/>
    </Polarity>
    <Area type="double" value="2.7074556415401342946"/>
    <Chem>
     <V type="double" value="1.6346307678890281689"/>
     <V type="double" value="1.261801873777362859"/>
    </Chem>
    <type type="int" value="0"/>
   </Vertex1>
   <Vertex1 ref_type="Vertex" ref_id="118">
    <Pos>
     <V type="double" value="15.656756591856497707"/>
     <V type="double" value="27.206076358312110131"/>
     <V type="double" value="0"/>
    </Pos>
    <Normal>
     <V type="double" value="0"/>
     <V type="double" value="0"/>
     <V type="double" value="1"/>
    </Normal>
    <Polarity>
     <V type="double" value="0.99846043592675659539"/>
     <V type="double" value="-0.05546853061828090764"/>
     <V type="double" value="0"/>
    </Polarity>
    <Area type="double" value="2.4991985516585897287"/>
    <Chem>
     <V type="double" value="1.6447899163927095501"/>
     <V type="double" value="1.3134822522060760619"/>
    </Chem>
    <type type="int" value="0"/>
   </Vertex1>
   <Vertex1 ref_type="Vertex" ref_id="119">
    <Pos>
     <V type="double" value="16.572544498728635887"/>
     <V type="double" value="28.556318514362963867"/>
     <V type="double" value="0"/>
    </Pos>
    <Normal>
     <V type="double" value="0"/>
     <V type="double" value="0"/>
     <V type="double" value="1"/>
    </Normal>
    <Polarity>
     <V type="double" value="0.99619962490239055697"/>
     <V type="double" value="-0.087099410700281945652"/>
     <V type="double" value="0"/>
    </Polarity>
    <Area type="double" value="2.3601371865775182535"/>
    <Chem>
     <V type="double" value="1.7145334467010293622"/>
     <V type="double" value="1.3363398741185303908"/>
    </Chem>
    <type type="int" value="0"/>
   </Vertex1>
   <Vertex1 ref_type="Vertex" ref_id="120">
    <Pos>
     <V type="double" value="17.49311990876557843"/>
     <V type="double" value="0.16133222641254588159"/>
     <V type="double" value="0"/>
    </Pos>
    <Normal>
     <V type="double" value="0"/>
     <V type="double" value="0"/>
     <V type="double" value="1"/>
    </Normal>
    <Polarity>
     <V type="double" value="-0.65501315472654753069"/>
     <V type="double" value="0.75561747408009016791"/>
     <V type="double" value="0"/>
    </Polarity>
    <Area type="double" value="2.6891973530963371175"/>
    <Chem>
     <V type="double" value="1.5523048717627634385"/>
     <V type="double" value="1.3215008149965625783"/>
    </Chem>
    <type type="int" value="0"/>
   </Vertex1>
   <Vertex1 ref_type="Vertex" ref_id="121">
    <Pos>
     <V type="double" value="18.396677938488281256"/>
     <V type="double" value="1.6298014610627540311"/>
     <V type="double" value="0"/>
    </Pos>
    <Normal>
     <V type="double" value="0"/>
     <V type="double" value="0"/>
     <V type="double" value="1"/>
    </Normal>
    <Polarity>
     <V type="double" value="0.99936508643158650234"/>
     <V type="double" value="0.035628977273951090154"/>
     <V type="double" value="0"/>
    </Polarity>
    <Area type="double" value="2.3110443367571136264"/>
    <Chem>
     <V type="double" value="1.6966980504272302088"/>
     <V type="double" value="1.3592141337257970246"/>
    </Chem>
    <type type="int" value="0"/>
   </Vertex1>
   <Vertex1 ref_type="Vertex" ref_id="122">
    <Pos>
     <V type="double" value="17.336313645075914991"/>
     <V type="double" value="2.9859603277036712576"/>
     <V type="double" value="0"/>
    </Pos>
    <Normal>
     <V type="double" value="0"/>
     <V type="double" value="0"/>
     <V type="double" value="1"/>
    </Normal>
    <Polarity>
     <V type="double" value="-0.59082265918586762687"/>
     <V type="double" value="0.80680145351414689348"/>
     <V type="double" value="0"/>
    </Polarity>
    <Area type="double" value="2.2179747406648298025"/>
    <Chem>
     <V type="double" value="1.6748869625965225882"/>
     <V type="double" value="1.4123388587967578012"/>
    </Chem>
    <type type="int" value="0"/>
   </Vertex1>
   <Vertex1 ref_type="Vertex" ref_id="123">
    <Pos>
     <V type="double" value="23.444855651265356755"/>
     <V type="double" value="4.6320357555810094397"/>
     <V type="double" value="0"/>
    </Pos>
    <Normal>
     <V type="double" value="0"/>
     <V type="double" value="0"/>
     <V type="double" value="1"/>
    </Normal>
    <Polarity>
     <V type="double" value="-0.37701162442110780493"/>
     <V type="double" value="0.92620852676454967778"/>
     <V type="double" value="0"/>
    </Polarity>
    <Area type="double" value="2.1693099797586761213"/>
    <Chem>
     <V type="double" value="1.671897066688121436"/>
     <V type="double" value="1.3705767921571849755"/>
    </Chem>
    <type type="int" value="0"/>
   </Vertex1>
   <Vertex1 ref_type="Vertex" ref_id="124">
    <Pos>
     <V type="double" value="22.55697939034905275"/>
     <V type="double" value="6.1606465591039754059"/>
     <V type="double" value="0"/>
    </Pos>
    <Normal>
     <V type="double" value="0"/>
     <V type="double" value="0"/>
     <V type="double" value="1"/>
    </Normal>
    <Polarity>
     <V type="double" value="-0.99644100083192765904"/>
     <V type="double" value="0.084293130568667315461"/>
     <V type="double" value="0"/>
    </Polarity>
    <Area type="double" value="2.4482385810541962279"/>
    <Chem>
     <V type="double" value="1.6354302807759644178"/>
     <V type="double" value="1.2924771910909667039"/>
    </Chem>
    <type type="int" value="0"/>
   </Vertex1>
   <Vertex1 ref_type="Vertex" ref_id="125">
    <Pos>
     <V type="double" value="23.42556662485641894"/>
     <V type="double" value="7.5421276219086674786"/>
     <V type="double" value="0"/>
    </Pos>
    <Normal>
     <V type="double" value="0"/>
     <V type="double" value="0"/>
     <V type="double" value="1"/>
    </Normal>
    <Polarity>
     <V type="double" value="-0.89537936414721874812"/>
     <V type="double" value="-0.44530415926568911456"/>
     <V type="double" value="0"/>
    </Polarity>
    <Area type="double" value="2.856135636393609456"/>
    <Chem>
     <V type="double" value="1.5912456538637842485"/>
     <V type="double" value="1.2497459726282917902"/>
    </Chem>
    <type type="int" value="0"/>
   </Vertex1>
   <Vertex1 ref_type="Vertex" ref_id="126">
    <Pos>
     <V type="double" value="22.460974878643369834"/>
     <V type="double" value="8.9634005985619360501"/>
     <V type="double" value="0"/>
    </Pos>
    <Normal>
     <V type="double" value="0"/>
     <V type="double" value="0"/>
     <V type="double" value="1"/>
    </Normal>
    <Polarity>
     <V type="double" value="0.84611055835506898681"/>
     <V type="double" value="0.53300743244355741624"/>
     <V type="double" value="0"/>
    </Polarity>
    <Area type="double" value="2.7009870045240909064"/>
    <Chem>
     <V type="double" value="1.5601116150404847893"/>
     <V type="double" value="1.238408509899332266"/>
    </Chem>
    <type type="int" value="0"/>
   </Vertex1>
   <Vertex1 ref_type="Vertex" ref_id="127">
    <Pos>
     <V type="double" value="23.236974090961250994"/>
     <V type="double" value="10.399130520605863737"/>
     <V type="double" value="0"/>
    </Pos>
    <Normal>
     <V type="double" value="0"/>
     <V type="double" value="0"/>
     <V type="double" value="1"/>
    </Normal>
    <Polarity>
     <V type="double" value="0.99882272704484786896"/>
     <V type="double" value="-0.048509379904234060932"/>
     <V type="double" value="0"/>
    </Polarity>
    <Area type="double" value="2.5288026508957401894"/>
    <Chem>
     <V type="double" value="1.5778107830757113206"/>
     <V type="double" value="1.2747969597143828935"/>
    </Chem>
    <type type="int" value="0"/>
   </Vertex1>
   <Vertex1 ref_type="Vertex" ref_id="128">
    <Pos>
     <V type="double" value="6.8700492823925829455"/>
     <V type="double" value="12.025031312890595458"/>
     <V type="double" value="0"/>
    </Pos>
    <Normal>
     <V type="double" value="0"/>
     <V type="double" value="0"/>
     <V type="double" value="1"/>
    </Normal>
    <Polarity>
     <V type="double" value="-0.75132823725848740803"/>
     <V type="double" value="0.65992869304043300094"/>
     <V type="double" value="0"/>
    </Polarity>
    <Area type="double" value="2.1404832826897117748"/>
    <Chem>
     <V type="double" value="1.7390084995411683177"/>
     <V type="double" value="1.3874292796200562439"/>
    </Chem>
    <type type="int" value="0"/>
   </Vertex1>
   <Vertex1 ref_type="Vertex" ref_id="129">
    <Pos>
     <V type="double" value="7.7281364473693070494"/>
     <V type="double" value="13.456755427668516845"/>
     <V type="double" value="0"/>
    </Pos>
    <Normal>
     <V type="double" value="0"/>
     <V type="double" value="0"/>
     <V type="double" value="1"/>
    </Normal>
    <Polarity>
     <V type="double" value="-0.91460949692863480198"/>
     <V type="double" value="0.40433830900367279115"/>
     <V type="double" value="0"/>
    </Polarity>
    <Area type="double" value="2.2768644499975985163"/>
    <Chem>
     <V type="double" value="1.7301411614144122098"/>
     <V type="double" value="1.3550261063909809778"/>
    </Chem>
    <type type="int" value="0"/>
   </Vertex1>
   <Vertex1 ref_type="Vertex" ref_id="130">
    <Pos>
     <V type="double" value="7.0077020950185566761"/>
     <V type="double" value="15.000934859358373785"/>
     <V type="double" value="0"/>
    </Pos>
    <Normal>
     <V type="double" value="0"/>
     <V type="double" value="0"/>
     <V type="double" value="1"/>
    </Normal>
    <Polarity>
     <V type="double" value="-0.93435999146353654332"/>
     <V type="double" value="0.35633047351055990859"/>
     <V type="double" value="0"/>
    </Polarity>
    <Area type="double" value="2.7232002180165415517"/>
    <Chem>
     <V type="double" value="1.5837339048341680936"/>
     <V type="double" value="1.3241292659008945254"/>
    </Chem>
    <type type="int" value="0"/>
   </Vertex1>
   <Vertex1 ref_type="Vertex" ref_id="131">
    <Pos>
     <V type="double" value="7.6730121845018546267"/>
     <V type="double" value="16.545234977900051376"/>
     <V type="double" value="0"/>
    </Pos>
    <Normal>
     <V type="double" value="0"/>
     <V type="double" value="0"/>
     <V type="double" value="1"/>
    </Normal>
    <Polarity>
     <V type="double" value="0.51233495911349125063"/>
     <V type="double" value="0.85878570648921348507"/>
     <V type="double" value="0"/>
    </Polarity>
    <Area type="double" value="2.5146360296510330556"/>
    <Chem>
     <V type="double" value="1.643027230431173491"/>
     <V type="double" value="1.3324544088625633886"/>
    </Chem>
    <type type="int" value="0"/>
   </Vertex1>
   <Vertex1 ref_type="Vertex" ref_id="132">
    <Pos>
     <V type="double" value="6.8087754274031002666"/>
     <V type="double" value="18.0591629758311214"/>
     <V type="double" value="0"/>
    </Pos>
    <Normal>
     <V type="double" value="0"/>
     <V type="double" value="0"/>
     <V type="double" value="1"/>
    </Normal>
    <Polarity>
     <V type="double" value="0.28049827629642237747"/>
     <V type="double" value="0.95985452907966006819"/>
     <V type="double" value="0"/>
    </Polarity>
    <Area type="double" value="2.1807349035937746429"/>
    <Chem>
     <V type="double" value="1.7091478437626861364"/>
     <V type="double" value="1.3937637415135228913"/>
    </Chem>
    <type type="int" value="0"/>
   </Vertex1>
   <Vertex1 ref_type="Vertex" ref_id="133">
    <Pos>
     <V type="double" value="2.4667447819586230118"/>
     <V type="double" value="1.6488644387394062463"/>
     <V type="double" value="0"/>
    </Pos>
    <Normal>
     <V type="double" value="0"/>
     <V type="double" value="0"/>
     <V type="double" value="1"/>
    </Normal>
    <Polarity>
     <V type="double" value="-0.072246746648507401134"/>
     <V type="double" value="0.9973867893644403626"/>
     <V type="double" value="0"/>
    </Polarity>
    <Area type="double" value="2.6889888391509124688"/>
    <Chem>
     <V type="double" value="1.5740161079187684479"/>
     <V type="double" value="1.2730157933827193073"/>
    </Chem>
    <type type="int" value="0"/>
   </Vertex1>
   <Vertex1 ref_type="Vertex" ref_id="134">
    <Pos>
     <V type="double" value="1.5579729480979820355"/>
     <V type="double" value="3.1295810402288033458"/>
     <V type="double" value="0"/>
    </Pos>
    <Normal>
     <V type="double" value="0"/>
     <V type="double" value="0"/>
     <V type="double" value="1"/>
    </Normal>
    <Polarity>
     <V type="double" value="0.36659029528232445205"/>
     <V type="double" value="0.93038247801902318468"/>
     <V type="double" value="0"/>
    </Polarity>
    <Area type="double" value="2.5522042863378335831"/>
    <Chem>
     <V type="double" value="1.6056895523248901902"/>
     <V type="double" value="1.2837116468714397932"/>
    </Chem>
    <type type="int" value="0"/>
   </Vertex1>
   <Vertex1 ref_type="Vertex" ref_id="135">
    <Pos>
     <V type="double" value="2.6739008972423325972"/>
     <V type="double" value="7.4826863326106582974"/>
     <V type="double" value="0"/>
    </Pos>
    <Normal>
     <V type="double" value="0"/>
     <V type="double" value="0"/>
     <V type="double" value="1"/>
    </Normal>
    <Polarity>
     <V type="double" value="0.42664191768211984224"/>
     <V type="double" value="0.90442062895343300344"/>
     <V type="double" value="0"/>
    </Polarity>
    <Area type="double" value="2.7556085219554096177"/>
    <Chem>
     <V type="double" value="1.6217428590411071543"/>
     <V type="double" value="1.2735871908491542825"/>
    </Chem>
    <type type="int" value="0"/>
   </Vertex1>
   <Vertex1 ref_type="Vertex" ref_id="136">
    <Pos>
     <V type="double" value="1.7797238328868147939"/>
     <V type="double" value="8.9843293320388042389"/>
     <V type="double" value="0"/>
    </Pos>
    <Normal>
     <V type="double" value="0"/>
     <V type="double" value="0"/>
     <V type="double" value="1"/>
    </Normal>
    <Polarity>
     <V type="double" value="-0.021744224733300513558"/>
     <V type="double" value="0.99976356639494912137"/>
     <V type="double" value="0"/>
    </Polarity>
    <Area type="double" value="2.6695406836562289854"/>
    <Chem>
     <V type="double" value="1.6148097843640645266"/>
     <V type="double" value="1.2800698989267029759"/>
    </Chem>
    <type type="int" value="0"/>
   </Vertex1>
   <Vertex1 ref_type="Vertex" ref_id="137">
    <Pos>
     <V type="double" value="15.644248621220071982"/>
     <V type="double" value="11.77309460867808788"/>
     <V type="double" value="0"/>
    </Pos>
    <Normal>
     <V type="double" value="0"/>
     <V type="double" value="0"/>
     <V type="double" value="1"/>
    </Normal>
    <Polarity>
     <V type="double" value="-0.28632361501115610736"/>
     <V type="double" value="0.95813296962735994278"/>
     <V type="double" value="0"/>
    </Polarity>
    <Area type="double" value="2.9741982405065230388"/>
    <Chem>
     <V type="double" value="1.5242474798415370785"/>
     <V type="double" value="1.2115505391363996512"/>
    </Chem>
    <type type="int" value="0"/>
   </Vertex1>
   <Vertex1 ref_type="Vertex" ref_id="138">
    <Pos>
     <V type="double" value="16.528557540890080446"/>
     <V type="double" value="13.360787832639964279"/>
     <V type="double" value="0"/>
    </Pos>
    <Normal>
     <V type="double" value="0"/>
     <V type="double" value="0"/>
     <V type="double" value="1"/>
    </Normal>
    <Polarity>
     <V type="double" value="0.1471076512986519147"/>
     <V type="double" value="0.98912048756933257376"/>
     <V type="double" value="0"/>
    </Polarity>
    <Area type="double" value="2.6784562225381449707"/>
    <Chem>
     <V type="double" value="1.6154305603082963483"/>
     <V type="double" value="1.3229424980601796058"/>
    </Chem>
    <type type="int" value="0"/>
   </Vertex1>
   <Vertex1 ref_type="Vertex" ref_id="139">
    <Pos>
     <V type="double" value="15.745136277590431106"/>
     <V type="double" value="14.968972671887811998"/>
     <V type="double" value="0"/>
    </Pos>
    <Normal>
     <V type="double" value="0"/>
     <V type="double" value="0"/>
     <V type="double" value="1"/>
    </Normal>
    <Polarity>
     <V type="double" value="0.88964068767727677578"/>
     <V type="double" value="0.45666119479226813249"/>
     <V type="double" value="0"/>
    </Polarity>
    <Area type="double" value="2.8519020302594562111"/>
    <Chem>
     <V type="double" value="1.5782065860335705576"/>
     <V type="double" value="1.2661036078064786814"/>
    </Chem>
    <type type="int" value="0"/>
   </Vertex1>
   <Vertex1 ref_type="Vertex" ref_id="140">
    <Pos>
     <V type="double" value="16.51108777492511237"/>
     <V type="double" value="16.488454123629562531"/>
     <V type="double" value="0"/>
    </Pos>
    <Normal>
     <V type="double" value="0"/>
     <V type="double" value="0"/>
     <V type="double" value="1"/>
    </Normal>
    <Polarity>
     <V type="double" value="0.9938840688520956812"/>
     <V type="double" value="-0.11042851842709267007"/>
     <V type="double" value="0"/>
    </Polarity>
    <Area type="double" value="2.8897452663817242424"/>
    <Chem>
     <V type="double" value="1.5699916547274694878"/>
     <V type="double" value="1.2430966575769260007"/>
    </Chem>
    <type type="int" value="0"/>
   </Vertex1>
   <Vertex1 ref_type="Vertex" ref_id="141">
    <Pos>
     <V type="double" value="15.76211782075760226"/>
     <V type="double" value="18.146042547151150615"/>
     <V type="double" value="0"/>
    </Pos>
    <Normal>
     <V type="double" value="0"/>
     <V type="double" value="0"/>
     <V type="double" value="1"/>
    </Normal>
    <Polarity>
     <V type="double" value="0.99846833532385059762"/>
     <V type="double" value="-0.055326154354144986558"/>
     <V type="double" value="0"/>
    </Polarity>
    <Area type="double" value="2.9540669130519505714"/>
    <Chem>
     <V type="double" value="1.5167051874035717418"/>
     <V type="double" value="1.2532553050531933803"/>
    </Chem>
    <type type="int" value="0"/>
   </Vertex1>
   <Vertex1 ref_type="Vertex" ref_id="142">
    <Pos>
     <V type="double" value="11.288151415709771541"/>
     <V type="double" value="4.5494523387421352822"/>
     <V type="double" value="0"/>
    </Pos>
    <Normal>
     <V type="double" value="0"/>
     <V type="double" value="0"/>
     <V type="double" value="1"/>
    </Normal>
    <Polarity>
     <V type="double" value="0.5987994029267266205"/>
     <V type="double" value="-0.80089904173659487441"/>
     <V type="double" value="0"/>
    </Polarity>
    <Area type="double" value="2.5809756507052505903"/>
    <Chem>
     <V type="double" value="1.5812028824896366963"/>
     <V type="double" value="1.2886386000034715238"/>
    </Chem>
    <type type="int" value="0"/>
   </Vertex1>
   <Vertex1 ref_type="Vertex" ref_id="143">
    <Pos>
     <V type="double" value="10.462842112673390815"/>
     <V type="double" value="6.155393802668187142"/>
     <V type="double" value="0"/>
    </Pos>
    <Normal>
     <V type="double" value="0"/>
     <V type="double" value="0"/>
     <V type="double" value="1"/>
    </Normal>
    <Polarity>
     <V type="double" value="-0.75982237591903190044"/>
     <V type="double" value="-0.65013072304941676993"/>
     <V type="double" value="0"/>
    </Polarity>
    <Area type="double" value="2.721156233590096285"/>
    <Chem>
     <V type="double" value="1.5667114461274167514"/>
     <V type="double" value="1.3207519574772312865"/>
    </Chem>
    <type type="int" value="0"/>
   </Vertex1>
   <Vertex1 ref_type="Vertex" ref_id="144">
    <Pos>
     <V type="double" value="11.394745185539870036"/>
     <V type="double" value="7.7107287613142760918"/>
     <V type="double" value="0"/>
    </Pos>
    <Normal>
     <V type="double" value="0"/>
     <V type="double" value="0"/>
     <V type="double" value="1"/>
    </Normal>
    <Polarity>
     <V type="double" value="-0.62452695011925629665"/>
     <V type="double" value="0.78100325772351286702"/>
     <V type="double" value="0"/>
    </Polarity>
    <Area type="double" value="2.8236073977372821986"/>
    <Chem>
     <V type="double" value="1.5684594001054450452"/>
     <V type="double" value="1.3234174300824252946"/>
    </Chem>
    <type type="int" value="0"/>
   </Vertex1>
   <Vertex1 ref_type="Vertex" ref_id="145">
    <Pos>
     <V type="double" value="10.355857518962693575"/>
     <V type="double" value="9.0075418737481776077"/>
     <V type="double" value="0"/>
    </Pos>
    <Normal>
     <V type="double" value="0"/>
     <V type="double" value="0"/>
     <V type="double" value="1"/>
    </Normal>
    <Polarity>
     <V type="double" value="0.21275122465788123827"/>
     <V type="double" value="0.9771063997367799292"/>
     <V type="double" value="0"/>
    </Polarity>
    <Area type="double" value="2.7430814584769915854"/>
    <Chem>
     <V type="double" value="1.569640207705212509"/>
     <V type="double" value="1.2617757759163699127"/>
    </Chem>
    <type type="int" value="0"/>
   </Vertex1>
   <Vertex1 ref_type="Vertex" ref_id="146">
    <Pos>
     <V type="double" value="11.414707363907778515"/>
     <V type="double" value="10.410235325753394164"/>
     <V type="double" value="0"/>
    </Pos>
    <Normal>
     <V type="double" value="0"/>
     <V type="double" value="0"/>
     <V type="double" value="1"/>
    </Normal>
    <Polarity>
     <V type="double" value="-0.6092554736445823238"/>
     <V type="double" value="0.79297400199131096166"/>
     <V type="double" value="0"/>
    </Polarity>
    <Area type="double" value="2.2853091409571506532"/>
    <Chem>
     <V type="double" value="1.6728660477257042416"/>
     <V type="double" value="1.3703676221489042852"/>
    </Chem>
    <type type="int" value="0"/>
   </Vertex1>
   <Vertex1 ref_type="Vertex" ref_id="147">
    <Pos>
     <V type="double" value="10.510477582326508639"/>
     <V type="double" value="11.922558257373719215"/>
     <V type="double" value="0"/>
    </Pos>
    <Normal>
     <V type="double" value="0"/>
     <V type="double" value="0"/>
     <V type="double" value="1"/>
    </Normal>
    <Polarity>
     <V type="double" value="-0.40917450284513090519"/>
     <V type="double" value="0.91245615030062676709"/>
     <V type="double" value="0"/>
    </Polarity>
    <Area type="double" value="2.6074698639565410119"/>
    <Chem>
     <V type="double" value="1.6300573568932048563"/>
     <V type="double" value="1.3220836775294368959"/>
    </Chem>
    <type type="int" value="0"/>
   </Vertex1>
   <Vertex1 ref_type="Vertex" ref_id="148">
    <Pos>
     <V type="double" value="11.180122707830310702"/>
     <V type="double" value="13.662202844602308716"/>
     <V type="double" value="0"/>
    </Pos>
    <Normal>
     <V type="double" value="0"/>
     <V type="double" value="0"/>
     <V type="double" value="1"/>
    </Normal>
    <Polarity>
     <V type="double" value="-0.40473420838122181609"/>
     <V type="double" value="0.91443437192945986602"/>
     <V type="double" value="0"/>
    </Polarity>
    <Area type="double" value="2.578018152355482151"/>
    <Chem>
     <V type="double" value="1.5916875389400351182"/>
     <V type="double" value="1.2677967895959374456"/>
    </Chem>
    <type type="int" value="0"/>
   </Vertex1>
   <Vertex1 ref_type="Vertex" ref_id="149">
    <Pos>
     <V type="double" value="10.244979477029302117"/>
     <V type="double" value="14.913698085146984695"/>
     <V type="double" value="0"/>
    </Pos>
    <Normal>
     <V type="double" value="0"/>
     <V type="double" value="0"/>
     <V type="double" value="1"/>
    </Normal>
    <Polarity>
     <V type="double" value="-0.71412785411576684691"/>
     <V type="double" value="0.70001529124441985719"/>
     <V type="double" value="0"/>
    </Polarity>
    <Area type="double" value="2.7819087215120874568"/>
    <Chem>
     <V type="double" value="1.6043395828366351363"/>
     <V type="double" value="1.2646013279776955329"/>
    </Chem>
    <type type="int" value="0"/>
   </Vertex1>
   <Vertex1 ref_type="Vertex" ref_id="150">
    <Pos>
     <V type="double" value="11.393141719151659075"/>
     <V type="double" value="16.544376373787684997"/>
     <V type="double" value="0"/>
    </Pos>
    <Normal>
     <V type="double" value="0"/>
     <V type="double" value="0"/>
     <V type="double" value="1"/>
    </Normal>
    <Polarity>
     <V type="double" value="0.79480344909874356407"/>
     <V type="double" value="0.60686693541561553822"/>
     <V type="double" value="0"/>
    </Polarity>
    <Area type="double" value="2.3363841757109788944"/>
    <Chem>
     <V type="double" value="1.6664736700299718208"/>
     <V type="double" value="1.3179515837596880168"/>
    </Chem>
    <type type="int" value="0"/>
   </Vertex1>
   <Vertex1 ref_type="Vertex" ref_id="151">
    <Pos>
     <V type="double" value="10.185406492240092646"/>
     <V type="double" value="18.117695694167977649"/>
     <V type="double" value="0"/>
    </Pos>
    <Normal>
     <V type="double" value="0"/>
     <V type="double" value="0"/>
     <V type="double" value="1"/>
    </Normal>
    <Polarity>
     <V type="double" value="0.55524219200449687062"/>
     <V type="double" value="-0.83168870872342703926"/>
     <V type="double" value="0"/>
    </Polarity>
    <Area type="double" value="2.6664184307605904856"/>
    <Chem>
     <V type="double" value="1.6045115305349908486"/>
     <V type="double" value="1.321325167897864139"/>
    </Chem>
    <type type="int" value="0"/>
   </Vertex1>
   <Vertex1 ref_type="Vertex" ref_id="152">
    <Pos>
     <V type="double" value="12.160116199456718178"/>
     <V type="double" value="27.075195482948270609"/>
     <V type="double" value="0"/>
    </Pos>
    <Normal>
     <V type="double" value="0"/>
     <V type="double" value="0"/>
     <V type="double" value="1"/>
    </Normal>
    <Polarity>
     <V type="double" value="0.95325489351808934124"/>
     <V type="double" value="-0.30216735095608182604"/>
     <V type="double" value="0"/>
    </Polarity>
    <Area type="double" value="2.7921738606165686924"/>
    <Chem>
     <V type="double" value="1.5653555605904145853"/>
     <V type="double" value="1.250942230918656195"/>
    </Chem>
    <type type="int" value="0"/>
   </Vertex1>
   <Vertex1 ref_type="Vertex" ref_id="153">
    <Pos>
     <V type="double" value="13.114545570668488139"/>
     <V type="double" value="28.650084139873001732"/>
     <V type="double" value="0"/>
    </Pos>
    <Normal>
     <V type="double" value="0"/>
     <V type="double" value="0"/>
     <V type="double" value="1"/>
    </Normal>
    <Polarity>
     <V type="double" value="0.91396847520397128672"/>
     <V type="double" value="-0.40578519728216788653"/>
     <V type="double" value="0"/>
    </Polarity>
    <Area type="double" value="2.6668411301926813195"/>
    <Chem>
     <V type="double" value="1.6206151764487921607"/>
     <V type="double" value="1.324648800528444692"/>
    </Chem>
    <type type="int" value="0"/>
   </Vertex1>
   <Vertex1 ref_type="Vertex" ref_id="154">
    <Pos>
     <V type="double" value="13.831010938577128044"/>
     <V type="double" value="0.055670527612008774421"/>
     <V type="double" value="0"/>
    </Pos>
    <Normal>
     <V type="double" value="0"/>
     <V type="double" value="0"/>
     <V type="double" value="1"/>
    </Normal>
    <Polarity>
     <V type="double" value="0.99608029801905650924"/>
     <V type="double" value="0.088453603082450232842"/>
     <V type="double" value="0"/>
    </Polarity>
    <Area type="double" value="2.6444289424680982314"/>
    <Chem>
     <V type="double" value="1.6563571913411065939"/>
     <V type="double" value="1.3517482539722616153"/>
    </Chem>
    <type type="int" value="0"/>
   </Vertex1>
   <Vertex1 ref_type="Vertex" ref_id="155">
    <Pos>
     <V type="double" value="14.901010314163668724"/>
     <V type="double" value="1.4846592256140642707"/>
     <V type="double" value="0"/>
    </Pos>
    <Normal>
     <V type="double" value="0"/>
     <V type="double" value="0"/>
     <V type="double" value="1"/>
    </Normal>
    <Polarity>
     <V type="double" value="-0.3310736609538373898"/>
     <V type="double" value="0.94360491256808498584"/>
     <V type="double" value="0"/>
    </Polarity>
    <Area type="double" value="2.7739345167192892561"/>
    <Chem>
     <V type="double" value="1.5576235040815160637"/>
     <V type="double" value="1.252540713009354878"/>
    </Chem>
    <type type="int" value="0"/>
   </Vertex1>
   <Vertex1 ref_type="Vertex" ref_id="156">
    <Pos>
     <V type="double" value="13.893230276826608716"/>
     <V type="double" value="3.0515512205881942798"/>
     <V type="double" value="0"/>
    </Pos>
    <Normal>
     <V type="double" value="0"/>
     <V type="double" value="0"/>
     <V type="double" value="1"/>
    </Normal>
    <Polarity>
     <V type="double" value="-0.49339260355517905454"/>
     <V type="double" value="0.86980672494356003899"/>
     <V type="double" value="0"/>
    </Polarity>
    <Area type="double" value="3.2421852537504745051"/>
    <Chem>
     <V type="double" value="1.5099639605534602715"/>
     <V type="double" value="1.2432854579320686828"/>
    </Chem>
    <type type="int" value="0"/>
   </Vertex1>
   <Vertex1 ref_type="Vertex" ref_id="157">
    <Pos>
     <V type="double" value="10.473048656304571935"/>
     <V type="double" value="27.036817943873149517"/>
     <V type="double" value="0"/>
    </Pos>
    <Normal>
     <V type="double" value="0"/>
     <V type="double" value="0"/>
     <V type="double" value="1"/>
    </Normal>
    <Polarity>
     <V type="double" value="0.57238594131128606168"/>
     <V type="double" value="-0.81998434996601798908"/>
     <V type="double" value="0"/>
    </Polarity>
    <Area type="double" value="2.9015084167131179882"/>
    <Chem>
     <V type="double" value="1.5404331709033589615"/>
     <V type="double" value="1.2618049317155619615"/>
    </Chem>
    <type type="int" value="0"/>
   </Vertex1>
   <Vertex1 ref_type="Vertex" ref_id="158">
    <Pos>
     <V type="double" value="11.356900335036334226"/>
     <V type="double" value="28.575073095802963508"/>
     <V type="double" value="0"/>
    </Pos>
    <Normal>
     <V type="double" value="0"/>
     <V type="double" value="0"/>
     <V type="double" value="1"/>
    </Normal>
    <Polarity>
     <V type="double" value="0.70082139059082015908"/>
     <V type="double" value="-0.71333679176834074998"/>
     <V type="double" value="0"/>
    </Polarity>
    <Area type="double" value="2.5145950161990544558"/>
    <Chem>
     <V type="double" value="1.6155145388509970505"/>
     <V type="double" value="1.4148469373485204059"/>
    </Chem>
    <type type="int" value="0"/>
   </Vertex1>
   <Vertex1 ref_type="Vertex" ref_id="159">
    <Pos>
     <V type="double" value="12.117732056158265763"/>
     <V type="double" value="0.091392653639284449074"/>
     <V type="double" value="0"/>
    </Pos>
    <Normal>
     <V type="double" value="0"/>
     <V type="double" value="0"/>
     <V type="double" value="1"/>
    </Normal>
    <Polarity>
     <V type="double" value="-0.98675530377416564853"/>
     <V type="double" value="-0.1622158144989385431"/>
     <V type="double" value="0"/>
    </Polarity>
    <Area type="double" value="2.798047027425659472"/>
    <Chem>
     <V type="double" value="1.670606963704563297"/>
     <V type="double" value="1.3160618547909352927"/>
    </Chem>
    <type type="int" value="0"/>
   </Vertex1>
   <Vertex1 ref_type="Vertex" ref_id="160">
    <Pos>
     <V type="double" value="12.989857557646665498"/>
     <V type="double" value="1.6263530579182112756"/>
     <V type="double" value="0"/>
    </Pos>
    <Normal>
     <V type="double" value="0"/>
     <V type="double" value="0"/>
     <V type="double" value="1"/>
    </Normal>
    <Polarity>
     <V type="double" value="-0.50384881120500546459"/>
     <V type="double" value="-0.86379185886838671937"/>
     <V type="double" value="0"/>
    </Polarity>
    <Area type="double" value="2.6276186753257730899"/>
    <Chem>
     <V type="double" value="1.6003391210558841617"/>
     <V type="double" value="1.3072200671064910793"/>
    </Chem>
    <type type="int" value="0"/>
   </Vertex1>
   <Vertex1 ref_type="Vertex" ref_id="161">
    <Pos>
     <V type="double" value="12.048995038276300917"/>
     <V type="double" value="3.0442242826913146203"/>
     <V type="double" value="0"/>
    </Pos>
    <Normal>
     <V type="double" value="0"/>
     <V type="double" value="0"/>
     <V type="double" value="1"/>
    </Normal>
    <Polarity>
     <V type="double" value="0.29686351171991121056"/>
     <V type="double" value="-0.9549199209406630251"/>
     <V type="double" value="0"/>
    </Polarity>
    <Area type="double" value="2.4564584561652171857"/>
    <Chem>
     <V type="double" value="1.6321685610231333463"/>
     <V type="double" value="1.3248822101279269514"/>
    </Chem>
    <type type="int" value="0"/>
   </Vertex1>
   <Vertex1 ref_type="Vertex" ref_id="162">
    <Pos>
     <V type="double" value="0.017314732428861837749"/>
     <V type="double" value="21.195601617971174591"/>
     <V type="double" value="0"/>
    </Pos>
    <Normal>
     <V type="double" value="0"/>
     <V type="double" value="0"/>
     <V type="double" value="1"/>
    </Normal>
    <Polarity>
     <V type="double" value="0.60503214725822818121"/>
     <V type="double" value="0.79620104294336202511"/>
     <V type="double" value="0"/>
    </Polarity>
    <Area type="double" value="2.6192784847205827781"/>
    <Chem>
     <V type="double" value="1.6609759703270923215"/>
     <V type="double" value="1.3607033468874563109"/>
    </Chem>
    <type type="int" value="0"/>
   </Vertex1>
   <Vertex1 ref_type="Vertex" ref_id="163">
    <Pos>
     <V type="double" value="0.71744243266751783761"/>
     <V type="double" value="4.7711553188578372797"/>
     <V type="double" value="0"/>
    </Pos>
    <Normal>
     <V type="double" value="0"/>
     <V type="double" value="0"/>
     <V type="double" value="1"/>
    </Normal>
    <Polarity>
     <V type="double" value="-0.02890686041700277209"/>
     <V type="double" value="0.99958210939413671969"/>
     <V type="double" value="0"/>
    </Polarity>
    <Area type="double" value="2.6248287412641966299"/>
    <Chem>
     <V type="double" value="1.6702842926010068592"/>
     <V type="double" value="1.3011510402676864651"/>
    </Chem>
    <type type="int" value="0"/>
   </Vertex1>
   <Vertex1 ref_type="Vertex" ref_id="164">
    <Pos>
     <V type="double" value="20.678843585008493733"/>
     <V type="double" value="26.971674632905344282"/>
     <V type="double" value="0"/>
    </Pos>
    <Normal>
     <V type="double" value="0"/>
     <V type="double" value="0"/>
     <V type="double" value="1"/>
    </Normal>
    <Polarity>
     <V type="double" value="0.99763542277948802361"/>
     <V type="double" value="-0.068728183560982605838"/>
     <V type="double" value="0"/>
    </Polarity>
    <Area type="double" value="2.6223884057434525552"/>
    <Chem>
     <V type="double" value="1.6306308709366814647"/>
     <V type="double" value="1.3224707530753425644"/>
    </Chem>
    <type type="int" value="0"/>
   </Vertex1>
   <Vertex1 ref_type="Vertex" ref_id="165">
    <Pos>
     <V type="double" value="21.774201008168489579"/>
     <V type="double" value="28.30120744929724097"/>
     <V type="double" value="0"/>
    </Pos>
    <Normal>
     <V type="double" value="0"/>
     <V type="double" value="0"/>
     <V type="double" value="1"/>
    </Normal>
    <Polarity>
     <V type="double" value="0.97600437865922951008"/>
     <V type="double" value="-0.21775089629668892277"/>
     <V type="double" value="0"/>
    </Polarity>
    <Area type="double" value="2.8340523223691511667"/>
    <Chem>
     <V type="double" value="1.5934380967787680206"/>
     <V type="double" value="1.2847026337399374274"/>
    </Chem>
    <type type="int" value="0"/>
   </Vertex1>
   <Vertex1 ref_type="Vertex" ref_id="166">
    <Pos>
     <V type="double" value="22.595603505961157964"/>
     <V type="double" value="0.12765056759232704109"/>
     <V type="double" value="0"/>
    </Pos>
    <Normal>
     <V type="double" value="0"/>
     <V type="double" value="0"/>
     <V type="double" value="1"/>
    </Normal>
    <Polarity>
     <V type="double" value="-0.57681720386498547271"/>
     <V type="double" value="0.816873254137617133"/>
     <V type="double" value="0"/>
    </Polarity>
    <Area type="double" value="2.8332879562461985579"/>
    <Chem>
     <V type="double" value="1.5662569231902643274"/>
     <V type="double" value="1.3833525344850476912"/>
    </Chem>
    <type type="int" value="0"/>
   </Vertex1>
   <Vertex1 ref_type="Vertex" ref_id="167">
    <Pos>
     <V type="double" value="23.45334974687946783"/>
     <V type="double" value="1.6292194865515583491"/>
     <V type="double" value="0"/>
    </Pos>
    <Normal>
     <V type="double" value="0"/>
     <V type="double" value="0"/>
     <V type="double" value="1"/>
    </Normal>
    <Polarity>
     <V type="double" value="0.58746184812272350673"/>
     <V type="double" value="0.80925186252503256146"/>
     <V type="double" value="0"/>
    </Polarity>
    <Area type="double" value="2.9556824924723508197"/>
    <Chem>
     <V type="double" value="1.5492345915020471203"/>
     <V type="double" value="1.2520547969376543129"/>
    </Chem>
    <type type="int" value="0"/>
   </Vertex1>
   <Vertex1 ref_type="Vertex" ref_id="168">
    <Pos>
     <V type="double" value="22.659523853356933643"/>
     <V type="double" value="3.1974643472602366501"/>
     <V type="double" value="0"/>
    </Pos>
    <Normal>
     <V type="double" value="0"/>
     <V type="double" value="0"/>
     <V type="double" value="1"/>
    </Normal>
    <Polarity>
     <V type="double" value="-0.50360548959266882019"/>
     <V type="double" value="0.86393374216552532019"/>
     <V type="double" value="0"/>
    </Polarity>
    <Area type="double" value="2.5519875797649826943"/>
    <Chem>
     <V type="double" value="1.5831661265846679321"/>
     <V type="double" value="1.2970905526446814271"/>
    </Chem>
    <type type="int" value="0"/>
   </Vertex1>
   <Vertex1 ref_type="Vertex" ref_id="169">
    <Pos>
     <V type="double" value="4.3299639947543040464"/>
     <V type="double" value="10.614261614901584707"/>
     <V type="double" value="0"/>
    </Pos>
    <Normal>
     <V type="double" value="0"/>
     <V type="double" value="0"/>
     <V type="double" value="1"/>
    </Normal>
    <Polarity>
     <V type="double" value="0.0953580419442687649"/>
     <V type="double" value="-0.99544303897136932058"/>
     <V type="double" value="0"/>
    </Polarity>
    <Area type="double" value="2.7369741269665746053"/>
    <Chem>
     <V type="double" value="1.625594691810963166"/>
     <V type="double" value="1.2779995632531726546"/>
    </Chem>
    <type type="int" value="0"/>
   </Vertex1>
   <Vertex1 ref_type="Vertex" ref_id="170">
    <Pos>
     <V type="double" value="3.4707716289659420461"/>
     <V type="double" value="11.912700760257223465"/>
     <V type="double" value="0"/>
    </Pos>
    <Normal>
     <V type="double" value="0"/>
     <V type="double" value="0"/>
     <V type="double" value="1"/>
    </Normal>
    <Polarity>
     <V type="double" value="0.99999228835745057609"/>
     <V type="double" value="-0.0039272414783601385449"/>
     <V type="double" value="0"/>
    </Polarity>
    <Area type="double" value="2.3394286111856472665"/>
    <Chem>
     <V type="double" value="1.6425551733900476403"/>
     <V type="double" value="1.3176970923234196942"/>
    </Chem>
    <type type="int" value="0"/>
   </Vertex1>
   <Vertex1 ref_type="Vertex" ref_id="171">
    <Pos>
     <V type="double" value="4.2578093223765094422"/>
     <V type="double" value="13.35351073355155016"/>
     <V type="double" value="0"/>
    </Pos>
    <Normal>
     <V type="double" value="0"/>
     <V type="double" value="0"/>
     <V type="double" value="1"/>
    </Normal>
    <Polarity>
     <V type="double" value="0.10864396209448805297"/>
     <V type="double" value="0.99408072584695628127"/>
     <V type="double" value="0"/>
    </Polarity>
    <Area type="double" value="2.9048406098667647335"/>
    <Chem>
     <V type="double" value="1.5542222311366507004"/>
     <V type="double" value="1.2298703978839202744"/>
    </Chem>
    <type type="int" value="0"/>
   </Vertex1>
   <Vertex1 ref_type="Vertex" ref_id="172">
    <Pos>
     <V type="double" value="30.993385502042837487"/>
     <V type="double" value="26.972130932016781912"/>
     <V type="double" value="0"/>
    </Pos>
    <Normal>
     <V type="double" value="0"/>
     <V type="double" value="0"/>
     <V type="double" value="1"/>
    </Normal>
    <Polarity>
     <V type="double" value="-0.81904946365268960218"/>
     <V type="double" value="-0.57372290880724075013"/>
     <V type="double" value="0"/>
    </Polarity>
    <Area type="double" value="2.6219757289583474069"/>
    <Chem>
     <V type="double" value="1.6258538844496905895"/>
     <V type="double" value="1.2198831312391313908"/>
    </Chem>
    <type type="int" value="0"/>
   </Vertex1>
   <Vertex1 ref_type="Vertex" ref_id="173">
    <Pos>
     <V type="double" value="32.057964273134061273"/>
     <V type="double" value="28.275452747002901788"/>
     <V type="double" value="0"/>
    </Pos>
    <Normal>
     <V type="double" value="0"/>
     <V type="double" value="0"/>
     <V type="double" value="1"/>
    </Normal>
    <Polarity>
     <V type="double" value="-0.9509720402675175821"/>
     <V type="double" value="-0.30927686403841292417"/>
     <V type="double" value="0"/>
    </Polarity>
    <Area type="double" value="3.0268136718106068983"/>
    <Chem>
     <V type="double" value="1.6031532250335343015"/>
     <V type="double" value="1.2546162423643769657"/>
    </Chem>
    <type type="int" value="0"/>
   </Vertex1>
   <Vertex1 ref_type="Vertex" ref_id="174">
    <Pos>
     <V type="double" value="32.870874622596353731"/>
     <V type="double" value="0.0967048951981877708"/>
     <V type="double" value="0"/>
    </Pos>
    <Normal>
     <V type="double" value="0"/>
     <V type="double" value="0"/>
     <V type="double" value="1"/>
    </Normal>
    <Polarity>
     <V type="double" value="-0.99205443817260885453"/>
     <V type="double" value="0.12580934664018192382"/>
     <V type="double" value="0"/>
    </Polarity>
    <Area type="double" value="2.2547028444497527744"/>
    <Chem>
     <V type="double" value="1.7214494247446010533"/>
     <V type="double" value="1.4662042197448077463"/>
    </Chem>
    <type type="int" value="0"/>
   </Vertex1>
   <Vertex1 ref_type="Vertex" ref_id="175">
    <Pos>
     <V type="double" value="33.802637366855663004"/>
     <V type="double" value="1.4194580289531781858"/>
     <V type="double" value="0"/>
    </Pos>
    <Normal>
     <V type="double" value="0"/>
     <V type="double" value="0"/>
     <V type="double" value="1"/>
    </Normal>
    <Polarity>
     <V type="double" value="-0.63719253666801833891"/>
     <V type="double" value="-0.77070465887691119722"/>
     <V type="double" value="0"/>
    </Polarity>
    <Area type="double" value="2.5365402160308430091"/>
    <Chem>
     <V type="double" value="1.7012627152553412291"/>
     <V type="double" value="1.4249431248546069462"/>
    </Chem>
    <type type="int" value="0"/>
   </Vertex1>
   <Vertex1 ref_type="Vertex" ref_id="176">
    <Pos>
     <V type="double" value="32.740408088838321987"/>
     <V type="double" value="3.0150151135892899745"/>
     <V type="double" value="0"/>
    </Pos>
    <Normal>
     <V type="double" value="0"/>
     <V type="double" value="0"/>
     <V type="double" value="1"/>
    </Normal>
    <Polarity>
     <V type="double" value="0.27929055828535503947"/>
     <V type="double" value="0.96020663612196244241"/>
     <V type="double" value="0"/>
    </Polarity>
    <Area type="double" value="2.9116182081539965232"/>
    <Chem>
     <V type="double" value="1.6761409812382537243"/>
     <V type="double" value="1.2471740152168355742"/>
    </Chem>
    <type type="int" value="0"/>
   </Vertex1>
   <Vertex1 ref_type="Vertex" ref_id="177">
    <Pos>
     <V type="double" value="18.830354578285902534"/>
     <V type="double" value="11.858022763484353135"/>
     <V type="double" value="0"/>
    </Pos>
    <Normal>
     <V type="double" value="0"/>
     <V type="double" value="0"/>
     <V type="double" value="1"/>
    </Normal>
    <Polarity>
     <V type="double" value="-0.51419698933660007434"/>
     <V type="double" value="-0.85767211459693404318"/>
     <V type="double" value="0"/>
    </Polarity>
    <Area type="double" value="2.3409638291763128493"/>
    <Chem>
     <V type="double" value="1.6447410063400291769"/>
     <V type="double" value="1.3146328883296163337"/>
    </Chem>
    <type type="int" value="0"/>
   </Vertex1>
   <Vertex1 ref_type="Vertex" ref_id="178">
    <Pos>
     <V type="double" value="19.68608301800906446"/>
     <V type="double" value="13.397659153527937903"/>
     <V type="double" value="0"/>
    </Pos>
    <Normal>
     <V type="double" value="0"/>
     <V type="double" value="0"/>
     <V type="double" value="1"/>
    </Normal>
    <Polarity>
     <V type="double" value="0.20045465070759660442"/>
     <V type="double" value="-0.97970298203572658835"/>
     <V type="double" value="0"/>
    </Polarity>
    <Area type="double" value="2.2781217867841703217"/>
    <Chem>
     <V type="double" value="1.717016716324214487"/>
     <V type="double" value="1.3679294342633308013"/>
    </Chem>
    <type type="int" value="0"/>
   </Vertex1>
   <Vertex1 ref_type="Vertex" ref_id="179">
    <Pos>
     <V type="double" value="19.075982628924240458"/>
     <V type="double" value="14.897534251085616575"/>
     <V type="double" value="0"/>
    </Pos>
    <Normal>
     <V type="double" value="0"/>
     <V type="double" value="0"/>
     <V type="double" value="1"/>
    </Normal>
    <Polarity>
     <V type="double" value="0.99058447786347025854"/>
     <V type="double" value="-0.13690285685827011108"/>
     <V type="double" value="0"/>
    </Polarity>
    <Area type="double" value="2.4273124768764158254"/>
    <Chem>
     <V type="double" value="1.6271396975440954868"/>
     <V type="double" value="1.3041453492332308883"/>
    </Chem>
    <type type="int" value="0"/>
   </Vertex1>
   <Vertex1 ref_type="Vertex" ref_id="180">
    <Pos>
     <V type="double" value="20.130378181851060759"/>
     <V type="double" value="16.559756572596771917"/>
     <V type="double" value="0"/>
    </Pos>
    <Normal>
     <V type="double" value="0"/>
     <V type="double" value="0"/>
     <V type="double" value="1"/>
    </Normal>
    <Polarity>
     <V type="double" value="0.94408189740255288314"/>
     <V type="double" value="0.32971104166648057543"/>
     <V type="double" value="0"/>
    </Polarity>
    <Area type="double" value="2.4508981343122839824"/>
    <Chem>
     <V type="double" value="1.6389281204143939519"/>
     <V type="double" value="1.3398485056798161708"/>
    </Chem>
    <type type="int" value="0"/>
   </Vertex1>
   <Vertex1 ref_type="Vertex" ref_id="181">
    <Pos>
     <V type="double" value="19.17842780587991669"/>
     <V type="double" value="17.877654777123161978"/>
     <V type="double" value="0"/>
    </Pos>
    <Normal>
     <V type="double" value="0"/>
     <V type="double" value="0"/>
     <V type="double" value="1"/>
    </Normal>
    <Polarity>
     <V type="double" value="0.85858291730840963218"/>
     <V type="double" value="0.51267472544117176358"/>
     <V type="double" value="0"/>
    </Polarity>
    <Area type="double" value="2.066501799977677134"/>
    <Chem>
     <V type="double" value="1.694595072151184656"/>
     <V type="double" value="1.4078957581028783697"/>
    </Chem>
    <type type="int" value="0"/>
   </Vertex1>
   <Vertex1 ref_type="Vertex" ref_id="182">
    <Pos>
     <V type="double" value="22.527213550952939869"/>
     <V type="double" value="11.96984015198709983"/>
     <V type="double" value="0"/>
    </Pos>
    <Normal>
     <V type="double" value="0"/>
     <V type="double" value="0"/>
     <V type="double" value="1"/>
    </Normal>
    <Polarity>
     <V type="double" value="0.99207705510997734599"/>
     <V type="double" value="-0.1256308748847794754"/>
     <V type="double" value="0"/>
    </Polarity>
    <Area type="double" value="2.7757797589121406823"/>
    <Chem>
     <V type="double" value="1.5549834004114349018"/>
     <V type="double" value="1.2663027176142174213"/>
    </Chem>
    <type type="int" value="0"/>
   </Vertex1>
   <Vertex1 ref_type="Vertex" ref_id="183">
    <Pos>
     <V type="double" value="23.274966789454147431"/>
     <V type="double" value="13.440594574517822579"/>
     <V type="double" value="0"/>
    </Pos>
    <Normal>
     <V type="double" value="0"/>
     <V type="double" value="0"/>
     <V type="double" value="1"/>
    </Normal>
    <Polarity>
     <V type="double" value="-0.36914542743479977771"/>
     <V type="double" value="0.92937164439419983619"/>
     <V type="double" value="0"/>
    </Polarity>
    <Area type="double" value="2.6693456747362342973"/>
    <Chem>
     <V type="double" value="1.5855537256201814866"/>
     <V type="double" value="1.2674460824451030394"/>
    </Chem>
    <type type="int" value="0"/>
   </Vertex1>
   <Vertex1 ref_type="Vertex" ref_id="184">
    <Pos>
     <V type="double" value="22.664532880794553193"/>
     <V type="double" value="14.936483729791898867"/>
     <V type="double" value="0"/>
    </Pos>
    <Normal>
     <V type="double" value="0"/>
     <V type="double" value="0"/>
     <V type="double" value="1"/>
    </Normal>
    <Polarity>
     <V type="double" value="0.87989119670799609274"/>
     <V type="double" value="0.47517521184902988818"/>
     <V type="double" value="0"/>
    </Polarity>
    <Area type="double" value="2.800092627957089686"/>
    <Chem>
     <V type="double" value="1.6010557615799132503"/>
     <V type="double" value="1.2926522253275303243"/>
    </Chem>
    <type type="int" value="0"/>
   </Vertex1>
   <Vertex1 ref_type="Vertex" ref_id="185">
    <Pos>
     <V type="double" value="23.347701153928014151"/>
     <V type="double" value="16.525139383553060668"/>
     <V type="double" value="0"/>
    </Pos>
    <Normal>
     <V type="double" value="0"/>
     <V type="double" value="0"/>
     <V type="double" value="1"/>
    </Normal>
    <Polarity>
     <V type="double" value="0.81517553348492588494"/>
     <V type="double" value="0.57921399293142650233"/>
     <V type="double" value="0"/>
    </Polarity>
    <Area type="double" value="2.6390036040228244119"/>
    <Chem>
     <V type="double" value="1.6060579584869905112"/>
     <V type="double" value="1.2665981771109575682"/>
    </Chem>
    <type type="int" value="0"/>
   </Vertex1>
   <Vertex1 ref_type="Vertex" ref_id="186">
    <Pos>
     <V type="double" value="22.671294086069618601"/>
     <V type="double" value="18.200924211808374054"/>
     <V type="double" value="0"/>
    </Pos>
    <Normal>
     <V type="double" value="0"/>
     <V type="double" value="0"/>
     <V type="double" value="1"/>
    </Normal>
    <Polarity>
     <V type="double" value="-0.73198060897130690083"/>
     <V type="double" value="-0.68132546414323513773"/>
     <V type="double" value="0"/>
    </Polarity>
    <Area type="double" value="2.824917259144189341"/>
    <Chem>
     <V type="double" value="1.596791608705713239"/>
     <V type="double" value="1.3096233677729531841"/>
    </Chem>
    <type type="int" value="0"/>
   </Vertex1>
   <Vertex1 ref_type="Vertex" ref_id="187">
    <Pos>
     <V type="double" value="33.611902310233624291"/>
     <V type="double" value="4.5531957015987334358"/>
     <V type="double" value="0"/>
    </Pos>
    <Normal>
     <V type="double" value="0"/>
     <V type="double" value="0"/>
     <V type="double" value="1"/>
    </Normal>
    <Polarity>
     <V type="double" value="-0.99379056908181839791"/>
     <V type="double" value="-0.11126681807275427827"/>
     <V type="double" value="0"/>
    </Polarity>
    <Area type="double" value="2.5739624869241550797"/>
    <Chem>
     <V type="double" value="1.7236649721968879678"/>
     <V type="double" value="1.3634185372012808113"/>
    </Chem>
    <type type="int" value="0"/>
   </Vertex1>
   <Vertex1 ref_type="Vertex" ref_id="188">
    <Pos>
     <V type="double" value="33.032440624570078569"/>
     <V type="double" value="6.0434949354579678982"/>
     <V type="double" value="0"/>
    </Pos>
    <Normal>
     <V type="double" value="0"/>
     <V type="double" value="0"/>
     <V type="double" value="1"/>
    </Normal>
    <Polarity>
     <V type="double" value="0.091183817092753818856"/>
     <V type="double" value="-0.99583407829838554992"/>
     <V type="double" value="0"/>
    </Polarity>
    <Area type="double" value="2.5442877800342520445"/>
    <Chem>
     <V type="double" value="1.6858985641601560435"/>
     <V type="double" value="1.3644806267521567555"/>
    </Chem>
    <type type="int" value="0"/>
   </Vertex1>
   <Vertex1 ref_type="Vertex" ref_id="189">
    <Pos>
     <V type="double" value="33.853597440281539832"/>
     <V type="double" value="7.5480338036737171237"/>
     <V type="double" value="0"/>
    </Pos>
    <Normal>
     <V type="double" value="0"/>
     <V type="double" value="0"/>
     <V type="double" value="1"/>
    </Normal>
    <Polarity>
     <V type="double" value="-0.87664771558915488558"/>
     <V type="double" value="0.48113281196808460605"/>
     <V type="double" value="0"/>
    </Polarity>
    <Area type="double" value="2.4202130351109389927"/>
    <Chem>
     <V type="double" value="1.6664442909221988121"/>
     <V type="double" value="1.427407278241336952"/>
    </Chem>
    <type type="int" value="0"/>
   </Vertex1>
   <Vertex1 ref_type="Vertex" ref_id="190">
    <Pos>
     <V type="double" value="32.989737220762840764"/>
     <V type="double" value="8.8297875830428669275"/>
     <V type="double" value="0"/>
    </Pos>
    <Normal>
     <V type="double" value="0"/>
     <V type="double" value="0"/>
     <V type="double" value="1"/>
    </Normal>
    <Polarity>
     <V type="double" value="-0.040173702674529361556"/>
     <V type="double" value="0.99919271094890327323"/>
     <V type="double" value="0"/>
    </Polarity>
    <Area type="double" value="2.4870874007440670894"/>
    <Chem>
     <V type="double" value="1.6854811850799609196"/>
     <V type="double" value="1.3004220532321120185"/>
    </Chem>
    <type type="int" value="0"/>
   </Vertex1>
   <Vertex1 ref_type="Vertex" ref_id="191">
    <Pos>
     <V type="double" value="33.905339906652606885"/>
     <V type="double" value="10.321488002903398851"/>
     <V type="double" value="0"/>
    </Pos>
    <Normal>
     <V type="double" value="0"/>
     <V type="double" value="0"/>
     <V type="double" value="1"/>
    </Normal>
    <Polarity>
     <V type="double" value="-0.77226944258907403995"/>
     <V type="double" value="0.63529513459742559256"/>
     <V type="double" value="0"/>
    </Polarity>
    <Area type="double" value="2.4838896230295768319"/>
    <Chem>
     <V type="double" value="1.7090254940907494419"/>
     <V type="double" value="1.4078612283474933875"/>
    </Chem>
    <type type="int" value="0"/>
   </Vertex1>
   <Vertex1 ref_type="Vertex" ref_id="192">
    <Pos>
     <V type="double" value="8.6656300939377679526"/>
     <V type="double" value="26.920429924275318001"/>
     <V type="double" value="0"/>
    </Pos>
    <Normal>
     <V type="double" value="0"/>
     <V type="double" value="0"/>
     <V type="double" value="1"/>
    </Normal>
    <Polarity>
     <V type="double" value="0.56678081457055984327"/>
     <V type="double" value="-0.82386862316435671705"/>
     <V type="double" value="0"/>
    </Polarity>
    <Area type="double" value="2.7702083258048650904"/>
    <Chem>
     <V type="double" value="1.5899914265085750564"/>
     <V type="double" value="1.2813665751687410843"/>
    </Chem>
    <type type="int" value="0"/>
   </Vertex1>
   <Vertex1 ref_type="Vertex" ref_id="193">
    <Pos>
     <V type="double" value="9.4624884753228624135"/>
     <V type="double" value="28.45573467329133166"/>
     <V type="double" value="0"/>
    </Pos>
    <Normal>
     <V type="double" value="0"/>
     <V type="double" value="0"/>
     <V type="double" value="1"/>
    </Normal>
    <Polarity>
     <V type="double" value="0.37213555578227275333"/>
     <V type="double" value="-0.92817839240235444631"/>
     <V type="double" value="0"/>
    </Polarity>
    <Area type="double" value="2.7034975088409671784"/>
    <Chem>
     <V type="double" value="1.6023670999232682011"/>
     <V type="double" value="1.4091836479940176297"/>
    </Chem>
    <type type="int" value="0"/>
   </Vertex1>
   <Vertex1 ref_type="Vertex" ref_id="194">
    <Pos>
     <V type="double" value="10.427140805285175063"/>
     <V type="double" value="0.10993696301431890583"/>
     <V type="double" value="0"/>
    </Pos>
    <Normal>
     <V type="double" value="0"/>
     <V type="double" value="0"/>
     <V type="double" value="1"/>
    </Normal>
    <Polarity>
     <V type="double" value="-0.99298699335539131194"/>
     <V type="double" value="0.1182236483408457689"/>
     <V type="double" value="0"/>
    </Polarity>
    <Area type="double" value="2.6792412661800808493"/>
    <Chem>
     <V type="double" value="1.5872236401809500794"/>
     <V type="double" value="1.2841959809507632606"/>
    </Chem>
    <type type="int" value="0"/>
   </Vertex1>
   <Vertex1 ref_type="Vertex" ref_id="195">
    <Pos>
     <V type="double" value="11.254929671364088506"/>
     <V type="double" value="1.591021553504633701"/>
     <V type="double" value="0"/>
    </Pos>
    <Normal>
     <V type="double" value="0"/>
     <V type="double" value="0"/>
     <V type="double" value="1"/>
    </Normal>
    <Polarity>
     <V type="double" value="-0.60766029403396681907"/>
     <V type="double" value="-0.79419705807472806836"/>
     <V type="double" value="0"/>
    </Polarity>
    <Area type="double" value="2.4832197592234228622"/>
    <Chem>
     <V type="double" value="1.6436526753518296839"/>
     <V type="double" value="1.2835774258113565871"/>
    </Chem>
    <type type="int" value="0"/>
   </Vertex1>
   <Vertex1 ref_type="Vertex" ref_id="196">
    <Pos>
     <V type="double" value="10.407542000831909945"/>
     <V type="double" value="2.9639715310716714392"/>
     <V type="double" value="0"/>
    </Pos>
    <Normal>
     <V type="double" value="0"/>
     <V type="double" value="0"/>
     <V type="double" value="1"/>
    </Normal>
    <Polarity>
     <V type="double" value="0.75294316211879941392"/>
     <V type="double" value="-0.65808555265903168063"/>
     <V type="double" value="0"/>
    </Polarity>
    <Area type="double" value="2.2879664709479872187"/>
    <Chem>
     <V type="double" value="1.6739792870533387603"/>
     <V type="double" value="1.3090486857099170592"/>
    </Chem>
    <type type="int" value="0"/>
   </Vertex1>
   <Vertex1 ref_type="Vertex" ref_id="197">
    <Pos>
     <V type="double" value="-0.19557895812467754326"/>
     <V type="double" value="6.1897230744880236131"/>
     <V type="double" value="0"/>
    </Pos>
    <Normal>
     <V type="double" value="0"/>
     <V type="double" value="0"/>
     <V type="double" value="1"/>
    </Normal>
    <Polarity>
     <V type="double" value="0.69513025687098484173"/>
     <V type="double" value="0.71888380561985021355"/>
     <V type="double" value="0"/>
    </Polarity>
    <Area type="double" value="2.3790698991130803108"/>
    <Chem>
     <V type="double" value="1.7196745303865306198"/>
     <V type="double" value="1.4098765080199919808"/>
    </Chem>
    <type type="int" value="0"/>
   </Vertex1>
   <Vertex1 ref_type="Vertex" ref_id="198">
    <Pos>
     <V type="double" value="33.074046577581725614"/>
     <V type="double" value="12.020624747224472273"/>
     <V type="double" value="0"/>
    </Pos>
    <Normal>
     <V type="double" value="0"/>
     <V type="double" value="0"/>
     <V type="double" value="1"/>
    </Normal>
    <Polarity>
     <V type="double" value="-0.24927970067660673581"/>
     <V type="double" value="0.96843153130749581869"/>
     <V type="double" value="0"/>
    </Polarity>
    <Area type="double" value="2.6460832263982378976"/>
    <Chem>
     <V type="double" value="1.5779941892156972294"/>
     <V type="double" value="1.2886209967422526113"/>
    </Chem>
    <type type="int" value="0"/>
   </Vertex1>
   <Vertex1 ref_type="Vertex" ref_id="199">
    <Pos>
     <V type="double" value="33.781000437449797857"/>
     <V type="double" value="13.575036159470487362"/>
     <V type="double" value="0"/>
    </Pos>
    <Normal>
     <V type="double" value="0"/>
     <V type="double" value="0"/>
     <V type="double" value="1"/>
    </Normal>
    <Polarity>
     <V type="double" value="-0.71686719237854823472"/>
     <V type="double" value="0.69720974497728982477"/>
     <V type="double" value="0"/>
    </Polarity>
    <Area type="double" value="2.622278573101195942"/>
    <Chem>
     <V type="double" value="1.7030235873870296359"/>
     <V type="double" value="1.4150859663047568038"/>
    </Chem>
    <type type="int" value="0"/>
   </Vertex1>
   <Vertex1 ref_type="Vertex" ref_id="200">
    <Pos>
     <V type="double" value="32.798190951565409534"/>
     <V type="double" value="14.93976461912141751"/>
     <V type="double" value="0"/>
    </Pos>
    <Normal>
     <V type="double" value="0"/>
     <V type="double" value="0"/>
     <V type="double" value="1"/>
    </Normal>
    <Polarity>
     <V type="double" value="-0.96131625200623116445"/>
     <V type="double" value="-0.27544702508593599255"/>
     <V type="double" value="0"/>
    </Polarity>
    <Area type="double" value="2.364654627330832426"/>
    <Chem>
     <V type="double" value="1.6628031857547633798"/>
     <V type="double" value="1.4116237904102120204"/>
    </Chem>
    <type type="int" value="0"/>
   </Vertex1>
   <Vertex1 ref_type="Vertex" ref_id="201">
    <Pos>
     <V type="double" value="33.727342317429780394"/>
     <V type="double" value="16.535698288993817329"/>
     <V type="double" value="0"/>
    </Pos>
    <Normal>
     <V type="double" value="0"/>
     <V type="double" value="0"/>
     <V type="double" value="1"/>
    </Normal>
    <Polarity>
     <V type="double" value="-0.72293967914215295778"/>
     <V type="double" value="-0.69091115226332877608"/>
     <V type="double" value="0"/>
    </Polarity>
    <Area type="double" value="2.730202729072418677"/>
    <Chem>
     <V type="double" value="1.6197945674976748087"/>
     <V type="double" value="1.3521674183153933324"/>
    </Chem>
    <type type="int" value="0"/>
   </Vertex1>
   <Vertex1 ref_type="Vertex" ref_id="202">
    <Pos>
     <V type="double" value="32.926992874601559436"/>
     <V type="double" value="17.968828377784333838"/>
     <V type="double" value="0"/>
    </Pos>
    <Normal>
     <V type="double" value="0"/>
     <V type="double" value="0"/>
     <V type="double" value="1"/>
    </Normal>
    <Polarity>
     <V type="double" value="0.5531245706895098202"/>
     <V type="double" value="-0.83309855917505082346"/>
     <V type="double" value="0"/>
    </Polarity>
    <Area type="double" value="2.7440430871475389729"/>
    <Chem>
     <V type="double" value="1.5912927231396138961"/>
     <V type="double" value="1.2700586838235452536"/>
    </Chem>
    <type type="int" value="0"/>
   </Vertex1>
   <Vertex1 ref_type="Vertex" ref_id="203">
    <Pos>
     <V type="double" value="5.2171562978030294744"/>
     <V type="double" value="27.059449743109755815"/>
     <V type="double" value="0"/>
    </Pos>
    <Normal>
     <V type="double" value="0"/>
     <V type="double" value="0"/>
     <V type="double" value="1"/>
    </Normal>
    <Polarity>
     <V type="double" value="0.93686723038616348536"/>
     <V type="double" value="-0.34968527653957537371"/>
     <V type="double" value="0"/>
    </Polarity>
    <Area type="double" value="2.6601797014770354188"/>
    <Chem>
     <V type="double" value="1.6295231275613968336"/>
     <V type="double" value="1.2561672588490320202"/>
    </Chem>
    <type type="int" value="0"/>
   </Vertex1>
   <Vertex1 ref_type="Vertex" ref_id="204">
    <Pos>
     <V type="double" value="6.1446161219208059734"/>
     <V type="double" value="28.444720562653056817"/>
     <V type="double" value="0"/>
    </Pos>
    <Normal>
     <V type="double" value="0"/>
     <V type="double" value="0"/>
     <V type="double" value="1"/>
    </Normal>
    <Polarity>
     <V type="double" value="-0.98835777617156905794"/>
     <V type="double" value="-0.15214764632156038693"/>
     <V type="double" value="0"/>
    </Polarity>
    <Area type="double" value="2.9406164940530814533"/>
    <Chem>
     <V type="double" value="1.6250505927467639999"/>
     <V type="double" value="1.2885515564507006303"/>
    </Chem>
    <type type="int" value="0"/>
   </Vertex1>
   <Vertex1 ref_type="Vertex" ref_id="205">
    <Pos>
     <V type="double" value="7.1103187842439163902"/>
     <V type="double" value="0.10568479753905095364"/>
     <V type="double" value="0"/>
    </Pos>
    <Normal>
     <V type="double" value="0"/>
     <V type="double" value="0"/>
     <V type="double" value="1"/>
    </Normal>
    <Polarity>
     <V type="double" value="-0.67342432869684587526"/>
     <V type="double" value="0.73925616231398605382"/>
     <V type="double" value="0"/>
    </Polarity>
    <Area type="double" value="2.6102054948333233142"/>
    <Chem>
     <V type="double" value="1.6226887286170694757"/>
     <V type="double" value="1.3890897074089569863"/>
    </Chem>
    <type type="int" value="0"/>
   </Vertex1>
   <Vertex1 ref_type="Vertex" ref_id="206">
    <Pos>
     <V type="double" value="7.7815648840582438694"/>
     <V type="double" value="1.5178725844094433928"/>
     <V type="double" value="0"/>
    </Pos>
    <Normal>
     <V type="double" value="0"/>
     <V type="double" value="0"/>
     <V type="double" value="1"/>
    </Normal>
    <Polarity>
     <V type="double" value="-0.32187604453873586152"/>
     <V type="double" value="0.94678181855805498834"/>
     <V type="double" value="0"/>
    </Polarity>
    <Area type="double" value="2.4070901617845454901"/>
    <Chem>
     <V type="double" value="1.6371356369335308134"/>
     <V type="double" value="1.3384695364709928711"/>
    </Chem>
    <type type="int" value="0"/>
   </Vertex1>
   <Vertex1 ref_type="Vertex" ref_id="207">
    <Pos>
     <V type="double" value="6.9579907597590704427"/>
     <V type="double" value="2.9173964914831973516"/>
     <V type="double" value="0"/>
    </Pos>
    <Normal>
     <V type="double" value="0"/>
     <V type="double" value="0"/>
     <V type="double" value="1"/>
    </Normal>
    <Polarity>
     <V type="double" value="0.30059177050225116545"/>
     <V type="double" value="0.95375289646025296353"/>
     <V type="double" value="0"/>
    </Polarity>
    <Area type="double" value="2.6324416376152970365"/>
    <Chem>
     <V type="double" value="1.5722285141548566489"/>
     <V type="double" value="1.2860983204753781983"/>
    </Chem>
    <type type="int" value="0"/>
   </Vertex1>
   <Vertex1 ref_type="Vertex" ref_id="208">
    <Pos>
     <V type="double" value="16.467403970962251947"/>
     <V type="double" value="19.603400730174708855"/>
     <V type="double" value="0"/>
    </Pos>
    <Normal>
     <V type="double" value="0"/>
     <V type="double" value="0"/>
     <V type="double" value="1"/>
    </Normal>
    <Polarity>
     <V type="double" value="0.99161773779965578512"/>
     <V type="double" value="0.12920627725111949458"/>
     <V type="double" value="0"/>
    </Polarity>
    <Area type="double" value="2.4508985531432472271"/>
    <Chem>
     <V type="double" value="1.6018553647468432022"/>
     <V type="double" value="1.3010224758172164172"/>
    </Chem>
    <type type="int" value="0"/>
   </Vertex1>
   <Vertex1 ref_type="Vertex" ref_id="209">
    <Pos>
     <V type="double" value="15.736307826638933349"/>
     <V type="double" value="20.928853186746518844"/>
     <V type="double" value="0"/>
    </Pos>
    <Normal>
     <V type="double" value="0"/>
     <V type="double" value="0"/>
     <V type="double" value="1"/>
    </Normal>
    <Polarity>
     <V type="double" value="0.99727985659255047324"/>
     <V type="double" value="0.0737081246182673816"/>
     <V type="double" value="0"/>
    </Polarity>
    <Area type="double" value="2.2665265306908817244"/>
    <Chem>
     <V type="double" value="1.6508166774550083744"/>
     <V type="double" value="1.3376982821015084291"/>
    </Chem>
    <type type="int" value="0"/>
   </Vertex1>
   <Vertex1 ref_type="Vertex" ref_id="210">
    <Pos>
     <V type="double" value="16.574332749100900486"/>
     <V type="double" value="22.457408589143284416"/>
     <V type="double" value="0"/>
    </Pos>
    <Normal>
     <V type="double" value="0"/>
     <V type="double" value="0"/>
     <V type="double" value="1"/>
    </Normal>
    <Polarity>
     <V type="double" value="0.86204947429387379643"/>
     <V type="double" value="0.50682413505046897129"/>
     <V type="double" value="0"/>
    </Polarity>
    <Area type="double" value="2.8604315160486697422"/>
    <Chem>
     <V type="double" value="1.6032451361988104832"/>
     <V type="double" value="1.2510853531825401053"/>
    </Chem>
    <type type="int" value="0"/>
   </Vertex1>
   <Vertex1 ref_type="Vertex" ref_id="211">
    <Pos>
     <V type="double" value="15.391316156828176887"/>
     <V type="double" value="24.042378850435351723"/>
     <V type="double" value="0"/>
    </Pos>
    <Normal>
     <V type="double" value="0"/>
     <V type="double" value="0"/>
     <V type="double" value="1"/>
    </Normal>
    <Polarity>
     <V type="double" value="0.97439488470758461869"/>
     <V type="double" value="0.22484352037737911911"/>
     <V type="double" value="0"/>
    </Polarity>
    <Area type="double" value="2.7762712560347160284"/>
    <Chem>
     <V type="double" value="1.5677619950565946372"/>
     <V type="double" value="1.2459341846522136166"/>
    </Chem>
    <type type="int" value="0"/>
   </Vertex1>
   <Vertex1 ref_type="Vertex" ref_id="212">
    <Pos>
     <V type="double" value="16.383484277170765608"/>
     <V type="double" value="25.318904424291030608"/>
     <V type="double" value="0"/>
    </Pos>
    <Normal>
     <V type="double" value="0"/>
     <V type="double" value="0"/>
     <V type="double" value="1"/>
    </Normal>
    <Polarity>
     <V type="double" value="0.99502679490027789999"/>
     <V type="double" value="0.099607617331609069056"/>
     <V type="double" value="0"/>
    </Polarity>
    <Area type="double" value="2.660606668372789585"/>
    <Chem>
     <V type="double" value="1.5924582812790355479"/>
     <V type="double" value="1.2887650123766216659"/>
    </Chem>
    <type type="int" value="0"/>
   </Vertex1>
   <Vertex1 ref_type="Vertex" ref_id="213">
    <Pos>
     <V type="double" value="30.277933311082417589"/>
     <V type="double" value="4.5876218899775045301"/>
     <V type="double" value="0"/>
    </Pos>
    <Normal>
     <V type="double" value="0"/>
     <V type="double" value="0"/>
     <V type="double" value="1"/>
    </Normal>
    <Polarity>
     <V type="double" value="-0.83440416799624050892"/>
     <V type="double" value="0.55115304991490510211"/>
     <V type="double" value="0"/>
    </Polarity>
    <Area type="double" value="2.4775894515299845544"/>
    <Chem>
     <V type="double" value="1.6428982908454927703"/>
     <V type="double" value="1.3065082544832582467"/>
    </Chem>
    <type type="int" value="0"/>
   </Vertex1>
   <Vertex1 ref_type="Vertex" ref_id="214">
    <Pos>
     <V type="double" value="29.27535672072019679"/>
     <V type="double" value="5.8867515954376798959"/>
     <V type="double" value="0"/>
    </Pos>
    <Normal>
     <V type="double" value="0"/>
     <V type="double" value="0"/>
     <V type="double" value="1"/>
    </Normal>
    <Polarity>
     <V type="double" value="-0.99875061051874047813"/>
     <V type="double" value="0.049972172140534641682"/>
     <V type="double" value="0"/>
    </Polarity>
    <Area type="double" value="2.2832943802533902655"/>
    <Chem>
     <V type="double" value="1.6606448184454600803"/>
     <V type="double" value="1.3523435289119083436"/>
    </Chem>
    <type type="int" value="0"/>
   </Vertex1>
   <Vertex1 ref_type="Vertex" ref_id="215">
    <Pos>
     <V type="double" value="30.325129652866962715"/>
     <V type="double" value="7.5246780305245559717"/>
     <V type="double" value="0"/>
    </Pos>
    <Normal>
     <V type="double" value="0"/>
     <V type="double" value="0"/>
     <V type="double" value="1"/>
    </Normal>
    <Polarity>
     <V type="double" value="0.17871951551555878557"/>
     <V type="double" value="0.98390006340780566951"/>
     <V type="double" value="0"/>
    </Polarity>
    <Area type="double" value="2.5775695793846211679"/>
    <Chem>
     <V type="double" value="1.6402666236064433747"/>
     <V type="double" value="1.3308985591532596082"/>
    </Chem>
    <type type="int" value="0"/>
   </Vertex1>
   <Vertex1 ref_type="Vertex" ref_id="216">
    <Pos>
     <V type="double" value="29.381504456545904702"/>
     <V type="double" value="8.9963045732579942637"/>
     <V type="double" value="0"/>
    </Pos>
    <Normal>
     <V type="double" value="0"/>
     <V type="double" value="0"/>
     <V type="double" value="1"/>
    </Normal>
    <Polarity>
     <V type="double" value="0.38776335218514335068"/>
     <V type="double" value="0.92175896128116951989"/>
     <V type="double" value="0"/>
    </Polarity>
    <Area type="double" value="2.8294514551306280126"/>
    <Chem>
     <V type="double" value="1.6297491561399399806"/>
     <V type="double" value="1.2700240649677809746"/>
    </Chem>
    <type type="int" value="0"/>
   </Vertex1>
   <Vertex1 ref_type="Vertex" ref_id="217">
    <Pos>
     <V type="double" value="30.475947921900161219"/>
     <V type="double" value="10.312031049865204579"/>
     <V type="double" value="0"/>
    </Pos>
    <Normal>
     <V type="double" value="0"/>
     <V type="double" value="0"/>
     <V type="double" value="1"/>
    </Normal>
    <Polarity>
     <V type="double" value="0.83815957133256246969"/>
     <V type="double" value="-0.54542509383380533006"/>
     <V type="double" value="0"/>
    </Polarity>
    <Area type="double" value="2.9470547808105735932"/>
    <Chem>
     <V type="double" value="1.545047657013586706"/>
     <V type="double" value="1.1939482335705038363"/>
    </Chem>
    <type type="int" value="0"/>
   </Vertex1>
   <Vertex1 ref_type="Vertex" ref_id="218">
    <Pos>
     <V type="double" value="3.3954583839203098528"/>
     <V type="double" value="21.094362895298814919"/>
     <V type="double" value="0"/>
    </Pos>
    <Normal>
     <V type="double" value="0"/>
     <V type="double" value="0"/>
     <V type="double" value="1"/>
    </Normal>
    <Polarity>
     <V type="double" value="-0.081515675841398793633"/>
     <V type="double" value="0.99667205970274908022"/>
     <V type="double" value="0"/>
    </Polarity>
    <Area type="double" value="2.4298099409497178058"/>
    <Chem>
     <V type="double" value="1.6817409629919586322"/>
     <V type="double" value="1.3333991647343303999"/>
    </Chem>
    <type type="int" value="0"/>
   </Vertex1>
   <Vertex1 ref_type="Vertex" ref_id="219">
    <Pos>
     <V type="double" value="4.4579994972228957906"/>
     <V type="double" value="22.466003340165634938"/>
     <V type="double" value="0"/>
    </Pos>
    <Normal>
     <V type="double" value="0"/>
     <V type="double" value="0"/>
     <V type="double" value="1"/>
    </Normal>
    <Polarity>
     <V type="double" value="-0.4285029925665431727"/>
     <V type="double" value="0.90354036177777752314"/>
     <V type="double" value="0"/>
    </Polarity>
    <Area type="double" value="2.6545920898388386533"/>
    <Chem>
     <V type="double" value="1.5662292218558846457"/>
     <V type="double" value="1.2096847334602569557"/>
    </Chem>
    <type type="int" value="0"/>
   </Vertex1>
   <Vertex1 ref_type="Vertex" ref_id="220">
    <Pos>
     <V type="double" value="3.5077628705319283675"/>
     <V type="double" value="23.874192424212914432"/>
     <V type="double" value="0"/>
    </Pos>
    <Normal>
     <V type="double" value="0"/>
     <V type="double" value="0"/>
     <V type="double" value="1"/>
    </Normal>
    <Polarity>
     <V type="double" value="-0.38979287039225590794"/>
     <V type="double" value="0.92090255629538020354"/>
     <V type="double" value="0"/>
    </Polarity>
    <Area type="double" value="2.9835600226999412499"/>
    <Chem>
     <V type="double" value="1.5853031730843665237"/>
     <V type="double" value="1.2168761853832825715"/>
    </Chem>
    <type type="int" value="0"/>
   </Vertex1>
   <Vertex1 ref_type="Vertex" ref_id="221">
    <Pos>
     <V type="double" value="4.2130945801885717472"/>
     <V type="double" value="25.607256152493359735"/>
     <V type="double" value="0"/>
    </Pos>
    <Normal>
     <V type="double" value="0"/>
     <V type="double" value="0"/>
     <V type="double" value="1"/>
    </Normal>
    <Polarity>
     <V type="double" value="0.56745654855186578036"/>
     <V type="double" value="0.82340334314696816964"/>
     <V type="double" value="0"/>
    </Polarity>
    <Area type="double" value="2.5872750997338931356"/>
    <Chem>
     <V type="double" value="1.6215662342719243671"/>
     <V type="double" value="1.2692325996754723061"/>
    </Chem>
    <type type="int" value="0"/>
   </Vertex1>
   <Vertex1 ref_type="Vertex" ref_id="222">
    <Pos>
     <V type="double" value="11.269033704978609123"/>
     <V type="double" value="19.473337206971521596"/>
     <V type="double" value="0"/>
    </Pos>
    <Normal>
     <V type="double" value="0"/>
     <V type="double" value="0"/>
     <V type="double" value="1"/>
    </Normal>
    <Polarity>
     <V type="double" value="0.63480585942201372962"/>
     <V type="double" value="0.77267167726239227576"/>
     <V type="double" value="0"/>
    </Polarity>
    <Area type="double" value="2.7328275050206793928"/>
    <Chem>
     <V type="double" value="1.5824356193606541332"/>
     <V type="double" value="1.3147723479833115512"/>
    </Chem>
    <type type="int" value="0"/>
   </Vertex1>
   <Vertex1 ref_type="Vertex" ref_id="223">
    <Pos>
     <V type="double" value="10.434086849927334484"/>
     <V type="double" value="21.062770879971274951"/>
     <V type="double" value="0"/>
    </Pos>
    <Normal>
     <V type="double" value="0"/>
     <V type="double" value="0"/>
     <V type="double" value="1"/>
    </Normal>
    <Polarity>
     <V type="double" value="0.13764609676633221547"/>
     <V type="double" value="0.99048147486209625612"/>
     <V type="double" value="0"/>
    </Polarity>
    <Area type="double" value="2.2585487947287319344"/>
    <Chem>
     <V type="double" value="1.6507170011456724357"/>
     <V type="double" value="1.3837955080551140874"/>
    </Chem>
    <type type="int" value="0"/>
   </Vertex1>
   <Vertex1 ref_type="Vertex" ref_id="224">
    <Pos>
     <V type="double" value="11.415765060003760567"/>
     <V type="double" value="22.433730628416714836"/>
     <V type="double" value="0"/>
    </Pos>
    <Normal>
     <V type="double" value="0"/>
     <V type="double" value="0"/>
     <V type="double" value="1"/>
    </Normal>
    <Polarity>
     <V type="double" value="0.99562140339258009547"/>
     <V type="double" value="0.093477382861253607849"/>
     <V type="double" value="0"/>
    </Polarity>
    <Area type="double" value="2.0980826013522513307"/>
    <Chem>
     <V type="double" value="1.739540018910485264"/>
     <V type="double" value="1.4263001701622688433"/>
    </Chem>
    <type type="int" value="0"/>
   </Vertex1>
   <Vertex1 ref_type="Vertex" ref_id="225">
    <Pos>
     <V type="double" value="10.391211455196545543"/>
     <V type="double" value="23.830898593053028378"/>
     <V type="double" value="0"/>
    </Pos>
    <Normal>
     <V type="double" value="0"/>
     <V type="double" value="0"/>
     <V type="double" value="1"/>
    </Normal>
    <Polarity>
     <V type="double" value="0.95798717782250886188"/>
     <V type="double" value="0.28681103034518173889"/>
     <V type="double" value="0"/>
    </Polarity>
    <Area type="double" value="2.6579698336724808527"/>
    <Chem>
     <V type="double" value="1.6035655111413940066"/>
     <V type="double" value="1.3310911106195761899"/>
    </Chem>
    <type type="int" value="0"/>
   </Vertex1>
   <Vertex1 ref_type="Vertex" ref_id="226">
    <Pos>
     <V type="double" value="11.153980154197276065"/>
     <V type="double" value="25.388233267362807055"/>
     <V type="double" value="0"/>
    </Pos>
    <Normal>
     <V type="double" value="0"/>
     <V type="double" value="0"/>
     <V type="double" value="1"/>
    </Normal>
    <Polarity>
     <V type="double" value="0.99994916336716266336"/>
     <V type="double" value="-0.010083188052953967473"/>
     <V type="double" value="0"/>
    </Polarity>
    <Area type="double" value="2.7890040268581657301"/>
    <Chem>
     <V type="double" value="1.5869829082331372572"/>
     <V type="double" value="1.2552272385506688668"/>
    </Chem>
    <type type="int" value="0"/>
   </Vertex1>
   <Vertex1 ref_type="Vertex" ref_id="227">
    <Pos>
     <V type="double" value="6.2026713531910635524"/>
     <V type="double" value="19.696416402085844766"/>
     <V type="double" value="0"/>
    </Pos>
    <Normal>
     <V type="double" value="0"/>
     <V type="double" value="0"/>
     <V type="double" value="1"/>
    </Normal>
    <Polarity>
     <V type="double" value="0.22644951705670796072"/>
     <V type="double" value="0.97402290333686913915"/>
     <V type="double" value="0"/>
    </Polarity>
    <Area type="double" value="2.5924449856648941193"/>
    <Chem>
     <V type="double" value="1.6249024963359066653"/>
     <V type="double" value="1.3323463554908914208"/>
    </Chem>
    <type type="int" value="0"/>
   </Vertex1>
   <Vertex1 ref_type="Vertex" ref_id="228">
    <Pos>
     <V type="double" value="5.0703141293298363834"/>
     <V type="double" value="20.868018775787120944"/>
     <V type="double" value="0"/>
    </Pos>
    <Normal>
     <V type="double" value="0"/>
     <V type="double" value="0"/>
     <V type="double" value="1"/>
    </Normal>
    <Polarity>
     <V type="double" value="-0.022249086703887737543"/>
     <V type="double" value="0.99975245843200755136"/>
     <V type="double" value="0"/>
    </Polarity>
    <Area type="double" value="2.562782728437880575"/>
    <Chem>
     <V type="double" value="1.6202472767029088008"/>
     <V type="double" value="1.3242321207491740687"/>
    </Chem>
    <type type="int" value="0"/>
   </Vertex1>
   <Vertex1 ref_type="Vertex" ref_id="229">
    <Pos>
     <V type="double" value="5.9563494626488022732"/>
     <V type="double" value="22.625218125867281316"/>
     <V type="double" value="0"/>
    </Pos>
    <Normal>
     <V type="double" value="0"/>
     <V type="double" value="0"/>
     <V type="double" value="1"/>
    </Normal>
    <Polarity>
     <V type="double" value="-0.91767694950555978028"/>
     <V type="double" value="0.39732734155374987983"/>
     <V type="double" value="0"/>
    </Polarity>
    <Area type="double" value="2.6002402340453034668"/>
    <Chem>
     <V type="double" value="1.5944472060578425143"/>
     <V type="double" value="1.2654689234785785334"/>
    </Chem>
    <type type="int" value="0"/>
   </Vertex1>
   <Vertex1 ref_type="Vertex" ref_id="230">
    <Pos>
     <V type="double" value="5.3109991155922209316"/>
     <V type="double" value="24.106760863233130721"/>
     <V type="double" value="0"/>
    </Pos>
    <Normal>
     <V type="double" value="0"/>
     <V type="double" value="0"/>
     <V type="double" value="1"/>
    </Normal>
    <Polarity>
     <V type="double" value="-0.63223550952639806511"/>
     <V type="double" value="0.77477626479771288803"/>
     <V type="double" value="0"/>
    </Polarity>
    <Area type="double" value="2.6664971438543898508"/>
    <Chem>
     <V type="double" value="1.5848485981865143568"/>
     <V type="double" value="1.2517647633771744609"/>
    </Chem>
    <type type="int" value="0"/>
   </Vertex1>
   <Vertex1 ref_type="Vertex" ref_id="231">
    <Pos>
     <V type="double" value="5.9369917756993464408"/>
     <V type="double" value="25.516856716463347965"/>
     <V type="double" value="0"/>
    </Pos>
    <Normal>
     <V type="double" value="0"/>
     <V type="double" value="0"/>
     <V type="double" value="1"/>
    </Normal>
    <Polarity>
     <V type="double" value="0.94174884202240483067"/>
     <V type="double" value="0.33631699116972857411"/>
     <V type="double" value="0"/>
    </Polarity>
    <Area type="double" value="2.5165020999493128429"/>
    <Chem>
     <V type="double" value="1.6514346222805840192"/>
     <V type="double" value="1.2608057052260790432"/>
    </Chem>
    <type type="int" value="0"/>
   </Vertex1>
   <Vertex1 ref_type="Vertex" ref_id="232">
    <Pos>
     <V type="double" value="12.072140987008619817"/>
     <V type="double" value="11.927480789005825201"/>
     <V type="double" value="0"/>
    </Pos>
    <Normal>
     <V type="double" value="0"/>
     <V type="double" value="0"/>
     <V type="double" value="1"/>
    </Normal>
    <Polarity>
     <V type="double" value="-0.30774007479686787958"/>
     <V type="double" value="0.95147046531356826993"/>
     <V type="double" value="0"/>
    </Polarity>
    <Area type="double" value="2.3995606759964545063"/>
    <Chem>
     <V type="double" value="1.6422474629602736851"/>
     <V type="double" value="1.3315812222771659101"/>
    </Chem>
    <type type="int" value="0"/>
   </Vertex1>
   <Vertex1 ref_type="Vertex" ref_id="233">
    <Pos>
     <V type="double" value="12.790867339615003218"/>
     <V type="double" value="13.32221268653849755"/>
     <V type="double" value="0"/>
    </Pos>
    <Normal>
     <V type="double" value="0"/>
     <V type="double" value="0"/>
     <V type="double" value="1"/>
    </Normal>
    <Polarity>
     <V type="double" value="-0.56669828685151302228"/>
     <V type="double" value="0.82392539205898984722"/>
     <V type="double" value="0"/>
    </Polarity>
    <Area type="double" value="2.7713648922044553657"/>
    <Chem>
     <V type="double" value="1.5807338933028500794"/>
     <V type="double" value="1.2713528576235049172"/>
    </Chem>
    <type type="int" value="0"/>
   </Vertex1>
   <Vertex1 ref_type="Vertex" ref_id="234">
    <Pos>
     <V type="double" value="12.009968304107188075"/>
     <V type="double" value="15.17652797907989104"/>
     <V type="double" value="0"/>
    </Pos>
    <Normal>
     <V type="double" value="0"/>
     <V type="double" value="0"/>
     <V type="double" value="1"/>
    </Normal>
    <Polarity>
     <V type="double" value="-0.58665302666854568514"/>
     <V type="double" value="0.80983839517562672405"/>
     <V type="double" value="0"/>
    </Polarity>
    <Area type="double" value="2.5675147196241394631"/>
    <Chem>
     <V type="double" value="1.6387682687828901695"/>
     <V type="double" value="1.2868776654589244579"/>
    </Chem>
    <type type="int" value="0"/>
   </Vertex1>
   <Vertex1 ref_type="Vertex" ref_id="235">
    <Pos>
     <V type="double" value="13.004357088016895716"/>
     <V type="double" value="16.693203578661545805"/>
     <V type="double" value="0"/>
    </Pos>
    <Normal>
     <V type="double" value="0"/>
     <V type="double" value="0"/>
     <V type="double" value="1"/>
    </Normal>
    <Polarity>
     <V type="double" value="0.72486423748629358332"/>
     <V type="double" value="0.68889174564180544191"/>
     <V type="double" value="0"/>
    </Polarity>
    <Area type="double" value="2.440651304216445272"/>
    <Chem>
     <V type="double" value="1.6137858512066673988"/>
     <V type="double" value="1.3025385180894235582"/>
    </Chem>
    <type type="int" value="0"/>
   </Vertex1>
   <Vertex1 ref_type="Vertex" ref_id="236">
    <Pos>
     <V type="double" value="11.944705992291231311"/>
     <V type="double" value="17.963612351407157064"/>
     <V type="double" value="0"/>
    </Pos>
    <Normal>
     <V type="double" value="0"/>
     <V type="double" value="0"/>
     <V type="double" value="1"/>
    </Normal>
    <Polarity>
     <V type="double" value="0.45772204839983948732"/>
     <V type="double" value="0.88909534157403791177"/>
     <V type="double" value="0"/>
    </Polarity>
    <Area type="double" value="2.2148851635248139047"/>
    <Chem>
     <V type="double" value="1.6583921037172595359"/>
     <V type="double" value="1.3331930287560478376"/>
    </Chem>
    <type type="int" value="0"/>
   </Vertex1>
   <Vertex1 ref_type="Vertex" ref_id="237">
    <Pos>
     <V type="double" value="0.85464550364151503636"/>
     <V type="double" value="13.250100356923587341"/>
     <V type="double" value="0"/>
    </Pos>
    <Normal>
     <V type="double" value="0"/>
     <V type="double" value="0"/>
     <V type="double" value="1"/>
    </Normal>
    <Polarity>
     <V type="double" value="0.99373106250760412372"/>
     <V type="double" value="-0.11179702772215416307"/>
     <V type="double" value="0"/>
    </Polarity>
    <Area type="double" value="2.5108752464411634442"/>
    <Chem>
     <V type="double" value="1.6482944442224614079"/>
     <V type="double" value="1.3593159721277041641"/>
    </Chem>
    <type type="int" value="0"/>
   </Vertex1>
   <Vertex1 ref_type="Vertex" ref_id="238">
    <Pos>
     <V type="double" value="0.83474049594042065703"/>
     <V type="double" value="25.568615001255807329"/>
     <V type="double" value="0"/>
    </Pos>
    <Normal>
     <V type="double" value="0"/>
     <V type="double" value="0"/>
     <V type="double" value="1"/>
    </Normal>
    <Polarity>
     <V type="double" value="0.58758108118182228452"/>
     <V type="double" value="0.8091652940142705086"/>
     <V type="double" value="0"/>
    </Polarity>
    <Area type="double" value="2.6379319867570427682"/>
    <Chem>
     <V type="double" value="1.6608198661329152124"/>
     <V type="double" value="1.2822250521316365113"/>
    </Chem>
    <type type="int" value="0"/>
   </Vertex1>
   <Vertex1 ref_type="Vertex" ref_id="239">
    <Pos>
     <V type="double" value="-0.15671355147867768731"/>
     <V type="double" value="27.070760127018161256"/>
     <V type="double" value="0"/>
    </Pos>
    <Normal>
     <V type="double" value="0"/>
     <V type="double" value="0"/>
     <V type="double" value="1"/>
    </Normal>
    <Polarity>
     <V type="double" value="0.7635168777043337407"/>
     <V type="double" value="-0.64578787342332888421"/>
     <V type="double" value="0"/>
    </Polarity>
    <Area type="double" value="2.4414170584291858823"/>
    <Chem>
     <V type="double" value="1.8038503750299303974"/>
     <V type="double" value="1.4348033727852556041"/>
    </Chem>
    <type type="int" value="0"/>
   </Vertex1>
   <Vertex1 ref_type="Vertex" ref_id="240">
    <Pos>
     <V type="double" value="3.536518337776984211"/>
     <V type="double" value="5.9755420481826471146"/>
     <V type="double" value="0"/>
    </Pos>
    <Normal>
     <V type="double" value="0"/>
     <V type="double" value="0"/>
     <V type="double" value="1"/>
    </Normal>
    <Polarity>
     <V type="double" value="-0.37831367715228336746"/>
     <V type="double" value="0.92567746093308211908"/>
     <V type="double" value="0"/>
    </Polarity>
    <Area type="double" value="2.5344722899784106751"/>
    <Chem>
     <V type="double" value="1.6548202733729502345"/>
     <V type="double" value="1.2697363290982563999"/>
    </Chem>
    <type type="int" value="0"/>
   </Vertex1>
   <Vertex1 ref_type="Vertex" ref_id="241">
    <Pos>
     <V type="double" value="4.3846200892564421991"/>
     <V type="double" value="7.6676784079337245714"/>
     <V type="double" value="0"/>
    </Pos>
    <Normal>
     <V type="double" value="0"/>
     <V type="double" value="0"/>
     <V type="double" value="1"/>
    </Normal>
    <Polarity>
     <V type="double" value="0.93003049233717505206"/>
     <V type="double" value="0.36748235783921906483"/>
     <V type="double" value="0"/>
    </Polarity>
    <Area type="double" value="2.6170378760808583607"/>
    <Chem>
     <V type="double" value="1.6466046928497215518"/>
     <V type="double" value="1.2739222594295729341"/>
    </Chem>
    <type type="int" value="0"/>
   </Vertex1>
   <Vertex1 ref_type="Vertex" ref_id="242">
    <Pos>
     <V type="double" value="3.5126360140339301097"/>
     <V type="double" value="9.1194487104851624792"/>
     <V type="double" value="0"/>
    </Pos>
    <Normal>
     <V type="double" value="0"/>
     <V type="double" value="0"/>
     <V type="double" value="1"/>
    </Normal>
    <Polarity>
     <V type="double" value="0.65336922038786382494"/>
     <V type="double" value="-0.75703940574434769317"/>
     <V type="double" value="0"/>
    </Polarity>
    <Area type="double" value="2.6285722060908511821"/>
    <Chem>
     <V type="double" value="1.6934906705210919231"/>
     <V type="double" value="1.3108732326110328348"/>
    </Chem>
    <type type="int" value="0"/>
   </Vertex1>
   <Vertex1 ref_type="Vertex" ref_id="243">
    <Pos>
     <V type="double" value="25.296412916811679139"/>
     <V type="double" value="19.442402070559797522"/>
     <V type="double" value="0"/>
    </Pos>
    <Normal>
     <V type="double" value="0"/>
     <V type="double" value="0"/>
     <V type="double" value="1"/>
    </Normal>
    <Polarity>
     <V type="double" value="-0.96637647861699138563"/>
     <V type="double" value="0.25713129248658850301"/>
     <V type="double" value="0"/>
    </Polarity>
    <Area type="double" value="2.5547762108351115273"/>
    <Chem>
     <V type="double" value="1.650659026866554413"/>
     <V type="double" value="1.2083624056157442617"/>
    </Chem>
    <type type="int" value="0"/>
   </Vertex1>
   <Vertex1 ref_type="Vertex" ref_id="244">
    <Pos>
     <V type="double" value="24.229382146677306054"/>
     <V type="double" value="21.128334217779148219"/>
     <V type="double" value="0"/>
    </Pos>
    <Normal>
     <V type="double" value="0"/>
     <V type="double" value="0"/>
     <V type="double" value="1"/>
    </Normal>
    <Polarity>
     <V type="double" value="-0.81034117873313360469"/>
     <V type="double" value="-0.58595833815160913716"/>
     <V type="double" value="0"/>
    </Polarity>
    <Area type="double" value="2.5779095722180014327"/>
    <Chem>
     <V type="double" value="1.6217181517012306813"/>
     <V type="double" value="1.2346323400134504578"/>
    </Chem>
    <type type="int" value="0"/>
   </Vertex1>
   <Vertex1 ref_type="Vertex" ref_id="245">
    <Pos>
     <V type="double" value="25.144779540921664562"/>
     <V type="double" value="22.503194936944797888"/>
     <V type="double" value="0"/>
    </Pos>
    <Normal>
     <V type="double" value="0"/>
     <V type="double" value="0"/>
     <V type="double" value="1"/>
    </Normal>
    <Polarity>
     <V type="double" value="0.35863283738321155569"/>
     <V type="double" value="-0.93347870246217568013"/>
     <V type="double" value="0"/>
    </Polarity>
    <Area type="double" value="2.631329776861678571"/>
    <Chem>
     <V type="double" value="1.6265449232037796357"/>
     <V type="double" value="1.27382121093334999"/>
    </Chem>
    <type type="int" value="0"/>
   </Vertex1>
   <Vertex1 ref_type="Vertex" ref_id="246">
    <Pos>
     <V type="double" value="24.367029558381247512"/>
     <V type="double" value="23.935638188208809396"/>
     <V type="double" value="0"/>
    </Pos>
    <Normal>
     <V type="double" value="0"/>
     <V type="double" value="0"/>
     <V type="double" value="1"/>
    </Normal>
    <Polarity>
     <V type="double" value="0.8628280052323237248"/>
     <V type="double" value="-0.50549760967467405326"/>
     <V type="double" value="0"/>
    </Polarity>
    <Area type="double" value="2.8787528135003079832"/>
    <Chem>
     <V type="double" value="1.5377949928715757277"/>
     <V type="double" value="1.1969634492927829772"/>
    </Chem>
    <type type="int" value="0"/>
   </Vertex1>
   <Vertex1 ref_type="Vertex" ref_id="247">
    <Pos>
     <V type="double" value="24.986667457038297613"/>
     <V type="double" value="25.579232636291337144"/>
     <V type="double" value="0"/>
    </Pos>
    <Normal>
     <V type="double" value="0"/>
     <V type="double" value="0"/>
     <V type="double" value="1"/>
    </Normal>
    <Polarity>
     <V type="double" value="0.71176531427286415799"/>
     <V type="double" value="-0.70241735271706584598"/>
     <V type="double" value="0"/>
    </Polarity>
    <Area type="double" value="2.8456936281926608068"/>
    <Chem>
     <V type="double" value="1.5862376586865920558"/>
     <V type="double" value="1.2418678895932320216"/>
    </Chem>
    <type type="int" value="0"/>
   </Vertex1>
   <Vertex1 ref_type="Vertex" ref_id="248">
    <Pos>
     <V type="double" value="26.858446481832196184"/>
     <V type="double" value="4.5844435525218525385"/>
     <V type="double" value="0"/>
    </Pos>
    <Normal>
     <V type="double" value="0"/>
     <V type="double" value="0"/>
     <V type="double" value="1"/>
    </Normal>
    <Polarity>
     <V type="double" value="-0.52697700170530670238"/>
     <V type="double" value="0.84987954421417000184"/>
     <V type="double" value="0"/>
    </Polarity>
    <Area type="double" value="2.5241540263636998986"/>
    <Chem>
     <V type="double" value="1.6163388826344340377"/>
     <V type="double" value="1.2975914687239749057"/>
    </Chem>
    <type type="int" value="0"/>
   </Vertex1>
   <Vertex1 ref_type="Vertex" ref_id="249">
    <Pos>
     <V type="double" value="26.045122272658897344"/>
     <V type="double" value="6.1417676007105095337"/>
     <V type="double" value="0"/>
    </Pos>
    <Normal>
     <V type="double" value="0"/>
     <V type="double" value="0"/>
     <V type="double" value="1"/>
    </Normal>
    <Polarity>
     <V type="double" value="-0.42020569773630628285"/>
     <V type="double" value="0.90742887963186624756"/>
     <V type="double" value="0"/>
    </Polarity>
    <Area type="double" value="2.4755289190648968045"/>
    <Chem>
     <V type="double" value="1.600059252730424042"/>
     <V type="double" value="1.2995138286788090465"/>
    </Chem>
    <type type="int" value="0"/>
   </Vertex1>
   <Vertex1 ref_type="Vertex" ref_id="250">
    <Pos>
     <V type="double" value="27.008265555792164037"/>
     <V type="double" value="7.5661979109105708119"/>
     <V type="double" value="0"/>
    </Pos>
    <Normal>
     <V type="double" value="0"/>
     <V type="double" value="0"/>
     <V type="double" value="1"/>
    </Normal>
    <Polarity>
     <V type="double" value="0.88022660127823815213"/>
     <V type="double" value="0.47455361172596866037"/>
     <V type="double" value="0"/>
    </Polarity>
    <Area type="double" value="2.5546997834551583573"/>
    <Chem>
     <V type="double" value="1.6054768100371688"/>
     <V type="double" value="1.2877316120540003297"/>
    </Chem>
    <type type="int" value="0"/>
   </Vertex1>
   <Vertex1 ref_type="Vertex" ref_id="251">
    <Pos>
     <V type="double" value="25.859643225229660857"/>
     <V type="double" value="9.023596070731212393"/>
     <V type="double" value="0"/>
    </Pos>
    <Normal>
     <V type="double" value="0"/>
     <V type="double" value="0"/>
     <V type="double" value="1"/>
    </Normal>
    <Polarity>
     <V type="double" value="0.9531295541921506187"/>
     <V type="double" value="0.30256247772232436333"/>
     <V type="double" value="0"/>
    </Polarity>
    <Area type="double" value="2.5517130614262315547"/>
    <Chem>
     <V type="double" value="1.612866516403208772"/>
     <V type="double" value="1.3139064046524737694"/>
    </Chem>
    <type type="int" value="0"/>
   </Vertex1>
   <Vertex1 ref_type="Vertex" ref_id="252">
    <Pos>
     <V type="double" value="26.912088813602540682"/>
     <V type="double" value="10.792201819863675993"/>
     <V type="double" value="0"/>
    </Pos>
    <Normal>
     <V type="double" value="0"/>
     <V type="double" value="0"/>
     <V type="double" value="1"/>
    </Normal>
    <Polarity>
     <V type="double" value="0.72117661862862181277"/>
     <V type="double" value="0.69275124304716140244"/>
     <V type="double" value="0"/>
    </Polarity>
    <Area type="double" value="2.7212024758830444249"/>
    <Chem>
     <V type="double" value="1.569674281890643508"/>
     <V type="double" value="1.2445096007588321019"/>
    </Chem>
    <type type="int" value="0"/>
   </Vertex1>
   <Vertex1 ref_type="Vertex" ref_id="253">
    <Pos>
     <V type="double" value="28.662424075228585707"/>
     <V type="double" value="4.5088638111277976606"/>
     <V type="double" value="0"/>
    </Pos>
    <Normal>
     <V type="double" value="0"/>
     <V type="double" value="0"/>
     <V type="double" value="1"/>
    </Normal>
    <Polarity>
     <V type="double" value="-0.98962286745891370199"/>
     <V type="double" value="0.14368917914163648053"/>
     <V type="double" value="0"/>
    </Polarity>
    <Area type="double" value="2.3207507430004303828"/>
    <Chem>
     <V type="double" value="1.6570486228540846074"/>
     <V type="double" value="1.3212323235097100937"/>
    </Chem>
    <type type="int" value="0"/>
   </Vertex1>
   <Vertex1 ref_type="Vertex" ref_id="254">
    <Pos>
     <V type="double" value="27.589111730679931611"/>
     <V type="double" value="5.8901711611011773329"/>
     <V type="double" value="0"/>
    </Pos>
    <Normal>
     <V type="double" value="0"/>
     <V type="double" value="0"/>
     <V type="double" value="1"/>
    </Normal>
    <Polarity>
     <V type="double" value="-0.54023118400699066122"/>
     <V type="double" value="0.84151664738518694442"/>
     <V type="double" value="0"/>
    </Polarity>
    <Area type="double" value="2.1569112625057869082"/>
    <Chem>
     <V type="double" value="1.7311418672744645075"/>
     <V type="double" value="1.3811102530223300366"/>
    </Chem>
    <type type="int" value="0"/>
   </Vertex1>
   <Vertex1 ref_type="Vertex" ref_id="255">
    <Pos>
     <V type="double" value="28.604578649854826011"/>
     <V type="double" value="7.3381772592046043968"/>
     <V type="double" value="0"/>
    </Pos>
    <Normal>
     <V type="double" value="0"/>
     <V type="double" value="0"/>
     <V type="double" value="1"/>
    </Normal>
    <Polarity>
     <V type="double" value="0.69453728765845612614"/>
     <V type="double" value="0.71945670894921476268"/>
     <V type="double" value="0"/>
    </Polarity>
    <Area type="double" value="2.8169123891968248508"/>
    <Chem>
     <V type="double" value="1.5924270386384409282"/>
     <V type="double" value="1.2589150656944132489"/>
    </Chem>
    <type type="int" value="0"/>
   </Vertex1>
   <Vertex1 ref_type="Vertex" ref_id="256">
    <Pos>
     <V type="double" value="27.430021000005194054"/>
     <V type="double" value="9.0798699395057660411"/>
     <V type="double" value="0"/>
    </Pos>
    <Normal>
     <V type="double" value="0"/>
     <V type="double" value="0"/>
     <V type="double" value="1"/>
    </Normal>
    <Polarity>
     <V type="double" value="0.58794397621039984347"/>
     <V type="double" value="0.80890165090566168438"/>
     <V type="double" value="0"/>
    </Polarity>
    <Area type="double" value="2.6776829086250022449"/>
    <Chem>
     <V type="double" value="1.592383636860814633"/>
     <V type="double" value="1.2870946796066067286"/>
    </Chem>
    <type type="int" value="0"/>
   </Vertex1>
   <Vertex1 ref_type="Vertex" ref_id="257">
    <Pos>
     <V type="double" value="28.521958257028057204"/>
     <V type="double" value="10.419177532687294629"/>
     <V type="double" value="0"/>
    </Pos>
    <Normal>
     <V type="double" value="0"/>
     <V type="double" value="0"/>
     <V type="double" value="1"/>
    </Normal>
    <Polarity>
     <V type="double" value="0.58762733034904990337"/>
     <V type="double" value="0.809131707836770242"/>
     <V type="double" value="0"/>
    </Polarity>
    <Area type="double" value="2.7520259064616330313"/>
    <Chem>
     <V type="double" value="1.6255628613661425863"/>
     <V type="double" value="1.2482999988426817239"/>
    </Chem>
    <type type="int" value="0"/>
   </Vertex1>
   <Vertex1 ref_type="Vertex" ref_id="258">
    <Pos>
     <V type="double" value="19.810190995741649544"/>
     <V type="double" value="19.335831386469958915"/>
     <V type="double" value="0"/>
    </Pos>
    <Normal>
     <V type="double" value="0"/>
     <V type="double" value="0"/>
     <V type="double" value="1"/>
    </Normal>
    <Polarity>
     <V type="double" value="0.41987678667832828427"/>
     <V type="double" value="0.90758111704061006364"/>
     <V type="double" value="0"/>
    </Polarity>
    <Area type="double" value="2.5443375192405137675"/>
    <Chem>
     <V type="double" value="1.6520134026719472953"/>
     <V type="double" value="1.2852799447509148933"/>
    </Chem>
    <type type="int" value="0"/>
   </Vertex1>
   <Vertex1 ref_type="Vertex" ref_id="259">
    <Pos>
     <V type="double" value="19.142966212006111704"/>
     <V type="double" value="20.949854154512767224"/>
     <V type="double" value="0"/>
    </Pos>
    <Normal>
     <V type="double" value="0"/>
     <V type="double" value="0"/>
     <V type="double" value="1"/>
    </Normal>
    <Polarity>
     <V type="double" value="0.079512166636431722"/>
     <V type="double" value="0.99683389556975854351"/>
     <V type="double" value="0"/>
    </Polarity>
    <Area type="double" value="2.7406579491380096414"/>
    <Chem>
     <V type="double" value="1.5940603988678834213"/>
     <V type="double" value="1.220643342882450133"/>
    </Chem>
    <type type="int" value="0"/>
   </Vertex1>
   <Vertex1 ref_type="Vertex" ref_id="260">
    <Pos>
     <V type="double" value="20.074841190054574014"/>
     <V type="double" value="22.359166424512359583"/>
     <V type="double" value="0"/>
    </Pos>
    <Normal>
     <V type="double" value="0"/>
     <V type="double" value="0"/>
     <V type="double" value="1"/>
    </Normal>
    <Polarity>
     <V type="double" value="0.61723183886584498392"/>
     <V type="double" value="0.78678132736503569866"/>
     <V type="double" value="0"/>
    </Polarity>
    <Area type="double" value="2.2904144547734874848"/>
    <Chem>
     <V type="double" value="1.667085083757222419"/>
     <V type="double" value="1.3080573783743754124"/>
    </Chem>
    <type type="int" value="0"/>
   </Vertex1>
   <Vertex1 ref_type="Vertex" ref_id="261">
    <Pos>
     <V type="double" value="19.094853774412321457"/>
     <V type="double" value="23.920316279724396225"/>
     <V type="double" value="0"/>
    </Pos>
    <Normal>
     <V type="double" value="0"/>
     <V type="double" value="0"/>
     <V type="double" value="1"/>
    </Normal>
    <Polarity>
     <V type="double" value="0.74512052343933143916"/>
     <V type="double" value="0.66692983555205931356"/>
     <V type="double" value="0"/>
    </Polarity>
    <Area type="double" value="2.7132528373027571256"/>
    <Chem>
     <V type="double" value="1.5960547247891803124"/>
     <V type="double" value="1.2851693119342773031"/>
    </Chem>
    <type type="int" value="0"/>
   </Vertex1>
   <Vertex1 ref_type="Vertex" ref_id="262">
    <Pos>
     <V type="double" value="19.786670162053081157"/>
     <V type="double" value="25.530298357506577389"/>
     <V type="double" value="0"/>
    </Pos>
    <Normal>
     <V type="double" value="0"/>
     <V type="double" value="0"/>
     <V type="double" value="1"/>
    </Normal>
    <Polarity>
     <V type="double" value="0.99657880898721284968"/>
     <V type="double" value="-0.082647912723966460158"/>
     <V type="double" value="0"/>
    </Polarity>
    <Area type="double" value="2.8049132452167366836"/>
    <Chem>
     <V type="double" value="1.5972872657660321938"/>
     <V type="double" value="1.2655732488876789699"/>
    </Chem>
    <type type="int" value="0"/>
   </Vertex1>
   <Vertex1 ref_type="Vertex" ref_id="263">
    <Pos>
     <V type="double" value="19.933246637543469149"/>
     <V type="double" value="4.5211767661257180606"/>
     <V type="double" value="0"/>
    </Pos>
    <Normal>
     <V type="double" value="0"/>
     <V type="double" value="0"/>
     <V type="double" value="1"/>
    </Normal>
    <Polarity>
     <V type="double" value="-0.13338493189382003012"/>
     <V type="double" value="-0.9910643066641443566"/>
     <V type="double" value="0"/>
    </Polarity>
    <Area type="double" value="2.4889505468339381267"/>
    <Chem>
     <V type="double" value="1.6819487523032563558"/>
     <V type="double" value="1.3811717664311098375"/>
    </Chem>
    <type type="int" value="0"/>
   </Vertex1>
   <Vertex1 ref_type="Vertex" ref_id="264">
    <Pos>
     <V type="double" value="19.191799396603613559"/>
     <V type="double" value="5.8502598842283211056"/>
     <V type="double" value="0"/>
    </Pos>
    <Normal>
     <V type="double" value="0"/>
     <V type="double" value="0"/>
     <V type="double" value="1"/>
    </Normal>
    <Polarity>
     <V type="double" value="-0.077254307319512410812"/>
     <V type="double" value="0.99701142019566768582"/>
     <V type="double" value="0"/>
    </Polarity>
    <Area type="double" value="2.7299324641890043708"/>
    <Chem>
     <V type="double" value="1.6399945617286988409"/>
     <V type="double" value="1.3563455662132197777"/>
    </Chem>
    <type type="int" value="0"/>
   </Vertex1>
   <Vertex1 ref_type="Vertex" ref_id="265">
    <Pos>
     <V type="double" value="19.925960336089460156"/>
     <V type="double" value="7.5229672599360410956"/>
     <V type="double" value="0"/>
    </Pos>
    <Normal>
     <V type="double" value="0"/>
     <V type="double" value="0"/>
     <V type="double" value="1"/>
    </Normal>
    <Polarity>
     <V type="double" value="-0.5189391273433120455"/>
     <V type="double" value="0.8548111967634500763"/>
     <V type="double" value="0"/>
    </Polarity>
    <Area type="double" value="2.7582474895883244415"/>
    <Chem>
     <V type="double" value="1.5419845931562012886"/>
     <V type="double" value="1.2537050086120209436"/>
    </Chem>
    <type type="int" value="0"/>
   </Vertex1>
   <Vertex1 ref_type="Vertex" ref_id="266">
    <Pos>
     <V type="double" value="18.894361693397772939"/>
     <V type="double" value="9.0685659826240261339"/>
     <V type="double" value="0"/>
    </Pos>
    <Normal>
     <V type="double" value="0"/>
     <V type="double" value="0"/>
     <V type="double" value="1"/>
    </Normal>
    <Polarity>
     <V type="double" value="-0.79693419330944637036"/>
     <V type="double" value="0.60406613175563972362"/>
     <V type="double" value="0"/>
    </Polarity>
    <Area type="double" value="2.6176188081100475458"/>
    <Chem>
     <V type="double" value="1.6674821990300574548"/>
     <V type="double" value="1.3374266351082710891"/>
    </Chem>
    <type type="int" value="0"/>
   </Vertex1>
   <Vertex1 ref_type="Vertex" ref_id="267">
    <Pos>
     <V type="double" value="19.774303774269522904"/>
     <V type="double" value="10.645867941500586795"/>
     <V type="double" value="0"/>
    </Pos>
    <Normal>
     <V type="double" value="0"/>
     <V type="double" value="0"/>
     <V type="double" value="1"/>
    </Normal>
    <Polarity>
     <V type="double" value="-0.52893253008927210157"/>
     <V type="double" value="-0.84866387846624014024"/>
     <V type="double" value="0"/>
    </Polarity>
    <Area type="double" value="2.492957851035745076"/>
    <Chem>
     <V type="double" value="1.6423394916716849146"/>
     <V type="double" value="1.3341263900946800369"/>
    </Chem>
    <type type="int" value="0"/>
   </Vertex1>
   <Vertex1 ref_type="Vertex" ref_id="268">
    <Pos>
     <V type="double" value="17.381386337220060767"/>
     <V type="double" value="11.951259398076775398"/>
     <V type="double" value="0"/>
    </Pos>
    <Normal>
     <V type="double" value="0"/>
     <V type="double" value="0"/>
     <V type="double" value="1"/>
    </Normal>
    <Polarity>
     <V type="double" value="-0.64554306004070771685"/>
     <V type="double" value="0.76372387525419116461"/>
     <V type="double" value="0"/>
    </Polarity>
    <Area type="double" value="2.3295612313551190553"/>
    <Chem>
     <V type="double" value="1.6271128916272208365"/>
     <V type="double" value="1.2899035259787703378"/>
    </Chem>
    <type type="int" value="0"/>
   </Vertex1>
   <Vertex1 ref_type="Vertex" ref_id="269">
    <Pos>
     <V type="double" value="18.200783928623231134"/>
     <V type="double" value="13.522941344574348932"/>
     <V type="double" value="0"/>
    </Pos>
    <Normal>
     <V type="double" value="0"/>
     <V type="double" value="0"/>
     <V type="double" value="1"/>
    </Normal>
    <Polarity>
     <V type="double" value="0.99996180808437851173"/>
     <V type="double" value="-0.0087397009457104019026"/>
     <V type="double" value="0"/>
    </Polarity>
    <Area type="double" value="2.1699238707013082106"/>
    <Chem>
     <V type="double" value="1.6989238233325436589"/>
     <V type="double" value="1.3466276085376522875"/>
    </Chem>
    <type type="int" value="0"/>
   </Vertex1>
   <Vertex1 ref_type="Vertex" ref_id="270">
    <Pos>
     <V type="double" value="17.492093374735677713"/>
     <V type="double" value="14.972571619797504283"/>
     <V type="double" value="0"/>
    </Pos>
    <Normal>
     <V type="double" value="0"/>
     <V type="double" value="0"/>
     <V type="double" value="1"/>
    </Normal>
    <Polarity>
     <V type="double" value="0.99605077723407797752"/>
     <V type="double" value="-0.088785410802615677417"/>
     <V type="double" value="0"/>
    </Polarity>
    <Area type="double" value="2.5309555776012846451"/>
    <Chem>
     <V type="double" value="1.6318742044230714061"/>
     <V type="double" value="1.3062279436452091108"/>
    </Chem>
    <type type="int" value="0"/>
   </Vertex1>
   <Vertex1 ref_type="Vertex" ref_id="271">
    <Pos>
     <V type="double" value="18.365816445085005881"/>
     <V type="double" value="16.471619163014654674"/>
     <V type="double" value="0"/>
    </Pos>
    <Normal>
     <V type="double" value="0"/>
     <V type="double" value="0"/>
     <V type="double" value="1"/>
    </Normal>
    <Polarity>
     <V type="double" value="0.99370346103858731013"/>
     <V type="double" value="-0.11204209708824927616"/>
     <V type="double" value="0"/>
    </Polarity>
    <Area type="double" value="2.8342726765260883859"/>
    <Chem>
     <V type="double" value="1.5715953943794658265"/>
     <V type="double" value="1.2863702290974827758"/>
    </Chem>
    <type type="int" value="0"/>
   </Vertex1>
   <Vertex1 ref_type="Vertex" ref_id="272">
    <Pos>
     <V type="double" value="17.42517474861125848"/>
     <V type="double" value="18.017476359734917679"/>
     <V type="double" value="0"/>
    </Pos>
    <Normal>
     <V type="double" value="0"/>
     <V type="double" value="0"/>
     <V type="double" value="1"/>
    </Normal>
    <Polarity>
     <V type="double" value="0.99533796267073382236"/>
     <V type="double" value="0.096448639526293108992"/>
     <V type="double" value="0"/>
    </Polarity>
    <Area type="double" value="2.6593472780767983821"/>
    <Chem>
     <V type="double" value="1.5643898272681455719"/>
     <V type="double" value="1.283868769405471344"/>
    </Chem>
    <type type="int" value="0"/>
   </Vertex1>
   <Vertex1 ref_type="Vertex" ref_id="273">
    <Pos>
     <V type="double" value="19.095725080850122879"/>
     <V type="double" value="27.157960779044994837"/>
     <V type="double" value="0"/>
    </Pos>
    <Normal>
     <V type="double" value="0"/>
     <V type="double" value="0"/>
     <V type="double" value="1"/>
    </Normal>
    <Polarity>
     <V type="double" value="0.99593952232889271237"/>
     <V type="double" value="-0.090024818040898332838"/>
     <V type="double" value="0"/>
    </Polarity>
    <Area type="double" value="2.7230092999501449569"/>
    <Chem>
     <V type="double" value="1.6094896241828628991"/>
     <V type="double" value="1.2756128243139854828"/>
    </Chem>
    <type type="int" value="0"/>
   </Vertex1>
   <Vertex1 ref_type="Vertex" ref_id="274">
    <Pos>
     <V type="double" value="19.894493654547087402"/>
     <V type="double" value="28.651303113557947455"/>
     <V type="double" value="0"/>
    </Pos>
    <Normal>
     <V type="double" value="0"/>
     <V type="double" value="0"/>
     <V type="double" value="1"/>
    </Normal>
    <Polarity>
     <V type="double" value="0.94289149661244608946"/>
     <V type="double" value="-0.33310002344031980348"/>
     <V type="double" value="0"/>
    </Polarity>
    <Area type="double" value="2.5373565978604766258"/>
    <Chem>
     <V type="double" value="1.6558894788489786354"/>
     <V type="double" value="1.3487084693178770234"/>
    </Chem>
    <type type="int" value="0"/>
   </Vertex1>
   <Vertex1 ref_type="Vertex" ref_id="275">
    <Pos>
     <V type="double" value="20.936377699200090063"/>
     <V type="double" value="0.16383073673131132164"/>
     <V type="double" value="0"/>
    </Pos>
    <Normal>
     <V type="double" value="0"/>
     <V type="double" value="0"/>
     <V type="double" value="1"/>
    </Normal>
    <Polarity>
     <V type="double" value="-0.99051280992077339604"/>
     <V type="double" value="-0.13742042563918202558"/>
     <V type="double" value="0"/>
    </Polarity>
    <Area type="double" value="2.6107022569605931039"/>
    <Chem>
     <V type="double" value="1.6642182229412856298"/>
     <V type="double" value="1.2759038578293073751"/>
    </Chem>
    <type type="int" value="0"/>
   </Vertex1>
   <Vertex1 ref_type="Vertex" ref_id="276">
    <Pos>
     <V type="double" value="21.612461533270518999"/>
     <V type="double" value="1.7864068256651244315"/>
     <V type="double" value="0"/>
    </Pos>
    <Normal>
     <V type="double" value="0"/>
     <V type="double" value="0"/>
     <V type="double" value="1"/>
    </Normal>
    <Polarity>
     <V type="double" value="0.8908589875283841053"/>
     <V type="double" value="-0.45427994049914016683"/>
     <V type="double" value="0"/>
    </Polarity>
    <Area type="double" value="2.6611389809472747459"/>
    <Chem>
     <V type="double" value="1.599392847940211082"/>
     <V type="double" value="1.2584033247742574257"/>
    </Chem>
    <type type="int" value="0"/>
   </Vertex1>
   <Vertex1 ref_type="Vertex" ref_id="277">
    <Pos>
     <V type="double" value="20.730780322181431075"/>
     <V type="double" value="3.1484078660167433839"/>
     <V type="double" value="0"/>
    </Pos>
    <Normal>
     <V type="double" value="0"/>
     <V type="double" value="0"/>
     <V type="double" value="1"/>
    </Normal>
    <Polarity>
     <V type="double" value="-0.44013180350334890623"/>
     <V type="double" value="-0.8979331798886203142"/>
     <V type="double" value="0"/>
    </Polarity>
    <Area type="double" value="2.9280907362944410544"/>
    <Chem>
     <V type="double" value="1.5848886273811375602"/>
     <V type="double" value="1.2705044103301661451"/>
    </Chem>
    <type type="int" value="0"/>
   </Vertex1>
   <Vertex1 ref_type="Vertex" ref_id="278">
    <Pos>
     <V type="double" value="24.193763619115159713"/>
     <V type="double" value="27.077476107286926776"/>
     <V type="double" value="0"/>
    </Pos>
    <Normal>
     <V type="double" value="0"/>
     <V type="double" value="0"/>
     <V type="double" value="1"/>
    </Normal>
    <Polarity>
     <V type="double" value="0.79386356518578216068"/>
     <V type="double" value="-0.60809591338087398693"/>
     <V type="double" value="0"/>
    </Polarity>
    <Area type="double" value="2.2997676023219080221"/>
    <Chem>
     <V type="double" value="1.7235147287340220057"/>
     <V type="double" value="1.3242684841695142595"/>
    </Chem>
    <type type="int" value="0"/>
   </Vertex1>
   <Vertex1 ref_type="Vertex" ref_id="279">
    <Pos>
     <V type="double" value="25.222308092538774815"/>
     <V type="double" value="28.520421209973026322"/>
     <V type="double" value="0"/>
    </Pos>
    <Normal>
     <V type="double" value="0"/>
     <V type="double" value="0"/>
     <V type="double" value="1"/>
    </Normal>
    <Polarity>
     <V type="double" value="0.086368359159428628735"/>
     <V type="double" value="-0.99626327169885564583"/>
     <V type="double" value="0"/>
    </Polarity>
    <Area type="double" value="2.4270595236078951196"/>
    <Chem>
     <V type="double" value="1.7731642011331887332"/>
     <V type="double" value="1.4160051655214036526"/>
    </Chem>
    <type type="int" value="0"/>
   </Vertex1>
   <Vertex1 ref_type="Vertex" ref_id="280">
    <Pos>
     <V type="double" value="26.154897129432740144"/>
     <V type="double" value="-0.027286682512689730551"/>
     <V type="double" value="0"/>
    </Pos>
    <Normal>
     <V type="double" value="0"/>
     <V type="double" value="0"/>
     <V type="double" value="1"/>
    </Normal>
    <Polarity>
     <V type="double" value="0.85440437389101642207"/>
     <V type="double" value="0.51960866609006850503"/>
     <V type="double" value="0"/>
    </Polarity>
    <Area type="double" value="2.476970191874234839"/>
    <Chem>
     <V type="double" value="1.6639224413397766256"/>
     <V type="double" value="1.4226583857068579864"/>
    </Chem>
    <type type="int" value="0"/>
   </Vertex1>
   <Vertex1 ref_type="Vertex" ref_id="281">
    <Pos>
     <V type="double" value="26.887487403287629206"/>
     <V type="double" value="1.4817925299934373573"/>
     <V type="double" value="0"/>
    </Pos>
    <Normal>
     <V type="double" value="0"/>
     <V type="double" value="0"/>
     <V type="double" value="1"/>
    </Normal>
    <Polarity>
     <V type="double" value="0.89512853736673425598"/>
     <V type="double" value="0.44580814437568427877"/>
     <V type="double" value="0"/>
    </Polarity>
    <Area type="double" value="2.4639598905182835686"/>
    <Chem>
     <V type="double" value="1.6319700091734075098"/>
     <V type="double" value="1.3426626413520534875"/>
    </Chem>
    <type type="int" value="0"/>
   </Vertex1>
   <Vertex1 ref_type="Vertex" ref_id="282">
    <Pos>
     <V type="double" value="26.020721526052142281"/>
     <V type="double" value="2.9312481854438008355"/>
     <V type="double" value="0"/>
    </Pos>
    <Normal>
     <V type="double" value="0"/>
     <V type="double" value="0"/>
     <V type="double" value="1"/>
    </Normal>
    <Polarity>
     <V type="double" value="-0.64128051615540770936"/>
     <V type="double" value="0.7673065225836765979"/>
     <V type="double" value="0"/>
    </Polarity>
    <Area type="double" value="2.6680478695746394635"/>
    <Chem>
     <V type="double" value="1.5648427108758220516"/>
     <V type="double" value="1.2818753912400866479"/>
    </Chem>
    <type type="int" value="0"/>
   </Vertex1>
   <Vertex1 ref_type="Vertex" ref_id="283">
    <Pos>
     <V type="double" value="25.272008418055381895"/>
     <V type="double" value="4.4805538002689893062"/>
     <V type="double" value="0"/>
    </Pos>
    <Normal>
     <V type="double" value="0"/>
     <V type="double" value="0"/>
     <V type="double" value="1"/>
    </Normal>
    <Polarity>
     <V type="double" value="-0.3866893390341622494"/>
     <V type="double" value="0.92221003848219029742"/>
     <V type="double" value="0"/>
    </Polarity>
    <Area type="double" value="2.5647288423202216912"/>
    <Chem>
     <V type="double" value="1.6149030180452321748"/>
     <V type="double" value="1.2865838972136798279"/>
    </Chem>
    <type type="int" value="0"/>
   </Vertex1>
   <Vertex1 ref_type="Vertex" ref_id="284">
    <Pos>
     <V type="double" value="24.231326594685409503"/>
     <V type="double" value="5.8534566571311499317"/>
     <V type="double" value="0"/>
    </Pos>
    <Normal>
     <V type="double" value="0"/>
     <V type="double" value="0"/>
     <V type="double" value="1"/>
    </Normal>
    <Polarity>
     <V type="double" value="-0.37846787072276028008"/>
     <V type="double" value="0.92561442881503308566"/>
     <V type="double" value="0"/>
    </Polarity>
    <Area type="double" value="2.5877875304524802225"/>
    <Chem>
     <V type="double" value="1.6193251443785345867"/>
     <V type="double" value="1.3003774190977264169"/>
    </Chem>
    <type type="int" value="0"/>
   </Vertex1>
   <Vertex1 ref_type="Vertex" ref_id="285">
    <Pos>
     <V type="double" value="25.133163929209164422"/>
     <V type="double" value="7.3482190075913660365"/>
     <V type="double" value="0"/>
    </Pos>
    <Normal>
     <V type="double" value="0"/>
     <V type="double" value="0"/>
     <V type="double" value="1"/>
    </Normal>
    <Polarity>
     <V type="double" value="-0.0033834829587101921192"/>
     <V type="double" value="0.99999427600515211623"/>
     <V type="double" value="0"/>
    </Polarity>
    <Area type="double" value="2.8679681735923221453"/>
    <Chem>
     <V type="double" value="1.5750220425887009323"/>
     <V type="double" value="1.2992853814325024953"/>
    </Chem>
    <type type="int" value="0"/>
   </Vertex1>
   <Vertex1 ref_type="Vertex" ref_id="286">
    <Pos>
     <V type="double" value="24.240482914944106341"/>
     <V type="double" value="9.1067891117357984143"/>
     <V type="double" value="0"/>
    </Pos>
    <Normal>
     <V type="double" value="0"/>
     <V type="double" value="0"/>
     <V type="double" value="1"/>
    </Normal>
    <Polarity>
     <V type="double" value="0.92861512040063753926"/>
     <V type="double" value="-0.37104441535119392359"/>
     <V type="double" value="0"/>
    </Polarity>
    <Area type="double" value="2.4287684822283521768"/>
    <Chem>
     <V type="double" value="1.6440471615523850613"/>
     <V type="double" value="1.3688291931134395352"/>
    </Chem>
    <type type="int" value="0"/>
   </Vertex1>
   <Vertex1 ref_type="Vertex" ref_id="287">
    <Pos>
     <V type="double" value="25.211080838756032563"/>
     <V type="double" value="10.45734263901482386"/>
     <V type="double" value="0"/>
    </Pos>
    <Normal>
     <V type="double" value="0"/>
     <V type="double" value="0"/>
     <V type="double" value="1"/>
    </Normal>
    <Polarity>
     <V type="double" value="0.93220687650407385583"/>
     <V type="double" value="0.36192587555812910649"/>
     <V type="double" value="0"/>
    </Polarity>
    <Area type="double" value="2.4732834167205473008"/>
    <Chem>
     <V type="double" value="1.6175628916277502434"/>
     <V type="double" value="1.3240137461483141301"/>
    </Chem>
    <type type="int" value="0"/>
   </Vertex1>
   <Vertex1 ref_type="Vertex" ref_id="288">
    <Pos>
     <V type="double" value="12.862213403775335507"/>
     <V type="double" value="19.479993587624516493"/>
     <V type="double" value="0"/>
    </Pos>
    <Normal>
     <V type="double" value="0"/>
     <V type="double" value="0"/>
     <V type="double" value="1"/>
    </Normal>
    <Polarity>
     <V type="double" value="0.99356276072506144459"/>
     <V type="double" value="-0.11328301064323012537"/>
     <V type="double" value="0"/>
    </Polarity>
    <Area type="double" value="2.5832581263053961962"/>
    <Chem>
     <V type="double" value="1.6211566152431220456"/>
     <V type="double" value="1.2901259820113073484"/>
    </Chem>
    <type type="int" value="0"/>
   </Vertex1>
   <Vertex1 ref_type="Vertex" ref_id="289">
    <Pos>
     <V type="double" value="12.071573714671091082"/>
     <V type="double" value="21.086126510370636566"/>
     <V type="double" value="0"/>
    </Pos>
    <Normal>
     <V type="double" value="0"/>
     <V type="double" value="0"/>
     <V type="double" value="1"/>
    </Normal>
    <Polarity>
     <V type="double" value="0.99054596769051528327"/>
     <V type="double" value="-0.13718121552188025647"/>
     <V type="double" value="0"/>
    </Polarity>
    <Area type="double" value="2.5388094535638545679"/>
    <Chem>
     <V type="double" value="1.6256584703760850186"/>
     <V type="double" value="1.3196328985974086212"/>
    </Chem>
    <type type="int" value="0"/>
   </Vertex1>
   <Vertex1 ref_type="Vertex" ref_id="290">
    <Pos>
     <V type="double" value="13.090278113899094237"/>
     <V type="double" value="22.548005106929856822"/>
     <V type="double" value="0"/>
    </Pos>
    <Normal>
     <V type="double" value="0"/>
     <V type="double" value="0"/>
     <V type="double" value="1"/>
    </Normal>
    <Polarity>
     <V type="double" value="0.99616879995940754711"/>
     <V type="double" value="-0.087451254922007198855"/>
     <V type="double" value="0"/>
    </Polarity>
    <Area type="double" value="2.3955074191936498451"/>
    <Chem>
     <V type="double" value="1.6719671572008660831"/>
     <V type="double" value="1.3777154279905963197"/>
    </Chem>
    <type type="int" value="0"/>
   </Vertex1>
   <Vertex1 ref_type="Vertex" ref_id="291">
    <Pos>
     <V type="double" value="12.130317731661151015"/>
     <V type="double" value="23.878188477723849559"/>
     <V type="double" value="0"/>
    </Pos>
    <Normal>
     <V type="double" value="0"/>
     <V type="double" value="0"/>
     <V type="double" value="1"/>
    </Normal>
    <Polarity>
     <V type="double" value="0.9889841396768848103"/>
     <V type="double" value="0.1480215236631884923"/>
     <V type="double" value="0"/>
    </Polarity>
    <Area type="double" value="2.6132562458766024349"/>
    <Chem>
     <V type="double" value="1.6119507117916849204"/>
     <V type="double" value="1.2982952373498028997"/>
    </Chem>
    <type type="int" value="0"/>
   </Vertex1>
   <Vertex1 ref_type="Vertex" ref_id="292">
    <Pos>
     <V type="double" value="12.936839326210451517"/>
     <V type="double" value="25.616443398381921526"/>
     <V type="double" value="0"/>
    </Pos>
    <Normal>
     <V type="double" value="0"/>
     <V type="double" value="0"/>
     <V type="double" value="1"/>
    </Normal>
    <Polarity>
     <V type="double" value="0.99957760205911416751"/>
     <V type="double" value="-0.029062303104731946474"/>
     <V type="double" value="0"/>
    </Polarity>
    <Area type="double" value="2.9469651640699408013"/>
    <Chem>
     <V type="double" value="1.5645262903921737241"/>
     <V type="double" value="1.2472372739471619951"/>
    </Chem>
    <type type="int" value="0"/>
   </Vertex1>
   <Vertex1 ref_type="Vertex" ref_id="293">
    <Pos>
     <V type="double" value="6.0409407794951963666"/>
     <V type="double" value="4.4555338562619919429"/>
     <V type="double" value="0"/>
    </Pos>
    <Normal>
     <V type="double" value="0"/>
     <V type="double" value="0"/>
     <V type="double" value="1"/>
    </Normal>
    <Polarity>
     <V type="double" value="-0.24075766900095882384"/>
     <V type="double" value="0.97058525891197466873"/>
     <V type="double" value="0"/>
    </Polarity>
    <Area type="double" value="2.8289615594814665478"/>
    <Chem>
     <V type="double" value="1.5590522936613058214"/>
     <V type="double" value="1.2684920969369419819"/>
    </Chem>
    <type type="int" value="0"/>
   </Vertex1>
   <Vertex1 ref_type="Vertex" ref_id="294">
    <Pos>
     <V type="double" value="5.1575351776468290055"/>
     <V type="double" value="5.8974340128749016543"/>
     <V type="double" value="0"/>
    </Pos>
    <Normal>
     <V type="double" value="0"/>
     <V type="double" value="0"/>
     <V type="double" value="1"/>
    </Normal>
    <Polarity>
     <V type="double" value="-0.63740150339168766269"/>
     <V type="double" value="0.77053184455544487808"/>
     <V type="double" value="0"/>
    </Polarity>
    <Area type="double" value="2.8853159336887208575"/>
    <Chem>
     <V type="double" value="1.5510492373657425169"/>
     <V type="double" value="1.2690065227535840542"/>
    </Chem>
    <type type="int" value="0"/>
   </Vertex1>
   <Vertex1 ref_type="Vertex" ref_id="295">
    <Pos>
     <V type="double" value="5.9583253773914774953"/>
     <V type="double" value="7.5385680104161094661"/>
     <V type="double" value="0"/>
    </Pos>
    <Normal>
     <V type="double" value="0"/>
     <V type="double" value="0"/>
     <V type="double" value="1"/>
    </Normal>
    <Polarity>
     <V type="double" value="0.66810912351265305809"/>
     <V type="double" value="0.74406330313969570867"/>
     <V type="double" value="0"/>
    </Polarity>
    <Area type="double" value="2.7472225822625420122"/>
    <Chem>
     <V type="double" value="1.5936796650333169278"/>
     <V type="double" value="1.2443764653504361117"/>
    </Chem>
    <type type="int" value="0"/>
   </Vertex1>
   <Vertex1 ref_type="Vertex" ref_id="296">
    <Pos>
     <V type="double" value="5.3499799303021067232"/>
     <V type="double" value="9.222172298121529721"/>
     <V type="double" value="0"/>
    </Pos>
    <Normal>
     <V type="double" value="0"/>
     <V type="double" value="0"/>
     <V type="double" value="1"/>
    </Normal>
    <Polarity>
     <V type="double" value="0.86985870351507010856"/>
     <V type="double" value="0.49330095876562135571"/>
     <V type="double" value="0"/>
    </Polarity>
    <Area type="double" value="2.4841176755785405739"/>
    <Chem>
     <V type="double" value="1.6452360335843485561"/>
     <V type="double" value="1.2429196166109048871"/>
    </Chem>
    <type type="int" value="0"/>
   </Vertex1>
   <Vertex1 ref_type="Vertex" ref_id="297">
    <Pos>
     <V type="double" value="6.1667575753433050423"/>
     <V type="double" value="10.475136205924554744"/>
     <V type="double" value="0"/>
    </Pos>
    <Normal>
     <V type="double" value="0"/>
     <V type="double" value="0"/>
     <V type="double" value="1"/>
    </Normal>
    <Polarity>
     <V type="double" value="0.89017618300192424829"/>
     <V type="double" value="0.45561646504063546548"/>
     <V type="double" value="0"/>
    </Polarity>
    <Area type="double" value="2.3581178675447111992"/>
    <Chem>
     <V type="double" value="1.6682076611767224783"/>
     <V type="double" value="1.259350761788827322"/>
    </Chem>
    <type type="int" value="0"/>
   </Vertex1>
   <Vertex1 ref_type="Vertex" ref_id="298">
    <Pos>
     <V type="double" value="26.950980546798732007"/>
     <V type="double" value="19.494354265313205588"/>
     <V type="double" value="0"/>
    </Pos>
    <Normal>
     <V type="double" value="0"/>
     <V type="double" value="0"/>
     <V type="double" value="1"/>
    </Normal>
    <Polarity>
     <V type="double" value="-0.897724730771286894"/>
     <V type="double" value="0.4405568155886598336"/>
     <V type="double" value="0"/>
    </Polarity>
    <Area type="double" value="3.0162771323977057847"/>
    <Chem>
     <V type="double" value="1.5840061797620736961"/>
     <V type="double" value="1.2019425646833792332"/>
    </Chem>
    <type type="int" value="0"/>
   </Vertex1>
   <Vertex1 ref_type="Vertex" ref_id="299">
    <Pos>
     <V type="double" value="25.923778114783644355"/>
     <V type="double" value="20.969843697632846613"/>
     <V type="double" value="0"/>
    </Pos>
    <Normal>
     <V type="double" value="0"/>
     <V type="double" value="0"/>
     <V type="double" value="1"/>
    </Normal>
    <Polarity>
     <V type="double" value="-0.9200338088060867614"/>
     <V type="double" value="-0.39183898562262181597"/>
     <V type="double" value="0"/>
    </Polarity>
    <Area type="double" value="2.7968917869109568564"/>
    <Chem>
     <V type="double" value="1.6065474311949610176"/>
     <V type="double" value="1.2222950134517638343"/>
    </Chem>
    <type type="int" value="0"/>
   </Vertex1>
   <Vertex1 ref_type="Vertex" ref_id="300">
    <Pos>
     <V type="double" value="26.983911532784308207"/>
     <V type="double" value="22.589918627831043096"/>
     <V type="double" value="0"/>
    </Pos>
    <Normal>
     <V type="double" value="0"/>
     <V type="double" value="0"/>
     <V type="double" value="1"/>
    </Normal>
    <Polarity>
     <V type="double" value="0.56852281185957476151"/>
     <V type="double" value="-0.82266749807883043921"/>
     <V type="double" value="0"/>
    </Polarity>
    <Area type="double" value="2.6211845227599854802"/>
    <Chem>
     <V type="double" value="1.598646003756761802"/>
     <V type="double" value="1.2694799915814829472"/>
    </Chem>
    <type type="int" value="0"/>
   </Vertex1>
   <Vertex1 ref_type="Vertex" ref_id="301">
    <Pos>
     <V type="double" value="26.101784308044745586"/>
     <V type="double" value="23.958144624102249765"/>
     <V type="double" value="0"/>
    </Pos>
    <Normal>
     <V type="double" value="0"/>
     <V type="double" value="0"/>
     <V type="double" value="1"/>
    </Normal>
    <Polarity>
     <V type="double" value="0.50115705818728595311"/>
     <V type="double" value="-0.86535634453620624562"/>
     <V type="double" value="0"/>
    </Polarity>
    <Area type="double" value="2.2441161563264402368"/>
    <Chem>
     <V type="double" value="1.6916277034192599427"/>
     <V type="double" value="1.3684422099693720476"/>
    </Chem>
    <type type="int" value="0"/>
   </Vertex1>
   <Vertex1 ref_type="Vertex" ref_id="302">
    <Pos>
     <V type="double" value="26.643097049758324601"/>
     <V type="double" value="25.494530491001029304"/>
     <V type="double" value="0"/>
    </Pos>
    <Normal>
     <V type="double" value="0"/>
     <V type="double" value="0"/>
     <V type="double" value="1"/>
    </Normal>
    <Polarity>
     <V type="double" value="0.16730263013604157463"/>
     <V type="double" value="-0.98590558876069001037"/>
     <V type="double" value="0"/>
    </Polarity>
    <Area type="double" value="2.7102963014443757217"/>
    <Chem>
     <V type="double" value="1.5872002209205577916"/>
     <V type="double" value="1.2516127485819417142"/>
    </Chem>
    <type type="int" value="0"/>
   </Vertex1>
   <Vertex1 ref_type="Vertex" ref_id="303">
    <Pos>
     <V type="double" value="16.47595934145186547"/>
     <V type="double" value="4.662645400357093628"/>
     <V type="double" value="0"/>
    </Pos>
    <Normal>
     <V type="double" value="0"/>
     <V type="double" value="0"/>
     <V type="double" value="1"/>
    </Normal>
    <Polarity>
     <V type="double" value="0.53859985822073419559"/>
     <V type="double" value="0.84256168481874660348"/>
     <V type="double" value="0"/>
    </Polarity>
    <Area type="double" value="2.2151842384800697339"/>
    <Chem>
     <V type="double" value="1.6731181217490416202"/>
     <V type="double" value="1.3357158311845913623"/>
    </Chem>
    <type type="int" value="0"/>
   </Vertex1>
   <Vertex1 ref_type="Vertex" ref_id="304">
    <Pos>
     <V type="double" value="15.51761248919928704"/>
     <V type="double" value="6.0923773252209478812"/>
     <V type="double" value="0"/>
    </Pos>
    <Normal>
     <V type="double" value="0"/>
     <V type="double" value="0"/>
     <V type="double" value="1"/>
    </Normal>
    <Polarity>
     <V type="double" value="-0.91137278175647706835"/>
     <V type="double" value="0.41158189060436173312"/>
     <V type="double" value="0"/>
    </Polarity>
    <Area type="double" value="2.0649205000920973774"/>
    <Chem>
     <V type="double" value="1.678089759936680414"/>
     <V type="double" value="1.3463019150798787305"/>
    </Chem>
    <type type="int" value="0"/>
   </Vertex1>
   <Vertex1 ref_type="Vertex" ref_id="305">
    <Pos>
     <V type="double" value="16.43537832722230263"/>
     <V type="double" value="7.3822958768627033876"/>
     <V type="double" value="0"/>
    </Pos>
    <Normal>
     <V type="double" value="0"/>
     <V type="double" value="0"/>
     <V type="double" value="1"/>
    </Normal>
    <Polarity>
     <V type="double" value="-0.98689604361375948827"/>
     <V type="double" value="0.16135736456545332618"/>
     <V type="double" value="0"/>
    </Polarity>
    <Area type="double" value="2.6258205115625954384"/>
    <Chem>
     <V type="double" value="1.584146583867834579"/>
     <V type="double" value="1.2812309646222572734"/>
    </Chem>
    <type type="int" value="0"/>
   </Vertex1>
   <Vertex1 ref_type="Vertex" ref_id="306">
    <Pos>
     <V type="double" value="15.490200506578849726"/>
     <V type="double" value="9.0618317338871499089"/>
     <V type="double" value="0"/>
    </Pos>
    <Normal>
     <V type="double" value="0"/>
     <V type="double" value="0"/>
     <V type="double" value="1"/>
    </Normal>
    <Polarity>
     <V type="double" value="-0.062875289930896874346"/>
     <V type="double" value="0.99802139151227908798"/>
     <V type="double" value="0"/>
    </Polarity>
    <Area type="double" value="2.5397461491094439623"/>
    <Chem>
     <V type="double" value="1.652460112498260969"/>
     <V type="double" value="1.2751262739561251003"/>
    </Chem>
    <type type="int" value="0"/>
   </Vertex1>
   <Vertex1 ref_type="Vertex" ref_id="307">
    <Pos>
     <V type="double" value="16.487304592496140998"/>
     <V type="double" value="10.336953022136858849"/>
     <V type="double" value="0"/>
    </Pos>
    <Normal>
     <V type="double" value="0"/>
     <V type="double" value="0"/>
     <V type="double" value="1"/>
    </Normal>
    <Polarity>
     <V type="double" value="-0.5131508987575004177"/>
     <V type="double" value="0.85829840679356339539"/>
     <V type="double" value="0"/>
    </Polarity>
    <Area type="double" value="2.5491654714692399963"/>
    <Chem>
     <V type="double" value="1.594677409648959987"/>
     <V type="double" value="1.231552389751559895"/>
    </Chem>
    <type type="int" value="0"/>
   </Vertex1>
   <Vertex1 ref_type="Vertex" ref_id="308">
    <Pos>
     <V type="double" value="0.84669552325852304175"/>
     <V type="double" value="1.5639433533300863832"/>
     <V type="double" value="0"/>
    </Pos>
    <Normal>
     <V type="double" value="0"/>
     <V type="double" value="0"/>
     <V type="double" value="1"/>
    </Normal>
    <Polarity>
     <V type="double" value="0.0078633070786519269207"/>
     <V type="double" value="0.99996908372298531908"/>
     <V type="double" value="0"/>
    </Polarity>
    <Area type="double" value="2.8572023385968083886"/>
    <Chem>
     <V type="double" value="1.6067875545349632471"/>
     <V type="double" value="1.2943097351560912678"/>
    </Chem>
    <type type="int" value="0"/>
   </Vertex1>
   <Vertex1 ref_type="Vertex" ref_id="309">
    <Pos>
     <V type="double" value="29.269430451337886012"/>
     <V type="double" value="27.16342602006969642"/>
     <V type="double" value="0"/>
    </Pos>
    <Normal>
     <V type="double" value="0"/>
     <V type="double" value="0"/>
     <V type="double" value="1"/>
    </Normal>
    <Polarity>
     <V type="double" value="-0.37072961732121545442"/>
     <V type="double" value="-0.92874084159191860888"/>
     <V type="double" value="0"/>
    </Polarity>
    <Area type="double" value="2.2794419931612783792"/>
    <Chem>
     <V type="double" value="1.7050201401001079393"/>
     <V type="double" value="1.3094655570986841742"/>
    </Chem>
    <type type="int" value="0"/>
   </Vertex1>
   <Vertex1 ref_type="Vertex" ref_id="310">
    <Pos>
     <V type="double" value="30.2175487237712872"/>
     <V type="double" value="28.441019189042400228"/>
     <V type="double" value="0"/>
    </Pos>
    <Normal>
     <V type="double" value="0"/>
     <V type="double" value="0"/>
     <V type="double" value="1"/>
    </Normal>
    <Polarity>
     <V type="double" value="0.057331561762538868487"/>
     <V type="double" value="-0.99835519331842426105"/>
     <V type="double" value="0"/>
    </Polarity>
    <Area type="double" value="2.408537158208642559"/>
    <Chem>
     <V type="double" value="1.7321311301735708987"/>
     <V type="double" value="1.4224135586566584166"/>
    </Chem>
    <type type="int" value="0"/>
   </Vertex1>
   <Vertex1 ref_type="Vertex" ref_id="311">
    <Pos>
     <V type="double" value="31.283275739689035078"/>
     <V type="double" value="0.013318972281830527768"/>
     <V type="double" value="0"/>
    </Pos>
    <Normal>
     <V type="double" value="0"/>
     <V type="double" value="0"/>
     <V type="double" value="1"/>
    </Normal>
    <Polarity>
     <V type="double" value="-0.66689907888320842932"/>
     <V type="double" value="0.74514805145335238912"/>
     <V type="double" value="0"/>
    </Polarity>
    <Area type="double" value="2.3817875073750913728"/>
    <Chem>
     <V type="double" value="1.667621911579276528"/>
     <V type="double" value="1.4172079707212246191"/>
    </Chem>
    <type type="int" value="0"/>
   </Vertex1>
   <Vertex1 ref_type="Vertex" ref_id="312">
    <Pos>
     <V type="double" value="32.169287417780928706"/>
     <V type="double" value="1.550122282166345844"/>
     <V type="double" value="0"/>
    </Pos>
    <Normal>
     <V type="double" value="0"/>
     <V type="double" value="0"/>
     <V type="double" value="1"/>
    </Normal>
    <Polarity>
     <V type="double" value="0.026051290605310330889"/>
     <V type="double" value="0.99966060753527630212"/>
     <V type="double" value="0"/>
    </Polarity>
    <Area type="double" value="2.2667017444867871845"/>
    <Chem>
     <V type="double" value="1.6665002838891003201"/>
     <V type="double" value="1.3200488618313572786"/>
    </Chem>
    <type type="int" value="0"/>
   </Vertex1>
   <Vertex1 ref_type="Vertex" ref_id="313">
    <Pos>
     <V type="double" value="31.113334740930412181"/>
     <V type="double" value="3.0041096103379110183"/>
     <V type="double" value="0"/>
    </Pos>
    <Normal>
     <V type="double" value="0"/>
     <V type="double" value="0"/>
     <V type="double" value="1"/>
    </Normal>
    <Polarity>
     <V type="double" value="0.57575310826055448032"/>
     <V type="double" value="0.81762360431210046041"/>
     <V type="double" value="0"/>
    </Polarity>
    <Area type="double" value="2.6129965637743191031"/>
    <Chem>
     <V type="double" value="1.6145942573967657641"/>
     <V type="double" value="1.2763672852410696823"/>
    </Chem>
    <type type="int" value="0"/>
   </Vertex1>
   <Vertex1 ref_type="Vertex" ref_id="314">
    <Pos>
     <V type="double" value="26.000495514086161108"/>
     <V type="double" value="27.049235738429562304"/>
     <V type="double" value="0"/>
    </Pos>
    <Normal>
     <V type="double" value="0"/>
     <V type="double" value="0"/>
     <V type="double" value="1"/>
    </Normal>
    <Polarity>
     <V type="double" value="0.6936550920223496508"/>
     <V type="double" value="-0.72030730477447313387"/>
     <V type="double" value="0"/>
    </Polarity>
    <Area type="double" value="2.6068038382273779341"/>
    <Chem>
     <V type="double" value="1.5946535571783944096"/>
     <V type="double" value="1.2616491532853950641"/>
    </Chem>
    <type type="int" value="0"/>
   </Vertex1>
   <Vertex1 ref_type="Vertex" ref_id="315">
    <Pos>
     <V type="double" value="26.789280184128049456"/>
     <V type="double" value="28.557049168525097116"/>
     <V type="double" value="0"/>
    </Pos>
    <Normal>
     <V type="double" value="0"/>
     <V type="double" value="0"/>
     <V type="double" value="1"/>
    </Normal>
    <Polarity>
     <V type="double" value="-0.91965154030489526527"/>
     <V type="double" value="-0.39273533634603541298"/>
     <V type="double" value="0"/>
    </Polarity>
    <Area type="double" value="2.302508848260361507"/>
    <Chem>
     <V type="double" value="1.7319918240169367429"/>
     <V type="double" value="1.4885266726482115907"/>
    </Chem>
    <type type="int" value="0"/>
   </Vertex1>
   <Vertex1 ref_type="Vertex" ref_id="316">
    <Pos>
     <V type="double" value="27.770297173955420078"/>
     <V type="double" value="-0.14466638781326107699"/>
     <V type="double" value="0"/>
    </Pos>
    <Normal>
     <V type="double" value="0"/>
     <V type="double" value="0"/>
     <V type="double" value="1"/>
    </Normal>
    <Polarity>
     <V type="double" value="0.94143117203941639737"/>
     <V type="double" value="0.33720520208396970174"/>
     <V type="double" value="0"/>
    </Polarity>
    <Area type="double" value="2.3101845957674758125"/>
    <Chem>
     <V type="double" value="1.669173074880347718"/>
     <V type="double" value="1.3783651626785402566"/>
    </Chem>
    <type type="int" value="0"/>
   </Vertex1>
   <Vertex1 ref_type="Vertex" ref_id="317">
    <Pos>
     <V type="double" value="28.46067544755584322"/>
     <V type="double" value="1.5559930415809617443"/>
     <V type="double" value="0"/>
    </Pos>
    <Normal>
     <V type="double" value="0"/>
     <V type="double" value="0"/>
     <V type="double" value="1"/>
    </Normal>
    <Polarity>
     <V type="double" value="0.43575503456903880162"/>
     <V type="double" value="0.90006530310180032917"/>
     <V type="double" value="0"/>
    </Polarity>
    <Area type="double" value="2.7217511437769723592"/>
    <Chem>
     <V type="double" value="1.5672232779707679917"/>
     <V type="double" value="1.2282860581545542722"/>
    </Chem>
    <type type="int" value="0"/>
   </Vertex1>
   <Vertex1 ref_type="Vertex" ref_id="318">
    <Pos>
     <V type="double" value="27.831422845466974536"/>
     <V type="double" value="3.1330366978757888674"/>
     <V type="double" value="0"/>
    </Pos>
    <Normal>
     <V type="double" value="0"/>
     <V type="double" value="0"/>
     <V type="double" value="1"/>
    </Normal>
    <Polarity>
     <V type="double" value="-0.9075171639515742239"/>
     <V type="double" value="0.42001499631952610159"/>
     <V type="double" value="0"/>
    </Polarity>
    <Area type="double" value="2.9094610885576717152"/>
    <Chem>
     <V type="double" value="1.5513872494269080882"/>
     <V type="double" value="1.2252344512289023992"/>
    </Chem>
    <type type="int" value="0"/>
   </Vertex1>
   <Vertex1 ref_type="Vertex" ref_id="319">
    <Pos>
     <V type="double" value="17.247718382233440337"/>
     <V type="double" value="26.954063661878524982"/>
     <V type="double" value="0"/>
    </Pos>
    <Normal>
     <V type="double" value="0"/>
     <V type="double" value="0"/>
     <V type="double" value="1"/>
    </Normal>
    <Polarity>
     <V type="double" value="0.86411918060200887393"/>
     <V type="double" value="0.50328723579653056319"/>
     <V type="double" value="0"/>
    </Polarity>
    <Area type="double" value="3.0661969899393435313"/>
    <Chem>
     <V type="double" value="1.6048609361925432193"/>
     <V type="double" value="1.2013629772662424156"/>
    </Chem>
    <type type="int" value="0"/>
   </Vertex1>
   <Vertex1 ref_type="Vertex" ref_id="320">
    <Pos>
     <V type="double" value="18.195401710633330339"/>
     <V type="double" value="28.624430043025860471"/>
     <V type="double" value="0"/>
    </Pos>
    <Normal>
     <V type="double" value="0"/>
     <V type="double" value="0"/>
     <V type="double" value="1"/>
    </Normal>
    <Polarity>
     <V type="double" value="0.98328687606207820782"/>
     <V type="double" value="-0.1820629543978653786"/>
     <V type="double" value="0"/>
    </Polarity>
    <Area type="double" value="2.5469007533790191111"/>
    <Chem>
     <V type="double" value="1.6712401866684403196"/>
     <V type="double" value="1.3172125496783528842"/>
    </Chem>
    <type type="int" value="0"/>
   </Vertex1>
   <Vertex1 ref_type="Vertex" ref_id="321">
    <Pos>
     <V type="double" value="19.114624506589578345"/>
     <V type="double" value="-0.14382126135302905623"/>
     <V type="double" value="0"/>
    </Pos>
    <Normal>
     <V type="double" value="0"/>
     <V type="double" value="0"/>
     <V type="double" value="1"/>
    </Normal>
    <Polarity>
     <V type="double" value="-0.86704318674406588574"/>
     <V type="double" value="0.49823298999634196838"/>
     <V type="double" value="0"/>
    </Polarity>
    <Area type="double" value="2.4852064643213971351"/>
    <Chem>
     <V type="double" value="1.6340115741287477569"/>
     <V type="double" value="1.3675918110318967535"/>
    </Chem>
    <type type="int" value="0"/>
   </Vertex1>
   <Vertex1 ref_type="Vertex" ref_id="322">
    <Pos>
     <V type="double" value="19.86644994704407452"/>
     <V type="double" value="1.3452124678068517749"/>
     <V type="double" value="0"/>
    </Pos>
    <Normal>
     <V type="double" value="0"/>
     <V type="double" value="0"/>
     <V type="double" value="1"/>
    </Normal>
    <Polarity>
     <V type="double" value="0.61621729048996376488"/>
     <V type="double" value="0.78757618736297996254"/>
     <V type="double" value="0"/>
    </Polarity>
    <Area type="double" value="2.6751800040650386414"/>
    <Chem>
     <V type="double" value="1.5941908601742762475"/>
     <V type="double" value="1.2608581550038204799"/>
    </Chem>
    <type type="int" value="0"/>
   </Vertex1>
   <Vertex1 ref_type="Vertex" ref_id="323">
    <Pos>
     <V type="double" value="18.985229701123888191"/>
     <V type="double" value="3.0058258098421770654"/>
     <V type="double" value="0"/>
    </Pos>
    <Normal>
     <V type="double" value="0"/>
     <V type="double" value="0"/>
     <V type="double" value="1"/>
    </Normal>
    <Polarity>
     <V type="double" value="-0.94121112243737747871"/>
     <V type="double" value="0.33781892042952843536"/>
     <V type="double" value="0"/>
    </Polarity>
    <Area type="double" value="2.5255912465515737431"/>
    <Chem>
     <V type="double" value="1.6390291833149499556"/>
     <V type="double" value="1.2664354029949207447"/>
    </Chem>
    <type type="int" value="0"/>
   </Vertex1>
   <Vertex1 ref_type="Vertex" ref_id="324">
    <Pos>
     <V type="double" value="4.2982998316415210738"/>
     <V type="double" value="1.6217686372232400505"/>
     <V type="double" value="0"/>
    </Pos>
    <Normal>
     <V type="double" value="0"/>
     <V type="double" value="0"/>
     <V type="double" value="1"/>
    </Normal>
    <Polarity>
     <V type="double" value="-0.2114698686853474785"/>
     <V type="double" value="0.97738451728999775625"/>
     <V type="double" value="0"/>
    </Polarity>
    <Area type="double" value="2.7497477550561253423"/>
    <Chem>
     <V type="double" value="1.5743909864201242055"/>
     <V type="double" value="1.2440068393705698835"/>
    </Chem>
    <type type="int" value="0"/>
   </Vertex1>
   <Vertex1 ref_type="Vertex" ref_id="325">
    <Pos>
     <V type="double" value="3.4058364861734089502"/>
     <V type="double" value="3.100381142256033673"/>
     <V type="double" value="0"/>
    </Pos>
    <Normal>
     <V type="double" value="0"/>
     <V type="double" value="0"/>
     <V type="double" value="1"/>
    </Normal>
    <Polarity>
     <V type="double" value="0.15915991767393736223"/>
     <V type="double" value="0.98725281493952976586"/>
     <V type="double" value="0"/>
    </Polarity>
    <Area type="double" value="2.4945345304707795542"/>
    <Chem>
     <V type="double" value="1.6193986985552113467"/>
     <V type="double" value="1.2892958402686742758"/>
    </Chem>
    <type type="int" value="0"/>
   </Vertex1>
   <Vertex1 ref_type="Vertex" ref_id="326">
    <Pos>
     <V type="double" value="4.1182726653560113306"/>
     <V type="double" value="4.4348933816489326531"/>
     <V type="double" value="0"/>
    </Pos>
    <Normal>
     <V type="double" value="0"/>
     <V type="double" value="0"/>
     <V type="double" value="1"/>
    </Normal>
    <Polarity>
     <V type="double" value="-0.58099406669288400362"/>
     <V type="double" value="0.81390779236204935376"/>
     <V type="double" value="0"/>
    </Polarity>
    <Area type="double" value="2.4511658803874598611"/>
    <Chem>
     <V type="double" value="1.612604133712014054"/>
     <V type="double" value="1.2988568639894111367"/>
    </Chem>
    <type type="int" value="0"/>
   </Vertex1>
   <Vertex1 ref_type="Vertex" ref_id="327">
    <Pos>
     <V type="double" value="0.047026227024429191614"/>
     <V type="double" value="14.918457400756183873"/>
     <V type="double" value="0"/>
    </Pos>
    <Normal>
     <V type="double" value="0"/>
     <V type="double" value="0"/>
     <V type="double" value="1"/>
    </Normal>
    <Polarity>
     <V type="double" value="0.79486522903426282127"/>
     <V type="double" value="-0.60678601473032389713"/>
     <V type="double" value="0"/>
    </Polarity>
    <Area type="double" value="2.5804116729958250787"/>
    <Chem>
     <V type="double" value="1.6232222063026973125"/>
     <V type="double" value="1.3925258669369755538"/>
    </Chem>
    <type type="int" value="0"/>
   </Vertex1>
   <Vertex1 ref_type="Vertex" ref_id="328">
    <Pos>
     <V type="double" value="28.605745803680616035"/>
     <V type="double" value="19.371854819612952525"/>
     <V type="double" value="0"/>
    </Pos>
    <Normal>
     <V type="double" value="0"/>
     <V type="double" value="0"/>
     <V type="double" value="1"/>
    </Normal>
    <Polarity>
     <V type="double" value="-0.47300701064335959334"/>
     <V type="double" value="0.88105866313329728179"/>
     <V type="double" value="0"/>
    </Polarity>
    <Area type="double" value="2.7397767450346730556"/>
    <Chem>
     <V type="double" value="1.6034352763989510038"/>
     <V type="double" value="1.2931908533490912294"/>
    </Chem>
    <type type="int" value="0"/>
   </Vertex1>
   <Vertex1 ref_type="Vertex" ref_id="329">
    <Pos>
     <V type="double" value="27.753750467269568958"/>
     <V type="double" value="21.155111406747600711"/>
     <V type="double" value="0"/>
    </Pos>
    <Normal>
     <V type="double" value="0"/>
     <V type="double" value="0"/>
     <V type="double" value="1"/>
    </Normal>
    <Polarity>
     <V type="double" value="-0.64451481896500684154"/>
     <V type="double" value="-0.76459181798820241571"/>
     <V type="double" value="0"/>
    </Polarity>
    <Area type="double" value="2.8494632471794631989"/>
    <Chem>
     <V type="double" value="1.5563704308078243344"/>
     <V type="double" value="1.2309592596196570202"/>
    </Chem>
    <type type="int" value="0"/>
   </Vertex1>
   <Vertex1 ref_type="Vertex" ref_id="330">
    <Pos>
     <V type="double" value="28.651936053128643778"/>
     <V type="double" value="22.667688569848547075"/>
     <V type="double" value="0"/>
    </Pos>
    <Normal>
     <V type="double" value="0"/>
     <V type="double" value="0"/>
     <V type="double" value="1"/>
    </Normal>
    <Polarity>
     <V type="double" value="0.48224511680881515518"/>
     <V type="double" value="-0.87603632762234939779"/>
     <V type="double" value="0"/>
    </Polarity>
    <Area type="double" value="2.429577058773109588"/>
    <Chem>
     <V type="double" value="1.6721400691747401179"/>
     <V type="double" value="1.34476822066463364"/>
    </Chem>
    <type type="int" value="0"/>
   </Vertex1>
   <Vertex1 ref_type="Vertex" ref_id="331">
    <Pos>
     <V type="double" value="27.690827379141875753"/>
     <V type="double" value="24.168839289957876559"/>
     <V type="double" value="0"/>
    </Pos>
    <Normal>
     <V type="double" value="0"/>
     <V type="double" value="0"/>
     <V type="double" value="1"/>
    </Normal>
    <Polarity>
     <V type="double" value="0.53929037652000799685"/>
     <V type="double" value="-0.8421198785166562617"/>
     <V type="double" value="0"/>
    </Polarity>
    <Area type="double" value="2.4045856119768749259"/>
    <Chem>
     <V type="double" value="1.6336444075867864179"/>
     <V type="double" value="1.3200735789161988087"/>
    </Chem>
    <type type="int" value="0"/>
   </Vertex1>
   <Vertex1 ref_type="Vertex" ref_id="332">
    <Pos>
     <V type="double" value="28.468830940336673052"/>
     <V type="double" value="25.702318331304024213"/>
     <V type="double" value="0"/>
    </Pos>
    <Normal>
     <V type="double" value="0"/>
     <V type="double" value="0"/>
     <V type="double" value="1"/>
    </Normal>
    <Polarity>
     <V type="double" value="-0.12361409664045734658"/>
     <V type="double" value="-0.99233036591236278845"/>
     <V type="double" value="0"/>
    </Polarity>
    <Area type="double" value="2.8145276254631310664"/>
    <Chem>
     <V type="double" value="1.5850656233848445797"/>
     <V type="double" value="1.2259780150205554783"/>
    </Chem>
    <type type="int" value="0"/>
   </Vertex1>
   <Vertex1 ref_type="Vertex" ref_id="333">
    <Pos>
     <V type="double" value="13.949203022779073535"/>
     <V type="double" value="11.925575870412513879"/>
     <V type="double" value="0"/>
    </Pos>
    <Normal>
     <V type="double" value="0"/>
     <V type="double" value="0"/>
     <V type="double" value="1"/>
    </Normal>
    <Polarity>
     <V type="double" value="-0.19074373691026547117"/>
     <V type="double" value="0.98163986615739451391"/>
     <V type="double" value="0"/>
    </Polarity>
    <Area type="double" value="2.6247228847327011003"/>
    <Chem>
     <V type="double" value="1.5651380978378222064"/>
     <V type="double" value="1.2650186689703197818"/>
    </Chem>
    <type type="int" value="0"/>
   </Vertex1>
   <Vertex1 ref_type="Vertex" ref_id="334">
    <Pos>
     <V type="double" value="14.748776637832891723"/>
     <V type="double" value="13.563241823746553294"/>
     <V type="double" value="0"/>
    </Pos>
    <Normal>
     <V type="double" value="0"/>
     <V type="double" value="0"/>
     <V type="double" value="1"/>
    </Normal>
    <Polarity>
     <V type="double" value="-0.35097766999980056779"/>
     <V type="double" value="0.93638382897266603244"/>
     <V type="double" value="0"/>
    </Polarity>
    <Area type="double" value="3.100430634601967661"/>
    <Chem>
     <V type="double" value="1.5148773680132521235"/>
     <V type="double" value="1.2534203273885509144"/>
    </Chem>
    <type type="int" value="0"/>
   </Vertex1>
   <Vertex1 ref_type="Vertex" ref_id="335">
    <Pos>
     <V type="double" value="13.635814156294031818"/>
     <V type="double" value="14.889756525390581032"/>
     <V type="double" value="0"/>
    </Pos>
    <Normal>
     <V type="double" value="0"/>
     <V type="double" value="0"/>
     <V type="double" value="1"/>
    </Normal>
    <Polarity>
     <V type="double" value="-0.67993747532763282315"/>
     <V type="double" value="0.73327009324333192186"/>
     <V type="double" value="0"/>
    </Polarity>
    <Area type="double" value="2.9903274330927738234"/>
    <Chem>
     <V type="double" value="1.5274519218460804737"/>
     <V type="double" value="1.2410822973049635554"/>
    </Chem>
    <type type="int" value="0"/>
   </Vertex1>
   <Vertex1 ref_type="Vertex" ref_id="336">
    <Pos>
     <V type="double" value="14.609112397850273268"/>
     <V type="double" value="16.505316617927757505"/>
     <V type="double" value="0"/>
    </Pos>
    <Normal>
     <V type="double" value="0"/>
     <V type="double" value="0"/>
     <V type="double" value="1"/>
    </Normal>
    <Polarity>
     <V type="double" value="0.99497980653732998046"/>
     <V type="double" value="-0.10007589411510335597"/>
     <V type="double" value="0"/>
    </Polarity>
    <Area type="double" value="3.2366654233573033395"/>
    <Chem>
     <V type="double" value="1.4948610540335320884"/>
     <V type="double" value="1.1919793098409947607"/>
    </Chem>
    <type type="int" value="0"/>
   </Vertex1>
   <Vertex1 ref_type="Vertex" ref_id="337">
    <Pos>
     <V type="double" value="13.794913510818469504"/>
     <V type="double" value="18.175182733787305978"/>
     <V type="double" value="0"/>
    </Pos>
    <Normal>
     <V type="double" value="0"/>
     <V type="double" value="0"/>
     <V type="double" value="1"/>
    </Normal>
    <Polarity>
     <V type="double" value="0.99999033477956322802"/>
     <V type="double" value="-0.0043966291016070404782"/>
     <V type="double" value="0"/>
    </Polarity>
    <Area type="double" value="2.6143547340877288931"/>
    <Chem>
     <V type="double" value="1.5948962077378352475"/>
     <V type="double" value="1.2886295104701215308"/>
    </Chem>
    <type type="int" value="0"/>
   </Vertex1>
   <Vertex1 ref_type="Vertex" ref_id="338">
    <Pos>
     <V type="double" value="0.71398918031268110429"/>
     <V type="double" value="10.302503968823314651"/>
     <V type="double" value="0"/>
    </Pos>
    <Normal>
     <V type="double" value="0"/>
     <V type="double" value="0"/>
     <V type="double" value="1"/>
    </Normal>
    <Polarity>
     <V type="double" value="0.28190312638107750676"/>
     <V type="double" value="0.95944287340965450639"/>
     <V type="double" value="0"/>
    </Polarity>
    <Area type="double" value="2.5915805580023230092"/>
    <Chem>
     <V type="double" value="1.6335035671735320673"/>
     <V type="double" value="1.3410418121456033624"/>
    </Chem>
    <type type="int" value="0"/>
   </Vertex1>
   <Vertex1 ref_type="Vertex" ref_id="339">
    <Pos>
     <V type="double" value="2.4861205155721224358"/>
     <V type="double" value="13.400352830341336841"/>
     <V type="double" value="0"/>
    </Pos>
    <Normal>
     <V type="double" value="0"/>
     <V type="double" value="0"/>
     <V type="double" value="1"/>
    </Normal>
    <Polarity>
     <V type="double" value="0.99816080442262777872"/>
     <V type="double" value="0.060621848490231770856"/>
     <V type="double" value="0"/>
    </Polarity>
    <Area type="double" value="2.5443996653655034379"/>
    <Chem>
     <V type="double" value="1.663871806720727653"/>
     <V type="double" value="1.3202490324989135662"/>
    </Chem>
    <type type="int" value="0"/>
   </Vertex1>
   <Vertex1 ref_type="Vertex" ref_id="340">
    <Pos>
     <V type="double" value="1.6054627910510124167"/>
     <V type="double" value="14.850724936364491313"/>
     <V type="double" value="0"/>
    </Pos>
    <Normal>
     <V type="double" value="0"/>
     <V type="double" value="0"/>
     <V type="double" value="1"/>
    </Normal>
    <Polarity>
     <V type="double" value="0.98268436603967168619"/>
     <V type="double" value="-0.18528744356056278675"/>
     <V type="double" value="0"/>
    </Polarity>
    <Area type="double" value="2.6517595378497116343"/>
    <Chem>
     <V type="double" value="1.5910704284126091501"/>
     <V type="double" value="1.3073512257409694026"/>
    </Chem>
    <type type="int" value="0"/>
   </Vertex1>
   <Vertex1 ref_type="Vertex" ref_id="341">
    <Pos>
     <V type="double" value="14.887325227445227682"/>
     <V type="double" value="4.6095830851338428502"/>
     <V type="double" value="0"/>
    </Pos>
    <Normal>
     <V type="double" value="0"/>
     <V type="double" value="0"/>
     <V type="double" value="1"/>
    </Normal>
    <Polarity>
     <V type="double" value="0.55589068084087689403"/>
     <V type="double" value="0.83125540657144980639"/>
     <V type="double" value="0"/>
    </Polarity>
    <Area type="double" value="2.5167242307169650495"/>
    <Chem>
     <V type="double" value="1.64982840485744231"/>
     <V type="double" value="1.3387854665237717278"/>
    </Chem>
    <type type="int" value="0"/>
   </Vertex1>
   <Vertex1 ref_type="Vertex" ref_id="342">
    <Pos>
     <V type="double" value="13.953856280347450181"/>
     <V type="double" value="5.8401177012791762877"/>
     <V type="double" value="0"/>
    </Pos>
    <Normal>
     <V type="double" value="0"/>
     <V type="double" value="0"/>
     <V type="double" value="1"/>
    </Normal>
    <Polarity>
     <V type="double" value="-0.70591535417233874927"/>
     <V type="double" value="0.70829620410089844107"/>
     <V type="double" value="0"/>
    </Polarity>
    <Area type="double" value="2.4649633490575846295"/>
    <Chem>
     <V type="double" value="1.6395611663711626704"/>
     <V type="double" value="1.2857092539646404195"/>
    </Chem>
    <type type="int" value="0"/>
   </Vertex1>
   <Vertex1 ref_type="Vertex" ref_id="343">
    <Pos>
     <V type="double" value="14.841084641251287124"/>
     <V type="double" value="7.3554446324023388115"/>
     <V type="double" value="0"/>
    </Pos>
    <Normal>
     <V type="double" value="0"/>
     <V type="double" value="0"/>
     <V type="double" value="1"/>
    </Normal>
    <Polarity>
     <V type="double" value="-0.75428516399919853797"/>
     <V type="double" value="0.65654694529081614185"/>
     <V type="double" value="0"/>
    </Polarity>
    <Area type="double" value="2.2285297300224442552"/>
    <Chem>
     <V type="double" value="1.6624768712335378229"/>
     <V type="double" value="1.3496519565425690867"/>
    </Chem>
    <type type="int" value="0"/>
   </Vertex1>
   <Vertex1 ref_type="Vertex" ref_id="344">
    <Pos>
     <V type="double" value="14.030198448215811524"/>
     <V type="double" value="8.889295433518093148"/>
     <V type="double" value="0"/>
    </Pos>
    <Normal>
     <V type="double" value="0"/>
     <V type="double" value="0"/>
     <V type="double" value="1"/>
    </Normal>
    <Polarity>
     <V type="double" value="0.57827690411845755758"/>
     <V type="double" value="0.81584056172954055874"/>
     <V type="double" value="0"/>
    </Polarity>
    <Area type="double" value="2.213956359944302843"/>
    <Chem>
     <V type="double" value="1.6722398554992894404"/>
     <V type="double" value="1.3452633710703711944"/>
    </Chem>
    <type type="int" value="0"/>
   </Vertex1>
   <Vertex1 ref_type="Vertex" ref_id="345">
    <Pos>
     <V type="double" value="14.524176952016338404"/>
     <V type="double" value="10.385488167094672818"/>
     <V type="double" value="0"/>
    </Pos>
    <Normal>
     <V type="double" value="0"/>
     <V type="double" value="0"/>
     <V type="double" value="1"/>
    </Normal>
    <Polarity>
     <V type="double" value="-0.37851840105694661842"/>
     <V type="double" value="0.92559376621782218919"/>
     <V type="double" value="0"/>
    </Polarity>
    <Area type="double" value="2.3358624573500987864"/>
    <Chem>
     <V type="double" value="1.6136841211266537144"/>
     <V type="double" value="1.3021541636255291596"/>
    </Chem>
    <type type="int" value="0"/>
   </Vertex1>
   <Vertex1 ref_type="Vertex" ref_id="346">
    <Pos>
     <V type="double" value="22.443553372594507778"/>
     <V type="double" value="26.886089135697389452"/>
     <V type="double" value="0"/>
    </Pos>
    <Normal>
     <V type="double" value="0"/>
     <V type="double" value="0"/>
     <V type="double" value="1"/>
    </Normal>
    <Polarity>
     <V type="double" value="0.87781370292891969243"/>
     <V type="double" value="-0.47900219514133557386"/>
     <V type="double" value="0"/>
    </Polarity>
    <Area type="double" value="2.392569211902967119"/>
    <Chem>
     <V type="double" value="1.6522316669238250597"/>
     <V type="double" value="1.3653136096078926087"/>
    </Chem>
    <type type="int" value="0"/>
   </Vertex1>
   <Vertex1 ref_type="Vertex" ref_id="347">
    <Pos>
     <V type="double" value="23.46161236346418022"/>
     <V type="double" value="28.385582580091753613"/>
     <V type="double" value="0"/>
    </Pos>
    <Normal>
     <V type="double" value="0"/>
     <V type="double" value="0"/>
     <V type="double" value="1"/>
    </Normal>
    <Polarity>
     <V type="double" value="0.87760294873858568643"/>
     <V type="double" value="-0.4793882188428699731"/>
     <V type="double" value="0"/>
    </Polarity>
    <Area type="double" value="2.5092900105157034396"/>
    <Chem>
     <V type="double" value="1.654562675206654232"/>
     <V type="double" value="1.3729995089850999257"/>
    </Chem>
    <type type="int" value="0"/>
   </Vertex1>
   <Vertex1 ref_type="Vertex" ref_id="348">
    <Pos>
     <V type="double" value="24.420014930216790816"/>
     <V type="double" value="-0.072399842028936109428"/>
     <V type="double" value="0"/>
    </Pos>
    <Normal>
     <V type="double" value="0"/>
     <V type="double" value="0"/>
     <V type="double" value="1"/>
    </Normal>
    <Polarity>
     <V type="double" value="0.56845475553896629428"/>
     <V type="double" value="0.82271452576524606304"/>
     <V type="double" value="0"/>
    </Polarity>
    <Area type="double" value="2.7748855334772439818"/>
    <Chem>
     <V type="double" value="1.5723240083555980462"/>
     <V type="double" value="1.4050494134898809939"/>
    </Chem>
    <type type="int" value="0"/>
   </Vertex1>
   <Vertex1 ref_type="Vertex" ref_id="349">
    <Pos>
     <V type="double" value="25.161841274051372608"/>
     <V type="double" value="1.5409498423474257134"/>
     <V type="double" value="0"/>
    </Pos>
    <Normal>
     <V type="double" value="0"/>
     <V type="double" value="0"/>
     <V type="double" value="1"/>
    </Normal>
    <Polarity>
     <V type="double" value="0.61353240317701085438"/>
     <V type="double" value="0.78966954496918639883"/>
     <V type="double" value="0"/>
    </Polarity>
    <Area type="double" value="2.6691779249553042597"/>
    <Chem>
     <V type="double" value="1.5874337751860836399"/>
     <V type="double" value="1.3100736778295858365"/>
    </Chem>
    <type type="int" value="0"/>
   </Vertex1>
   <Vertex1 ref_type="Vertex" ref_id="350">
    <Pos>
     <V type="double" value="24.314356877768805276"/>
     <V type="double" value="3.1146554176099097155"/>
     <V type="double" value="0"/>
    </Pos>
    <Normal>
     <V type="double" value="0"/>
     <V type="double" value="0"/>
     <V type="double" value="1"/>
    </Normal>
    <Polarity>
     <V type="double" value="-0.38672742417542732563"/>
     <V type="double" value="0.92219406818231008938"/>
     <V type="double" value="0"/>
    </Polarity>
    <Area type="double" value="2.4588355072572958271"/>
    <Chem>
     <V type="double" value="1.6489119752601373303"/>
     <V type="double" value="1.3379654594047771798"/>
    </Chem>
    <type type="int" value="0"/>
   </Vertex1>
   <Vertex1 ref_type="Vertex" ref_id="351">
    <Pos>
     <V type="double" value="0.93437527207251991346"/>
     <V type="double" value="7.4611117221841389835"/>
     <V type="double" value="0"/>
    </Pos>
    <Normal>
     <V type="double" value="0"/>
     <V type="double" value="0"/>
     <V type="double" value="1"/>
    </Normal>
    <Polarity>
     <V type="double" value="0.2635417596264517659"/>
     <V type="double" value="0.96464798809358087706"/>
     <V type="double" value="0"/>
    </Polarity>
    <Area type="double" value="2.7749670655345659576"/>
    <Chem>
     <V type="double" value="1.5533505576058284081"/>
     <V type="double" value="1.2633535127586703606"/>
    </Chem>
    <type type="int" value="0"/>
   </Vertex1>
   <Vertex1 ref_type="Vertex" ref_id="352">
    <Pos>
     <V type="double" value="-0.14056809628631863895"/>
     <V type="double" value="3.172446645379131791"/>
     <V type="double" value="0"/>
    </Pos>
    <Normal>
     <V type="double" value="0"/>
     <V type="double" value="0"/>
     <V type="double" value="1"/>
    </Normal>
    <Polarity>
     <V type="double" value="0.68268794415372924256"/>
     <V type="double" value="0.73071004571386222182"/>
     <V type="double" value="0"/>
    </Polarity>
    <Area type="double" value="2.4475468689516222121"/>
    <Chem>
     <V type="double" value="1.7861487826225195263"/>
     <V type="double" value="1.4607581570128982396"/>
    </Chem>
    <type type="int" value="0"/>
   </Vertex1>
   <Vertex1 ref_type="Vertex" ref_id="353">
    <Pos>
     <V type="double" value="0.83411479690406087339"/>
     <V type="double" value="28.328731757321492069"/>
     <V type="double" value="0"/>
    </Pos>
    <Normal>
     <V type="double" value="0"/>
     <V type="double" value="0"/>
     <V type="double" value="1"/>
    </Normal>
    <Polarity>
     <V type="double" value="-0.57530227633229191753"/>
     <V type="double" value="-0.81794088468964742944"/>
     <V type="double" value="0"/>
    </Polarity>
    <Area type="double" value="2.4411533485172154379"/>
    <Chem>
     <V type="double" value="1.7652443363067893412"/>
     <V type="double" value="1.421706865507543327"/>
    </Chem>
    <type type="int" value="0"/>
   </Vertex1>
   <Vertex1 ref_type="Vertex" ref_id="354">
    <Pos>
     <V type="double" value="1.7467446385326084179"/>
     <V type="double" value="-0.088470625231489477547"/>
     <V type="double" value="0"/>
    </Pos>
    <Normal>
     <V type="double" value="0"/>
     <V type="double" value="0"/>
     <V type="double" value="1"/>
    </Normal>
    <Polarity>
     <V type="double" value="0.77095040830727801229"/>
     <V type="double" value="0.63689517813439389116"/>
     <V type="double" value="0"/>
    </Polarity>
    <Area type="double" value="2.6277107591479964555"/>
    <Chem>
     <V type="double" value="1.605269755788398145"/>
     <V type="double" value="1.3898954281510673692"/>
    </Chem>
    <type type="int" value="0"/>
   </Vertex1>
   <Vertex1 ref_type="Vertex" ref_id="355">
    <Pos>
     <V type="double" value="24.23310473840095014"/>
     <V type="double" value="11.898161833377217889"/>
     <V type="double" value="0"/>
    </Pos>
    <Normal>
     <V type="double" value="0"/>
     <V type="double" value="0"/>
     <V type="double" value="1"/>
    </Normal>
    <Polarity>
     <V type="double" value="0.90328423927790657544"/>
     <V type="double" value="0.42904263549457816174"/>
     <V type="double" value="0"/>
    </Polarity>
    <Area type="double" value="2.7231745728101972581"/>
    <Chem>
     <V type="double" value="1.565643705587351775"/>
     <V type="double" value="1.2964543311438334605"/>
    </Chem>
    <type type="int" value="0"/>
   </Vertex1>
   <Vertex1 ref_type="Vertex" ref_id="356">
    <Pos>
     <V type="double" value="25.024346363446927199"/>
     <V type="double" value="13.626780489845632616"/>
     <V type="double" value="0"/>
    </Pos>
    <Normal>
     <V type="double" value="0"/>
     <V type="double" value="0"/>
     <V type="double" value="1"/>
    </Normal>
    <Polarity>
     <V type="double" value="-0.65659396142540038532"/>
     <V type="double" value="0.75424423751176239428"/>
     <V type="double" value="0"/>
    </Polarity>
    <Area type="double" value="2.4842220144379019153"/>
    <Chem>
     <V type="double" value="1.6480985592860708522"/>
     <V type="double" value="1.3384283113438943946"/>
    </Chem>
    <type type="int" value="0"/>
   </Vertex1>
   <Vertex1 ref_type="Vertex" ref_id="357">
    <Pos>
     <V type="double" value="24.338913242588141372"/>
     <V type="double" value="14.966725898269379158"/>
     <V type="double" value="0"/>
    </Pos>
    <Normal>
     <V type="double" value="0"/>
     <V type="double" value="0"/>
     <V type="double" value="1"/>
    </Normal>
    <Polarity>
     <V type="double" value="0.69075561011892805396"/>
     <V type="double" value="0.72308829826600529156"/>
     <V type="double" value="0"/>
    </Polarity>
    <Area type="double" value="2.2179267961693844846"/>
    <Chem>
     <V type="double" value="1.6703173947613785266"/>
     <V type="double" value="1.3044193620362523056"/>
    </Chem>
    <type type="int" value="0"/>
   </Vertex1>
   <Vertex1 ref_type="Vertex" ref_id="358">
    <Pos>
     <V type="double" value="25.092496517360881825"/>
     <V type="double" value="16.345509787449479688"/>
     <V type="double" value="0"/>
    </Pos>
    <Normal>
     <V type="double" value="0"/>
     <V type="double" value="0"/>
     <V type="double" value="1"/>
    </Normal>
    <Polarity>
     <V type="double" value="0.70358582823189363964"/>
     <V type="double" value="0.7106102886331159274"/>
     <V type="double" value="0"/>
    </Polarity>
    <Area type="double" value="2.2427030815409283449"/>
    <Chem>
     <V type="double" value="1.6956042376756783607"/>
     <V type="double" value="1.3155246457111842151"/>
    </Chem>
    <type type="int" value="0"/>
   </Vertex1>
   <Vertex1 ref_type="Vertex" ref_id="359">
    <Pos>
     <V type="double" value="24.390619446599782094"/>
     <V type="double" value="17.913533452739226703"/>
     <V type="double" value="0"/>
    </Pos>
    <Normal>
     <V type="double" value="0"/>
     <V type="double" value="0"/>
     <V type="double" value="1"/>
    </Normal>
    <Polarity>
     <V type="double" value="0.99866034963846639361"/>
     <V type="double" value="0.051744623488590137106"/>
     <V type="double" value="0"/>
    </Polarity>
    <Area type="double" value="2.7469230070600056948"/>
    <Chem>
     <V type="double" value="1.6464935531974300709"/>
     <V type="double" value="1.2569124043792982981"/>
    </Chem>
    <type type="int" value="0"/>
   </Vertex1>
   <Vertex1 ref_type="Vertex" ref_id="360">
    <Pos>
     <V type="double" value="23.470815268897080585"/>
     <V type="double" value="19.674084589043193461"/>
     <V type="double" value="0"/>
    </Pos>
    <Normal>
     <V type="double" value="0"/>
     <V type="double" value="0"/>
     <V type="double" value="1"/>
    </Normal>
    <Polarity>
     <V type="double" value="-0.9186351121693085986"/>
     <V type="double" value="-0.39510698638429775365"/>
     <V type="double" value="0"/>
    </Polarity>
    <Area type="double" value="2.8018171090427430592"/>
    <Chem>
     <V type="double" value="1.5539461721184435472"/>
     <V type="double" value="1.2495843640328092583"/>
    </Chem>
    <type type="int" value="0"/>
   </Vertex1>
   <Vertex1 ref_type="Vertex" ref_id="361">
    <Pos>
     <V type="double" value="22.471495820221285555"/>
     <V type="double" value="20.974239093755183916"/>
     <V type="double" value="0"/>
    </Pos>
    <Normal>
     <V type="double" value="0"/>
     <V type="double" value="0"/>
     <V type="double" value="1"/>
    </Normal>
    <Polarity>
     <V type="double" value="-0.4040409673172999927"/>
     <V type="double" value="0.91474089048719176009"/>
     <V type="double" value="0"/>
    </Polarity>
    <Area type="double" value="2.6502347462793265365"/>
    <Chem>
     <V type="double" value="1.6664928428409488959"/>
     <V type="double" value="1.3360718856492599382"/>
    </Chem>
    <type type="int" value="0"/>
   </Vertex1>
   <Vertex1 ref_type="Vertex" ref_id="362">
    <Pos>
     <V type="double" value="23.204891559131134215"/>
     <V type="double" value="22.653405249092021023"/>
     <V type="double" value="0"/>
    </Pos>
    <Normal>
     <V type="double" value="0"/>
     <V type="double" value="0"/>
     <V type="double" value="1"/>
    </Normal>
    <Polarity>
     <V type="double" value="0.82266403406528942899"/>
     <V type="double" value="0.56852782434584869797"/>
     <V type="double" value="0"/>
    </Polarity>
    <Area type="double" value="2.8996317355096055124"/>
    <Chem>
     <V type="double" value="1.603586342522561603"/>
     <V type="double" value="1.201106402744270607"/>
    </Chem>
    <type type="int" value="0"/>
   </Vertex1>
   <Vertex1 ref_type="Vertex" ref_id="363">
    <Pos>
     <V type="double" value="22.44698309016895621"/>
     <V type="double" value="24.051457143505885483"/>
     <V type="double" value="0"/>
    </Pos>
    <Normal>
     <V type="double" value="0"/>
     <V type="double" value="0"/>
     <V type="double" value="1"/>
    </Normal>
    <Polarity>
     <V type="double" value="0.95993125448152671897"/>
     <V type="double" value="0.28023559136826736715"/>
     <V type="double" value="0"/>
    </Polarity>
    <Area type="double" value="2.4707379923293877333"/>
    <Chem>
     <V type="double" value="1.7060366093233920726"/>
     <V type="double" value="1.2702214173869335045"/>
    </Chem>
    <type type="int" value="0"/>
   </Vertex1>
   <Vertex1 ref_type="Vertex" ref_id="364">
    <Pos>
     <V type="double" value="23.421939792658385215"/>
     <V type="double" value="25.587428183456346176"/>
     <V type="double" value="0"/>
    </Pos>
    <Normal>
     <V type="double" value="0"/>
     <V type="double" value="0"/>
     <V type="double" value="1"/>
    </Normal>
    <Polarity>
     <V type="double" value="0.97467227703370662439"/>
     <V type="double" value="-0.22363799404825981942"/>
     <V type="double" value="0"/>
    </Polarity>
    <Area type="double" value="2.4942867109377209189"/>
    <Chem>
     <V type="double" value="1.6287390391113703014"/>
     <V type="double" value="1.2719202468484958057"/>
    </Chem>
    <type type="int" value="0"/>
   </Vertex1>
   <Vertex1 ref_type="Vertex" ref_id="365">
    <Pos>
     <V type="double" value="0.72588482403126397546"/>
     <V type="double" value="16.545672645272695434"/>
     <V type="double" value="0"/>
    </Pos>
    <Normal>
     <V type="double" value="0"/>
     <V type="double" value="0"/>
     <V type="double" value="1"/>
    </Normal>
    <Polarity>
     <V type="double" value="0.4615591014258178526"/>
     <V type="double" value="-0.88710946105370314108"/>
     <V type="double" value="0"/>
    </Polarity>
    <Area type="double" value="2.4045169481600727757"/>
    <Chem>
     <V type="double" value="1.6538578019213470149"/>
     <V type="double" value="1.3689014295002179811"/>
    </Chem>
    <type type="int" value="0"/>
   </Vertex1>
   <Vertex1 ref_type="Vertex" ref_id="366">
    <Pos>
     <V type="double" value="-0.027398019681300723321"/>
     <V type="double" value="11.819169294538442117"/>
     <V type="double" value="0"/>
    </Pos>
    <Normal>
     <V type="double" value="0"/>
     <V type="double" value="0"/>
     <V type="double" value="1"/>
    </Normal>
    <Polarity>
     <V type="double" value="0.71900674019022237093"/>
     <V type="double" value="0.69500309895786072101"/>
     <V type="double" value="0"/>
    </Polarity>
    <Area type="double" value="2.6586558692002224547"/>
    <Chem>
     <V type="double" value="1.6743031168363828876"/>
     <V type="double" value="1.4001984547666221914"/>
    </Chem>
    <type type="int" value="0"/>
   </Vertex1>
   <Vertex1 ref_type="Vertex" ref_id="367">
    <Pos>
     <V type="double" value="33.703481980442504096"/>
     <V type="double" value="19.612248508055248664"/>
     <V type="double" value="0"/>
    </Pos>
    <Normal>
     <V type="double" value="0"/>
     <V type="double" value="0"/>
     <V type="double" value="1"/>
    </Normal>
    <Polarity>
     <V type="double" value="-0.57405812489492114015"/>
     <V type="double" value="0.81881455119100521323"/>
     <V type="double" value="0"/>
    </Polarity>
    <Area type="double" value="2.593548071557096435"/>
    <Chem>
     <V type="double" value="1.6286007292534174784"/>
     <V type="double" value="1.3568626901710585386"/>
    </Chem>
    <type type="int" value="0"/>
   </Vertex1>
   <Vertex1 ref_type="Vertex" ref_id="368">
    <Pos>
     <V type="double" value="33.020899189437372456"/>
     <V type="double" value="21.171024461139744233"/>
     <V type="double" value="0"/>
    </Pos>
    <Normal>
     <V type="double" value="0"/>
     <V type="double" value="0"/>
     <V type="double" value="1"/>
    </Normal>
    <Polarity>
     <V type="double" value="0.12434808567379536381"/>
     <V type="double" value="0.99223865757652396358"/>
     <V type="double" value="0"/>
    </Polarity>
    <Area type="double" value="2.3849910321970098082"/>
    <Chem>
     <V type="double" value="1.7068958346092870659"/>
     <V type="double" value="1.4093517708292004897"/>
    </Chem>
    <type type="int" value="0"/>
   </Vertex1>
   <Vertex1 ref_type="Vertex" ref_id="369">
    <Pos>
     <V type="double" value="33.960140684077501305"/>
     <V type="double" value="22.390913089077738363"/>
     <V type="double" value="0"/>
    </Pos>
    <Normal>
     <V type="double" value="0"/>
     <V type="double" value="0"/>
     <V type="double" value="1"/>
    </Normal>
    <Polarity>
     <V type="double" value="-0.53158225984269524833"/>
     <V type="double" value="0.8470066711782932023"/>
     <V type="double" value="0"/>
    </Polarity>
    <Area type="double" value="2.3177461433941948243"/>
    <Chem>
     <V type="double" value="1.8386549402886818161"/>
     <V type="double" value="1.4715219926644487192"/>
    </Chem>
    <type type="int" value="0"/>
   </Vertex1>
   <Vertex1 ref_type="Vertex" ref_id="370">
    <Pos>
     <V type="double" value="32.979430843054714728"/>
     <V type="double" value="23.996566897931824514"/>
     <V type="double" value="0"/>
    </Pos>
    <Normal>
     <V type="double" value="0"/>
     <V type="double" value="0"/>
     <V type="double" value="1"/>
    </Normal>
    <Polarity>
     <V type="double" value="0.0070184099286960495087"/>
     <V type="double" value="0.99997537065773411946"/>
     <V type="double" value="0"/>
    </Polarity>
    <Area type="double" value="2.8225308111234062025"/>
    <Chem>
     <V type="double" value="1.5593386261035377949"/>
     <V type="double" value="1.2175562458677011701"/>
    </Chem>
    <type type="int" value="0"/>
   </Vertex1>
   <Vertex1 ref_type="Vertex" ref_id="371">
    <Pos>
     <V type="double" value="33.658928144790856152"/>
     <V type="double" value="25.584927346774865242"/>
     <V type="double" value="0"/>
    </Pos>
    <Normal>
     <V type="double" value="0"/>
     <V type="double" value="0"/>
     <V type="double" value="1"/>
    </Normal>
    <Polarity>
     <V type="double" value="-0.49726454759774790793"/>
     <V type="double" value="0.86759896824650917235"/>
     <V type="double" value="0"/>
    </Polarity>
    <Area type="double" value="2.6070142021330817705"/>
    <Chem>
     <V type="double" value="1.6326420255084836963"/>
     <V type="double" value="1.3701889025443045877"/>
    </Chem>
    <type type="int" value="0"/>
   </Vertex1>
   <Vertex1 ref_type="Vertex" ref_id="372">
    <Pos>
     <V type="double" value="2.5934759076276563405"/>
     <V type="double" value="22.548861786457184309"/>
     <V type="double" value="0"/>
    </Pos>
    <Normal>
     <V type="double" value="0"/>
     <V type="double" value="0"/>
     <V type="double" value="1"/>
    </Normal>
    <Polarity>
     <V type="double" value="0.02333939648177043788"/>
     <V type="double" value="0.99972759918483133923"/>
     <V type="double" value="0"/>
    </Polarity>
    <Area type="double" value="2.4420809737772035675"/>
    <Chem>
     <V type="double" value="1.629922852447860171"/>
     <V type="double" value="1.2793626322817890362"/>
    </Chem>
    <type type="int" value="0"/>
   </Vertex1>
   <Vertex1 ref_type="Vertex" ref_id="373">
    <Pos>
     <V type="double" value="1.7438774500439675474"/>
     <V type="double" value="24.101980105378562058"/>
     <V type="double" value="0"/>
    </Pos>
    <Normal>
     <V type="double" value="0"/>
     <V type="double" value="0"/>
     <V type="double" value="1"/>
    </Normal>
    <Polarity>
     <V type="double" value="-0.046107010915970234044"/>
     <V type="double" value="0.99893650626273267079"/>
     <V type="double" value="0"/>
    </Polarity>
    <Area type="double" value="2.4959077040064845399"/>
    <Chem>
     <V type="double" value="1.6872325186694099308"/>
     <V type="double" value="1.2925202302517466713"/>
    </Chem>
    <type type="int" value="0"/>
   </Vertex1>
   <Vertex1 ref_type="Vertex" ref_id="374">
    <Pos>
     <V type="double" value="2.5409407607884366698"/>
     <V type="double" value="25.530613010176491429"/>
     <V type="double" value="0"/>
    </Pos>
    <Normal>
     <V type="double" value="0"/>
     <V type="double" value="0"/>
     <V type="double" value="1"/>
    </Normal>
    <Polarity>
     <V type="double" value="0.91291883016740160706"/>
     <V type="double" value="0.4081411637237575829"/>
     <V type="double" value="0"/>
    </Polarity>
    <Area type="double" value="2.4994515578226388364"/>
    <Chem>
     <V type="double" value="1.671990177619678386"/>
     <V type="double" value="1.2796137655088573037"/>
    </Chem>
    <type type="int" value="0"/>
   </Vertex1>
   <Vertex1 ref_type="Vertex" ref_id="375">
    <Pos>
     <V type="double" value="2.3972525954412082783"/>
     <V type="double" value="16.457903985645870648"/>
     <V type="double" value="0"/>
    </Pos>
    <Normal>
     <V type="double" value="0"/>
     <V type="double" value="0"/>
     <V type="double" value="1"/>
    </Normal>
    <Polarity>
     <V type="double" value="0.23086508828068563748"/>
     <V type="double" value="0.9729857712285164828"/>
     <V type="double" value="0"/>
    </Polarity>
    <Area type="double" value="3.1852219052716472802"/>
    <Chem>
     <V type="double" value="1.5023197837525257281"/>
     <V type="double" value="1.2037116655027289003"/>
    </Chem>
    <type type="int" value="0"/>
   </Vertex1>
   <Vertex1 ref_type="Vertex" ref_id="376">
    <Pos>
     <V type="double" value="1.6374527667202871672"/>
     <V type="double" value="18.176661340252515231"/>
     <V type="double" value="0"/>
    </Pos>
    <Normal>
     <V type="double" value="0"/>
     <V type="double" value="0"/>
     <V type="double" value="1"/>
    </Normal>
    <Polarity>
     <V type="double" value="-0.11373236262565855625"/>
     <V type="double" value="0.99351142403677761283"/>
     <V type="double" value="0"/>
    </Polarity>
    <Area type="double" value="2.7635084025374068162"/>
    <Chem>
     <V type="double" value="1.5907821865663489547"/>
     <V type="double" value="1.2791545637733301444"/>
    </Chem>
    <type type="int" value="0"/>
   </Vertex1>
   <Vertex1 ref_type="Vertex" ref_id="377">
    <Pos>
     <V type="double" value="0.73068319732242492659"/>
     <V type="double" value="19.602875744815246861"/>
     <V type="double" value="0"/>
    </Pos>
    <Normal>
     <V type="double" value="0"/>
     <V type="double" value="0"/>
     <V type="double" value="1"/>
    </Normal>
    <Polarity>
     <V type="double" value="-0.12749169546152283594"/>
     <V type="double" value="0.99183963804051822333"/>
     <V type="double" value="0"/>
    </Polarity>
    <Area type="double" value="2.7779044900173102128"/>
    <Chem>
     <V type="double" value="1.5957786448761073217"/>
     <V type="double" value="1.2938871675687708684"/>
    </Chem>
    <type type="int" value="0"/>
   </Vertex1>
   <Vertex1 ref_type="Vertex" ref_id="378">
    <Pos>
     <V type="double" value="3.5173782563020794534"/>
     <V type="double" value="27.009157318256221458"/>
     <V type="double" value="0"/>
    </Pos>
    <Normal>
     <V type="double" value="0"/>
     <V type="double" value="0"/>
     <V type="double" value="1"/>
    </Normal>
    <Polarity>
     <V type="double" value="0.64210772725092679636"/>
     <V type="double" value="0.7666144184690564245"/>
     <V type="double" value="0"/>
    </Polarity>
    <Area type="double" value="2.3945636958278093687"/>
    <Chem>
     <V type="double" value="1.653635435781839913"/>
     <V type="double" value="1.2976128789790000173"/>
    </Chem>
    <type type="int" value="0"/>
   </Vertex1>
   <Vertex1 ref_type="Vertex" ref_id="379">
    <Pos>
     <V type="double" value="4.1948333836053945944"/>
     <V type="double" value="28.524467166419380959"/>
     <V type="double" value="0"/>
    </Pos>
    <Normal>
     <V type="double" value="0"/>
     <V type="double" value="0"/>
     <V type="double" value="1"/>
    </Normal>
    <Polarity>
     <V type="double" value="-0.93606350469404586701"/>
     <V type="double" value="-0.35183108899001541703"/>
     <V type="double" value="0"/>
    </Polarity>
    <Area type="double" value="2.793896781582781319"/>
    <Chem>
     <V type="double" value="1.6311077526325965525"/>
     <V type="double" value="1.3269275291945317186"/>
    </Chem>
    <type type="int" value="0"/>
   </Vertex1>
   <Vertex1 ref_type="Vertex" ref_id="380">
    <Pos>
     <V type="double" value="5.2877159387624788067"/>
     <V type="double" value="0.14490303414859695419"/>
     <V type="double" value="0"/>
    </Pos>
    <Normal>
     <V type="double" value="0"/>
     <V type="double" value="0"/>
     <V type="double" value="1"/>
    </Normal>
    <Polarity>
     <V type="double" value="-0.21733628024214116103"/>
     <V type="double" value="0.97609678889468198815"/>
     <V type="double" value="0"/>
    </Polarity>
    <Area type="double" value="2.8325670949078207705"/>
    <Chem>
     <V type="double" value="1.5849184074425364255"/>
     <V type="double" value="1.3521144524823147659"/>
    </Chem>
    <type type="int" value="0"/>
   </Vertex1>
   <Vertex1 ref_type="Vertex" ref_id="381">
    <Pos>
     <V type="double" value="6.0011315686743751385"/>
     <V type="double" value="1.5328464579339824425"/>
     <V type="double" value="0"/>
    </Pos>
    <Normal>
     <V type="double" value="0"/>
     <V type="double" value="0"/>
     <V type="double" value="1"/>
    </Normal>
    <Polarity>
     <V type="double" value="-0.40783913112171182869"/>
     <V type="double" value="0.91305380078387876619"/>
     <V type="double" value="0"/>
    </Polarity>
    <Area type="double" value="2.4050979719558109871"/>
    <Chem>
     <V type="double" value="1.6406577641556117086"/>
     <V type="double" value="1.3359133412337602653"/>
    </Chem>
    <type type="int" value="0"/>
   </Vertex1>
   <Vertex1 ref_type="Vertex" ref_id="382">
    <Pos>
     <V type="double" value="5.2630426722837935216"/>
     <V type="double" value="3.0508772338500036447"/>
     <V type="double" value="0"/>
    </Pos>
    <Normal>
     <V type="double" value="0"/>
     <V type="double" value="0"/>
     <V type="double" value="1"/>
    </Normal>
    <Polarity>
     <V type="double" value="0.090245803938454077775"/>
     <V type="double" value="0.99591952228656610568"/>
     <V type="double" value="0"/>
    </Polarity>
    <Area type="double" value="2.392596483925955031"/>
    <Chem>
     <V type="double" value="1.641370068596816667"/>
     <V type="double" value="1.3381150846091132145"/>
    </Chem>
    <type type="int" value="0"/>
   </Vertex1>
   <Vertex1 ref_type="Vertex" ref_id="383">
    <Pos>
     <V type="double" value="9.7026760313043318718"/>
     <V type="double" value="4.4419446675982570127"/>
     <V type="double" value="0"/>
    </Pos>
    <Normal>
     <V type="double" value="0"/>
     <V type="double" value="0"/>
     <V type="double" value="1"/>
    </Normal>
    <Polarity>
     <V type="double" value="0.92042423439162135423"/>
     <V type="double" value="-0.39092100064411694493"/>
     <V type="double" value="0"/>
    </Polarity>
    <Area type="double" value="2.5969156305243425997"/>
    <Chem>
     <V type="double" value="1.6620423293239965368"/>
     <V type="double" value="1.3682351381812829505"/>
    </Chem>
    <type type="int" value="0"/>
   </Vertex1>
   <Vertex1 ref_type="Vertex" ref_id="384">
    <Pos>
     <V type="double" value="8.6408278029532841202"/>
     <V type="double" value="5.7510633558519703712"/>
     <V type="double" value="0"/>
    </Pos>
    <Normal>
     <V type="double" value="0"/>
     <V type="double" value="0"/>
     <V type="double" value="1"/>
    </Normal>
    <Polarity>
     <V type="double" value="-0.14722600355887457968"/>
     <V type="double" value="0.98910287830745002857"/>
     <V type="double" value="0"/>
    </Polarity>
    <Area type="double" value="2.5499168158145790741"/>
    <Chem>
     <V type="double" value="1.6344464771891387134"/>
     <V type="double" value="1.3600364556965518492"/>
    </Chem>
    <type type="int" value="0"/>
   </Vertex1>
   <Vertex1 ref_type="Vertex" ref_id="385">
    <Pos>
     <V type="double" value="9.4916399981644357098"/>
     <V type="double" value="7.3337890478418090723"/>
     <V type="double" value="0"/>
    </Pos>
    <Normal>
     <V type="double" value="0"/>
     <V type="double" value="0"/>
     <V type="double" value="1"/>
    </Normal>
    <Polarity>
     <V type="double" value="0.25098652391972503528"/>
     <V type="double" value="0.96799058095143331037"/>
     <V type="double" value="0"/>
    </Polarity>
    <Area type="double" value="2.8829327628507042114"/>
    <Chem>
     <V type="double" value="1.5445856990176445311"/>
     <V type="double" value="1.2397033442357339172"/>
    </Chem>
    <type type="int" value="0"/>
   </Vertex1>
   <Vertex1 ref_type="Vertex" ref_id="386">
    <Pos>
     <V type="double" value="8.6726084315785296752"/>
     <V type="double" value="9.0857464692432419184"/>
     <V type="double" value="0"/>
    </Pos>
    <Normal>
     <V type="double" value="0"/>
     <V type="double" value="0"/>
     <V type="double" value="1"/>
    </Normal>
    <Polarity>
     <V type="double" value="0.24786893756940328593"/>
     <V type="double" value="0.96879357439457414181"/>
     <V type="double" value="0"/>
    </Polarity>
    <Area type="double" value="2.8814841788373639631"/>
    <Chem>
     <V type="double" value="1.569234343618674643"/>
     <V type="double" value="1.2579986744913016494"/>
    </Chem>
    <type type="int" value="0"/>
   </Vertex1>
   <Vertex1 ref_type="Vertex" ref_id="387">
    <Pos>
     <V type="double" value="9.6339644992010544655"/>
     <V type="double" value="10.599316414696755118"/>
     <V type="double" value="0"/>
    </Pos>
    <Normal>
     <V type="double" value="0"/>
     <V type="double" value="0"/>
     <V type="double" value="1"/>
    </Normal>
    <Polarity>
     <V type="double" value="-0.18192939518421652467"/>
     <V type="double" value="0.98331159617280283758"/>
     <V type="double" value="0"/>
    </Polarity>
    <Area type="double" value="2.6070803849851689193"/>
    <Chem>
     <V type="double" value="1.6151234135499157318"/>
     <V type="double" value="1.2688161254421563839"/>
    </Chem>
    <type type="int" value="0"/>
   </Vertex1>
   <Vertex1 ref_type="Vertex" ref_id="388">
    <Pos>
     <V type="double" value="2.4117907021660669464"/>
     <V type="double" value="4.4556211086694794687"/>
     <V type="double" value="0"/>
    </Pos>
    <Normal>
     <V type="double" value="0"/>
     <V type="double" value="0"/>
     <V type="double" value="1"/>
    </Normal>
    <Polarity>
     <V type="double" value="-0.36621693081930845048"/>
     <V type="double" value="0.93052950494935171566"/>
     <V type="double" value="0"/>
    </Polarity>
    <Area type="double" value="2.6858470581262965382"/>
    <Chem>
     <V type="double" value="1.5912471268283829851"/>
     <V type="double" value="1.2626725145703938669"/>
    </Chem>
    <type type="int" value="0"/>
   </Vertex1>
   <Vertex1 ref_type="Vertex" ref_id="389">
    <Pos>
     <V type="double" value="1.7951953044004897997"/>
     <V type="double" value="6.0680212516307996395"/>
     <V type="double" value="0"/>
    </Pos>
    <Normal>
     <V type="double" value="0"/>
     <V type="double" value="0"/>
     <V type="double" value="1"/>
    </Normal>
    <Polarity>
     <V type="double" value="0.084270124862258849463"/>
     <V type="double" value="0.99644294671380928552"/>
     <V type="double" value="0"/>
    </Polarity>
    <Area type="double" value="2.5880849820953635287"/>
    <Chem>
     <V type="double" value="1.5785732359420605597"/>
     <V type="double" value="1.2507181131742024505"/>
    </Chem>
    <type type="int" value="0"/>
   </Vertex1>
   <Vertex1 ref_type="Vertex" ref_id="390">
    <Pos>
     <V type="double" value="7.7344947514520585585"/>
     <V type="double" value="19.50364627408308138"/>
     <V type="double" value="0"/>
    </Pos>
    <Normal>
     <V type="double" value="0"/>
     <V type="double" value="0"/>
     <V type="double" value="1"/>
    </Normal>
    <Polarity>
     <V type="double" value="0.54974949860904132048"/>
     <V type="double" value="0.83532956896012466874"/>
     <V type="double" value="0"/>
    </Polarity>
    <Area type="double" value="2.5434949035585878718"/>
    <Chem>
     <V type="double" value="1.5842548511963618907"/>
     <V type="double" value="1.3080774820198499686"/>
    </Chem>
    <type type="int" value="0"/>
   </Vertex1>
   <Vertex1 ref_type="Vertex" ref_id="391">
    <Pos>
     <V type="double" value="6.9891311698113485207"/>
     <V type="double" value="21.216016531557276181"/>
     <V type="double" value="0"/>
    </Pos>
    <Normal>
     <V type="double" value="0"/>
     <V type="double" value="0"/>
     <V type="double" value="1"/>
    </Normal>
    <Polarity>
     <V type="double" value="0.74720270789615195195"/>
     <V type="double" value="0.66459620320361267876"/>
     <V type="double" value="0"/>
    </Polarity>
    <Area type="double" value="2.6638190015116101073"/>
    <Chem>
     <V type="double" value="1.5893750213828343743"/>
     <V type="double" value="1.2923820466857389722"/>
    </Chem>
    <type type="int" value="0"/>
   </Vertex1>
   <Vertex1 ref_type="Vertex" ref_id="392">
    <Pos>
     <V type="double" value="7.7486898206631993347"/>
     <V type="double" value="22.6261546593989884"/>
     <V type="double" value="0"/>
    </Pos>
    <Normal>
     <V type="double" value="0"/>
     <V type="double" value="0"/>
     <V type="double" value="1"/>
    </Normal>
    <Polarity>
     <V type="double" value="-0.86509833047535900086"/>
     <V type="double" value="0.50160231120754050771"/>
     <V type="double" value="0"/>
    </Polarity>
    <Area type="double" value="2.6879430960500467762"/>
    <Chem>
     <V type="double" value="1.6480241235432158131"/>
     <V type="double" value="1.2706973175447568991"/>
    </Chem>
    <type type="int" value="0"/>
   </Vertex1>
   <Vertex1 ref_type="Vertex" ref_id="393">
    <Pos>
     <V type="double" value="6.9997592123208258741"/>
     <V type="double" value="24.078053643364299319"/>
     <V type="double" value="0"/>
    </Pos>
    <Normal>
     <V type="double" value="0"/>
     <V type="double" value="0"/>
     <V type="double" value="1"/>
    </Normal>
    <Polarity>
     <V type="double" value="-0.95135935584995900971"/>
     <V type="double" value="-0.30808339136790707791"/>
     <V type="double" value="0"/>
    </Polarity>
    <Area type="double" value="2.256756179828110831"/>
    <Chem>
     <V type="double" value="1.7388322179287529767"/>
     <V type="double" value="1.2850856045561378505"/>
    </Chem>
    <type type="int" value="0"/>
   </Vertex1>
   <Vertex1 ref_type="Vertex" ref_id="394">
    <Pos>
     <V type="double" value="7.7136461082841112358"/>
     <V type="double" value="25.439416850789672964"/>
     <V type="double" value="0"/>
    </Pos>
    <Normal>
     <V type="double" value="0"/>
     <V type="double" value="0"/>
     <V type="double" value="1"/>
    </Normal>
    <Polarity>
     <V type="double" value="0.6031807693342935428"/>
     <V type="double" value="-0.79760451321772862787"/>
     <V type="double" value="0"/>
    </Polarity>
    <Area type="double" value="2.2076970837958014293"/>
    <Chem>
     <V type="double" value="1.7241175317299046732"/>
     <V type="double" value="1.3527289606018881862"/>
    </Chem>
    <type type="int" value="0"/>
   </Vertex1>
   <Vertex1 ref_type="Vertex" ref_id="395">
    <Pos>
     <V type="double" value="7.0419272134676935693"/>
     <V type="double" value="26.907112710999371075"/>
     <V type="double" value="0"/>
    </Pos>
    <Normal>
     <V type="double" value="0"/>
     <V type="double" value="0"/>
     <V type="double" value="1"/>
    </Normal>
    <Polarity>
     <V type="double" value="0.97440097955497351201"/>
     <V type="double" value="-0.22481710576001098789"/>
     <V type="double" value="0"/>
    </Polarity>
    <Area type="double" value="2.601493421384164062"/>
    <Chem>
     <V type="double" value="1.5935057737853743909"/>
     <V type="double" value="1.2787215266357701005"/>
    </Chem>
    <type type="int" value="0"/>
   </Vertex1>
   <Vertex1 ref_type="Vertex" ref_id="396">
    <Pos>
     <V type="double" value="7.8617405665546780114"/>
     <V type="double" value="28.601772752029152258"/>
     <V type="double" value="0"/>
    </Pos>
    <Normal>
     <V type="double" value="0"/>
     <V type="double" value="0"/>
     <V type="double" value="1"/>
    </Normal>
    <Polarity>
     <V type="double" value="-0.74988545466808387285"/>
     <V type="double" value="-0.66156768729831483267"/>
     <V type="double" value="0"/>
    </Polarity>
    <Area type="double" value="2.5182515897052217824"/>
    <Chem>
     <V type="double" value="1.6482315011940602556"/>
     <V type="double" value="1.4408421599446126216"/>
    </Chem>
    <type type="int" value="0"/>
   </Vertex1>
   <Vertex1 ref_type="Vertex" ref_id="397">
    <Pos>
     <V type="double" value="8.7765469246785361435"/>
     <V type="double" value="-0.16409863480015032811"/>
     <V type="double" value="0"/>
    </Pos>
    <Normal>
     <V type="double" value="0"/>
     <V type="double" value="0"/>
     <V type="double" value="1"/>
    </Normal>
    <Polarity>
     <V type="double" value="-0.95496616001606859925"/>
     <V type="double" value="0.29671473374971513159"/>
     <V type="double" value="0"/>
    </Polarity>
    <Area type="double" value="2.4482821820218578779"/>
    <Chem>
     <V type="double" value="1.6836527820411129053"/>
     <V type="double" value="1.3542239154103854482"/>
    </Chem>
    <type type="int" value="0"/>
   </Vertex1>
   <Vertex1 ref_type="Vertex" ref_id="398">
    <Pos>
     <V type="double" value="9.3640762059863558164"/>
     <V type="double" value="1.4186779673560458992"/>
     <V type="double" value="0"/>
    </Pos>
    <Normal>
     <V type="double" value="0"/>
     <V type="double" value="0"/>
     <V type="double" value="1"/>
    </Normal>
    <Polarity>
     <V type="double" value="-0.92840870656006957429"/>
     <V type="double" value="0.37156059207544966938"/>
     <V type="double" value="0"/>
    </Polarity>
    <Area type="double" value="2.5636747138581741368"/>
    <Chem>
     <V type="double" value="1.6254683647392245138"/>
     <V type="double" value="1.2751240875882217107"/>
    </Chem>
    <type type="int" value="0"/>
   </Vertex1>
   <Vertex1 ref_type="Vertex" ref_id="399">
    <Pos>
     <V type="double" value="8.7900384563294391427"/>
     <V type="double" value="2.9160287985030910463"/>
     <V type="double" value="0"/>
    </Pos>
    <Normal>
     <V type="double" value="0"/>
     <V type="double" value="0"/>
     <V type="double" value="1"/>
    </Normal>
    <Polarity>
     <V type="double" value="0.27210341458687342664"/>
     <V type="double" value="0.96226801452098786882"/>
     <V type="double" value="0"/>
    </Polarity>
    <Area type="double" value="2.4139054837669355891"/>
    <Chem>
     <V type="double" value="1.6798086619615999471"/>
     <V type="double" value="1.3578157551753506915"/>
    </Chem>
    <type type="int" value="0"/>
   </Vertex1>
   <Vertex2 ref_type="Vertex" ref_id="400">
    <Pos>
     <V type="double" value="34.745488134282403792"/>
     <V type="double" value="8.0603169265861271953"/>
     <V type="double" value="0"/>
    </Pos>
    <Normal>
     <V type="double" value="0"/>
     <V type="double" value="0"/>
     <V type="double" value="1"/>
    </Normal>
   </Vertex2>
   <Vertex2 ref_type="Vertex" ref_id="401">
    <Pos>
     <V type="double" value="34.573949723809683121"/>
     <V type="double" value="9.750255903280542924"/>
     <V type="double" value="0"/>
    </Pos>
    <Normal>
     <V type="double" value="0"/>
     <V type="double" value="0"/>
     <V type="double" value="0"/>
    </Normal>
   </Vertex2>
   <Vertex2 ref_type="Vertex" ref_id="402">
    <Pos>
     <V type="double" value="34.839714689843177098"/>
     <V type="double" value="9.8852813448775318506"/>
     <V type="double" value="0"/>
    </Pos>
    <Normal>
     <V type="double" value="0"/>
     <V type="double" value="0"/>
     <V type="double" value="1"/>
    </Normal>
   </Vertex2>
   <Vertex2 ref_type="Vertex" ref_id="403">
    <Pos>
     <V type="double" value="34.650569727871051384"/>
     <V type="double" value="11.005515758824184758"/>
     <V type="double" value="0"/>
    </Pos>
    <Normal>
     <V type="double" value="0"/>
     <V type="double" value="0"/>
     <V type="double" value="1"/>
    </Normal>
   </Vertex2>
   <Vertex2 ref_type="Vertex" ref_id="404">
    <Pos>
     <V type="double" value="32.065242739898828006"/>
     <V type="double" value="6.2980909746613180644"/>
     <V type="double" value="0"/>
    </Pos>
    <Normal>
     <V type="double" value="0"/>
     <V type="double" value="0"/>
     <V type="double" value="1"/>
    </Normal>
   </Vertex2>
   <Vertex2 ref_type="Vertex" ref_id="405">
    <Pos>
     <V type="double" value="32.958281295560773572"/>
     <V type="double" value="7.0398387613760480264"/>
     <V type="double" value="0"/>
    </Pos>
    <Normal>
     <V type="double" value="0"/>
     <V type="double" value="0"/>
     <V type="double" value="1"/>
    </Normal>
   </Vertex2>
   <Vertex2 ref_type="Vertex" ref_id="406">
    <Pos>
     <V type="double" value="33.776654825709194085"/>
     <V type="double" value="9.3451795784895761443"/>
     <V type="double" value="0"/>
    </Pos>
    <Normal>
     <V type="double" value="0"/>
     <V type="double" value="0"/>
     <V type="double" value="1"/>
    </Normal>
   </Vertex2>
   <Vertex2 ref_type="Vertex" ref_id="407">
    <Pos>
     <V type="double" value="32.969349377953157898"/>
     <V type="double" value="9.8388260001400382748"/>
     <V type="double" value="0"/>
    </Pos>
    <Normal>
     <V type="double" value="0"/>
     <V type="double" value="0"/>
     <V type="double" value="1"/>
    </Normal>
   </Vertex2>
   <Vertex2 ref_type="Vertex" ref_id="408">
    <Pos>
     <V type="double" value="29.895610769360640546"/>
     <V type="double" value="6.5480462674427268865"/>
     <V type="double" value="0"/>
    </Pos>
    <Normal>
     <V type="double" value="0"/>
     <V type="double" value="0"/>
     <V type="double" value="1"/>
    </Normal>
   </Vertex2>
   <Vertex2 ref_type="Vertex" ref_id="409">
    <Pos>
     <V type="double" value="33.629379779204448653"/>
     <V type="double" value="15.453490117500530587"/>
     <V type="double" value="0"/>
    </Pos>
    <Normal>
     <V type="double" value="0"/>
     <V type="double" value="0"/>
     <V type="double" value="1"/>
    </Normal>
   </Vertex2>
   <Vertex2 ref_type="Vertex" ref_id="410">
    <Pos>
     <V type="double" value="34.59592109774545321"/>
     <V type="double" value="16.026035642955328342"/>
     <V type="double" value="0"/>
    </Pos>
    <Normal>
     <V type="double" value="0"/>
     <V type="double" value="0"/>
     <V type="double" value="1"/>
    </Normal>
   </Vertex2>
   <Vertex2 ref_type="Vertex" ref_id="411">
    <Pos>
     <V type="double" value="34.627560280717119667"/>
     <V type="double" value="16.992231248838805868"/>
     <V type="double" value="0"/>
    </Pos>
    <Normal>
     <V type="double" value="0"/>
     <V type="double" value="0"/>
     <V type="double" value="1"/>
    </Normal>
   </Vertex2>
   <Vertex2 ref_type="Vertex" ref_id="412">
    <Pos>
     <V type="double" value="33.850792266183631796"/>
     <V type="double" value="17.489769513394463729"/>
     <V type="double" value="0"/>
    </Pos>
    <Normal>
     <V type="double" value="0"/>
     <V type="double" value="0"/>
     <V type="double" value="1"/>
    </Normal>
   </Vertex2>
   <Vertex2 ref_type="Vertex" ref_id="413">
    <Pos>
     <V type="double" value="27.806122092529335532"/>
     <V type="double" value="4.8962718721128242194"/>
     <V type="double" value="0"/>
    </Pos>
    <Normal>
     <V type="double" value="0"/>
     <V type="double" value="0"/>
     <V type="double" value="1"/>
    </Normal>
   </Vertex2>
   <Vertex2 ref_type="Vertex" ref_id="414">
    <Pos>
     <V type="double" value="28.360609781442775557"/>
     <V type="double" value="5.5212497277977918841"/>
     <V type="double" value="0"/>
    </Pos>
    <Normal>
     <V type="double" value="0"/>
     <V type="double" value="0"/>
     <V type="double" value="1"/>
    </Normal>
   </Vertex2>
   <Vertex2 ref_type="Vertex" ref_id="415">
    <Pos>
     <V type="double" value="33.899987479428084214"/>
     <V type="double" value="11.276718141204717938"/>
     <V type="double" value="0"/>
    </Pos>
    <Normal>
     <V type="double" value="0"/>
     <V type="double" value="0"/>
     <V type="double" value="1"/>
    </Normal>
   </Vertex2>
   <Vertex2 ref_type="Vertex" ref_id="416">
    <Pos>
     <V type="double" value="6.0692816097901358674"/>
     <V type="double" value="17.497050994080552755"/>
     <V type="double" value="0"/>
    </Pos>
    <Normal>
     <V type="double" value="0"/>
     <V type="double" value="0"/>
     <V type="double" value="1"/>
    </Normal>
   </Vertex2>
   <Vertex2 ref_type="Vertex" ref_id="417">
    <Pos>
     <V type="double" value="6.8138971117547404432"/>
     <V type="double" value="17.091777096945733661"/>
     <V type="double" value="0"/>
    </Pos>
    <Normal>
     <V type="double" value="0"/>
     <V type="double" value="0"/>
     <V type="double" value="1"/>
    </Normal>
   </Vertex2>
   <Vertex2 ref_type="Vertex" ref_id="418">
    <Pos>
     <V type="double" value="-0.90482573010360423105"/>
     <V type="double" value="21.522401379855345738"/>
     <V type="double" value="0"/>
    </Pos>
    <Normal>
     <V type="double" value="0"/>
     <V type="double" value="0"/>
     <V type="double" value="1"/>
    </Normal>
   </Vertex2>
   <Vertex2 ref_type="Vertex" ref_id="419">
    <Pos>
     <V type="double" value="-0.95795077540876205635"/>
     <V type="double" value="23.446926862199273245"/>
     <V type="double" value="0"/>
    </Pos>
    <Normal>
     <V type="double" value="0"/>
     <V type="double" value="0"/>
     <V type="double" value="1"/>
    </Normal>
   </Vertex2>
   <Vertex2 ref_type="Vertex" ref_id="420">
    <Pos>
     <V type="double" value="-0.89743406549270388073"/>
     <V type="double" value="17.481866201473689415"/>
     <V type="double" value="0"/>
    </Pos>
    <Normal>
     <V type="double" value="0"/>
     <V type="double" value="0"/>
     <V type="double" value="1"/>
    </Normal>
   </Vertex2>
   <Vertex2 ref_type="Vertex" ref_id="421">
    <Pos>
     <V type="double" value="-0.74205435882879078324"/>
     <V type="double" value="18.428425283195981166"/>
     <V type="double" value="0"/>
    </Pos>
    <Normal>
     <V type="double" value="0"/>
     <V type="double" value="0"/>
     <V type="double" value="1"/>
    </Normal>
   </Vertex2>
   <Vertex2 ref_type="Vertex" ref_id="422">
    <Pos>
     <V type="double" value="8.6631107557569180244"/>
     <V type="double" value="10.735664610455476264"/>
     <V type="double" value="0"/>
    </Pos>
    <Normal>
     <V type="double" value="0"/>
     <V type="double" value="0"/>
     <V type="double" value="1"/>
    </Normal>
   </Vertex2>
   <Vertex2 ref_type="Vertex" ref_id="423">
    <Pos>
     <V type="double" value="7.5252325828383588302"/>
     <V type="double" value="11.507707168941710307"/>
     <V type="double" value="0"/>
    </Pos>
    <Normal>
     <V type="double" value="0"/>
     <V type="double" value="0"/>
     <V type="double" value="1"/>
    </Normal>
   </Vertex2>
   <Vertex2 ref_type="Vertex" ref_id="424">
    <Pos>
     <V type="double" value="9.5154479670467058128"/>
     <V type="double" value="11.615914150080460132"/>
     <V type="double" value="0"/>
    </Pos>
    <Normal>
     <V type="double" value="0"/>
     <V type="double" value="0"/>
     <V type="double" value="1"/>
    </Normal>
   </Vertex2>
   <Vertex2 ref_type="Vertex" ref_id="425">
    <Pos>
     <V type="double" value="33.313613110429216135"/>
     <V type="double" value="10.984608225813547122"/>
     <V type="double" value="0"/>
    </Pos>
    <Normal>
     <V type="double" value="0"/>
     <V type="double" value="0"/>
     <V type="double" value="1"/>
    </Normal>
   </Vertex2>
   <Vertex2 ref_type="Vertex" ref_id="426">
    <Pos>
     <V type="double" value="33.884634970374499119"/>
     <V type="double" value="12.625067451411835506"/>
     <V type="double" value="0"/>
    </Pos>
    <Normal>
     <V type="double" value="0"/>
     <V type="double" value="0"/>
     <V type="double" value="1"/>
    </Normal>
   </Vertex2>
   <Vertex2 ref_type="Vertex" ref_id="427">
    <Pos>
     <V type="double" value="32.201945959130483743"/>
     <V type="double" value="11.720084315791520879"/>
     <V type="double" value="0"/>
    </Pos>
    <Normal>
     <V type="double" value="0"/>
     <V type="double" value="0"/>
     <V type="double" value="1"/>
    </Normal>
   </Vertex2>
   <Vertex2 ref_type="Vertex" ref_id="428">
    <Pos>
     <V type="double" value="26.117190845156436296"/>
     <V type="double" value="1.9590402080607645097"/>
     <V type="double" value="0"/>
    </Pos>
    <Normal>
     <V type="double" value="0"/>
     <V type="double" value="0"/>
     <V type="double" value="1"/>
    </Normal>
   </Vertex2>
   <Vertex2 ref_type="Vertex" ref_id="429">
    <Pos>
     <V type="double" value="22.453198794792765369"/>
     <V type="double" value="1.2058485242192302778"/>
     <V type="double" value="0"/>
    </Pos>
    <Normal>
     <V type="double" value="0"/>
     <V type="double" value="0"/>
     <V type="double" value="1"/>
    </Normal>
   </Vertex2>
   <Vertex2 ref_type="Vertex" ref_id="430">
    <Pos>
     <V type="double" value="20.54063896072878137"/>
     <V type="double" value="2.1011149317937385383"/>
     <V type="double" value="0"/>
    </Pos>
    <Normal>
     <V type="double" value="0"/>
     <V type="double" value="0"/>
     <V type="double" value="1"/>
    </Normal>
   </Vertex2>
   <Vertex2 ref_type="Vertex" ref_id="431">
    <Pos>
     <V type="double" value="26.225968704171084056"/>
     <V type="double" value="3.9319717598003869341"/>
     <V type="double" value="0"/>
    </Pos>
    <Normal>
     <V type="double" value="0"/>
     <V type="double" value="0"/>
     <V type="double" value="1"/>
    </Normal>
   </Vertex2>
   <Vertex2 ref_type="Vertex" ref_id="432">
    <Pos>
     <V type="double" value="23.3766564763437934"/>
     <V type="double" value="9.4058487011909495124"/>
     <V type="double" value="0"/>
    </Pos>
    <Normal>
     <V type="double" value="0"/>
     <V type="double" value="0"/>
     <V type="double" value="1"/>
    </Normal>
   </Vertex2>
   <Vertex2 ref_type="Vertex" ref_id="433">
    <Pos>
     <V type="double" value="23.445978998316380881"/>
     <V type="double" value="11.310691022720474663"/>
     <V type="double" value="0"/>
    </Pos>
    <Normal>
     <V type="double" value="0"/>
     <V type="double" value="0"/>
     <V type="double" value="1"/>
    </Normal>
   </Vertex2>
   <Vertex2 ref_type="Vertex" ref_id="434">
    <Pos>
     <V type="double" value="22.215764346768615667"/>
     <V type="double" value="9.9144443949597320653"/>
     <V type="double" value="0"/>
    </Pos>
    <Normal>
     <V type="double" value="0"/>
     <V type="double" value="0"/>
     <V type="double" value="1"/>
    </Normal>
   </Vertex2>
   <Vertex2 ref_type="Vertex" ref_id="435">
    <Pos>
     <V type="double" value="13.655346268057321879"/>
     <V type="double" value="13.74762408294336602"/>
     <V type="double" value="0"/>
    </Pos>
    <Normal>
     <V type="double" value="0"/>
     <V type="double" value="0"/>
     <V type="double" value="1"/>
    </Normal>
   </Vertex2>
   <Vertex2 ref_type="Vertex" ref_id="436">
    <Pos>
     <V type="double" value="13.813956118017657104"/>
     <V type="double" value="12.914964500895912636"/>
     <V type="double" value="0"/>
    </Pos>
    <Normal>
     <V type="double" value="0"/>
     <V type="double" value="0"/>
     <V type="double" value="1"/>
    </Normal>
   </Vertex2>
   <Vertex2 ref_type="Vertex" ref_id="437">
    <Pos>
     <V type="double" value="16.593092397427597007"/>
     <V type="double" value="14.34912218726994837"/>
     <V type="double" value="0"/>
    </Pos>
    <Normal>
     <V type="double" value="0"/>
     <V type="double" value="0"/>
     <V type="double" value="1"/>
    </Normal>
   </Vertex2>
   <Vertex2 ref_type="Vertex" ref_id="438">
    <Pos>
     <V type="double" value="16.731434963647060954"/>
     <V type="double" value="15.5094749859929113"/>
     <V type="double" value="0"/>
    </Pos>
    <Normal>
     <V type="double" value="0"/>
     <V type="double" value="0"/>
     <V type="double" value="1"/>
    </Normal>
   </Vertex2>
   <Vertex2 ref_type="Vertex" ref_id="439">
    <Pos>
     <V type="double" value="17.496412323392259935"/>
     <V type="double" value="15.982005311904176281"/>
     <V type="double" value="0"/>
    </Pos>
    <Normal>
     <V type="double" value="0"/>
     <V type="double" value="0"/>
     <V type="double" value="1"/>
    </Normal>
   </Vertex2>
   <Vertex2 ref_type="Vertex" ref_id="440">
    <Pos>
     <V type="double" value="14.765033447257200905"/>
     <V type="double" value="11.285365782111218991"/>
     <V type="double" value="0"/>
    </Pos>
    <Normal>
     <V type="double" value="0"/>
     <V type="double" value="0"/>
     <V type="double" value="1"/>
    </Normal>
   </Vertex2>
   <Vertex2 ref_type="Vertex" ref_id="441">
    <Pos>
     <V type="double" value="15.534886307056380517"/>
     <V type="double" value="10.613133242807254675"/>
     <V type="double" value="0"/>
    </Pos>
    <Normal>
     <V type="double" value="0"/>
     <V type="double" value="0"/>
     <V type="double" value="1"/>
    </Normal>
   </Vertex2>
   <Vertex2 ref_type="Vertex" ref_id="442">
    <Pos>
     <V type="double" value="15.601275544208537127"/>
     <V type="double" value="12.899179503574607963"/>
     <V type="double" value="0"/>
    </Pos>
    <Normal>
     <V type="double" value="0"/>
     <V type="double" value="0"/>
     <V type="double" value="1"/>
    </Normal>
   </Vertex2>
   <Vertex2 ref_type="Vertex" ref_id="443">
    <Pos>
     <V type="double" value="14.833800337365827815"/>
     <V type="double" value="12.50756709031027647"/>
     <V type="double" value="0"/>
    </Pos>
    <Normal>
     <V type="double" value="0"/>
     <V type="double" value="0"/>
     <V type="double" value="1"/>
    </Normal>
   </Vertex2>
   <Vertex2 ref_type="Vertex" ref_id="444">
    <Pos>
     <V type="double" value="18.873650623279509375"/>
     <V type="double" value="12.8531622447584013"/>
     <V type="double" value="0"/>
    </Pos>
    <Normal>
     <V type="double" value="0"/>
     <V type="double" value="0"/>
     <V type="double" value="1"/>
    </Normal>
   </Vertex2>
   <Vertex2 ref_type="Vertex" ref_id="445">
    <Pos>
     <V type="double" value="31.859967723524121652"/>
     <V type="double" value="2.3931165449529219202"/>
     <V type="double" value="0"/>
    </Pos>
    <Normal>
     <V type="double" value="0"/>
     <V type="double" value="0"/>
     <V type="double" value="1"/>
    </Normal>
   </Vertex2>
   <Vertex2 ref_type="Vertex" ref_id="446">
    <Pos>
     <V type="double" value="23.50922628574681994"/>
     <V type="double" value="17.509983271857436193"/>
     <V type="double" value="0"/>
    </Pos>
    <Normal>
     <V type="double" value="0"/>
     <V type="double" value="0"/>
     <V type="double" value="1"/>
    </Normal>
   </Vertex2>
   <Vertex2 ref_type="Vertex" ref_id="447">
    <Pos>
     <V type="double" value="20.928351384801494817"/>
     <V type="double" value="4.7663421460930566198"/>
     <V type="double" value="0"/>
    </Pos>
    <Normal>
     <V type="double" value="0"/>
     <V type="double" value="0"/>
     <V type="double" value="1"/>
    </Normal>
   </Vertex2>
   <Vertex2 ref_type="Vertex" ref_id="448">
    <Pos>
     <V type="double" value="18.939251700950265445"/>
     <V type="double" value="4.7477735677848311724"/>
     <V type="double" value="0"/>
    </Pos>
    <Normal>
     <V type="double" value="0"/>
     <V type="double" value="0"/>
     <V type="double" value="1"/>
    </Normal>
   </Vertex2>
   <Vertex2 ref_type="Vertex" ref_id="449">
    <Pos>
     <V type="double" value="19.053260063892917486"/>
     <V type="double" value="4.04795170234074142"/>
     <V type="double" value="0"/>
    </Pos>
    <Normal>
     <V type="double" value="0"/>
     <V type="double" value="0"/>
     <V type="double" value="1"/>
    </Normal>
   </Vertex2>
   <Vertex2 ref_type="Vertex" ref_id="450">
    <Pos>
     <V type="double" value="15.777270853150778152"/>
     <V type="double" value="5.3263003299114153322"/>
     <V type="double" value="0"/>
    </Pos>
    <Normal>
     <V type="double" value="0"/>
     <V type="double" value="0"/>
     <V type="double" value="1"/>
    </Normal>
   </Vertex2>
   <Vertex2 ref_type="Vertex" ref_id="451">
    <Pos>
     <V type="double" value="16.42988673221804774"/>
     <V type="double" value="6.2421364138837125424"/>
     <V type="double" value="0"/>
    </Pos>
    <Normal>
     <V type="double" value="0"/>
     <V type="double" value="0"/>
     <V type="double" value="1"/>
    </Normal>
   </Vertex2>
   <Vertex2 ref_type="Vertex" ref_id="452">
    <Pos>
     <V type="double" value="16.282689748970607724"/>
     <V type="double" value="5.6597538004571141812"/>
     <V type="double" value="0"/>
    </Pos>
    <Normal>
     <V type="double" value="0"/>
     <V type="double" value="0"/>
     <V type="double" value="1"/>
    </Normal>
   </Vertex2>
   <Vertex2 ref_type="Vertex" ref_id="453">
    <Pos>
     <V type="double" value="15.69106939254827715"/>
     <V type="double" value="6.939438982569690495"/>
     <V type="double" value="0"/>
    </Pos>
    <Normal>
     <V type="double" value="0"/>
     <V type="double" value="0"/>
     <V type="double" value="1"/>
    </Normal>
   </Vertex2>
   <Vertex2 ref_type="Vertex" ref_id="454">
    <Pos>
     <V type="double" value="14.214837056110146918"/>
     <V type="double" value="7.8609685621170086733"/>
     <V type="double" value="0"/>
    </Pos>
    <Normal>
     <V type="double" value="0"/>
     <V type="double" value="0"/>
     <V type="double" value="1"/>
    </Normal>
   </Vertex2>
   <Vertex2 ref_type="Vertex" ref_id="455">
    <Pos>
     <V type="double" value="14.900347854838804196"/>
     <V type="double" value="8.2286558403678746743"/>
     <V type="double" value="0"/>
    </Pos>
    <Normal>
     <V type="double" value="0"/>
     <V type="double" value="0"/>
     <V type="double" value="1"/>
    </Normal>
   </Vertex2>
   <Vertex2 ref_type="Vertex" ref_id="456">
    <Pos>
     <V type="double" value="14.581769525193310599"/>
     <V type="double" value="9.5367698888055052464"/>
     <V type="double" value="0"/>
    </Pos>
    <Normal>
     <V type="double" value="0"/>
     <V type="double" value="0"/>
     <V type="double" value="1"/>
    </Normal>
   </Vertex2>
   <Vertex2 ref_type="Vertex" ref_id="457">
    <Pos>
     <V type="double" value="13.137163029080610954"/>
     <V type="double" value="8.7639671377031760358"/>
     <V type="double" value="0"/>
    </Pos>
    <Normal>
     <V type="double" value="0"/>
     <V type="double" value="0"/>
     <V type="double" value="1"/>
    </Normal>
   </Vertex2>
   <Vertex2 ref_type="Vertex" ref_id="458">
    <Pos>
     <V type="double" value="34.335768930606064941"/>
     <V type="double" value="8.2726558868030046767"/>
     <V type="double" value="0"/>
    </Pos>
    <Normal>
     <V type="double" value="0"/>
     <V type="double" value="0"/>
     <V type="double" value="0"/>
    </Normal>
   </Vertex2>
   <Vertex2 ref_type="Vertex" ref_id="459">
    <Pos>
     <V type="double" value="27.437133981681650852"/>
     <V type="double" value="26.213536049060330413"/>
     <V type="double" value="0"/>
    </Pos>
    <Normal>
     <V type="double" value="0"/>
     <V type="double" value="0"/>
     <V type="double" value="1"/>
    </Normal>
   </Vertex2>
   <Vertex2 ref_type="Vertex" ref_id="460">
    <Pos>
     <V type="double" value="28.445788459624090194"/>
     <V type="double" value="26.721260562822795492"/>
     <V type="double" value="0"/>
    </Pos>
    <Normal>
     <V type="double" value="0"/>
     <V type="double" value="0"/>
     <V type="double" value="1"/>
    </Normal>
   </Vertex2>
   <Vertex2 ref_type="Vertex" ref_id="461">
    <Pos>
     <V type="double" value="28.465315358930826761"/>
     <V type="double" value="27.717344996748138897"/>
     <V type="double" value="0"/>
    </Pos>
    <Normal>
     <V type="double" value="0"/>
     <V type="double" value="0"/>
     <V type="double" value="1"/>
    </Normal>
   </Vertex2>
   <Vertex2 ref_type="Vertex" ref_id="462">
    <Pos>
     <V type="double" value="27.747372131570752884"/>
     <V type="double" value="28.321263058700324677"/>
     <V type="double" value="0"/>
    </Pos>
    <Normal>
     <V type="double" value="0"/>
     <V type="double" value="0"/>
     <V type="double" value="1"/>
    </Normal>
   </Vertex2>
   <Vertex2 ref_type="Vertex" ref_id="463">
    <Pos>
     <V type="double" value="25.060214754959471151"/>
     <V type="double" value="26.676917209465162983"/>
     <V type="double" value="0"/>
    </Pos>
    <Normal>
     <V type="double" value="0"/>
     <V type="double" value="0"/>
     <V type="double" value="1"/>
    </Normal>
   </Vertex2>
   <Vertex2 ref_type="Vertex" ref_id="464">
    <Pos>
     <V type="double" value="25.838064049328199445"/>
     <V type="double" value="26.110017705425047296"/>
     <V type="double" value="0"/>
    </Pos>
    <Normal>
     <V type="double" value="0"/>
     <V type="double" value="0"/>
     <V type="double" value="1"/>
    </Normal>
   </Vertex2>
   <Vertex2 ref_type="Vertex" ref_id="465">
    <Pos>
     <V type="double" value="26.857399419007887076"/>
     <V type="double" value="27.592403230148590865"/>
     <V type="double" value="0"/>
    </Pos>
    <Normal>
     <V type="double" value="0"/>
     <V type="double" value="0"/>
     <V type="double" value="1"/>
    </Normal>
   </Vertex2>
   <Vertex2 ref_type="Vertex" ref_id="466">
    <Pos>
     <V type="double" value="26.927389155405599297"/>
     <V type="double" value="26.480391108347028251"/>
     <V type="double" value="0"/>
    </Pos>
    <Normal>
     <V type="double" value="0"/>
     <V type="double" value="0"/>
     <V type="double" value="1"/>
    </Normal>
   </Vertex2>
   <Vertex2 ref_type="Vertex" ref_id="467">
    <Pos>
     <V type="double" value="23.382685903045299369"/>
     <V type="double" value="29.34557836125232555"/>
     <V type="double" value="0"/>
    </Pos>
    <Normal>
     <V type="double" value="0"/>
     <V type="double" value="0"/>
     <V type="double" value="1"/>
    </Normal>
   </Vertex2>
   <Vertex2 ref_type="Vertex" ref_id="468">
    <Pos>
     <V type="double" value="24.150982674401600292"/>
     <V type="double" value="22.854867876432461316"/>
     <V type="double" value="0"/>
    </Pos>
    <Normal>
     <V type="double" value="0"/>
     <V type="double" value="0"/>
     <V type="double" value="1"/>
    </Normal>
   </Vertex2>
   <Vertex2 ref_type="Vertex" ref_id="469">
    <Pos>
     <V type="double" value="23.385345866935956849"/>
     <V type="double" value="23.783483289980591024"/>
     <V type="double" value="0"/>
    </Pos>
    <Normal>
     <V type="double" value="0"/>
     <V type="double" value="0"/>
     <V type="double" value="1"/>
    </Normal>
   </Vertex2>
   <Vertex2 ref_type="Vertex" ref_id="470">
    <Pos>
     <V type="double" value="22.724406120786134977"/>
     <V type="double" value="24.996330785387744555"/>
     <V type="double" value="0"/>
    </Pos>
    <Normal>
     <V type="double" value="0"/>
     <V type="double" value="0"/>
     <V type="double" value="1"/>
    </Normal>
   </Vertex2>
   <Vertex2 ref_type="Vertex" ref_id="471">
    <Pos>
     <V type="double" value="23.452007385087323854"/>
     <V type="double" value="24.516613152337093595"/>
     <V type="double" value="0"/>
    </Pos>
    <Normal>
     <V type="double" value="0"/>
     <V type="double" value="0"/>
     <V type="double" value="1"/>
    </Normal>
   </Vertex2>
   <Vertex2 ref_type="Vertex" ref_id="472">
    <Pos>
     <V type="double" value="24.056131655887675436"/>
     <V type="double" value="24.850505472750512581"/>
     <V type="double" value="0"/>
    </Pos>
    <Normal>
     <V type="double" value="0"/>
     <V type="double" value="0"/>
     <V type="double" value="1"/>
    </Normal>
   </Vertex2>
   <Vertex2 ref_type="Vertex" ref_id="473">
    <Pos>
     <V type="double" value="22.48725447070085437"/>
     <V type="double" value="25.885140583872061626"/>
     <V type="double" value="0"/>
    </Pos>
    <Normal>
     <V type="double" value="0"/>
     <V type="double" value="0"/>
     <V type="double" value="1"/>
    </Normal>
   </Vertex2>
   <Vertex2 ref_type="Vertex" ref_id="474">
    <Pos>
     <V type="double" value="26.846787517429724801"/>
     <V type="double" value="29.467545914608159308"/>
     <V type="double" value="0"/>
    </Pos>
    <Normal>
     <V type="double" value="0"/>
     <V type="double" value="0"/>
     <V type="double" value="1"/>
    </Normal>
   </Vertex2>
   <Vertex2 ref_type="Vertex" ref_id="475">
    <Pos>
     <V type="double" value="27.716662176208650692"/>
     <V type="double" value="28.910945406859095641"/>
     <V type="double" value="0"/>
    </Pos>
    <Normal>
     <V type="double" value="0"/>
     <V type="double" value="0"/>
     <V type="double" value="1"/>
    </Normal>
   </Vertex2>
   <Vertex2 ref_type="Vertex" ref_id="476">
    <Pos>
     <V type="double" value="30.352234979699254325"/>
     <V type="double" value="24.489677649090044298"/>
     <V type="double" value="0"/>
    </Pos>
    <Normal>
     <V type="double" value="0"/>
     <V type="double" value="0"/>
     <V type="double" value="1"/>
    </Normal>
   </Vertex2>
   <Vertex2 ref_type="Vertex" ref_id="477">
    <Pos>
     <V type="double" value="29.328905983046567485"/>
     <V type="double" value="25.263284185370068258"/>
     <V type="double" value="0"/>
    </Pos>
    <Normal>
     <V type="double" value="0"/>
     <V type="double" value="0"/>
     <V type="double" value="1"/>
    </Normal>
   </Vertex2>
   <Vertex2 ref_type="Vertex" ref_id="478">
    <Pos>
     <V type="double" value="29.495090655624029097"/>
     <V type="double" value="26.171732103679172354"/>
     <V type="double" value="0"/>
    </Pos>
    <Normal>
     <V type="double" value="0"/>
     <V type="double" value="0"/>
     <V type="double" value="1"/>
    </Normal>
   </Vertex2>
   <Vertex2 ref_type="Vertex" ref_id="479">
    <Pos>
     <V type="double" value="14.019857888636531484"/>
     <V type="double" value="29.044966081831333327"/>
     <V type="double" value="0"/>
    </Pos>
    <Normal>
     <V type="double" value="0"/>
     <V type="double" value="0"/>
     <V type="double" value="1"/>
    </Normal>
   </Vertex2>
   <Vertex2 ref_type="Vertex" ref_id="480">
    <Pos>
     <V type="double" value="14.674495649949268028"/>
     <V type="double" value="27.69091782546051661"/>
     <V type="double" value="0"/>
    </Pos>
    <Normal>
     <V type="double" value="0"/>
     <V type="double" value="0"/>
     <V type="double" value="1"/>
    </Normal>
   </Vertex2>
   <Vertex2 ref_type="Vertex" ref_id="481">
    <Pos>
     <V type="double" value="13.960816789985786457"/>
     <V type="double" value="27.991778601383789038"/>
     <V type="double" value="0"/>
    </Pos>
    <Normal>
     <V type="double" value="0"/>
     <V type="double" value="0"/>
     <V type="double" value="1"/>
    </Normal>
   </Vertex2>
   <Vertex2 ref_type="Vertex" ref_id="482">
    <Pos>
     <V type="double" value="14.722431866032763992"/>
     <V type="double" value="29.601880154622737251"/>
     <V type="double" value="0"/>
    </Pos>
    <Normal>
     <V type="double" value="0"/>
     <V type="double" value="0"/>
     <V type="double" value="1"/>
    </Normal>
   </Vertex2>
   <Vertex2 ref_type="Vertex" ref_id="483">
    <Pos>
     <V type="double" value="15.752516151062511796"/>
     <V type="double" value="29.079101428030465826"/>
     <V type="double" value="0"/>
    </Pos>
    <Normal>
     <V type="double" value="0"/>
     <V type="double" value="0"/>
     <V type="double" value="1"/>
    </Normal>
   </Vertex2>
   <Vertex2 ref_type="Vertex" ref_id="484">
    <Pos>
     <V type="double" value="15.704653070900594258"/>
     <V type="double" value="28.207555415782444186"/>
     <V type="double" value="0"/>
    </Pos>
    <Normal>
     <V type="double" value="0"/>
     <V type="double" value="0"/>
     <V type="double" value="1"/>
    </Normal>
   </Vertex2>
   <Vertex2 ref_type="Vertex" ref_id="485">
    <Pos>
     <V type="double" value="14.043730298137328205"/>
     <V type="double" value="22.989804598014853099"/>
     <V type="double" value="0"/>
    </Pos>
    <Normal>
     <V type="double" value="0"/>
     <V type="double" value="0"/>
     <V type="double" value="1"/>
    </Normal>
   </Vertex2>
   <Vertex2 ref_type="Vertex" ref_id="486">
    <Pos>
     <V type="double" value="4.4037024890044964565"/>
     <V type="double" value="2.688698440185079086"/>
     <V type="double" value="0"/>
    </Pos>
    <Normal>
     <V type="double" value="0"/>
     <V type="double" value="0"/>
     <V type="double" value="1"/>
    </Normal>
   </Vertex2>
   <Vertex2 ref_type="Vertex" ref_id="487">
    <Pos>
     <V type="double" value="4.2849209393126246326"/>
     <V type="double" value="0.52324380204890741375"/>
     <V type="double" value="0"/>
    </Pos>
    <Normal>
     <V type="double" value="0"/>
     <V type="double" value="0"/>
     <V type="double" value="1"/>
    </Normal>
   </Vertex2>
   <Vertex2 ref_type="Vertex" ref_id="488">
    <Pos>
     <V type="double" value="3.4033390098034663751"/>
     <V type="double" value="2.0905265273390019054"/>
     <V type="double" value="0"/>
    </Pos>
    <Normal>
     <V type="double" value="0"/>
     <V type="double" value="0"/>
     <V type="double" value="1"/>
    </Normal>
   </Vertex2>
   <Vertex2 ref_type="Vertex" ref_id="489">
    <Pos>
     <V type="double" value="6.1726063534348591944"/>
     <V type="double" value="8.5915571623918562949"/>
     <V type="double" value="0"/>
    </Pos>
    <Normal>
     <V type="double" value="0"/>
     <V type="double" value="0"/>
     <V type="double" value="1"/>
    </Normal>
   </Vertex2>
   <Vertex2 ref_type="Vertex" ref_id="490">
    <Pos>
     <V type="double" value="6.8809564860872391989"/>
     <V type="double" value="8.0783531625999547288"/>
     <V type="double" value="0"/>
    </Pos>
    <Normal>
     <V type="double" value="0"/>
     <V type="double" value="0"/>
     <V type="double" value="1"/>
    </Normal>
   </Vertex2>
   <Vertex2 ref_type="Vertex" ref_id="491">
    <Pos>
     <V type="double" value="4.4211628205034232408"/>
     <V type="double" value="14.313723281778276686"/>
     <V type="double" value="0"/>
    </Pos>
    <Normal>
     <V type="double" value="0"/>
     <V type="double" value="0"/>
     <V type="double" value="1"/>
    </Normal>
   </Vertex2>
   <Vertex2 ref_type="Vertex" ref_id="492">
    <Pos>
     <V type="double" value="4.3269029685296160892"/>
     <V type="double" value="15.446031056052355268"/>
     <V type="double" value="0"/>
    </Pos>
    <Normal>
     <V type="double" value="0"/>
     <V type="double" value="0"/>
     <V type="double" value="1"/>
    </Normal>
   </Vertex2>
   <Vertex2 ref_type="Vertex" ref_id="493">
    <Pos>
     <V type="double" value="3.3219911352133406623"/>
     <V type="double" value="13.993666720523888714"/>
     <V type="double" value="0"/>
    </Pos>
    <Normal>
     <V type="double" value="0"/>
     <V type="double" value="0"/>
     <V type="double" value="1"/>
    </Normal>
   </Vertex2>
   <Vertex2 ref_type="Vertex" ref_id="494">
    <Pos>
     <V type="double" value="2.5302746728594867065"/>
     <V type="double" value="17.554116776080423534"/>
     <V type="double" value="0"/>
    </Pos>
    <Normal>
     <V type="double" value="0"/>
     <V type="double" value="0"/>
     <V type="double" value="1"/>
    </Normal>
   </Vertex2>
   <Vertex2 ref_type="Vertex" ref_id="495">
    <Pos>
     <V type="double" value="3.4212260346312657333"/>
     <V type="double" value="17.044082618665612472"/>
     <V type="double" value="0"/>
    </Pos>
    <Normal>
     <V type="double" value="0"/>
     <V type="double" value="0"/>
     <V type="double" value="1"/>
    </Normal>
   </Vertex2>
   <Vertex2 ref_type="Vertex" ref_id="496">
    <Pos>
     <V type="double" value="3.33321111322343544"/>
     <V type="double" value="16.060389203122262813"/>
     <V type="double" value="0"/>
    </Pos>
    <Normal>
     <V type="double" value="0"/>
     <V type="double" value="0"/>
     <V type="double" value="1"/>
    </Normal>
   </Vertex2>
   <Vertex2 ref_type="Vertex" ref_id="497">
    <Pos>
     <V type="double" value="18.198601867038647129"/>
     <V type="double" value="24.32848365359534526"/>
     <V type="double" value="0"/>
    </Pos>
    <Normal>
     <V type="double" value="0"/>
     <V type="double" value="0"/>
     <V type="double" value="1"/>
    </Normal>
   </Vertex2>
   <Vertex2 ref_type="Vertex" ref_id="498">
    <Pos>
     <V type="double" value="19.956264309747503205"/>
     <V type="double" value="24.519377530883062377"/>
     <V type="double" value="0"/>
    </Pos>
    <Normal>
     <V type="double" value="0"/>
     <V type="double" value="0"/>
     <V type="double" value="1"/>
    </Normal>
   </Vertex2>
   <Vertex2 ref_type="Vertex" ref_id="499">
    <Pos>
     <V type="double" value="18.988547373288909625"/>
     <V type="double" value="24.929576861342596317"/>
     <V type="double" value="0"/>
    </Pos>
    <Normal>
     <V type="double" value="0"/>
     <V type="double" value="0"/>
     <V type="double" value="1"/>
    </Normal>
   </Vertex2>
   <Vertex2 ref_type="Vertex" ref_id="500">
    <Pos>
     <V type="double" value="0.76950667572029818331"/>
     <V type="double" value="14.202914454444574233"/>
     <V type="double" value="0"/>
    </Pos>
    <Normal>
     <V type="double" value="0"/>
     <V type="double" value="0"/>
     <V type="double" value="1"/>
    </Normal>
   </Vertex2>
   <Vertex2 ref_type="Vertex" ref_id="501">
    <Pos>
     <V type="double" value="2.5938173481609894111"/>
     <V type="double" value="14.515705268298210839"/>
     <V type="double" value="0"/>
    </Pos>
    <Normal>
     <V type="double" value="0"/>
     <V type="double" value="0"/>
     <V type="double" value="1"/>
    </Normal>
   </Vertex2>
   <Vertex2 ref_type="Vertex" ref_id="502">
    <Pos>
     <V type="double" value="2.4778433737314569107"/>
     <V type="double" value="15.321879723904984871"/>
     <V type="double" value="0"/>
    </Pos>
    <Normal>
     <V type="double" value="0"/>
     <V type="double" value="0"/>
     <V type="double" value="1"/>
    </Normal>
   </Vertex2>
   <Vertex2 ref_type="Vertex" ref_id="503">
    <Pos>
     <V type="double" value="0.86010424284392927863"/>
     <V type="double" value="15.623168084168996828"/>
     <V type="double" value="0"/>
    </Pos>
    <Normal>
     <V type="double" value="0"/>
     <V type="double" value="0"/>
     <V type="double" value="1"/>
    </Normal>
   </Vertex2>
   <Vertex2 ref_type="Vertex" ref_id="504">
    <Pos>
     <V type="double" value="1.4000558784304235616"/>
     <V type="double" value="15.858700239502779183"/>
     <V type="double" value="0"/>
    </Pos>
    <Normal>
     <V type="double" value="0"/>
     <V type="double" value="0"/>
     <V type="double" value="1"/>
    </Normal>
   </Vertex2>
   <Vertex2 ref_type="Vertex" ref_id="505">
    <Pos>
     <V type="double" value="18.202847495102620456"/>
     <V type="double" value="21.428815921635326447"/>
     <V type="double" value="0"/>
    </Pos>
    <Normal>
     <V type="double" value="0"/>
     <V type="double" value="0"/>
     <V type="double" value="1"/>
    </Normal>
   </Vertex2>
   <Vertex2 ref_type="Vertex" ref_id="506">
    <Pos>
     <V type="double" value="19.286954730556335136"/>
     <V type="double" value="21.969333184051382801"/>
     <V type="double" value="0"/>
    </Pos>
    <Normal>
     <V type="double" value="0"/>
     <V type="double" value="0"/>
     <V type="double" value="1"/>
    </Normal>
   </Vertex2>
   <Vertex2 ref_type="Vertex" ref_id="507">
    <Pos>
     <V type="double" value="19.357062902531840365"/>
     <V type="double" value="22.928176347759201548"/>
     <V type="double" value="0"/>
    </Pos>
    <Normal>
     <V type="double" value="0"/>
     <V type="double" value="0"/>
     <V type="double" value="1"/>
    </Normal>
   </Vertex2>
   <Vertex2 ref_type="Vertex" ref_id="508">
    <Pos>
     <V type="double" value="18.110070089895469181"/>
     <V type="double" value="23.456322864486740087"/>
     <V type="double" value="0"/>
    </Pos>
    <Normal>
     <V type="double" value="0"/>
     <V type="double" value="0"/>
     <V type="double" value="1"/>
    </Normal>
   </Vertex2>
   <Vertex2 ref_type="Vertex" ref_id="509">
    <Pos>
     <V type="double" value="15.697495240787622706"/>
     <V type="double" value="21.859843533622111522"/>
     <V type="double" value="0"/>
    </Pos>
    <Normal>
     <V type="double" value="0"/>
     <V type="double" value="0"/>
     <V type="double" value="1"/>
    </Normal>
   </Vertex2>
   <Vertex2 ref_type="Vertex" ref_id="510">
    <Pos>
     <V type="double" value="16.549988212493257578"/>
     <V type="double" value="21.446889681219857948"/>
     <V type="double" value="0"/>
    </Pos>
    <Normal>
     <V type="double" value="0"/>
     <V type="double" value="0"/>
     <V type="double" value="1"/>
    </Normal>
   </Vertex2>
   <Vertex2 ref_type="Vertex" ref_id="511">
    <Pos>
     <V type="double" value="27.712812921208517025"/>
     <V type="double" value="-1.1339333923749819188"/>
     <V type="double" value="0"/>
    </Pos>
    <Normal>
     <V type="double" value="0"/>
     <V type="double" value="0"/>
     <V type="double" value="1"/>
    </Normal>
   </Vertex2>
   <Vertex2 ref_type="Vertex" ref_id="512">
    <Pos>
     <V type="double" value="26.932935787692521501"/>
     <V type="double" value="-0.56431902040847714552"/>
     <V type="double" value="0"/>
    </Pos>
    <Normal>
     <V type="double" value="0"/>
     <V type="double" value="0"/>
     <V type="double" value="1"/>
    </Normal>
   </Vertex2>
   <Vertex2 ref_type="Vertex" ref_id="513">
    <Pos>
     <V type="double" value="27.726874452995648568"/>
     <V type="double" value="0.81066072807121447585"/>
     <V type="double" value="0"/>
    </Pos>
    <Normal>
     <V type="double" value="0"/>
     <V type="double" value="0"/>
     <V type="double" value="1"/>
    </Normal>
   </Vertex2>
   <Vertex2 ref_type="Vertex" ref_id="514">
    <Pos>
     <V type="double" value="27.06909663797951282"/>
     <V type="double" value="0.4387587448178222882"/>
     <V type="double" value="0"/>
    </Pos>
    <Normal>
     <V type="double" value="0"/>
     <V type="double" value="0"/>
     <V type="double" value="1"/>
    </Normal>
   </Vertex2>
   <Vertex2 ref_type="Vertex" ref_id="515">
    <Pos>
     <V type="double" value="23.48667134288736591"/>
     <V type="double" value="2.6719588881151334903"/>
     <V type="double" value="0"/>
    </Pos>
    <Normal>
     <V type="double" value="0"/>
     <V type="double" value="0"/>
     <V type="double" value="1"/>
    </Normal>
   </Vertex2>
   <Vertex2 ref_type="Vertex" ref_id="516">
    <Pos>
     <V type="double" value="25.221312309530070195"/>
     <V type="double" value="3.4682200159508704829"/>
     <V type="double" value="0"/>
    </Pos>
    <Normal>
     <V type="double" value="0"/>
     <V type="double" value="0"/>
     <V type="double" value="1"/>
    </Normal>
   </Vertex2>
   <Vertex2 ref_type="Vertex" ref_id="517">
    <Pos>
     <V type="double" value="25.010891935716159651"/>
     <V type="double" value="2.5007775547973363217"/>
     <V type="double" value="0"/>
    </Pos>
    <Normal>
     <V type="double" value="0"/>
     <V type="double" value="0"/>
     <V type="double" value="1"/>
    </Normal>
   </Vertex2>
   <Vertex2 ref_type="Vertex" ref_id="518">
    <Pos>
     <V type="double" value="24.346038807126895165"/>
     <V type="double" value="2.1563999631632153609"/>
     <V type="double" value="0"/>
    </Pos>
    <Normal>
     <V type="double" value="0"/>
     <V type="double" value="0"/>
     <V type="double" value="1"/>
    </Normal>
   </Vertex2>
   <Vertex2 ref_type="Vertex" ref_id="519">
    <Pos>
     <V type="double" value="20.162846354261020565"/>
     <V type="double" value="5.5588063911870326805"/>
     <V type="double" value="0"/>
    </Pos>
    <Normal>
     <V type="double" value="0"/>
     <V type="double" value="0"/>
     <V type="double" value="1"/>
    </Normal>
   </Vertex2>
   <Vertex2 ref_type="Vertex" ref_id="520">
    <Pos>
     <V type="double" value="19.752204396606980907"/>
     <V type="double" value="3.5772232713633140833"/>
     <V type="double" value="0"/>
    </Pos>
    <Normal>
     <V type="double" value="0"/>
     <V type="double" value="0"/>
     <V type="double" value="1"/>
    </Normal>
   </Vertex2>
   <Vertex2 ref_type="Vertex" ref_id="521">
    <Pos>
     <V type="double" value="20.882273912991283993"/>
     <V type="double" value="4.2023974835800492755"/>
     <V type="double" value="0"/>
    </Pos>
    <Normal>
     <V type="double" value="0"/>
     <V type="double" value="0"/>
     <V type="double" value="1"/>
    </Normal>
   </Vertex2>
   <Vertex2 ref_type="Vertex" ref_id="522">
    <Pos>
     <V type="double" value="-0.18284642180129362377"/>
     <V type="double" value="5.2507247066037754379"/>
     <V type="double" value="0"/>
    </Pos>
    <Normal>
     <V type="double" value="0"/>
     <V type="double" value="0"/>
     <V type="double" value="1"/>
    </Normal>
   </Vertex2>
   <Vertex2 ref_type="Vertex" ref_id="523">
    <Pos>
     <V type="double" value="-0.89837797820375975277"/>
     <V type="double" value="5.4813212315305968048"/>
     <V type="double" value="0"/>
    </Pos>
    <Normal>
     <V type="double" value="0"/>
     <V type="double" value="0"/>
     <V type="double" value="1"/>
    </Normal>
   </Vertex2>
   <Vertex2 ref_type="Vertex" ref_id="524">
    <Pos>
     <V type="double" value="-0.11327203485695715168"/>
     <V type="double" value="2.1904110833370031841"/>
     <V type="double" value="0"/>
    </Pos>
    <Normal>
     <V type="double" value="0"/>
     <V type="double" value="0"/>
     <V type="double" value="1"/>
    </Normal>
   </Vertex2>
   <Vertex2 ref_type="Vertex" ref_id="525">
    <Pos>
     <V type="double" value="-0.88724878483527735984"/>
     <V type="double" value="2.4877466751860684013"/>
     <V type="double" value="0"/>
    </Pos>
    <Normal>
     <V type="double" value="0"/>
     <V type="double" value="0"/>
     <V type="double" value="1"/>
    </Normal>
   </Vertex2>
   <Vertex2 ref_type="Vertex" ref_id="526">
    <Pos>
     <V type="double" value="-1.0386538491175210108"/>
     <V type="double" value="3.599667078276925114"/>
     <V type="double" value="0"/>
    </Pos>
    <Normal>
     <V type="double" value="0"/>
     <V type="double" value="0"/>
     <V type="double" value="1"/>
    </Normal>
   </Vertex2>
   <Vertex2 ref_type="Vertex" ref_id="527">
    <Pos>
     <V type="double" value="0.019056664895500036172"/>
     <V type="double" value="4.1362728948383820082"/>
     <V type="double" value="0"/>
    </Pos>
    <Normal>
     <V type="double" value="0"/>
     <V type="double" value="0"/>
     <V type="double" value="1"/>
    </Normal>
   </Vertex2>
   <Vertex2 ref_type="Vertex" ref_id="528">
    <Pos>
     <V type="double" value="1.6673200839647428495"/>
     <V type="double" value="0.88624221888670362546"/>
     <V type="double" value="0"/>
    </Pos>
    <Normal>
     <V type="double" value="0"/>
     <V type="double" value="0"/>
     <V type="double" value="1"/>
    </Normal>
   </Vertex2>
   <Vertex2 ref_type="Vertex" ref_id="529">
    <Pos>
     <V type="double" value="0.84326612963165392678"/>
     <V type="double" value="-0.40838491382829555931"/>
     <V type="double" value="0"/>
    </Pos>
    <Normal>
     <V type="double" value="0"/>
     <V type="double" value="0"/>
     <V type="double" value="1"/>
    </Normal>
   </Vertex2>
   <Vertex2 ref_type="Vertex" ref_id="530">
    <Pos>
     <V type="double" value="0.97227182982996185334"/>
     <V type="double" value="0.49866615427380811543"/>
     <V type="double" value="0"/>
    </Pos>
    <Normal>
     <V type="double" value="0"/>
     <V type="double" value="0"/>
     <V type="double" value="1"/>
    </Normal>
   </Vertex2>
   <Vertex2 ref_type="Vertex" ref_id="531">
    <Pos>
     <V type="double" value="26.899554364503259762"/>
     <V type="double" value="20.63876546424769387"/>
     <V type="double" value="0"/>
    </Pos>
    <Normal>
     <V type="double" value="0"/>
     <V type="double" value="0"/>
     <V type="double" value="1"/>
    </Normal>
   </Vertex2>
   <Vertex2 ref_type="Vertex" ref_id="532">
    <Pos>
     <V type="double" value="26.15393077840306546"/>
     <V type="double" value="20.065434730330821367"/>
     <V type="double" value="0"/>
    </Pos>
    <Normal>
     <V type="double" value="0"/>
     <V type="double" value="0"/>
     <V type="double" value="1"/>
    </Normal>
   </Vertex2>
   <Vertex2 ref_type="Vertex" ref_id="533">
    <Pos>
     <V type="double" value="14.946675850595813273"/>
     <V type="double" value="2.4995645773864740846"/>
     <V type="double" value="0"/>
    </Pos>
    <Normal>
     <V type="double" value="0"/>
     <V type="double" value="0"/>
     <V type="double" value="1"/>
    </Normal>
   </Vertex2>
   <Vertex2 ref_type="Vertex" ref_id="534">
    <Pos>
     <V type="double" value="14.805056138122166587"/>
     <V type="double" value="3.5833720510704947237"/>
     <V type="double" value="0"/>
    </Pos>
    <Normal>
     <V type="double" value="0"/>
     <V type="double" value="0"/>
     <V type="double" value="1"/>
    </Normal>
   </Vertex2>
   <Vertex2 ref_type="Vertex" ref_id="535">
    <Pos>
     <V type="double" value="12.855675234218725933"/>
     <V type="double" value="3.6119411973248807257"/>
     <V type="double" value="0"/>
    </Pos>
    <Normal>
     <V type="double" value="0"/>
     <V type="double" value="0"/>
     <V type="double" value="1"/>
    </Normal>
   </Vertex2>
   <Vertex2 ref_type="Vertex" ref_id="536">
    <Pos>
     <V type="double" value="13.902335838388697908"/>
     <V type="double" value="4.1880376788334299221"/>
     <V type="double" value="0"/>
    </Pos>
    <Normal>
     <V type="double" value="0"/>
     <V type="double" value="0"/>
     <V type="double" value="1"/>
    </Normal>
   </Vertex2>
   <Vertex2 ref_type="Vertex" ref_id="537">
    <Pos>
     <V type="double" value="18.58114686882428046"/>
     <V type="double" value="0.68397605974355868419"/>
     <V type="double" value="0"/>
    </Pos>
    <Normal>
     <V type="double" value="0"/>
     <V type="double" value="0"/>
     <V type="double" value="1"/>
    </Normal>
   </Vertex2>
   <Vertex2 ref_type="Vertex" ref_id="538">
    <Pos>
     <V type="double" value="18.111673533070486997"/>
     <V type="double" value="-0.51942273747265832462"/>
     <V type="double" value="0"/>
    </Pos>
    <Normal>
     <V type="double" value="0"/>
     <V type="double" value="0"/>
     <V type="double" value="1"/>
    </Normal>
   </Vertex2>
   <Vertex2 ref_type="Vertex" ref_id="539">
    <Pos>
     <V type="double" value="17.320508074515849728"/>
     <V type="double" value="-0.79344930589359075057"/>
     <V type="double" value="0"/>
    </Pos>
    <Normal>
     <V type="double" value="0"/>
     <V type="double" value="0"/>
     <V type="double" value="1"/>
    </Normal>
   </Vertex2>
   <Vertex2 ref_type="Vertex" ref_id="540">
    <Pos>
     <V type="double" value="18.086874958101780919"/>
     <V type="double" value="2.5268936303546696287"/>
     <V type="double" value="0"/>
    </Pos>
    <Normal>
     <V type="double" value="0"/>
     <V type="double" value="0"/>
     <V type="double" value="1"/>
    </Normal>
   </Vertex2>
   <Vertex2 ref_type="Vertex" ref_id="541">
    <Pos>
     <V type="double" value="18.147094324317929903"/>
     <V type="double" value="3.535711563077469588"/>
     <V type="double" value="0"/>
    </Pos>
    <Normal>
     <V type="double" value="0"/>
     <V type="double" value="0"/>
     <V type="double" value="1"/>
    </Normal>
   </Vertex2>
   <Vertex2 ref_type="Vertex" ref_id="542">
    <Pos>
     <V type="double" value="16.734939659628125241"/>
     <V type="double" value="3.6727504997051654279"/>
     <V type="double" value="0"/>
    </Pos>
    <Normal>
     <V type="double" value="0"/>
     <V type="double" value="0"/>
     <V type="double" value="1"/>
    </Normal>
   </Vertex2>
   <Vertex2 ref_type="Vertex" ref_id="543">
    <Pos>
     <V type="double" value="17.153970169008914581"/>
     <V type="double" value="3.9423322889558796156"/>
     <V type="double" value="0"/>
    </Pos>
    <Normal>
     <V type="double" value="0"/>
     <V type="double" value="0"/>
     <V type="double" value="1"/>
    </Normal>
   </Vertex2>
   <Vertex2 ref_type="Vertex" ref_id="544">
    <Pos>
     <V type="double" value="5.3209210749088704517"/>
     <V type="double" value="19.08008424039833173"/>
     <V type="double" value="0"/>
    </Pos>
    <Normal>
     <V type="double" value="0"/>
     <V type="double" value="0"/>
     <V type="double" value="1"/>
    </Normal>
   </Vertex2>
   <Vertex2 ref_type="Vertex" ref_id="545">
    <Pos>
     <V type="double" value="5.336820718234420724"/>
     <V type="double" value="19.89252059463342448"/>
     <V type="double" value="0"/>
    </Pos>
    <Normal>
     <V type="double" value="0"/>
     <V type="double" value="0"/>
     <V type="double" value="1"/>
    </Normal>
   </Vertex2>
   <Vertex2 ref_type="Vertex" ref_id="546">
    <Pos>
     <V type="double" value="5.0328792233540662338"/>
     <V type="double" value="17.095687836011016714"/>
     <V type="double" value="0"/>
    </Pos>
    <Normal>
     <V type="double" value="0"/>
     <V type="double" value="0"/>
     <V type="double" value="1"/>
    </Normal>
   </Vertex2>
   <Vertex2 ref_type="Vertex" ref_id="547">
    <Pos>
     <V type="double" value="4.3603204958355270549"/>
     <V type="double" value="17.516372838425297687"/>
     <V type="double" value="0"/>
    </Pos>
    <Normal>
     <V type="double" value="0"/>
     <V type="double" value="0"/>
     <V type="double" value="1"/>
    </Normal>
   </Vertex2>
   <Vertex2 ref_type="Vertex" ref_id="548">
    <Pos>
     <V type="double" value="5.2817536276231038528"/>
     <V type="double" value="16.081603755279292756"/>
     <V type="double" value="0"/>
    </Pos>
    <Normal>
     <V type="double" value="0"/>
     <V type="double" value="0"/>
     <V type="double" value="1"/>
    </Normal>
   </Vertex2>
   <Vertex2 ref_type="Vertex" ref_id="549">
    <Pos>
     <V type="double" value="2.4662043407049565324"/>
     <V type="double" value="18.541450864066010951"/>
     <V type="double" value="0"/>
    </Pos>
    <Normal>
     <V type="double" value="0"/>
     <V type="double" value="0"/>
     <V type="double" value="1"/>
    </Normal>
   </Vertex2>
   <Vertex2 ref_type="Vertex" ref_id="550">
    <Pos>
     <V type="double" value="2.6629828706818896578"/>
     <V type="double" value="20.404169555139358039"/>
     <V type="double" value="0"/>
    </Pos>
    <Normal>
     <V type="double" value="0"/>
     <V type="double" value="0"/>
     <V type="double" value="1"/>
    </Normal>
   </Vertex2>
   <Vertex2 ref_type="Vertex" ref_id="551">
    <Pos>
     <V type="double" value="3.5628379315967149132"/>
     <V type="double" value="20.144293001221246442"/>
     <V type="double" value="0"/>
    </Pos>
    <Normal>
     <V type="double" value="0"/>
     <V type="double" value="0"/>
     <V type="double" value="1"/>
    </Normal>
   </Vertex2>
   <Vertex2 ref_type="Vertex" ref_id="552">
    <Pos>
     <V type="double" value="3.7238225966225453334"/>
     <V type="double" value="19.100563251956778288"/>
     <V type="double" value="0"/>
    </Pos>
    <Normal>
     <V type="double" value="0"/>
     <V type="double" value="0"/>
     <V type="double" value="1"/>
    </Normal>
   </Vertex2>
   <Vertex2 ref_type="Vertex" ref_id="553">
    <Pos>
     <V type="double" value="-0.20506650926595582085"/>
     <V type="double" value="20.241269211215637824"/>
     <V type="double" value="0"/>
    </Pos>
    <Normal>
     <V type="double" value="0"/>
     <V type="double" value="0"/>
     <V type="double" value="1"/>
    </Normal>
   </Vertex2>
   <Vertex2 ref_type="Vertex" ref_id="554">
    <Pos>
     <V type="double" value="0.85557207334045548563"/>
     <V type="double" value="20.653561926463137155"/>
     <V type="double" value="0"/>
    </Pos>
    <Normal>
     <V type="double" value="0"/>
     <V type="double" value="0"/>
     <V type="double" value="1"/>
    </Normal>
   </Vertex2>
   <Vertex2 ref_type="Vertex" ref_id="555">
    <Pos>
     <V type="double" value="-0.028164866395126941789"/>
     <V type="double" value="18.796530704915841881"/>
     <V type="double" value="0"/>
    </Pos>
    <Normal>
     <V type="double" value="0"/>
     <V type="double" value="0"/>
     <V type="double" value="1"/>
    </Normal>
   </Vertex2>
   <Vertex2 ref_type="Vertex" ref_id="556">
    <Pos>
     <V type="double" value="0.63501866283859365048"/>
     <V type="double" value="18.609804632035874761"/>
     <V type="double" value="0"/>
    </Pos>
    <Normal>
     <V type="double" value="0"/>
     <V type="double" value="0"/>
     <V type="double" value="1"/>
    </Normal>
   </Vertex2>
   <Vertex2 ref_type="Vertex" ref_id="557">
    <Pos>
     <V type="double" value="1.7101648136651879106"/>
     <V type="double" value="19.29588146253916392"/>
     <V type="double" value="0"/>
    </Pos>
    <Normal>
     <V type="double" value="0"/>
     <V type="double" value="0"/>
     <V type="double" value="1"/>
    </Normal>
   </Vertex2>
   <Vertex2 ref_type="Vertex" ref_id="558">
    <Pos>
     <V type="double" value="1.7703227610859784136"/>
     <V type="double" value="19.794671796947845621"/>
     <V type="double" value="0"/>
    </Pos>
    <Normal>
     <V type="double" value="0"/>
     <V type="double" value="0"/>
     <V type="double" value="1"/>
    </Normal>
   </Vertex2>
   <Vertex2 ref_type="Vertex" ref_id="559">
    <Pos>
     <V type="double" value="8.5476222454904640102"/>
     <V type="double" value="27.904328417970599929"/>
     <V type="double" value="0"/>
    </Pos>
    <Normal>
     <V type="double" value="0"/>
     <V type="double" value="0"/>
     <V type="double" value="1"/>
    </Normal>
   </Vertex2>
   <Vertex2 ref_type="Vertex" ref_id="560">
    <Pos>
     <V type="double" value="9.5241427000915024337"/>
     <V type="double" value="27.380812009088398185"/>
     <V type="double" value="0"/>
    </Pos>
    <Normal>
     <V type="double" value="0"/>
     <V type="double" value="0"/>
     <V type="double" value="1"/>
    </Normal>
   </Vertex2>
   <Vertex2 ref_type="Vertex" ref_id="561">
    <Pos>
     <V type="double" value="9.5262794413499882751"/>
     <V type="double" value="29.481522294281148788"/>
     <V type="double" value="0"/>
    </Pos>
    <Normal>
     <V type="double" value="0"/>
     <V type="double" value="0"/>
     <V type="double" value="1"/>
    </Normal>
   </Vertex2>
   <Vertex2 ref_type="Vertex" ref_id="562">
    <Pos>
     <V type="double" value="8.7348186503689539961"/>
     <V type="double" value="29.110696190910999803"/>
     <V type="double" value="0"/>
    </Pos>
    <Normal>
     <V type="double" value="0"/>
     <V type="double" value="0"/>
     <V type="double" value="1"/>
    </Normal>
   </Vertex2>
   <Vertex2 ref_type="Vertex" ref_id="563">
    <Pos>
     <V type="double" value="18.287989819335045638"/>
     <V type="double" value="26.458465853591622619"/>
     <V type="double" value="0"/>
    </Pos>
    <Normal>
     <V type="double" value="0"/>
     <V type="double" value="0"/>
     <V type="double" value="1"/>
    </Normal>
   </Vertex2>
   <Vertex2 ref_type="Vertex" ref_id="564">
    <Pos>
     <V type="double" value="18.784051747018981615"/>
     <V type="double" value="26.145041111832185265"/>
     <V type="double" value="0"/>
    </Pos>
    <Normal>
     <V type="double" value="0"/>
     <V type="double" value="0"/>
     <V type="double" value="1"/>
    </Normal>
   </Vertex2>
   <Vertex2 ref_type="Vertex" ref_id="565">
    <Pos>
     <V type="double" value="20.095624218014958018"/>
     <V type="double" value="20.345670569667351657"/>
     <V type="double" value="0"/>
    </Pos>
    <Normal>
     <V type="double" value="0"/>
     <V type="double" value="0"/>
     <V type="double" value="1"/>
    </Normal>
   </Vertex2>
   <Vertex2 ref_type="Vertex" ref_id="566">
    <Pos>
     <V type="double" value="22.279799803782957213"/>
     <V type="double" value="22.020707983790494211"/>
     <V type="double" value="0"/>
    </Pos>
    <Normal>
     <V type="double" value="0"/>
     <V type="double" value="0"/>
     <V type="double" value="1"/>
    </Normal>
   </Vertex2>
   <Vertex2 ref_type="Vertex" ref_id="567">
    <Pos>
     <V type="double" value="23.312659640502630509"/>
     <V type="double" value="21.608479729211271803"/>
     <V type="double" value="0"/>
    </Pos>
    <Normal>
     <V type="double" value="0"/>
     <V type="double" value="0"/>
     <V type="double" value="1"/>
    </Normal>
   </Vertex2>
   <Vertex2 ref_type="Vertex" ref_id="568">
    <Pos>
     <V type="double" value="24.078848521283031658"/>
     <V type="double" value="22.166756364795229928"/>
     <V type="double" value="0"/>
    </Pos>
    <Normal>
     <V type="double" value="0"/>
     <V type="double" value="0"/>
     <V type="double" value="1"/>
    </Normal>
   </Vertex2>
   <Vertex2 ref_type="Vertex" ref_id="569">
    <Pos>
     <V type="double" value="28.429714194094454882"/>
     <V type="double" value="20.384128810368881801"/>
     <V type="double" value="0"/>
    </Pos>
    <Normal>
     <V type="double" value="0"/>
     <V type="double" value="0"/>
     <V type="double" value="1"/>
    </Normal>
   </Vertex2>
   <Vertex2 ref_type="Vertex" ref_id="570">
    <Pos>
     <V type="double" value="29.469021773967853051"/>
     <V type="double" value="19.917754297207409309"/>
     <V type="double" value="0"/>
    </Pos>
    <Normal>
     <V type="double" value="0"/>
     <V type="double" value="0"/>
     <V type="double" value="1"/>
    </Normal>
   </Vertex2>
   <Vertex2 ref_type="Vertex" ref_id="571">
    <Pos>
     <V type="double" value="28.802910851483183308"/>
     <V type="double" value="21.610812146154334101"/>
     <V type="double" value="0"/>
    </Pos>
    <Normal>
     <V type="double" value="0"/>
     <V type="double" value="0"/>
     <V type="double" value="1"/>
    </Normal>
   </Vertex2>
   <Vertex2 ref_type="Vertex" ref_id="572">
    <Pos>
     <V type="double" value="29.334753025215192679"/>
     <V type="double" value="21.794331052699593698"/>
     <V type="double" value="0"/>
    </Pos>
    <Normal>
     <V type="double" value="0"/>
     <V type="double" value="0"/>
     <V type="double" value="1"/>
    </Normal>
   </Vertex2>
   <Vertex2 ref_type="Vertex" ref_id="573">
    <Pos>
     <V type="double" value="30.386165219221041411"/>
     <V type="double" value="20.5558328466513629"/>
     <V type="double" value="0"/>
    </Pos>
    <Normal>
     <V type="double" value="0"/>
     <V type="double" value="0"/>
     <V type="double" value="1"/>
    </Normal>
   </Vertex2>
   <Vertex2 ref_type="Vertex" ref_id="574">
    <Pos>
     <V type="double" value="30.283308017367755127"/>
     <V type="double" value="21.369041284674626269"/>
     <V type="double" value="0"/>
    </Pos>
    <Normal>
     <V type="double" value="0"/>
     <V type="double" value="0"/>
     <V type="double" value="1"/>
    </Normal>
   </Vertex2>
   <Vertex2 ref_type="Vertex" ref_id="575">
    <Pos>
     <V type="double" value="29.348163495790114297"/>
     <V type="double" value="28.046088965207392363"/>
     <V type="double" value="0"/>
    </Pos>
    <Normal>
     <V type="double" value="0"/>
     <V type="double" value="0"/>
     <V type="double" value="1"/>
    </Normal>
   </Vertex2>
   <Vertex2 ref_type="Vertex" ref_id="576">
    <Pos>
     <V type="double" value="30.134125546538193419"/>
     <V type="double" value="27.450583686000452843"/>
     <V type="double" value="0"/>
    </Pos>
    <Normal>
     <V type="double" value="0"/>
     <V type="double" value="0"/>
     <V type="double" value="1"/>
    </Normal>
   </Vertex2>
   <Vertex2 ref_type="Vertex" ref_id="577">
    <Pos>
     <V type="double" value="15.6575295853209564"/>
     <V type="double" value="22.983174876211531767"/>
     <V type="double" value="0"/>
    </Pos>
    <Normal>
     <V type="double" value="0"/>
     <V type="double" value="0"/>
     <V type="double" value="1"/>
    </Normal>
   </Vertex2>
   <Vertex2 ref_type="Vertex" ref_id="578">
    <Pos>
     <V type="double" value="16.239952719983669738"/>
     <V type="double" value="26.34213848148458581"/>
     <V type="double" value="0"/>
    </Pos>
    <Normal>
     <V type="double" value="0"/>
     <V type="double" value="0"/>
     <V type="double" value="1"/>
    </Normal>
   </Vertex2>
   <Vertex2 ref_type="Vertex" ref_id="579">
    <Pos>
     <V type="double" value="15.721065771078091444"/>
     <V type="double" value="26.130803274306124706"/>
     <V type="double" value="0"/>
    </Pos>
    <Normal>
     <V type="double" value="0"/>
     <V type="double" value="0"/>
     <V type="double" value="1"/>
    </Normal>
   </Vertex2>
   <Vertex2 ref_type="Vertex" ref_id="580">
    <Pos>
     <V type="double" value="17.232186656049186979"/>
     <V type="double" value="25.922798658030330898"/>
     <V type="double" value="0"/>
    </Pos>
    <Normal>
     <V type="double" value="0"/>
     <V type="double" value="0"/>
     <V type="double" value="1"/>
    </Normal>
   </Vertex2>
   <Vertex2 ref_type="Vertex" ref_id="581">
    <Pos>
     <V type="double" value="17.266225285300361492"/>
     <V type="double" value="24.980125263738905517"/>
     <V type="double" value="0"/>
    </Pos>
    <Normal>
     <V type="double" value="0"/>
     <V type="double" value="0"/>
     <V type="double" value="1"/>
    </Normal>
   </Vertex2>
   <Vertex2 ref_type="Vertex" ref_id="582">
    <Pos>
     <V type="double" value="16.280534273388607147"/>
     <V type="double" value="24.23270443145165487"/>
     <V type="double" value="0"/>
    </Pos>
    <Normal>
     <V type="double" value="0"/>
     <V type="double" value="0"/>
     <V type="double" value="1"/>
    </Normal>
   </Vertex2>
   <Vertex2 ref_type="Vertex" ref_id="583">
    <Pos>
     <V type="double" value="15.398030089760386119"/>
     <V type="double" value="25.104355653201764653"/>
     <V type="double" value="0"/>
    </Pos>
    <Normal>
     <V type="double" value="0"/>
     <V type="double" value="0"/>
     <V type="double" value="1"/>
    </Normal>
   </Vertex2>
   <Vertex2 ref_type="Vertex" ref_id="584">
    <Pos>
     <V type="double" value="11.258330248461332346"/>
     <V type="double" value="29.510733101346655616"/>
     <V type="double" value="0"/>
    </Pos>
    <Normal>
     <V type="double" value="0"/>
     <V type="double" value="0"/>
     <V type="double" value="1"/>
    </Normal>
   </Vertex2>
   <Vertex2 ref_type="Vertex" ref_id="585">
    <Pos>
     <V type="double" value="12.200474461346678012"/>
     <V type="double" value="29.065130840735950102"/>
     <V type="double" value="0"/>
    </Pos>
    <Normal>
     <V type="double" value="0"/>
     <V type="double" value="0"/>
     <V type="double" value="1"/>
    </Normal>
   </Vertex2>
   <Vertex2 ref_type="Vertex" ref_id="586">
    <Pos>
     <V type="double" value="12.99038105687384359"/>
     <V type="double" value="29.685752408064427499"/>
     <V type="double" value="0"/>
    </Pos>
    <Normal>
     <V type="double" value="0"/>
     <V type="double" value="0"/>
     <V type="double" value="1"/>
    </Normal>
   </Vertex2>
   <Vertex2 ref_type="Vertex" ref_id="587">
    <Pos>
     <V type="double" value="10.263014856923616591"/>
     <V type="double" value="1.9326343637771024042"/>
     <V type="double" value="0"/>
    </Pos>
    <Normal>
     <V type="double" value="0"/>
     <V type="double" value="0"/>
     <V type="double" value="1"/>
    </Normal>
   </Vertex2>
   <Vertex2 ref_type="Vertex" ref_id="588">
    <Pos>
     <V type="double" value="10.380131853046558277"/>
     <V type="double" value="1.2110130316985965315"/>
     <V type="double" value="0"/>
    </Pos>
    <Normal>
     <V type="double" value="0"/>
     <V type="double" value="0"/>
     <V type="double" value="1"/>
    </Normal>
   </Vertex2>
   <Vertex2 ref_type="Vertex" ref_id="589">
    <Pos>
     <V type="double" value="1.799028592386917369"/>
     <V type="double" value="7.0456348537869972759"/>
     <V type="double" value="0"/>
    </Pos>
    <Normal>
     <V type="double" value="0"/>
     <V type="double" value="0"/>
     <V type="double" value="1"/>
    </Normal>
   </Vertex2>
   <Vertex2 ref_type="Vertex" ref_id="590">
    <Pos>
     <V type="double" value="1.6153075132846148598"/>
     <V type="double" value="5.1316427099048178562"/>
     <V type="double" value="0"/>
    </Pos>
    <Normal>
     <V type="double" value="0"/>
     <V type="double" value="0"/>
     <V type="double" value="1"/>
    </Normal>
   </Vertex2>
   <Vertex2 ref_type="Vertex" ref_id="591">
    <Pos>
     <V type="double" value="2.7033668563085444525"/>
     <V type="double" value="5.4803799776685790945"/>
     <V type="double" value="0"/>
    </Pos>
    <Normal>
     <V type="double" value="0"/>
     <V type="double" value="0"/>
     <V type="double" value="1"/>
    </Normal>
   </Vertex2>
   <Vertex2 ref_type="Vertex" ref_id="592">
    <Pos>
     <V type="double" value="2.7529181345384450275"/>
     <V type="double" value="6.4126815211639760506"/>
     <V type="double" value="0"/>
    </Pos>
    <Normal>
     <V type="double" value="0"/>
     <V type="double" value="0"/>
     <V type="double" value="1"/>
    </Normal>
   </Vertex2>
   <Vertex2 ref_type="Vertex" ref_id="593">
    <Pos>
     <V type="double" value="0.73425572574574826668"/>
     <V type="double" value="5.885970975964692542"/>
     <V type="double" value="0"/>
    </Pos>
    <Normal>
     <V type="double" value="0"/>
     <V type="double" value="0"/>
     <V type="double" value="1"/>
    </Normal>
   </Vertex2>
   <Vertex2 ref_type="Vertex" ref_id="594">
    <Pos>
     <V type="double" value="0.77277889763042195703"/>
     <V type="double" value="6.3149720521781018689"/>
     <V type="double" value="0"/>
    </Pos>
    <Normal>
     <V type="double" value="0"/>
     <V type="double" value="0"/>
     <V type="double" value="1"/>
    </Normal>
   </Vertex2>
   <Vertex2 ref_type="Vertex" ref_id="595">
    <Pos>
     <V type="double" value="-0.89553562312525447631"/>
     <V type="double" value="9.5170377320213113137"/>
     <V type="double" value="0"/>
    </Pos>
    <Normal>
     <V type="double" value="0"/>
     <V type="double" value="0"/>
     <V type="double" value="1"/>
    </Normal>
   </Vertex2>
   <Vertex2 ref_type="Vertex" ref_id="596">
    <Pos>
     <V type="double" value="6.2558572068653450771"/>
     <V type="double" value="0.5671172658778946829"/>
     <V type="double" value="0"/>
    </Pos>
    <Normal>
     <V type="double" value="0"/>
     <V type="double" value="0"/>
     <V type="double" value="1"/>
    </Normal>
   </Vertex2>
   <Vertex2 ref_type="Vertex" ref_id="597">
    <Pos>
     <V type="double" value="5.1961524224658033333"/>
     <V type="double" value="-0.83263572408163055716"/>
     <V type="double" value="0"/>
    </Pos>
    <Normal>
     <V type="double" value="0"/>
     <V type="double" value="0"/>
     <V type="double" value="1"/>
    </Normal>
   </Vertex2>
   <Vertex2 ref_type="Vertex" ref_id="598">
    <Pos>
     <V type="double" value="34.727842350797985205"/>
     <V type="double" value="7.7903462607771176707"/>
     <V type="double" value="0"/>
    </Pos>
    <Normal>
     <V type="double" value="0"/>
     <V type="double" value="0"/>
     <V type="double" value="0"/>
    </Normal>
   </Vertex2>
   <Vertex2 ref_type="Vertex" ref_id="599">
    <Pos>
     <V type="double" value="6.2377908866601812221"/>
     <V type="double" value="-0.45094114415197328327"/>
     <V type="double" value="0"/>
    </Pos>
    <Normal>
     <V type="double" value="0"/>
     <V type="double" value="0"/>
     <V type="double" value="1"/>
    </Normal>
   </Vertex2>
   <Vertex2 ref_type="Vertex" ref_id="600">
    <Pos>
     <V type="double" value="6.9282032305283465234"/>
     <V type="double" value="-0.85997520258582615948"/>
     <V type="double" value="0"/>
    </Pos>
    <Normal>
     <V type="double" value="0"/>
     <V type="double" value="0"/>
     <V type="double" value="1"/>
    </Normal>
   </Vertex2>
   <Vertex2 ref_type="Vertex" ref_id="601">
    <Pos>
     <V type="double" value="34.540628532444230814"/>
     <V type="double" value="8.1664864066945668242"/>
     <V type="double" value="0"/>
    </Pos>
    <Normal>
     <V type="double" value="0"/>
     <V type="double" value="0"/>
     <V type="double" value="0"/>
    </Normal>
   </Vertex2>
   <Vertex2 ref_type="Vertex" ref_id="602">
    <Pos>
     <V type="double" value="11.274002159542632739"/>
     <V type="double" value="0.67628427986274042283"/>
     <V type="double" value="0"/>
    </Pos>
    <Normal>
     <V type="double" value="0"/>
     <V type="double" value="0"/>
     <V type="double" value="1"/>
    </Normal>
   </Vertex2>
   <Vertex2 ref_type="Vertex" ref_id="603">
    <Pos>
     <V type="double" value="11.132453984966026894"/>
     <V type="double" value="2.6033986370507982144"/>
     <V type="double" value="0"/>
    </Pos>
    <Normal>
     <V type="double" value="0"/>
     <V type="double" value="0"/>
     <V type="double" value="1"/>
    </Normal>
   </Vertex2>
   <Vertex2 ref_type="Vertex" ref_id="604">
    <Pos>
     <V type="double" value="4.353105350208815949"/>
     <V type="double" value="6.7157348131082565956"/>
     <V type="double" value="0"/>
    </Pos>
    <Normal>
     <V type="double" value="0"/>
     <V type="double" value="0"/>
     <V type="double" value="1"/>
    </Normal>
   </Vertex2>
   <Vertex2 ref_type="Vertex" ref_id="605">
    <Pos>
     <V type="double" value="0.93983637191730629024"/>
     <V type="double" value="11.351533015552487171"/>
     <V type="double" value="0"/>
    </Pos>
    <Normal>
     <V type="double" value="0"/>
     <V type="double" value="0"/>
     <V type="double" value="1"/>
    </Normal>
   </Vertex2>
   <Vertex2 ref_type="Vertex" ref_id="606">
    <Pos>
     <V type="double" value="0.88645611760179410243"/>
     <V type="double" value="12.227167649083206413"/>
     <V type="double" value="0"/>
    </Pos>
    <Normal>
     <V type="double" value="0"/>
     <V type="double" value="0"/>
     <V type="double" value="1"/>
    </Normal>
   </Vertex2>
   <Vertex2 ref_type="Vertex" ref_id="607">
    <Pos>
     <V type="double" value="-0.024702453413316921571"/>
     <V type="double" value="10.826723288745158769"/>
     <V type="double" value="0"/>
    </Pos>
    <Normal>
     <V type="double" value="0"/>
     <V type="double" value="0"/>
     <V type="double" value="1"/>
    </Normal>
   </Vertex2>
   <Vertex2 ref_type="Vertex" ref_id="608">
    <Pos>
     <V type="double" value="-0.98095708415894034005"/>
     <V type="double" value="11.433644163388519743"/>
     <V type="double" value="0"/>
    </Pos>
    <Normal>
     <V type="double" value="0"/>
     <V type="double" value="0"/>
     <V type="double" value="1"/>
    </Normal>
   </Vertex2>
   <Vertex2 ref_type="Vertex" ref_id="609">
    <Pos>
     <V type="double" value="-0.80945026225899763261"/>
     <V type="double" value="12.467336326437216343"/>
     <V type="double" value="0"/>
    </Pos>
    <Normal>
     <V type="double" value="0"/>
     <V type="double" value="0"/>
     <V type="double" value="1"/>
    </Normal>
   </Vertex2>
   <Vertex2 ref_type="Vertex" ref_id="610">
    <Pos>
     <V type="double" value="-0.039733165174270355935"/>
     <V type="double" value="12.805464343587388498"/>
     <V type="double" value="0"/>
    </Pos>
    <Normal>
     <V type="double" value="0"/>
     <V type="double" value="0"/>
     <V type="double" value="1"/>
    </Normal>
   </Vertex2>
   <Vertex2 ref_type="Vertex" ref_id="611">
    <Pos>
     <V type="double" value="6.0919208587008366607"/>
     <V type="double" value="20.809254463694969672"/>
     <V type="double" value="0"/>
    </Pos>
    <Normal>
     <V type="double" value="0"/>
     <V type="double" value="0"/>
     <V type="double" value="1"/>
    </Normal>
   </Vertex2>
   <Vertex2 ref_type="Vertex" ref_id="612">
    <Pos>
     <V type="double" value="6.1161134139116368758"/>
     <V type="double" value="18.703319635366593587"/>
     <V type="double" value="0"/>
    </Pos>
    <Normal>
     <V type="double" value="0"/>
     <V type="double" value="0"/>
     <V type="double" value="1"/>
    </Normal>
   </Vertex2>
   <Vertex2 ref_type="Vertex" ref_id="613">
    <Pos>
     <V type="double" value="4.0043540483785493578"/>
     <V type="double" value="20.467264228556317107"/>
     <V type="double" value="0"/>
    </Pos>
    <Normal>
     <V type="double" value="0"/>
     <V type="double" value="0"/>
     <V type="double" value="1"/>
    </Normal>
   </Vertex2>
   <Vertex2 ref_type="Vertex" ref_id="614">
    <Pos>
     <V type="double" value="4.4622277748207421766"/>
     <V type="double" value="18.535160721339991596"/>
     <V type="double" value="0"/>
    </Pos>
    <Normal>
     <V type="double" value="0"/>
     <V type="double" value="0"/>
     <V type="double" value="1"/>
    </Normal>
   </Vertex2>
   <Vertex2 ref_type="Vertex" ref_id="615">
    <Pos>
     <V type="double" value="26.584921250005347559"/>
     <V type="double" value="8.4809975475746259832"/>
     <V type="double" value="0"/>
    </Pos>
    <Normal>
     <V type="double" value="0"/>
     <V type="double" value="0"/>
     <V type="double" value="1"/>
    </Normal>
   </Vertex2>
   <Vertex2 ref_type="Vertex" ref_id="616">
    <Pos>
     <V type="double" value="27.897785639375605626"/>
     <V type="double" value="8.1541822563134012114"/>
     <V type="double" value="0"/>
    </Pos>
    <Normal>
     <V type="double" value="0"/>
     <V type="double" value="0"/>
     <V type="double" value="1"/>
    </Normal>
   </Vertex2>
   <Vertex2 ref_type="Vertex" ref_id="617">
    <Pos>
     <V type="double" value="28.386524785200020204"/>
     <V type="double" value="8.4764679548831285416"/>
     <V type="double" value="0"/>
    </Pos>
    <Normal>
     <V type="double" value="0"/>
     <V type="double" value="0"/>
     <V type="double" value="1"/>
    </Normal>
   </Vertex2>
   <Vertex2 ref_type="Vertex" ref_id="618">
    <Pos>
     <V type="double" value="27.019209770881296606"/>
     <V type="double" value="6.5952553691908439859"/>
     <V type="double" value="0"/>
    </Pos>
    <Normal>
     <V type="double" value="0"/>
     <V type="double" value="0"/>
     <V type="double" value="1"/>
    </Normal>
   </Vertex2>
   <Vertex2 ref_type="Vertex" ref_id="619">
    <Pos>
     <V type="double" value="26.701161703841929551"/>
     <V type="double" value="5.5842960906603638094"/>
     <V type="double" value="0"/>
    </Pos>
    <Normal>
     <V type="double" value="0"/>
     <V type="double" value="0"/>
     <V type="double" value="1"/>
    </Normal>
   </Vertex2>
   <Vertex2 ref_type="Vertex" ref_id="620">
    <Pos>
     <V type="double" value="25.909979478712656942"/>
     <V type="double" value="5.1604728784815216969"/>
     <V type="double" value="0"/>
    </Pos>
    <Normal>
     <V type="double" value="0"/>
     <V type="double" value="0"/>
     <V type="double" value="1"/>
    </Normal>
   </Vertex2>
   <Vertex2 ref_type="Vertex" ref_id="621">
    <Pos>
     <V type="double" value="25.22146870769815763"/>
     <V type="double" value="5.5018034721110726792"/>
     <V type="double" value="0"/>
    </Pos>
    <Normal>
     <V type="double" value="0"/>
     <V type="double" value="0"/>
     <V type="double" value="1"/>
    </Normal>
   </Vertex2>
   <Vertex2 ref_type="Vertex" ref_id="622">
    <Pos>
     <V type="double" value="32.886013800598760781"/>
     <V type="double" value="13.910755023512885842"/>
     <V type="double" value="0"/>
    </Pos>
    <Normal>
     <V type="double" value="0"/>
     <V type="double" value="0"/>
     <V type="double" value="1"/>
    </Normal>
   </Vertex2>
   <Vertex2 ref_type="Vertex" ref_id="623">
    <Pos>
     <V type="double" value="32.813965316799034611"/>
     <V type="double" value="13.051025254265059772"/>
     <V type="double" value="0"/>
    </Pos>
    <Normal>
     <V type="double" value="0"/>
     <V type="double" value="0"/>
     <V type="double" value="1"/>
    </Normal>
   </Vertex2>
   <Vertex2 ref_type="Vertex" ref_id="624">
    <Pos>
     <V type="double" value="32.195492203132332065"/>
     <V type="double" value="12.633690606563295233"/>
     <V type="double" value="0"/>
    </Pos>
    <Normal>
     <V type="double" value="0"/>
     <V type="double" value="0"/>
     <V type="double" value="1"/>
    </Normal>
   </Vertex2>
   <Vertex2 ref_type="Vertex" ref_id="625">
    <Pos>
     <V type="double" value="31.983613796813198604"/>
     <V type="double" value="14.536945266261733778"/>
     <V type="double" value="0"/>
    </Pos>
    <Normal>
     <V type="double" value="0"/>
     <V type="double" value="0"/>
     <V type="double" value="1"/>
    </Normal>
   </Vertex2>
   <Vertex2 ref_type="Vertex" ref_id="626">
    <Pos>
     <V type="double" value="10.39112129316589872"/>
     <V type="double" value="28.898465955267504057"/>
     <V type="double" value="0"/>
    </Pos>
    <Normal>
     <V type="double" value="0"/>
     <V type="double" value="0"/>
     <V type="double" value="1"/>
    </Normal>
   </Vertex2>
   <Vertex2 ref_type="Vertex" ref_id="627">
    <Pos>
     <V type="double" value="10.407481958591796811"/>
     <V type="double" value="28.176122266118603932"/>
     <V type="double" value="0"/>
    </Pos>
    <Normal>
     <V type="double" value="0"/>
     <V type="double" value="0"/>
     <V type="double" value="1"/>
    </Normal>
   </Vertex2>
   <Vertex2 ref_type="Vertex" ref_id="628">
    <Pos>
     <V type="double" value="13.054338800929945918"/>
     <V type="double" value="26.714295326363295402"/>
     <V type="double" value="0"/>
    </Pos>
    <Normal>
     <V type="double" value="0"/>
     <V type="double" value="0"/>
     <V type="double" value="1"/>
    </Normal>
   </Vertex2>
   <Vertex2 ref_type="Vertex" ref_id="629">
    <Pos>
     <V type="double" value="13.200979969666994052"/>
     <V type="double" value="27.578538893343925054"/>
     <V type="double" value="0"/>
    </Pos>
    <Normal>
     <V type="double" value="0"/>
     <V type="double" value="0"/>
     <V type="double" value="1"/>
    </Normal>
   </Vertex2>
   <Vertex2 ref_type="Vertex" ref_id="630">
    <Pos>
     <V type="double" value="12.333707984268908575"/>
     <V type="double" value="28.139287889482567095"/>
     <V type="double" value="0"/>
    </Pos>
    <Normal>
     <V type="double" value="0"/>
     <V type="double" value="0"/>
     <V type="double" value="1"/>
    </Normal>
   </Vertex2>
   <Vertex2 ref_type="Vertex" ref_id="631">
    <Pos>
     <V type="double" value="11.310886387094019057"/>
     <V type="double" value="27.651253775589005102"/>
     <V type="double" value="0"/>
    </Pos>
    <Normal>
     <V type="double" value="0"/>
     <V type="double" value="0"/>
     <V type="double" value="1"/>
    </Normal>
   </Vertex2>
   <Vertex2 ref_type="Vertex" ref_id="632">
    <Pos>
     <V type="double" value="10.239428363208688211"/>
     <V type="double" value="26.066686744969182143"/>
     <V type="double" value="0"/>
    </Pos>
    <Normal>
     <V type="double" value="0"/>
     <V type="double" value="0"/>
     <V type="double" value="1"/>
    </Normal>
   </Vertex2>
   <Vertex2 ref_type="Vertex" ref_id="633">
    <Pos>
     <V type="double" value="11.381087828243162008"/>
     <V type="double" value="26.326186001360472488"/>
     <V type="double" value="0"/>
    </Pos>
    <Normal>
     <V type="double" value="0"/>
     <V type="double" value="0"/>
     <V type="double" value="1"/>
    </Normal>
   </Vertex2>
   <Vertex2 ref_type="Vertex" ref_id="634">
    <Pos>
     <V type="double" value="11.915957924358908215"/>
     <V type="double" value="26.032521651269728835"/>
     <V type="double" value="0"/>
    </Pos>
    <Normal>
     <V type="double" value="0"/>
     <V type="double" value="0"/>
     <V type="double" value="1"/>
    </Normal>
   </Vertex2>
   <Vertex2 ref_type="Vertex" ref_id="635">
    <Pos>
     <V type="double" value="0.99082256535959534194"/>
     <V type="double" value="21.60782367882217514"/>
     <V type="double" value="0"/>
    </Pos>
    <Normal>
     <V type="double" value="0"/>
     <V type="double" value="0"/>
     <V type="double" value="1"/>
    </Normal>
   </Vertex2>
   <Vertex2 ref_type="Vertex" ref_id="636">
    <Pos>
     <V type="double" value="1.73546511954221927"/>
     <V type="double" value="21.93280584118675236"/>
     <V type="double" value="0"/>
    </Pos>
    <Normal>
     <V type="double" value="0"/>
     <V type="double" value="0"/>
     <V type="double" value="1"/>
    </Normal>
   </Vertex2>
   <Vertex2 ref_type="Vertex" ref_id="637">
    <Pos>
     <V type="double" value="26.14924856039489498"/>
     <V type="double" value="22.001339414505505232"/>
     <V type="double" value="0"/>
    </Pos>
    <Normal>
     <V type="double" value="0"/>
     <V type="double" value="0"/>
     <V type="double" value="1"/>
    </Normal>
   </Vertex2>
   <Vertex2 ref_type="Vertex" ref_id="638">
    <Pos>
     <V type="double" value="26.77286625755232663"/>
     <V type="double" value="21.556311706405402617"/>
     <V type="double" value="0"/>
    </Pos>
    <Normal>
     <V type="double" value="0"/>
     <V type="double" value="0"/>
     <V type="double" value="1"/>
    </Normal>
   </Vertex2>
   <Vertex2 ref_type="Vertex" ref_id="639">
    <Pos>
     <V type="double" value="25.059567994192253337"/>
     <V type="double" value="21.60047138900971575"/>
     <V type="double" value="0"/>
    </Pos>
    <Normal>
     <V type="double" value="0"/>
     <V type="double" value="0"/>
     <V type="double" value="1"/>
    </Normal>
   </Vertex2>
   <Vertex2 ref_type="Vertex" ref_id="640">
    <Pos>
     <V type="double" value="24.961617814416769079"/>
     <V type="double" value="20.348534824721966174"/>
     <V type="double" value="0"/>
    </Pos>
    <Normal>
     <V type="double" value="0"/>
     <V type="double" value="0"/>
     <V type="double" value="1"/>
    </Normal>
   </Vertex2>
   <Vertex2 ref_type="Vertex" ref_id="641">
    <Pos>
     <V type="double" value="22.542331143987944131"/>
     <V type="double" value="19.24740133408901599"/>
     <V type="double" value="0"/>
    </Pos>
    <Normal>
     <V type="double" value="0"/>
     <V type="double" value="0"/>
     <V type="double" value="1"/>
    </Normal>
   </Vertex2>
   <Vertex2 ref_type="Vertex" ref_id="642">
    <Pos>
     <V type="double" value="22.416681622628967574"/>
     <V type="double" value="19.859046718583289959"/>
     <V type="double" value="0"/>
    </Pos>
    <Normal>
     <V type="double" value="0"/>
     <V type="double" value="0"/>
     <V type="double" value="1"/>
    </Normal>
   </Vertex2>
   <Vertex2 ref_type="Vertex" ref_id="643">
    <Pos>
     <V type="double" value="23.370482191898716451"/>
     <V type="double" value="20.765782589720124918"/>
     <V type="double" value="0"/>
    </Pos>
    <Normal>
     <V type="double" value="0"/>
     <V type="double" value="0"/>
     <V type="double" value="1"/>
    </Normal>
   </Vertex2>
   <Vertex2 ref_type="Vertex" ref_id="644">
    <Pos>
     <V type="double" value="24.500125558505157386"/>
     <V type="double" value="20.048531143299708646"/>
     <V type="double" value="0"/>
    </Pos>
    <Normal>
     <V type="double" value="0"/>
     <V type="double" value="0"/>
     <V type="double" value="1"/>
    </Normal>
   </Vertex2>
   <Vertex2 ref_type="Vertex" ref_id="645">
    <Pos>
     <V type="double" value="23.673235892733050179"/>
     <V type="double" value="18.691821019241515955"/>
     <V type="double" value="0"/>
    </Pos>
    <Normal>
     <V type="double" value="0"/>
     <V type="double" value="0"/>
     <V type="double" value="1"/>
    </Normal>
   </Vertex2>
   <Vertex2 ref_type="Vertex" ref_id="646">
    <Pos>
     <V type="double" value="24.325260317788682585"/>
     <V type="double" value="19.031924384278660511"/>
     <V type="double" value="0"/>
    </Pos>
    <Normal>
     <V type="double" value="0"/>
     <V type="double" value="0"/>
     <V type="double" value="1"/>
    </Normal>
   </Vertex2>
   <Vertex2 ref_type="Vertex" ref_id="647">
    <Pos>
     <V type="double" value="22.210182520968725584"/>
     <V type="double" value="23.088410031750509432"/>
     <V type="double" value="0"/>
    </Pos>
    <Normal>
     <V type="double" value="0"/>
     <V type="double" value="0"/>
     <V type="double" value="1"/>
    </Normal>
   </Vertex2>
   <Vertex2 ref_type="Vertex" ref_id="648">
    <Pos>
     <V type="double" value="23.504013500197917352"/>
     <V type="double" value="8.5325606499290103102"/>
     <V type="double" value="0"/>
    </Pos>
    <Normal>
     <V type="double" value="0"/>
     <V type="double" value="0"/>
     <V type="double" value="1"/>
    </Normal>
   </Vertex2>
   <Vertex2 ref_type="Vertex" ref_id="649">
    <Pos>
     <V type="double" value="22.387619798119967385"/>
     <V type="double" value="7.9070385197860808546"/>
     <V type="double" value="0"/>
    </Pos>
    <Normal>
     <V type="double" value="0"/>
     <V type="double" value="0"/>
     <V type="double" value="1"/>
    </Normal>
   </Vertex2>
   <Vertex2 ref_type="Vertex" ref_id="650">
    <Pos>
     <V type="double" value="17.971194338764416187"/>
     <V type="double" value="9.5039573008380493491"/>
     <V type="double" value="0"/>
    </Pos>
    <Normal>
     <V type="double" value="0"/>
     <V type="double" value="0"/>
     <V type="double" value="1"/>
    </Normal>
   </Vertex2>
   <Vertex2 ref_type="Vertex" ref_id="651">
    <Pos>
     <V type="double" value="18.930460911447372752"/>
     <V type="double" value="10.132244077809101412"/>
     <V type="double" value="0"/>
    </Pos>
    <Normal>
     <V type="double" value="0"/>
     <V type="double" value="0"/>
     <V type="double" value="1"/>
    </Normal>
   </Vertex2>
   <Vertex2 ref_type="Vertex" ref_id="652">
    <Pos>
     <V type="double" value="4.4981996392413829966"/>
     <V type="double" value="23.522428268541425211"/>
     <V type="double" value="0"/>
    </Pos>
    <Normal>
     <V type="double" value="0"/>
     <V type="double" value="0"/>
     <V type="double" value="1"/>
    </Normal>
   </Vertex2>
   <Vertex2 ref_type="Vertex" ref_id="653">
    <Pos>
     <V type="double" value="3.5419868103332805553"/>
     <V type="double" value="22.783363859557251629"/>
     <V type="double" value="0"/>
    </Pos>
    <Normal>
     <V type="double" value="0"/>
     <V type="double" value="0"/>
     <V type="double" value="1"/>
    </Normal>
   </Vertex2>
   <Vertex2 ref_type="Vertex" ref_id="654">
    <Pos>
     <V type="double" value="2.4528571674290522431"/>
     <V type="double" value="23.496341626301411765"/>
     <V type="double" value="0"/>
    </Pos>
    <Normal>
     <V type="double" value="0"/>
     <V type="double" value="0"/>
     <V type="double" value="1"/>
    </Normal>
   </Vertex2>
   <Vertex2 ref_type="Vertex" ref_id="655">
    <Pos>
     <V type="double" value="6.2354695122500025661"/>
     <V type="double" value="27.411139607840222965"/>
     <V type="double" value="0"/>
    </Pos>
    <Normal>
     <V type="double" value="0"/>
     <V type="double" value="0"/>
     <V type="double" value="1"/>
    </Normal>
   </Vertex2>
   <Vertex2 ref_type="Vertex" ref_id="656">
    <Pos>
     <V type="double" value="6.1395155822562266223"/>
     <V type="double" value="26.538074798998565029"/>
     <V type="double" value="0"/>
    </Pos>
    <Normal>
     <V type="double" value="0"/>
     <V type="double" value="0"/>
     <V type="double" value="1"/>
    </Normal>
   </Vertex2>
   <Vertex2 ref_type="Vertex" ref_id="657">
    <Pos>
     <V type="double" value="5.1649440121825476169"/>
     <V type="double" value="28.058417506689195875"/>
     <V type="double" value="0"/>
    </Pos>
    <Normal>
     <V type="double" value="0"/>
     <V type="double" value="0"/>
     <V type="double" value="1"/>
    </Normal>
   </Vertex2>
   <Vertex2 ref_type="Vertex" ref_id="658">
    <Pos>
     <V type="double" value="4.3969223092803311204"/>
     <V type="double" value="27.561879781192544669"/>
     <V type="double" value="0"/>
    </Pos>
    <Normal>
     <V type="double" value="0"/>
     <V type="double" value="0"/>
     <V type="double" value="1"/>
    </Normal>
   </Vertex2>
   <Vertex2 ref_type="Vertex" ref_id="659">
    <Pos>
     <V type="double" value="5.0857121797509234895"/>
     <V type="double" value="26.000719122752407486"/>
     <V type="double" value="0"/>
    </Pos>
    <Normal>
     <V type="double" value="0"/>
     <V type="double" value="0"/>
     <V type="double" value="1"/>
    </Normal>
   </Vertex2>
   <Vertex2 ref_type="Vertex" ref_id="660">
    <Pos>
     <V type="double" value="4.4021956373573569721"/>
     <V type="double" value="26.596424802724328629"/>
     <V type="double" value="0"/>
    </Pos>
    <Normal>
     <V type="double" value="0"/>
     <V type="double" value="0"/>
     <V type="double" value="1"/>
    </Normal>
   </Vertex2>
   <Vertex2 ref_type="Vertex" ref_id="661">
    <Pos>
     <V type="double" value="2.6391584590300949387"/>
     <V type="double" value="27.26042395837391652"/>
     <V type="double" value="0"/>
    </Pos>
    <Normal>
     <V type="double" value="0"/>
     <V type="double" value="0"/>
     <V type="double" value="1"/>
    </Normal>
   </Vertex2>
   <Vertex2 ref_type="Vertex" ref_id="662">
    <Pos>
     <V type="double" value="3.3171514819005949448"/>
     <V type="double" value="27.952765347992155398"/>
     <V type="double" value="0"/>
    </Pos>
    <Normal>
     <V type="double" value="0"/>
     <V type="double" value="0"/>
     <V type="double" value="1"/>
    </Normal>
   </Vertex2>
   <Vertex2 ref_type="Vertex" ref_id="663">
    <Pos>
     <V type="double" value="22.414692710841517709"/>
     <V type="double" value="7.1681733286283622064"/>
     <V type="double" value="0"/>
    </Pos>
    <Normal>
     <V type="double" value="0"/>
     <V type="double" value="0"/>
     <V type="double" value="1"/>
    </Normal>
   </Vertex2>
   <Vertex2 ref_type="Vertex" ref_id="664">
    <Pos>
     <V type="double" value="15.53374730466519793"/>
     <V type="double" value="10.184184118552471077"/>
     <V type="double" value="0"/>
    </Pos>
    <Normal>
     <V type="double" value="0"/>
     <V type="double" value="0"/>
     <V type="double" value="1"/>
    </Normal>
   </Vertex2>
   <Vertex2 ref_type="Vertex" ref_id="665">
    <Pos>
     <V type="double" value="16.228507785145932729"/>
     <V type="double" value="8.4534682688271409745"/>
     <V type="double" value="0"/>
    </Pos>
    <Normal>
     <V type="double" value="0"/>
     <V type="double" value="0"/>
     <V type="double" value="1"/>
    </Normal>
   </Vertex2>
   <Vertex2 ref_type="Vertex" ref_id="666">
    <Pos>
     <V type="double" value="16.388128366892786403"/>
     <V type="double" value="9.2711444410699836993"/>
     <V type="double" value="0"/>
    </Pos>
    <Normal>
     <V type="double" value="0"/>
     <V type="double" value="0"/>
     <V type="double" value="1"/>
    </Normal>
   </Vertex2>
   <Vertex2 ref_type="Vertex" ref_id="667">
    <Pos>
     <V type="double" value="18.885516780689130201"/>
     <V type="double" value="0.78656853229373446812"/>
     <V type="double" value="0"/>
    </Pos>
    <Normal>
     <V type="double" value="0"/>
     <V type="double" value="0"/>
     <V type="double" value="1"/>
    </Normal>
   </Vertex2>
   <Vertex2 ref_type="Vertex" ref_id="668">
    <Pos>
     <V type="double" value="19.945595818651941755"/>
     <V type="double" value="0.22325890500457076793"/>
     <V type="double" value="0"/>
    </Pos>
    <Normal>
     <V type="double" value="0"/>
     <V type="double" value="0"/>
     <V type="double" value="1"/>
    </Normal>
   </Vertex2>
   <Vertex2 ref_type="Vertex" ref_id="669">
    <Pos>
     <V type="double" value="21.706902980139407333"/>
     <V type="double" value="-0.44712035560045082505"/>
     <V type="double" value="0"/>
    </Pos>
    <Normal>
     <V type="double" value="0"/>
     <V type="double" value="0"/>
     <V type="double" value="1"/>
    </Normal>
   </Vertex2>
   <Vertex2 ref_type="Vertex" ref_id="670">
    <Pos>
     <V type="double" value="21.807784567627759742"/>
     <V type="double" value="0.81051989999437623613"/>
     <V type="double" value="0"/>
    </Pos>
    <Normal>
     <V type="double" value="0"/>
     <V type="double" value="0"/>
     <V type="double" value="1"/>
    </Normal>
   </Vertex2>
   <Vertex2 ref_type="Vertex" ref_id="671">
    <Pos>
     <V type="double" value="20.818061432030233959"/>
     <V type="double" value="1.224833615614360216"/>
     <V type="double" value="0"/>
    </Pos>
    <Normal>
     <V type="double" value="0"/>
     <V type="double" value="0"/>
     <V type="double" value="1"/>
    </Normal>
   </Vertex2>
   <Vertex2 ref_type="Vertex" ref_id="672">
    <Pos>
     <V type="double" value="32.73502165664528718"/>
     <V type="double" value="6.8544018146973657579"/>
     <V type="double" value="0"/>
    </Pos>
    <Normal>
     <V type="double" value="0"/>
     <V type="double" value="0"/>
     <V type="double" value="0"/>
    </Normal>
   </Vertex2>
   <Vertex2 ref_type="Vertex" ref_id="673">
    <Pos>
     <V type="double" value="14.038974322418781071"/>
     <V type="double" value="1.9042470315964588057"/>
     <V type="double" value="0"/>
    </Pos>
    <Normal>
     <V type="double" value="0"/>
     <V type="double" value="0"/>
     <V type="double" value="1"/>
    </Normal>
   </Vertex2>
   <Vertex2 ref_type="Vertex" ref_id="674">
    <Pos>
     <V type="double" value="13.871503030364031872"/>
     <V type="double" value="1.143369271816432553"/>
     <V type="double" value="0"/>
    </Pos>
    <Normal>
     <V type="double" value="0"/>
     <V type="double" value="0"/>
     <V type="double" value="1"/>
    </Normal>
   </Vertex2>
   <Vertex2 ref_type="Vertex" ref_id="675">
    <Pos>
     <V type="double" value="12.914755605439786734"/>
     <V type="double" value="2.7084459675688128399"/>
     <V type="double" value="0"/>
    </Pos>
    <Normal>
     <V type="double" value="0"/>
     <V type="double" value="0"/>
     <V type="double" value="1"/>
    </Normal>
   </Vertex2>
   <Vertex2 ref_type="Vertex" ref_id="676">
    <Pos>
     <V type="double" value="12.986869721161980351"/>
     <V type="double" value="0.68842194486164709488"/>
     <V type="double" value="0"/>
    </Pos>
    <Normal>
     <V type="double" value="0"/>
     <V type="double" value="0"/>
     <V type="double" value="1"/>
    </Normal>
   </Vertex2>
   <Vertex2 ref_type="Vertex" ref_id="677">
    <Pos>
     <V type="double" value="12.128987946771191631"/>
     <V type="double" value="2.0214453289789418022"/>
     <V type="double" value="0"/>
    </Pos>
    <Normal>
     <V type="double" value="0"/>
     <V type="double" value="0"/>
     <V type="double" value="1"/>
    </Normal>
   </Vertex2>
   <Vertex2 ref_type="Vertex" ref_id="678">
    <Pos>
     <V type="double" value="12.117648147839750195"/>
     <V type="double" value="1.0965542157179282157"/>
     <V type="double" value="0"/>
    </Pos>
    <Normal>
     <V type="double" value="0"/>
     <V type="double" value="0"/>
     <V type="double" value="1"/>
    </Normal>
   </Vertex2>
   <Vertex2 ref_type="Vertex" ref_id="679">
    <Pos>
     <V type="double" value="12.124355653166421831"/>
     <V type="double" value="-0.96618446501545818261"/>
     <V type="double" value="0"/>
    </Pos>
    <Normal>
     <V type="double" value="0"/>
     <V type="double" value="0"/>
     <V type="double" value="1"/>
    </Normal>
   </Vertex2>
   <Vertex2 ref_type="Vertex" ref_id="680">
    <Pos>
     <V type="double" value="12.983408896934278687"/>
     <V type="double" value="-0.50325601405396880317"/>
     <V type="double" value="0"/>
    </Pos>
    <Normal>
     <V type="double" value="0"/>
     <V type="double" value="0"/>
     <V type="double" value="1"/>
    </Normal>
   </Vertex2>
   <Vertex2 ref_type="Vertex" ref_id="681">
    <Pos>
     <V type="double" value="13.856406460201592168"/>
     <V type="double" value="-0.96910073765559689996"/>
     <V type="double" value="0"/>
    </Pos>
    <Normal>
     <V type="double" value="0"/>
     <V type="double" value="0"/>
     <V type="double" value="1"/>
    </Normal>
   </Vertex2>
   <Vertex2 ref_type="Vertex" ref_id="682">
    <Pos>
     <V type="double" value="15.827984823812622395"/>
     <V type="double" value="0.99435162489662276553"/>
     <V type="double" value="0"/>
    </Pos>
    <Normal>
     <V type="double" value="0"/>
     <V type="double" value="0"/>
     <V type="double" value="1"/>
    </Normal>
   </Vertex2>
   <Vertex2 ref_type="Vertex" ref_id="683">
    <Pos>
     <V type="double" value="16.505584973736898036"/>
     <V type="double" value="0.30308200088291181729"/>
     <V type="double" value="0"/>
    </Pos>
    <Normal>
     <V type="double" value="0"/>
     <V type="double" value="0"/>
     <V type="double" value="1"/>
    </Normal>
   </Vertex2>
   <Vertex2 ref_type="Vertex" ref_id="684">
    <Pos>
     <V type="double" value="11.310192793057812111"/>
     <V type="double" value="8.7744638213632608625"/>
     <V type="double" value="0"/>
    </Pos>
    <Normal>
     <V type="double" value="0"/>
     <V type="double" value="0"/>
     <V type="double" value="1"/>
    </Normal>
   </Vertex2>
   <Vertex2 ref_type="Vertex" ref_id="685">
    <Pos>
     <V type="double" value="10.362457979784204909"/>
     <V type="double" value="7.9774149667172560285"/>
     <V type="double" value="0"/>
    </Pos>
    <Normal>
     <V type="double" value="0"/>
     <V type="double" value="0"/>
     <V type="double" value="1"/>
    </Normal>
   </Vertex2>
   <Vertex2 ref_type="Vertex" ref_id="686">
    <Pos>
     <V type="double" value="15.638452558195377051"/>
     <V type="double" value="8.1060769713535734127"/>
     <V type="double" value="0"/>
    </Pos>
    <Normal>
     <V type="double" value="0"/>
     <V type="double" value="0"/>
     <V type="double" value="1"/>
    </Normal>
   </Vertex2>
   <Vertex2 ref_type="Vertex" ref_id="687">
    <Pos>
     <V type="double" value="8.0349068512948242926"/>
     <V type="double" value="6.5436090582568793295"/>
     <V type="double" value="0"/>
    </Pos>
    <Normal>
     <V type="double" value="0"/>
     <V type="double" value="0"/>
     <V type="double" value="1"/>
    </Normal>
   </Vertex2>
   <Vertex2 ref_type="Vertex" ref_id="688">
    <Pos>
     <V type="double" value="8.5737729997389191539"/>
     <V type="double" value="6.7976556393789451249"/>
     <V type="double" value="0"/>
    </Pos>
    <Normal>
     <V type="double" value="0"/>
     <V type="double" value="0"/>
     <V type="double" value="1"/>
    </Normal>
   </Vertex2>
   <Vertex2 ref_type="Vertex" ref_id="689">
    <Pos>
     <V type="double" value="11.382153889341987352"/>
     <V type="double" value="6.7199946016593381515"/>
     <V type="double" value="0"/>
    </Pos>
    <Normal>
     <V type="double" value="0"/>
     <V type="double" value="0"/>
     <V type="double" value="1"/>
    </Normal>
   </Vertex2>
   <Vertex2 ref_type="Vertex" ref_id="690">
    <Pos>
     <V type="double" value="10.540678841639628871"/>
     <V type="double" value="7.2380722828172192607"/>
     <V type="double" value="0"/>
    </Pos>
    <Normal>
     <V type="double" value="0"/>
     <V type="double" value="0"/>
[truncated: 7,871,303 more chars]
