# Supplementary material for: Formation of polarity convergences underlying shoot outgrowths
Source: eLife. 2016 Aug 1;5:e18165. doi: 10.7554/eLife.18165 (PMC4969039; doi:10.7554/eLife.18165)
Supplement: Source code 3. — DOI: http://dx.doi.org/10.7554/eLife.18165.031 [file elife-18165-code3.zip › Source code 3_Fig. 7C/lic.frag]

varying vec3 position;
varying vec3 vector;

uniform float scale;
uniform float texture_size;
uniform float dl;
uniform int sampleNumber;
uniform float min_color;
uniform float span_color;

float mynoise(vec3);

void main()
{
  float dl = 1.0/(texture_size*scale);
  float acc = 0.0;
  float l = length(vector);
  vec3 uv = vector / l;
  for(int i = -sampleNumber ; i <= sampleNumber ; ++i)
  {
    float l = float(i)*dl;
    acc += mynoise(position + l*vector);
  }
  acc /= float(2*sampleNumber+1);
  acc -= min_color;
  acc /= span_color;
  acc = l*(acc-.5)+.5;
  gl_FragColor = acc*gl_Color;
  gl_FragColor.a = gl_Color.a;
}
