# Supplementary material for: Formation of polarity convergences underlying shoot outgrowths
Source: eLife. 2016 Aug 1;5:e18165. doi: 10.7554/eLife.18165 (PMC4969039; doi:10.7554/eLife.18165)
Supplement: Source code 3. — DOI: http://dx.doi.org/10.7554/eLife.18165.031 [file elife-18165-code3.zip › Source code 3_Fig. 7C/long_final.xml]

<!DOCTYPE VVEStorage>
<VVEStorage>
 <Time type="double" value="10382.000000180194547"/>
 <T>
  <S>
   <Vertex1 ref_type="Vertex" ref_id="0">
    <Pos>
     <V type="double" value="-0.15560755202478773751"/>
     <V type="double" value="3.158698021157988034"/>
     <V type="double" value="0"/>
    </Pos>
    <Normal>
     <V type="double" value="0"/>
     <V type="double" value="0"/>
     <V type="double" value="1"/>
    </Normal>
    <Polarity>
     <V type="double" value="0.85858664605315082596"/>
     <V type="double" value="0.51266848081309002172"/>
     <V type="double" value="0"/>
    </Polarity>
    <Area type="double" value="2.5380295125288001579"/>
    <Chem>
     <V type="double" value="2.1679191501868757541"/>
     <V type="double" value="0.68846943164458906939"/>
    </Chem>
    <type type="int" value="1"/>
   </Vertex1>
   <Vertex1 ref_type="Vertex" ref_id="1">
    <Pos>
     <V type="double" value="0.90647771126039233813"/>
     <V type="double" value="13.551001055010123864"/>
     <V type="double" value="0"/>
    </Pos>
    <Normal>
     <V type="double" value="0"/>
     <V type="double" value="0"/>
     <V type="double" value="1"/>
    </Normal>
    <Polarity>
     <V type="double" value="0.79613824710772740367"/>
     <V type="double" value="-0.60511477547010472655"/>
     <V type="double" value="0"/>
    </Polarity>
    <Area type="double" value="2.8952426788590135409"/>
    <Chem>
     <V type="double" value="2.1425725573373770594"/>
     <V type="double" value="0.68996260823662414197"/>
    </Chem>
    <type type="int" value="1"/>
   </Vertex1>
   <Vertex1 ref_type="Vertex" ref_id="2">
    <Pos>
     <V type="double" value="2.7081799417580159073"/>
     <V type="double" value="4.481526557686884793"/>
     <V type="double" value="0"/>
    </Pos>
    <Normal>
     <V type="double" value="0"/>
     <V type="double" value="0"/>
     <V type="double" value="1"/>
    </Normal>
    <Polarity>
     <V type="double" value="0.84920263921573380106"/>
     <V type="double" value="-0.52806711462562438975"/>
     <V type="double" value="0"/>
    </Polarity>
    <Area type="double" value="2.5091987362646950288"/>
    <Chem>
     <V type="double" value="2.129992790588899787"/>
     <V type="double" value="0.46180824266230441344"/>
    </Chem>
    <type type="int" value="0"/>
   </Vertex1>
   <Vertex1 ref_type="Vertex" ref_id="3">
    <Pos>
     <V type="double" value="19.931771905407011047"/>
     <V type="double" value="4.5572964553177550684"/>
     <V type="double" value="0"/>
    </Pos>
    <Normal>
     <V type="double" value="0"/>
     <V type="double" value="0"/>
     <V type="double" value="1"/>
    </Normal>
    <Polarity>
     <V type="double" value="0.99512715075698199296"/>
     <V type="double" value="0.098599968693153905441"/>
     <V type="double" value="0"/>
    </Polarity>
    <Area type="double" value="2.7936876217501356301"/>
    <Chem>
     <V type="double" value="2.0458761854660116875"/>
     <V type="double" value="0.44837401870133536397"/>
    </Chem>
    <type type="int" value="0"/>
   </Vertex1>
   <Vertex1 ref_type="Vertex" ref_id="4">
    <Pos>
     <V type="double" value="18.989865152195189779"/>
     <V type="double" value="5.9995603403971529133"/>
     <V type="double" value="0"/>
    </Pos>
    <Normal>
     <V type="double" value="0"/>
     <V type="double" value="0"/>
     <V type="double" value="1"/>
    </Normal>
    <Polarity>
     <V type="double" value="0.99997210068799091687"/>
     <V type="double" value="0.0074697955558778745405"/>
     <V type="double" value="0"/>
    </Polarity>
    <Area type="double" value="2.4781916383650894886"/>
    <Chem>
     <V type="double" value="2.0378840617912175048"/>
     <V type="double" value="0.47244314594584024825"/>
    </Chem>
    <type type="int" value="0"/>
   </Vertex1>
   <Vertex1 ref_type="Vertex" ref_id="5">
    <Pos>
     <V type="double" value="1.6957710333480635612"/>
     <V type="double" value="0.028905659896691790478"/>
     <V type="double" value="0"/>
    </Pos>
    <Normal>
     <V type="double" value="0"/>
     <V type="double" value="0"/>
     <V type="double" value="1"/>
    </Normal>
    <Polarity>
     <V type="double" value="0.96037977165074406294"/>
     <V type="double" value="0.27869462535912770118"/>
     <V type="double" value="0"/>
    </Polarity>
    <Area type="double" value="2.9980352870589861425"/>
    <Chem>
     <V type="double" value="1.9872272014467937673"/>
     <V type="double" value="0.62136912488287987522"/>
    </Chem>
    <type type="int" value="0"/>
   </Vertex1>
   <Vertex1 ref_type="Vertex" ref_id="6">
    <Pos>
     <V type="double" value="18.246658670684613668"/>
     <V type="double" value="1.368999898978980001"/>
     <V type="double" value="0"/>
    </Pos>
    <Normal>
     <V type="double" value="0"/>
     <V type="double" value="0"/>
     <V type="double" value="1"/>
    </Normal>
    <Polarity>
     <V type="double" value="0.99952712521564879289"/>
     <V type="double" value="-0.030749405817684750258"/>
     <V type="double" value="0"/>
    </Polarity>
    <Area type="double" value="2.3487504182019995902"/>
    <Chem>
     <V type="double" value="2.1645038368353324287"/>
     <V type="double" value="0.47423975106118582135"/>
    </Chem>
    <type type="int" value="0"/>
   </Vertex1>
   <Vertex1 ref_type="Vertex" ref_id="7">
    <Pos>
     <V type="double" value="17.476514509665889818"/>
     <V type="double" value="2.8210829433165920399"/>
     <V type="double" value="0"/>
    </Pos>
    <Normal>
     <V type="double" value="0"/>
     <V type="double" value="0"/>
     <V type="double" value="1"/>
    </Normal>
    <Polarity>
     <V type="double" value="0.99625505142947079484"/>
     <V type="double" value="-0.086463127986804347302"/>
     <V type="double" value="0"/>
    </Polarity>
    <Area type="double" value="2.4626756420045432527"/>
    <Chem>
     <V type="double" value="2.0817209278690200769"/>
     <V type="double" value="0.48868688837730239749"/>
    </Chem>
    <type type="int" value="0"/>
   </Vertex1>
   <Vertex1 ref_type="Vertex" ref_id="8">
    <Pos>
     <V type="double" value="23.482474863020811995"/>
     <V type="double" value="7.4531609720642535422"/>
     <V type="double" value="0"/>
    </Pos>
    <Normal>
     <V type="double" value="0"/>
     <V type="double" value="0"/>
     <V type="double" value="1"/>
    </Normal>
    <Polarity>
     <V type="double" value="0.99997007664542847394"/>
     <V type="double" value="0.007736007609600051467"/>
     <V type="double" value="0"/>
    </Polarity>
    <Area type="double" value="2.8966471835260390044"/>
    <Chem>
     <V type="double" value="1.9510609185746463634"/>
     <V type="double" value="0.44507136842261663112"/>
    </Chem>
    <type type="int" value="0"/>
   </Vertex1>
   <Vertex1 ref_type="Vertex" ref_id="9">
    <Pos>
     <V type="double" value="22.324022368339846878"/>
     <V type="double" value="8.8863261977871044195"/>
     <V type="double" value="0"/>
    </Pos>
    <Normal>
     <V type="double" value="0"/>
     <V type="double" value="0"/>
     <V type="double" value="1"/>
    </Normal>
    <Polarity>
     <V type="double" value="0.98823756852753297242"/>
     <V type="double" value="0.15292647956056990011"/>
     <V type="double" value="0"/>
    </Polarity>
    <Area type="double" value="3.0134510294835044064"/>
    <Chem>
     <V type="double" value="1.9765305357047888712"/>
     <V type="double" value="0.44371709902638928336"/>
    </Chem>
    <type type="int" value="0"/>
   </Vertex1>
   <Vertex1 ref_type="Vertex" ref_id="10">
    <Pos>
     <V type="double" value="23.287829651968035449"/>
     <V type="double" value="10.342657202696079466"/>
     <V type="double" value="0"/>
    </Pos>
    <Normal>
     <V type="double" value="0"/>
     <V type="double" value="0"/>
     <V type="double" value="1"/>
    </Normal>
    <Polarity>
     <V type="double" value="0.99563644087158675866"/>
     <V type="double" value="-0.09331708101178136372"/>
     <V type="double" value="0"/>
    </Polarity>
    <Area type="double" value="2.6362813770389510459"/>
    <Chem>
     <V type="double" value="2.0489574778192380933"/>
     <V type="double" value="0.47000825997953205038"/>
    </Chem>
    <type type="int" value="0"/>
   </Vertex1>
   <Vertex1 ref_type="Vertex" ref_id="11">
    <Pos>
     <V type="double" value="32.693668217836659551"/>
     <V type="double" value="11.897839341926271572"/>
     <V type="double" value="0"/>
    </Pos>
    <Normal>
     <V type="double" value="0"/>
     <V type="double" value="0"/>
     <V type="double" value="1"/>
    </Normal>
    <Polarity>
     <V type="double" value="0.99006675651968012453"/>
     <V type="double" value="-0.14059807123357095926"/>
     <V type="double" value="0"/>
    </Polarity>
    <Area type="double" value="2.5753350231417262428"/>
    <Chem>
     <V type="double" value="2.1208372442408514047"/>
     <V type="double" value="0.45728705866515723111"/>
    </Chem>
    <type type="int" value="0"/>
   </Vertex1>
   <Vertex1 ref_type="Vertex" ref_id="12">
    <Pos>
     <V type="double" value="33.590938883600003351"/>
     <V type="double" value="13.475325415113507788"/>
     <V type="double" value="0"/>
    </Pos>
    <Normal>
     <V type="double" value="0"/>
     <V type="double" value="0"/>
     <V type="double" value="1"/>
    </Normal>
    <Polarity>
     <V type="double" value="0.95499587067771185556"/>
     <V type="double" value="-0.29661909410643011453"/>
     <V type="double" value="0"/>
    </Polarity>
    <Area type="double" value="2.7736666897785653418"/>
    <Chem>
     <V type="double" value="2.0956015470742941353"/>
     <V type="double" value="0.5018146485961294534"/>
    </Chem>
    <type type="int" value="0"/>
   </Vertex1>
   <Vertex1 ref_type="Vertex" ref_id="13">
    <Pos>
     <V type="double" value="34.593035484105577382"/>
     <V type="double" value="0.20996569498684489186"/>
     <V type="double" value="0"/>
    </Pos>
    <Normal>
     <V type="double" value="0"/>
     <V type="double" value="0"/>
     <V type="double" value="1"/>
    </Normal>
    <Polarity>
     <V type="double" value="0.98078436374725108671"/>
     <V type="double" value="0.19509493030035413019"/>
     <V type="double" value="0"/>
    </Polarity>
    <Area type="double" value="2.6717802750180430493"/>
    <Chem>
     <V type="double" value="2.0476522614866636829"/>
     <V type="double" value="0.48249971061011498463"/>
    </Chem>
    <type type="int" value="0"/>
   </Vertex1>
   <Vertex1 ref_type="Vertex" ref_id="14">
    <Pos>
     <V type="double" value="18.174207522823209615"/>
     <V type="double" value="13.629775584697691571"/>
     <V type="double" value="0"/>
    </Pos>
    <Normal>
     <V type="double" value="0"/>
     <V type="double" value="0"/>
     <V type="double" value="1"/>
    </Normal>
    <Polarity>
     <V type="double" value="0.95491384391531819453"/>
     <V type="double" value="-0.29688305896239919335"/>
     <V type="double" value="0"/>
    </Polarity>
    <Area type="double" value="2.7774941550192835393"/>
    <Chem>
     <V type="double" value="2.2018395254608158496"/>
     <V type="double" value="0.49257402530015814701"/>
    </Chem>
    <type type="int" value="0"/>
   </Vertex1>
   <Vertex1 ref_type="Vertex" ref_id="15">
    <Pos>
     <V type="double" value="18.889755464680082042"/>
     <V type="double" value="-0.12203706395904989623"/>
     <V type="double" value="0"/>
    </Pos>
    <Normal>
     <V type="double" value="0"/>
     <V type="double" value="0"/>
     <V type="double" value="1"/>
    </Normal>
    <Polarity>
     <V type="double" value="0.96712290665908962062"/>
     <V type="double" value="0.25430942455063265673"/>
     <V type="double" value="0"/>
    </Polarity>
    <Area type="double" value="2.3550599223917894065"/>
    <Chem>
     <V type="double" value="2.2120334858835959402"/>
     <V type="double" value="0.51125886216363491954"/>
    </Chem>
    <type type="int" value="0"/>
   </Vertex1>
   <Vertex1 ref_type="Vertex" ref_id="16">
    <Pos>
     <V type="double" value="16.537920999604402539"/>
     <V type="double" value="7.4628300262132754028"/>
     <V type="double" value="0"/>
    </Pos>
    <Normal>
     <V type="double" value="0"/>
     <V type="double" value="0"/>
     <V type="double" value="1"/>
    </Normal>
    <Polarity>
     <V type="double" value="0.99789179945073824829"/>
     <V type="double" value="-0.064899588511542538605"/>
     <V type="double" value="0"/>
    </Polarity>
    <Area type="double" value="2.1854121083438324824"/>
    <Chem>
     <V type="double" value="2.1281294972325208725"/>
     <V type="double" value="0.51934793280271263072"/>
    </Chem>
    <type type="int" value="0"/>
   </Vertex1>
   <Vertex1 ref_type="Vertex" ref_id="17">
    <Pos>
     <V type="double" value="15.444938022574934422"/>
     <V type="double" value="8.8729313554756270577"/>
     <V type="double" value="0"/>
    </Pos>
    <Normal>
     <V type="double" value="0"/>
     <V type="double" value="0"/>
     <V type="double" value="1"/>
    </Normal>
    <Polarity>
     <V type="double" value="0.995478706620461673"/>
     <V type="double" value="-0.094984970733547016697"/>
     <V type="double" value="0"/>
    </Polarity>
    <Area type="double" value="2.521919253271994954"/>
    <Chem>
     <V type="double" value="2.0741937384155417767"/>
     <V type="double" value="0.48053018179035833501"/>
    </Chem>
    <type type="int" value="0"/>
   </Vertex1>
   <Vertex1 ref_type="Vertex" ref_id="18">
    <Pos>
     <V type="double" value="16.496423458798940231"/>
     <V type="double" value="1.5123174059854538331"/>
     <V type="double" value="0"/>
    </Pos>
    <Normal>
     <V type="double" value="0"/>
     <V type="double" value="0"/>
     <V type="double" value="1"/>
    </Normal>
    <Polarity>
     <V type="double" value="0.99851111117672264328"/>
     <V type="double" value="-0.054548701695153245517"/>
     <V type="double" value="0"/>
    </Polarity>
    <Area type="double" value="2.3190269859119272411"/>
    <Chem>
     <V type="double" value="2.1654355180722268948"/>
     <V type="double" value="0.50573450735355196528"/>
    </Chem>
    <type type="int" value="0"/>
   </Vertex1>
   <Vertex1 ref_type="Vertex" ref_id="19">
    <Pos>
     <V type="double" value="15.766014361423813739"/>
     <V type="double" value="2.8719863904618940786"/>
     <V type="double" value="0"/>
    </Pos>
    <Normal>
     <V type="double" value="0"/>
     <V type="double" value="0"/>
     <V type="double" value="1"/>
    </Normal>
    <Polarity>
     <V type="double" value="0.98883342493065840006"/>
     <V type="double" value="-0.14902502387150978747"/>
     <V type="double" value="0"/>
    </Polarity>
    <Area type="double" value="2.3998499695320614222"/>
    <Chem>
     <V type="double" value="2.0886023288100137307"/>
     <V type="double" value="0.50517989830505471982"/>
    </Chem>
    <type type="int" value="0"/>
   </Vertex1>
   <Vertex1 ref_type="Vertex" ref_id="20">
    <Pos>
     <V type="double" value="9.3995307293059919829"/>
     <V type="double" value="13.304555188929938936"/>
     <V type="double" value="0"/>
    </Pos>
    <Normal>
     <V type="double" value="0"/>
     <V type="double" value="0"/>
     <V type="double" value="1"/>
    </Normal>
    <Polarity>
     <V type="double" value="0.97685473146138623868"/>
     <V type="double" value="-0.21390379524801098055"/>
     <V type="double" value="0"/>
    </Polarity>
    <Area type="double" value="2.8326939212495072518"/>
    <Chem>
     <V type="double" value="2.1087528504281132236"/>
     <V type="double" value="0.47586099887840177525"/>
    </Chem>
    <type type="int" value="0"/>
   </Vertex1>
   <Vertex1 ref_type="Vertex" ref_id="21">
    <Pos>
     <V type="double" value="10.547923383762114469"/>
     <V type="double" value="-0.076189504826379081392"/>
     <V type="double" value="0"/>
    </Pos>
    <Normal>
     <V type="double" value="0"/>
     <V type="double" value="0"/>
     <V type="double" value="1"/>
    </Normal>
    <Polarity>
     <V type="double" value="0.94876680693481552087"/>
     <V type="double" value="0.31597712901207625213"/>
     <V type="double" value="0"/>
    </Polarity>
    <Area type="double" value="2.823422590388135589"/>
    <Chem>
     <V type="double" value="2.1156025831422855532"/>
     <V type="double" value="0.50096987849973406703"/>
    </Chem>
    <type type="int" value="0"/>
   </Vertex1>
   <Vertex1 ref_type="Vertex" ref_id="22">
    <Pos>
     <V type="double" value="13.120734702635642677"/>
     <V type="double" value="4.6346362320775549293"/>
     <V type="double" value="0"/>
    </Pos>
    <Normal>
     <V type="double" value="0"/>
     <V type="double" value="0"/>
     <V type="double" value="1"/>
    </Normal>
    <Polarity>
     <V type="double" value="0.9966727675607436332"/>
     <V type="double" value="0.081507020573739513702"/>
     <V type="double" value="0"/>
    </Polarity>
    <Area type="double" value="2.8348746367551624914"/>
    <Chem>
     <V type="double" value="1.9880233016435031601"/>
     <V type="double" value="0.43422315693830371153"/>
    </Chem>
    <type type="int" value="0"/>
   </Vertex1>
   <Vertex1 ref_type="Vertex" ref_id="23">
    <Pos>
     <V type="double" value="11.91675423512780263"/>
     <V type="double" value="6.1723907420683437053"/>
     <V type="double" value="0"/>
    </Pos>
    <Normal>
     <V type="double" value="0"/>
     <V type="double" value="0"/>
     <V type="double" value="1"/>
    </Normal>
    <Polarity>
     <V type="double" value="0.99994459671259416922"/>
     <V type="double" value="-0.010526324395888060279"/>
     <V type="double" value="0"/>
    </Polarity>
    <Area type="double" value="2.6683557829919171134"/>
    <Chem>
     <V type="double" value="2.0225009631286789968"/>
     <V type="double" value="0.45676778135412859916"/>
    </Chem>
    <type type="int" value="0"/>
   </Vertex1>
   <Vertex1 ref_type="Vertex" ref_id="24">
    <Pos>
     <V type="double" value="9.4176924323955262253"/>
     <V type="double" value="1.5526230776105074405"/>
     <V type="double" value="0"/>
    </Pos>
    <Normal>
     <V type="double" value="0"/>
     <V type="double" value="0"/>
     <V type="double" value="1"/>
    </Normal>
    <Polarity>
     <V type="double" value="0.99995107816358896891"/>
     <V type="double" value="-0.0098914750910016353141"/>
     <V type="double" value="0"/>
    </Polarity>
    <Area type="double" value="2.9684595117684229315"/>
    <Chem>
     <V type="double" value="2.0239232972251062215"/>
     <V type="double" value="0.44447617706370889934"/>
    </Chem>
    <type type="int" value="0"/>
   </Vertex1>
   <Vertex1 ref_type="Vertex" ref_id="25">
    <Pos>
     <V type="double" value="8.6598417519909922646"/>
     <V type="double" value="3.0827125788677318674"/>
     <V type="double" value="0"/>
    </Pos>
    <Normal>
     <V type="double" value="0"/>
     <V type="double" value="0"/>
     <V type="double" value="1"/>
    </Normal>
    <Polarity>
     <V type="double" value="0.99992694645510293849"/>
     <V type="double" value="0.012087255808232439183"/>
     <V type="double" value="0"/>
    </Polarity>
    <Area type="double" value="2.3274923872760657773"/>
    <Chem>
     <V type="double" value="2.2303009724967344241"/>
     <V type="double" value="0.50951127294810116819"/>
    </Chem>
    <type type="int" value="0"/>
   </Vertex1>
   <Vertex1 ref_type="Vertex" ref_id="26">
    <Pos>
     <V type="double" value="2.7201646902154124064"/>
     <V type="double" value="13.406561983194530185"/>
     <V type="double" value="0"/>
    </Pos>
    <Normal>
     <V type="double" value="0"/>
     <V type="double" value="0"/>
     <V type="double" value="1"/>
    </Normal>
    <Polarity>
     <V type="double" value="0.98710798652152953458"/>
     <V type="double" value="-0.16005568701365058271"/>
     <V type="double" value="0"/>
    </Polarity>
    <Area type="double" value="2.7720392710044388096"/>
    <Chem>
     <V type="double" value="2.0385002760475732231"/>
     <V type="double" value="0.45095544159527706229"/>
    </Chem>
    <type type="int" value="0"/>
   </Vertex1>
   <Vertex1 ref_type="Vertex" ref_id="27">
    <Pos>
     <V type="double" value="0.75366564855476447793"/>
     <V type="double" value="1.6549859209687023398"/>
     <V type="double" value="0"/>
    </Pos>
    <Normal>
     <V type="double" value="0"/>
     <V type="double" value="0"/>
     <V type="double" value="1"/>
    </Normal>
    <Polarity>
     <V type="double" value="0.80482897502104411291"/>
     <V type="double" value="0.59350679942741635386"/>
     <V type="double" value="0"/>
    </Polarity>
    <Area type="double" value="2.8730200672200285616"/>
    <Chem>
     <V type="double" value="1.9939880691977329707"/>
     <V type="double" value="0.60293012653919253463"/>
    </Chem>
    <type type="int" value="1"/>
   </Vertex1>
   <Vertex1 ref_type="Vertex" ref_id="28">
    <Pos>
     <V type="double" value="6.1760467613365683803"/>
     <V type="double" value="10.632801296754388787"/>
     <V type="double" value="0"/>
    </Pos>
    <Normal>
     <V type="double" value="0"/>
     <V type="double" value="0"/>
     <V type="double" value="1"/>
    </Normal>
    <Polarity>
     <V type="double" value="0.99918622693375858113"/>
     <V type="double" value="0.040334648949505072513"/>
     <V type="double" value="0"/>
    </Polarity>
    <Area type="double" value="2.1806082188480169215"/>
    <Chem>
     <V type="double" value="2.1481424035430682906"/>
     <V type="double" value="0.47907406565826654576"/>
    </Chem>
    <type type="int" value="0"/>
   </Vertex1>
   <Vertex1 ref_type="Vertex" ref_id="29">
    <Pos>
     <V type="double" value="5.0279250051634134522"/>
     <V type="double" value="11.973416339251484075"/>
     <V type="double" value="0"/>
    </Pos>
    <Normal>
     <V type="double" value="0"/>
     <V type="double" value="0"/>
     <V type="double" value="1"/>
    </Normal>
    <Polarity>
     <V type="double" value="0.99967710344242788345"/>
     <V type="double" value="-0.025410408358733396067"/>
     <V type="double" value="0"/>
    </Polarity>
    <Area type="double" value="2.692665573247060351"/>
    <Chem>
     <V type="double" value="2.1118534448572576778"/>
     <V type="double" value="0.47694789248371333157"/>
    </Chem>
    <type type="int" value="0"/>
   </Vertex1>
   <Vertex1 ref_type="Vertex" ref_id="30">
    <Pos>
     <V type="double" value="2.8218017756572315591"/>
     <V type="double" value="7.5178061344462712157"/>
     <V type="double" value="0"/>
    </Pos>
    <Normal>
     <V type="double" value="0"/>
     <V type="double" value="0"/>
     <V type="double" value="1"/>
    </Normal>
    <Polarity>
     <V type="double" value="0.93001107040081798516"/>
     <V type="double" value="-0.36753150740028345256"/>
     <V type="double" value="0"/>
    </Polarity>
    <Area type="double" value="2.6139647668588823493"/>
    <Chem>
     <V type="double" value="2.0436500341919705548"/>
     <V type="double" value="0.41079484916121500326"/>
    </Chem>
    <type type="int" value="0"/>
   </Vertex1>
   <Vertex1 ref_type="Vertex" ref_id="31">
    <Pos>
     <V type="double" value="3.5644549807404928288"/>
     <V type="double" value="-0.11251129465817681641"/>
     <V type="double" value="0"/>
    </Pos>
    <Normal>
     <V type="double" value="0"/>
     <V type="double" value="0"/>
     <V type="double" value="1"/>
    </Normal>
    <Polarity>
     <V type="double" value="0.97132629325531505415"/>
     <V type="double" value="0.23775035653157233773"/>
     <V type="double" value="0"/>
    </Polarity>
    <Area type="double" value="2.7647273433309278445"/>
    <Chem>
     <V type="double" value="2.1700334027004974935"/>
     <V type="double" value="0.56269298086821828431"/>
    </Chem>
    <type type="int" value="0"/>
   </Vertex1>
   <Vertex1 ref_type="Vertex" ref_id="32">
    <Pos>
     <V type="double" value="13.108556349541867547"/>
     <V type="double" value="7.5556765050378249526"/>
     <V type="double" value="0"/>
    </Pos>
    <Normal>
     <V type="double" value="0"/>
     <V type="double" value="0"/>
     <V type="double" value="1"/>
    </Normal>
    <Polarity>
     <V type="double" value="0.99836505754760818121"/>
     <V type="double" value="0.057159529983729640001"/>
     <V type="double" value="0"/>
    </Polarity>
    <Area type="double" value="2.3590481044031932356"/>
    <Chem>
     <V type="double" value="2.115154131280788441"/>
     <V type="double" value="0.47398433559974739726"/>
    </Chem>
    <type type="int" value="0"/>
   </Vertex1>
   <Vertex1 ref_type="Vertex" ref_id="33">
    <Pos>
     <V type="double" value="12.302487069573283307"/>
     <V type="double" value="8.998429368550031171"/>
     <V type="double" value="0"/>
    </Pos>
    <Normal>
     <V type="double" value="0"/>
     <V type="double" value="0"/>
     <V type="double" value="1"/>
    </Normal>
    <Polarity>
     <V type="double" value="0.99633162833544897108"/>
     <V type="double" value="0.085576202173458446043"/>
     <V type="double" value="0"/>
    </Polarity>
    <Area type="double" value="2.3458721979106131883"/>
    <Chem>
     <V type="double" value="2.1041155627142935636"/>
     <V type="double" value="0.46893598597594138289"/>
    </Chem>
    <type type="int" value="0"/>
   </Vertex1>
   <Vertex1 ref_type="Vertex" ref_id="34">
    <Pos>
     <V type="double" value="11.153525270253735968"/>
     <V type="double" value="1.6381385641418637622"/>
     <V type="double" value="0"/>
    </Pos>
    <Normal>
     <V type="double" value="0"/>
     <V type="double" value="0"/>
     <V type="double" value="1"/>
    </Normal>
    <Polarity>
     <V type="double" value="0.99683103340937828651"/>
     <V type="double" value="-0.079548041031762495301"/>
     <V type="double" value="0"/>
    </Polarity>
    <Area type="double" value="2.9252184597388315446"/>
    <Chem>
     <V type="double" value="1.9998008696290852093"/>
     <V type="double" value="0.44507714280742566304"/>
    </Chem>
    <type type="int" value="0"/>
   </Vertex1>
   <Vertex1 ref_type="Vertex" ref_id="35">
    <Pos>
     <V type="double" value="10.450610647321678215"/>
     <V type="double" value="3.2467938211358564615"/>
     <V type="double" value="0"/>
    </Pos>
    <Normal>
     <V type="double" value="0"/>
     <V type="double" value="0"/>
     <V type="double" value="1"/>
    </Normal>
    <Polarity>
     <V type="double" value="0.99959545692721785137"/>
     <V type="double" value="-0.028441562728980455954"/>
     <V type="double" value="0"/>
    </Polarity>
    <Area type="double" value="2.6402154593170230612"/>
    <Chem>
     <V type="double" value="2.0165448265551875195"/>
     <V type="double" value="0.44618139275712231928"/>
    </Chem>
    <type type="int" value="0"/>
   </Vertex1>
   <Vertex1 ref_type="Vertex" ref_id="36">
    <Pos>
     <V type="double" value="3.3873346448621695082"/>
     <V type="double" value="2.9880635638820458588"/>
     <V type="double" value="0"/>
    </Pos>
    <Normal>
     <V type="double" value="0"/>
     <V type="double" value="0"/>
     <V type="double" value="1"/>
    </Normal>
    <Polarity>
     <V type="double" value="0.98170871796886138849"/>
     <V type="double" value="-0.19038905710133224858"/>
     <V type="double" value="0"/>
    </Polarity>
    <Area type="double" value="2.4184104335591576351"/>
    <Chem>
     <V type="double" value="2.1219422086665415961"/>
     <V type="double" value="0.4966446560070058025"/>
    </Chem>
    <type type="int" value="0"/>
   </Vertex1>
   <Vertex1 ref_type="Vertex" ref_id="37">
    <Pos>
     <V type="double" value="20.624142194130033801"/>
     <V type="double" value="-0.12907425556211513107"/>
     <V type="double" value="0"/>
    </Pos>
    <Normal>
     <V type="double" value="0"/>
     <V type="double" value="0"/>
     <V type="double" value="1"/>
    </Normal>
    <Polarity>
     <V type="double" value="0.96251049718848336045"/>
     <V type="double" value="0.27124443367925260562"/>
     <V type="double" value="0"/>
    </Polarity>
    <Area type="double" value="2.7208878815017043529"/>
    <Chem>
     <V type="double" value="2.2307078986525468167"/>
     <V type="double" value="0.47927606990432025658"/>
    </Chem>
    <type type="int" value="0"/>
   </Vertex1>
   <Vertex1 ref_type="Vertex" ref_id="38">
    <Pos>
     <V type="double" value="21.702297786804521706"/>
     <V type="double" value="1.3519160834940315841"/>
     <V type="double" value="0"/>
    </Pos>
    <Normal>
     <V type="double" value="0"/>
     <V type="double" value="0"/>
     <V type="double" value="1"/>
    </Normal>
    <Polarity>
     <V type="double" value="0.99791738312916822284"/>
     <V type="double" value="0.064505011035059275915"/>
     <V type="double" value="0"/>
    </Polarity>
    <Area type="double" value="2.9146083231562731619"/>
    <Chem>
     <V type="double" value="1.9305332462194888521"/>
     <V type="double" value="0.43911588496188147523"/>
    </Chem>
    <type type="int" value="0"/>
   </Vertex1>
   <Vertex1 ref_type="Vertex" ref_id="39">
    <Pos>
     <V type="double" value="20.711945617088204585"/>
     <V type="double" value="2.9224376160903022814"/>
     <V type="double" value="0"/>
    </Pos>
    <Normal>
     <V type="double" value="0"/>
     <V type="double" value="0"/>
     <V type="double" value="1"/>
    </Normal>
    <Polarity>
     <V type="double" value="0.99561090054951373318"/>
     <V type="double" value="0.09358918050173462011"/>
     <V type="double" value="0"/>
    </Polarity>
    <Area type="double" value="2.7496491843203041405"/>
    <Chem>
     <V type="double" value="2.0093015678196399776"/>
     <V type="double" value="0.44164173162566844333"/>
    </Chem>
    <type type="int" value="0"/>
   </Vertex1>
   <Vertex1 ref_type="Vertex" ref_id="40">
    <Pos>
     <V type="double" value="41.73112443170597885"/>
     <V type="double" value="0.057995114183529865304"/>
     <V type="double" value="0"/>
    </Pos>
    <Normal>
     <V type="double" value="0"/>
     <V type="double" value="0"/>
     <V type="double" value="1"/>
    </Normal>
    <Polarity>
     <V type="double" value="0.97314774396120329314"/>
     <V type="double" value="0.23018138157379389175"/>
     <V type="double" value="0"/>
    </Polarity>
    <Area type="double" value="2.9026492490584265838"/>
    <Chem>
     <V type="double" value="1.9970727835182828791"/>
     <V type="double" value="0.45773506999979290955"/>
    </Chem>
    <type type="int" value="0"/>
   </Vertex1>
   <Vertex1 ref_type="Vertex" ref_id="41">
    <Pos>
     <V type="double" value="42.547526120606974587"/>
     <V type="double" value="1.4651201368010149384"/>
     <V type="double" value="0"/>
    </Pos>
    <Normal>
     <V type="double" value="0"/>
     <V type="double" value="0"/>
     <V type="double" value="1"/>
    </Normal>
    <Polarity>
     <V type="double" value="0.99911444191616249899"/>
     <V type="double" value="-0.042075312887193745681"/>
     <V type="double" value="0"/>
    </Polarity>
    <Area type="double" value="2.4043740614658881682"/>
    <Chem>
     <V type="double" value="2.0677913708489583655"/>
     <V type="double" value="0.45864659161176885016"/>
    </Chem>
    <type type="int" value="0"/>
   </Vertex1>
   <Vertex1 ref_type="Vertex" ref_id="42">
    <Pos>
     <V type="double" value="41.679697175156832145"/>
     <V type="double" value="3.02205338329460238"/>
     <V type="double" value="0"/>
    </Pos>
    <Normal>
     <V type="double" value="0"/>
     <V type="double" value="0"/>
     <V type="double" value="1"/>
    </Normal>
    <Polarity>
     <V type="double" value="0.99585734028812777918"/>
     <V type="double" value="-0.090929411051960021273"/>
     <V type="double" value="0"/>
    </Polarity>
    <Area type="double" value="2.6112136018716380903"/>
    <Chem>
     <V type="double" value="1.9793612927173005467"/>
     <V type="double" value="0.44241651508575402518"/>
    </Chem>
    <type type="int" value="0"/>
   </Vertex1>
   <Vertex1 ref_type="Vertex" ref_id="43">
    <Pos>
     <V type="double" value="11.223702125438599353"/>
     <V type="double" value="7.6457001615634458958"/>
     <V type="double" value="0"/>
    </Pos>
    <Normal>
     <V type="double" value="0"/>
     <V type="double" value="0"/>
     <V type="double" value="1"/>
    </Normal>
    <Polarity>
     <V type="double" value="0.99996780223416603661"/>
     <V type="double" value="-0.0080246180576935711298"/>
     <V type="double" value="0"/>
    </Polarity>
    <Area type="double" value="2.7695998352484063609"/>
    <Chem>
     <V type="double" value="2.0692119754115672059"/>
     <V type="double" value="0.45068010801147684319"/>
    </Chem>
    <type type="int" value="0"/>
   </Vertex1>
   <Vertex1 ref_type="Vertex" ref_id="44">
    <Pos>
     <V type="double" value="10.524050671473293761"/>
     <V type="double" value="9.0401070359323529857"/>
     <V type="double" value="0"/>
    </Pos>
    <Normal>
     <V type="double" value="0"/>
     <V type="double" value="0"/>
     <V type="double" value="1"/>
    </Normal>
    <Polarity>
     <V type="double" value="0.99791649535050785946"/>
     <V type="double" value="0.064518743845179596375"/>
     <V type="double" value="0"/>
    </Polarity>
    <Area type="double" value="2.4250005436377586321"/>
    <Chem>
     <V type="double" value="2.0912668491151324979"/>
     <V type="double" value="0.4685659804809824136"/>
    </Chem>
    <type type="int" value="0"/>
   </Vertex1>
   <Vertex1 ref_type="Vertex" ref_id="45">
    <Pos>
     <V type="double" value="6.0295077180226144264"/>
     <V type="double" value="13.455495871288841059"/>
     <V type="double" value="0"/>
    </Pos>
    <Normal>
     <V type="double" value="0"/>
     <V type="double" value="0"/>
     <V type="double" value="1"/>
    </Normal>
    <Polarity>
     <V type="double" value="0.96893839361189482151"/>
     <V type="double" value="-0.24730222276558871952"/>
     <V type="double" value="0"/>
    </Polarity>
    <Area type="double" value="2.697462712691504283"/>
    <Chem>
     <V type="double" value="2.163929525232517026"/>
     <V type="double" value="0.49380215033198154861"/>
    </Chem>
    <type type="int" value="0"/>
   </Vertex1>
   <Vertex1 ref_type="Vertex" ref_id="46">
    <Pos>
     <V type="double" value="7.0041382321907281749"/>
     <V type="double" value="0.091700873511419006556"/>
     <V type="double" value="0"/>
    </Pos>
    <Normal>
     <V type="double" value="0"/>
     <V type="double" value="0"/>
     <V type="double" value="1"/>
    </Normal>
    <Polarity>
     <V type="double" value="0.96073004879612011742"/>
     <V type="double" value="0.27748472631877302286"/>
     <V type="double" value="0"/>
    </Polarity>
    <Area type="double" value="2.6587726986717616917"/>
    <Chem>
     <V type="double" value="2.092521990608609439"/>
     <V type="double" value="0.54594699530979362567"/>
    </Chem>
    <type type="int" value="0"/>
   </Vertex1>
   <Vertex1 ref_type="Vertex" ref_id="47">
    <Pos>
     <V type="double" value="22.677678278178230897"/>
     <V type="double" value="12.188159401912260549"/>
     <V type="double" value="0"/>
    </Pos>
    <Normal>
     <V type="double" value="0"/>
     <V type="double" value="0"/>
     <V type="double" value="1"/>
    </Normal>
    <Polarity>
     <V type="double" value="0.98798873789221330899"/>
     <V type="double" value="0.15452590008846839309"/>
     <V type="double" value="0"/>
    </Polarity>
    <Area type="double" value="2.758476139577323849"/>
    <Chem>
     <V type="double" value="2.041660808621809764"/>
     <V type="double" value="0.4321437025142387256"/>
    </Chem>
    <type type="int" value="0"/>
   </Vertex1>
   <Vertex1 ref_type="Vertex" ref_id="48">
    <Pos>
     <V type="double" value="23.392999312491298269"/>
     <V type="double" value="13.617740046148815836"/>
     <V type="double" value="0"/>
    </Pos>
    <Normal>
     <V type="double" value="0"/>
     <V type="double" value="0"/>
     <V type="double" value="1"/>
    </Normal>
    <Polarity>
     <V type="double" value="0.96557179535267145809"/>
     <V type="double" value="-0.26013671024947360166"/>
     <V type="double" value="0"/>
    </Polarity>
    <Area type="double" value="2.5867781114302692558"/>
    <Chem>
     <V type="double" value="2.1843221440859372784"/>
     <V type="double" value="0.47772062197037207243"/>
    </Chem>
    <type type="int" value="0"/>
   </Vertex1>
   <Vertex1 ref_type="Vertex" ref_id="49">
    <Pos>
     <V type="double" value="24.341468739328860238"/>
     <V type="double" value="-0.079440233515999908454"/>
     <V type="double" value="0"/>
    </Pos>
    <Normal>
     <V type="double" value="0"/>
     <V type="double" value="0"/>
     <V type="double" value="1"/>
    </Normal>
    <Polarity>
     <V type="double" value="0.97301190002602744311"/>
     <V type="double" value="0.23075494015890565813"/>
     <V type="double" value="0"/>
    </Polarity>
    <Area type="double" value="2.7241128529795948232"/>
    <Chem>
     <V type="double" value="2.0554164832793810902"/>
     <V type="double" value="0.51340272887615390207"/>
    </Chem>
    <type type="int" value="0"/>
   </Vertex1>
   <Vertex1 ref_type="Vertex" ref_id="50">
    <Pos>
     <V type="double" value="7.7804731263953348375"/>
     <V type="double" value="10.648156511578802608"/>
     <V type="double" value="0"/>
    </Pos>
    <Normal>
     <V type="double" value="0"/>
     <V type="double" value="0"/>
     <V type="double" value="1"/>
    </Normal>
    <Polarity>
     <V type="double" value="0.99926149434593791732"/>
     <V type="double" value="-0.038424808620515088498"/>
     <V type="double" value="0"/>
    </Polarity>
    <Area type="double" value="2.4841920175906664348"/>
    <Chem>
     <V type="double" value="2.1146888722711225661"/>
     <V type="double" value="0.46144041401743102204"/>
    </Chem>
    <type type="int" value="0"/>
   </Vertex1>
   <Vertex1 ref_type="Vertex" ref_id="51">
    <Pos>
     <V type="double" value="6.7502071237970486806"/>
     <V type="double" value="11.96882395942451538"/>
     <V type="double" value="0"/>
    </Pos>
    <Normal>
     <V type="double" value="0"/>
     <V type="double" value="0"/>
     <V type="double" value="1"/>
    </Normal>
    <Polarity>
     <V type="double" value="0.99886490269771310846"/>
     <V type="double" value="0.047633036421038270347"/>
     <V type="double" value="0"/>
    </Polarity>
    <Area type="double" value="2.4954025034720102028"/>
    <Chem>
     <V type="double" value="2.1452127609936746389"/>
     <V type="double" value="0.45852865824590965937"/>
    </Chem>
    <type type="int" value="0"/>
   </Vertex1>
   <Vertex1 ref_type="Vertex" ref_id="52">
    <Pos>
     <V type="double" value="46.634934025116663747"/>
     <V type="double" value="-0.17389994305740782976"/>
     <V type="double" value="0"/>
    </Pos>
    <Normal>
     <V type="double" value="0"/>
     <V type="double" value="0"/>
     <V type="double" value="1"/>
    </Normal>
    <Polarity>
     <V type="double" value="0.94886794485183145742"/>
     <V type="double" value="0.31567328558600193933"/>
     <V type="double" value="0"/>
    </Polarity>
    <Area type="double" value="2.5720488705940285357"/>
    <Chem>
     <V type="double" value="2.1990300789995984587"/>
     <V type="double" value="0.51795868949999879227"/>
    </Chem>
    <type type="int" value="0"/>
   </Vertex1>
   <Vertex1 ref_type="Vertex" ref_id="53">
    <Pos>
     <V type="double" value="47.813274098209248564"/>
     <V type="double" value="1.398289194720517159"/>
     <V type="double" value="0"/>
    </Pos>
    <Normal>
     <V type="double" value="0"/>
     <V type="double" value="0"/>
     <V type="double" value="1"/>
    </Normal>
    <Polarity>
     <V type="double" value="0.99980551225485225775"/>
     <V type="double" value="0.019721502600271726552"/>
     <V type="double" value="0"/>
    </Polarity>
    <Area type="double" value="3.0284932041158936222"/>
    <Chem>
     <V type="double" value="1.8065902698495999168"/>
     <V type="double" value="0.45188911044472945822"/>
    </Chem>
    <type type="int" value="0"/>
   </Vertex1>
   <Vertex1 ref_type="Vertex" ref_id="54">
    <Pos>
     <V type="double" value="46.849445704230781473"/>
     <V type="double" value="3.0175959713142139762"/>
     <V type="double" value="0"/>
    </Pos>
    <Normal>
     <V type="double" value="0"/>
     <V type="double" value="0"/>
     <V type="double" value="1"/>
    </Normal>
    <Polarity>
     <V type="double" value="0.99259675169450600762"/>
     <V type="double" value="0.12145652936551069867"/>
     <V type="double" value="0"/>
    </Polarity>
    <Area type="double" value="2.8871435311459663353"/>
    <Chem>
     <V type="double" value="1.9729675716126653384"/>
     <V type="double" value="0.44317911969111267734"/>
    </Chem>
    <type type="int" value="0"/>
   </Vertex1>
   <Vertex1 ref_type="Vertex" ref_id="55">
    <Pos>
     <V type="double" value="26.920395377719511742"/>
     <V type="double" value="13.472694401926148089"/>
     <V type="double" value="0"/>
    </Pos>
    <Normal>
     <V type="double" value="0"/>
     <V type="double" value="0"/>
     <V type="double" value="1"/>
    </Normal>
    <Polarity>
     <V type="double" value="0.96867752533863549225"/>
     <V type="double" value="-0.24832207292912353291"/>
     <V type="double" value="0"/>
    </Polarity>
    <Area type="double" value="2.7098426020665211666"/>
    <Chem>
     <V type="double" value="2.1177129577411699657"/>
     <V type="double" value="0.48729239704968169145"/>
    </Chem>
    <type type="int" value="0"/>
   </Vertex1>
   <Vertex1 ref_type="Vertex" ref_id="56">
    <Pos>
     <V type="double" value="27.553760496585834261"/>
     <V type="double" value="-0.054651076721210417597"/>
     <V type="double" value="0"/>
    </Pos>
    <Normal>
     <V type="double" value="0"/>
     <V type="double" value="0"/>
     <V type="double" value="1"/>
    </Normal>
    <Polarity>
     <V type="double" value="0.97944777145576855659"/>
     <V type="double" value="0.20169794989123843165"/>
     <V type="double" value="0"/>
    </Polarity>
    <Area type="double" value="2.5717712214922379133"/>
    <Chem>
     <V type="double" value="2.1898066665377018403"/>
     <V type="double" value="0.5203133131089575647"/>
    </Chem>
    <type type="int" value="0"/>
   </Vertex1>
   <Vertex1 ref_type="Vertex" ref_id="57">
    <Pos>
     <V type="double" value="28.564509313025329362"/>
     <V type="double" value="1.6813877975731388315"/>
     <V type="double" value="0"/>
    </Pos>
    <Normal>
     <V type="double" value="0"/>
     <V type="double" value="0"/>
     <V type="double" value="1"/>
    </Normal>
    <Polarity>
     <V type="double" value="0.99950865374371933303"/>
     <V type="double" value="0.031344075858409252422"/>
     <V type="double" value="0"/>
    </Polarity>
    <Area type="double" value="2.5940994282302161089"/>
    <Chem>
     <V type="double" value="2.0584082189883936564"/>
     <V type="double" value="0.47649855984533717734"/>
    </Chem>
    <type type="int" value="0"/>
   </Vertex1>
   <Vertex1 ref_type="Vertex" ref_id="58">
    <Pos>
     <V type="double" value="20.659169732845409584"/>
     <V type="double" value="9.1165662337832582551"/>
     <V type="double" value="0"/>
    </Pos>
    <Normal>
     <V type="double" value="0"/>
     <V type="double" value="0"/>
     <V type="double" value="1"/>
    </Normal>
    <Polarity>
     <V type="double" value="0.99842746232595358524"/>
     <V type="double" value="0.056058919659198271079"/>
     <V type="double" value="0"/>
    </Polarity>
    <Area type="double" value="2.5097090350027499994"/>
    <Chem>
     <V type="double" value="2.016887442486929416"/>
     <V type="double" value="0.46148148304679564857"/>
    </Chem>
    <type type="int" value="0"/>
   </Vertex1>
   <Vertex1 ref_type="Vertex" ref_id="59">
    <Pos>
     <V type="double" value="21.729119622635071352"/>
     <V type="double" value="10.530349755063378225"/>
     <V type="double" value="0"/>
    </Pos>
    <Normal>
     <V type="double" value="0"/>
     <V type="double" value="0"/>
     <V type="double" value="1"/>
    </Normal>
    <Polarity>
     <V type="double" value="0.99198785846654402576"/>
     <V type="double" value="0.12633324445671467728"/>
     <V type="double" value="0"/>
    </Polarity>
    <Area type="double" value="2.533887756742818187"/>
    <Chem>
     <V type="double" value="2.0799328871607674074"/>
     <V type="double" value="0.45739621145833264659"/>
    </Chem>
    <type type="int" value="0"/>
   </Vertex1>
   <Vertex1 ref_type="Vertex" ref_id="60">
    <Pos>
     <V type="double" value="20.787337094271066462"/>
     <V type="double" value="11.795965568432180248"/>
     <V type="double" value="0"/>
    </Pos>
    <Normal>
     <V type="double" value="0"/>
     <V type="double" value="0"/>
     <V type="double" value="1"/>
    </Normal>
    <Polarity>
     <V type="double" value="0.99990329062208238575"/>
     <V type="double" value="0.013907170924796690564"/>
     <V type="double" value="0"/>
    </Polarity>
    <Area type="double" value="2.6702233339311427507"/>
    <Chem>
     <V type="double" value="2.177737472499991167"/>
     <V type="double" value="0.4703649572662088052"/>
    </Chem>
    <type type="int" value="0"/>
   </Vertex1>
   <Vertex1 ref_type="Vertex" ref_id="61">
    <Pos>
     <V type="double" value="28.577494204629303454"/>
     <V type="double" value="7.431482693002291029"/>
     <V type="double" value="0"/>
    </Pos>
    <Normal>
     <V type="double" value="0"/>
     <V type="double" value="0"/>
     <V type="double" value="1"/>
    </Normal>
    <Polarity>
     <V type="double" value="0.99758950477030805537"/>
     <V type="double" value="0.069391497837498067325"/>
     <V type="double" value="0"/>
    </Polarity>
    <Area type="double" value="2.9876875803620537297"/>
    <Chem>
     <V type="double" value="2.0018345839814308817"/>
     <V type="double" value="0.45039203894304041809"/>
    </Chem>
    <type type="int" value="0"/>
   </Vertex1>
   <Vertex1 ref_type="Vertex" ref_id="62">
    <Pos>
     <V type="double" value="27.603722152178018945"/>
     <V type="double" value="8.888339723267394632"/>
     <V type="double" value="0"/>
    </Pos>
    <Normal>
     <V type="double" value="0"/>
     <V type="double" value="0"/>
     <V type="double" value="1"/>
    </Normal>
    <Polarity>
     <V type="double" value="0.9985549273438634188"/>
     <V type="double" value="-0.053740646416762627435"/>
     <V type="double" value="0"/>
    </Polarity>
    <Area type="double" value="2.320064607445172733"/>
    <Chem>
     <V type="double" value="2.074850635468941995"/>
     <V type="double" value="0.47057295893666695186"/>
    </Chem>
    <type type="int" value="0"/>
   </Vertex1>
   <Vertex1 ref_type="Vertex" ref_id="63">
    <Pos>
     <V type="double" value="28.667729137806357897"/>
     <V type="double" value="10.311651735033885657"/>
     <V type="double" value="0"/>
    </Pos>
    <Normal>
     <V type="double" value="0"/>
     <V type="double" value="0"/>
     <V type="double" value="1"/>
    </Normal>
    <Polarity>
     <V type="double" value="0.99844628874065333157"/>
     <V type="double" value="-0.055722603133881408455"/>
     <V type="double" value="0"/>
    </Polarity>
    <Area type="double" value="2.3793476011386469615"/>
    <Chem>
     <V type="double" value="2.1266871993214793157"/>
     <V type="double" value="0.50280846056792360965"/>
    </Chem>
    <type type="int" value="0"/>
   </Vertex1>
   <Vertex1 ref_type="Vertex" ref_id="64">
    <Pos>
     <V type="double" value="37.44106105135834639"/>
     <V type="double" value="13.620976918921508414"/>
     <V type="double" value="0"/>
    </Pos>
    <Normal>
     <V type="double" value="0"/>
     <V type="double" value="0"/>
     <V type="double" value="1"/>
    </Normal>
    <Polarity>
     <V type="double" value="0.94840662879374637573"/>
     <V type="double" value="-0.31705656665661524629"/>
     <V type="double" value="0"/>
    </Polarity>
    <Area type="double" value="2.522631683922966328"/>
    <Chem>
     <V type="double" value="2.0703273213408230902"/>
     <V type="double" value="0.51506965145517635829"/>
    </Chem>
    <type type="int" value="0"/>
   </Vertex1>
   <Vertex1 ref_type="Vertex" ref_id="65">
    <Pos>
     <V type="double" value="37.909679643006704453"/>
     <V type="double" value="0.15138681650091323494"/>
     <V type="double" value="0"/>
    </Pos>
    <Normal>
     <V type="double" value="0"/>
     <V type="double" value="0"/>
     <V type="double" value="1"/>
    </Normal>
    <Polarity>
     <V type="double" value="0.97073496897392208549"/>
     <V type="double" value="0.24015332604650418968"/>
     <V type="double" value="0"/>
    </Polarity>
    <Area type="double" value="2.6891835807081996279"/>
    <Chem>
     <V type="double" value="2.1858875873011704982"/>
     <V type="double" value="0.516957514537657703"/>
    </Chem>
    <type type="int" value="0"/>
   </Vertex1>
   <Vertex1 ref_type="Vertex" ref_id="66">
    <Pos>
     <V type="double" value="38.84699830101242668"/>
     <V type="double" value="1.5156308778933955672"/>
     <V type="double" value="0"/>
    </Pos>
    <Normal>
     <V type="double" value="0"/>
     <V type="double" value="0"/>
     <V type="double" value="1"/>
    </Normal>
    <Polarity>
     <V type="double" value="0.99813471324884028846"/>
     <V type="double" value="-0.061049932085592083231"/>
     <V type="double" value="0"/>
    </Polarity>
    <Area type="double" value="2.4899695638566887723"/>
    <Chem>
     <V type="double" value="2.2190530585268555264"/>
     <V type="double" value="0.47970729639139669809"/>
    </Chem>
    <type type="int" value="0"/>
   </Vertex1>
   <Vertex1 ref_type="Vertex" ref_id="67">
    <Pos>
     <V type="double" value="6.032334505260493529"/>
     <V type="double" value="1.6432405244835159852"/>
     <V type="double" value="0"/>
    </Pos>
    <Normal>
     <V type="double" value="0"/>
     <V type="double" value="0"/>
     <V type="double" value="1"/>
    </Normal>
    <Polarity>
     <V type="double" value="0.99877963178969764169"/>
     <V type="double" value="0.049388734768530923036"/>
     <V type="double" value="0"/>
    </Polarity>
    <Area type="double" value="2.3573564018115615859"/>
    <Chem>
     <V type="double" value="2.0669428333351955729"/>
     <V type="double" value="0.50928387864134805341"/>
    </Chem>
    <type type="int" value="0"/>
   </Vertex1>
   <Vertex1 ref_type="Vertex" ref_id="68">
    <Pos>
     <V type="double" value="5.2712018749522933092"/>
     <V type="double" value="2.9851541366778122644"/>
     <V type="double" value="0"/>
    </Pos>
    <Normal>
     <V type="double" value="0"/>
     <V type="double" value="0"/>
     <V type="double" value="1"/>
    </Normal>
    <Polarity>
     <V type="double" value="0.9978210761244442617"/>
     <V type="double" value="-0.065978026962436694958"/>
     <V type="double" value="0"/>
    </Polarity>
    <Area type="double" value="2.8011640453063564316"/>
    <Chem>
     <V type="double" value="1.9562597373363599385"/>
     <V type="double" value="0.44424531721722271271"/>
    </Chem>
    <type type="int" value="0"/>
   </Vertex1>
   <Vertex1 ref_type="Vertex" ref_id="69">
    <Pos>
     <V type="double" value="25.238193549249839265"/>
     <V type="double" value="1.6185338216952434021"/>
     <V type="double" value="0"/>
    </Pos>
    <Normal>
     <V type="double" value="0"/>
     <V type="double" value="0"/>
     <V type="double" value="1"/>
    </Normal>
    <Polarity>
     <V type="double" value="0.9973228630447883436"/>
     <V type="double" value="0.073123914338241155497"/>
     <V type="double" value="0"/>
    </Polarity>
    <Area type="double" value="2.6694297991973772177"/>
    <Chem>
     <V type="double" value="2.0205690714234165739"/>
     <V type="double" value="0.46942548429866876036"/>
    </Chem>
    <type type="int" value="0"/>
   </Vertex1>
   <Vertex1 ref_type="Vertex" ref_id="70">
    <Pos>
     <V type="double" value="24.466006980068360832"/>
     <V type="double" value="3.0431143281635364417"/>
     <V type="double" value="0"/>
    </Pos>
    <Normal>
     <V type="double" value="0"/>
     <V type="double" value="0"/>
     <V type="double" value="1"/>
    </Normal>
    <Polarity>
     <V type="double" value="0.99755127222503603424"/>
     <V type="double" value="0.069938968266712558952"/>
     <V type="double" value="0"/>
    </Polarity>
    <Area type="double" value="2.553802232299222652"/>
    <Chem>
     <V type="double" value="2.0211670331349589347"/>
     <V type="double" value="0.46443393096042995261"/>
    </Chem>
    <type type="int" value="0"/>
   </Vertex1>
   <Vertex1 ref_type="Vertex" ref_id="71">
    <Pos>
     <V type="double" value="25.084782063745393543"/>
     <V type="double" value="4.4430504470129195127"/>
     <V type="double" value="0"/>
    </Pos>
    <Normal>
     <V type="double" value="0"/>
     <V type="double" value="0"/>
     <V type="double" value="1"/>
    </Normal>
    <Polarity>
     <V type="double" value="0.99993800805823651601"/>
     <V type="double" value="-0.011134632482760770805"/>
     <V type="double" value="0"/>
    </Polarity>
    <Area type="double" value="2.5642957809070558994"/>
    <Chem>
     <V type="double" value="2.0412418518088810693"/>
     <V type="double" value="0.45875531797812485468"/>
    </Chem>
    <type type="int" value="0"/>
   </Vertex1>
   <Vertex1 ref_type="Vertex" ref_id="72">
    <Pos>
     <V type="double" value="11.302502151201849756"/>
     <V type="double" value="13.520475830593882804"/>
     <V type="double" value="0"/>
    </Pos>
    <Normal>
     <V type="double" value="0"/>
     <V type="double" value="0"/>
     <V type="double" value="1"/>
    </Normal>
    <Polarity>
     <V type="double" value="0.9761506020038874798"/>
     <V type="double" value="-0.21709445457553316894"/>
     <V type="double" value="0"/>
    </Polarity>
    <Area type="double" value="2.7252698368381005345"/>
    <Chem>
     <V type="double" value="2.1254084137152799983"/>
     <V type="double" value="0.52908011044777003562"/>
    </Chem>
    <type type="int" value="0"/>
   </Vertex1>
   <Vertex1 ref_type="Vertex" ref_id="73">
    <Pos>
     <V type="double" value="12.302350632549423182"/>
     <V type="double" value="0.12956084598632788829"/>
     <V type="double" value="0"/>
    </Pos>
    <Normal>
     <V type="double" value="0"/>
     <V type="double" value="0"/>
     <V type="double" value="1"/>
    </Normal>
    <Polarity>
     <V type="double" value="0.96924609684786711128"/>
     <V type="double" value="0.24609348578370562888"/>
     <V type="double" value="0"/>
    </Polarity>
    <Area type="double" value="2.6745784964279128992"/>
    <Chem>
     <V type="double" value="2.0986125133893964723"/>
     <V type="double" value="0.51750428630135836272"/>
    </Chem>
    <type type="int" value="0"/>
   </Vertex1>
   <Vertex1 ref_type="Vertex" ref_id="74">
    <Pos>
     <V type="double" value="32.89253276604326004"/>
     <V type="double" value="3.1420085951353216025"/>
     <V type="double" value="0"/>
    </Pos>
    <Normal>
     <V type="double" value="0"/>
     <V type="double" value="0"/>
     <V type="double" value="1"/>
    </Normal>
    <Polarity>
     <V type="double" value="0.99691645901455860912"/>
     <V type="double" value="0.078470209289092485161"/>
     <V type="double" value="0"/>
    </Polarity>
    <Area type="double" value="2.375855018273118624"/>
    <Chem>
     <V type="double" value="2.1204266284436434908"/>
     <V type="double" value="0.51459090235882343212"/>
    </Chem>
    <type type="int" value="0"/>
   </Vertex1>
   <Vertex1 ref_type="Vertex" ref_id="75">
    <Pos>
     <V type="double" value="33.779801944706733252"/>
     <V type="double" value="4.4903354539630848663"/>
     <V type="double" value="0"/>
    </Pos>
    <Normal>
     <V type="double" value="0"/>
     <V type="double" value="0"/>
     <V type="double" value="1"/>
    </Normal>
    <Polarity>
     <V type="double" value="0.9990146728763019679"/>
     <V type="double" value="-0.044381115103785576115"/>
     <V type="double" value="0"/>
    </Polarity>
    <Area type="double" value="2.4519571183002244474"/>
    <Chem>
     <V type="double" value="2.1310640954190138707"/>
     <V type="double" value="0.52188088154840095445"/>
    </Chem>
    <type type="int" value="0"/>
   </Vertex1>
   <Vertex1 ref_type="Vertex" ref_id="76">
    <Pos>
     <V type="double" value="33.084770568314517902"/>
     <V type="double" value="6.011084039046604488"/>
     <V type="double" value="0"/>
    </Pos>
    <Normal>
     <V type="double" value="0"/>
     <V type="double" value="0"/>
     <V type="double" value="1"/>
    </Normal>
    <Polarity>
     <V type="double" value="0.98700928755503347656"/>
     <V type="double" value="0.16066320761177793619"/>
     <V type="double" value="0"/>
    </Polarity>
    <Area type="double" value="2.5675161879459471592"/>
    <Chem>
     <V type="double" value="2.0839247037601875689"/>
     <V type="double" value="0.50550237755699733988"/>
    </Chem>
    <type type="int" value="0"/>
   </Vertex1>
   <Vertex1 ref_type="Vertex" ref_id="77">
    <Pos>
     <V type="double" value="36.165909379536621771"/>
     <V type="double" value="0.11554744584984198708"/>
     <V type="double" value="0"/>
    </Pos>
    <Normal>
     <V type="double" value="0"/>
     <V type="double" value="0"/>
     <V type="double" value="1"/>
    </Normal>
    <Polarity>
     <V type="double" value="0.96675276990169944913"/>
     <V type="double" value="0.25571288956052196095"/>
     <V type="double" value="0"/>
    </Polarity>
    <Area type="double" value="2.7038409297856227376"/>
    <Chem>
     <V type="double" value="2.1564650900660478072"/>
     <V type="double" value="0.51487113971482489916"/>
    </Chem>
    <type type="int" value="0"/>
   </Vertex1>
   <Vertex1 ref_type="Vertex" ref_id="78">
    <Pos>
     <V type="double" value="37.097132489691531987"/>
     <V type="double" value="1.6235909354329851606"/>
     <V type="double" value="0"/>
    </Pos>
    <Normal>
     <V type="double" value="0"/>
     <V type="double" value="0"/>
     <V type="double" value="1"/>
    </Normal>
    <Polarity>
     <V type="double" value="0.99625697423270420661"/>
     <V type="double" value="-0.086440969989334121015"/>
     <V type="double" value="0"/>
    </Polarity>
    <Area type="double" value="2.408272581408946067"/>
    <Chem>
     <V type="double" value="2.2276873481474366301"/>
     <V type="double" value="0.4941223422973959889"/>
    </Chem>
    <type type="int" value="0"/>
   </Vertex1>
   <Vertex1 ref_type="Vertex" ref_id="79">
    <Pos>
     <V type="double" value="36.317419586320148994"/>
     <V type="double" value="3.1518436573412289547"/>
     <V type="double" value="0"/>
    </Pos>
    <Normal>
     <V type="double" value="0"/>
     <V type="double" value="0"/>
     <V type="double" value="1"/>
    </Normal>
    <Polarity>
     <V type="double" value="0.99755061662398403222"/>
     <V type="double" value="-0.06994831858671952951"/>
     <V type="double" value="0"/>
    </Polarity>
    <Area type="double" value="2.4053198461332705449"/>
    <Chem>
     <V type="double" value="2.1166379876164818086"/>
     <V type="double" value="0.47814586968069910933"/>
    </Chem>
    <type type="int" value="0"/>
   </Vertex1>
   <Vertex1 ref_type="Vertex" ref_id="80">
    <Pos>
     <V type="double" value="1.902267513458663073"/>
     <V type="double" value="8.9042567446976885748"/>
     <V type="double" value="0"/>
    </Pos>
    <Normal>
     <V type="double" value="0"/>
     <V type="double" value="0"/>
     <V type="double" value="1"/>
    </Normal>
    <Polarity>
     <V type="double" value="0.98167544587123567457"/>
     <V type="double" value="-0.19056053886760140892"/>
     <V type="double" value="0"/>
    </Polarity>
    <Area type="double" value="2.5899200002888234096"/>
    <Chem>
     <V type="double" value="2.0114297177216067247"/>
     <V type="double" value="0.39118413521290262835"/>
    </Chem>
    <type type="int" value="0"/>
   </Vertex1>
   <Vertex1 ref_type="Vertex" ref_id="81">
    <Pos>
     <V type="double" value="7.7641859884445372231"/>
     <V type="double" value="13.543410671704043224"/>
     <V type="double" value="0"/>
    </Pos>
    <Normal>
     <V type="double" value="0"/>
     <V type="double" value="0"/>
     <V type="double" value="1"/>
    </Normal>
    <Polarity>
     <V type="double" value="0.95579609595087344776"/>
     <V type="double" value="-0.29403030960271508976"/>
     <V type="double" value="0"/>
    </Polarity>
    <Area type="double" value="2.7221781363224000216"/>
    <Chem>
     <V type="double" value="2.1442929104646051286"/>
     <V type="double" value="0.50281800488549255324"/>
    </Chem>
    <type type="int" value="0"/>
   </Vertex1>
   <Vertex1 ref_type="Vertex" ref_id="82">
    <Pos>
     <V type="double" value="8.758679468789122069"/>
     <V type="double" value="0.025941696064639131053"/>
     <V type="double" value="0"/>
    </Pos>
    <Normal>
     <V type="double" value="0"/>
     <V type="double" value="0"/>
     <V type="double" value="1"/>
    </Normal>
    <Polarity>
     <V type="double" value="0.98431476148366792156"/>
     <V type="double" value="0.17642122980341648497"/>
     <V type="double" value="0"/>
    </Polarity>
    <Area type="double" value="2.786714582697334297"/>
    <Chem>
     <V type="double" value="2.1141470728538163115"/>
     <V type="double" value="0.51176644795812897826"/>
    </Chem>
    <type type="int" value="0"/>
   </Vertex1>
   <Vertex1 ref_type="Vertex" ref_id="83">
    <Pos>
     <V type="double" value="40.641568482258747963"/>
     <V type="double" value="10.687663439264543541"/>
     <V type="double" value="0"/>
    </Pos>
    <Normal>
     <V type="double" value="0"/>
     <V type="double" value="0"/>
     <V type="double" value="1"/>
    </Normal>
    <Polarity>
     <V type="double" value="0.99812592441880954031"/>
     <V type="double" value="-0.061193455557739369344"/>
     <V type="double" value="0"/>
    </Polarity>
    <Area type="double" value="2.7453409824274292994"/>
    <Chem>
     <V type="double" value="2.0417512854106862896"/>
     <V type="double" value="0.44583563678224552573"/>
    </Chem>
    <type type="int" value="0"/>
   </Vertex1>
   <Vertex1 ref_type="Vertex" ref_id="84">
    <Pos>
     <V type="double" value="39.721518681931343053"/>
     <V type="double" value="12.133687519203123273"/>
     <V type="double" value="0"/>
    </Pos>
    <Normal>
     <V type="double" value="0"/>
     <V type="double" value="0"/>
     <V type="double" value="1"/>
    </Normal>
    <Polarity>
     <V type="double" value="0.99855109768222316546"/>
     <V type="double" value="-0.053811758172608852024"/>
     <V type="double" value="0"/>
    </Polarity>
    <Area type="double" value="2.6907191119879043661"/>
    <Chem>
     <V type="double" value="2.0752119886702189433"/>
     <V type="double" value="0.46942586344281728161"/>
    </Chem>
    <type type="int" value="0"/>
   </Vertex1>
   <Vertex1 ref_type="Vertex" ref_id="85">
    <Pos>
     <V type="double" value="40.755479269401369891"/>
     <V type="double" value="13.623705877410030141"/>
     <V type="double" value="0"/>
    </Pos>
    <Normal>
     <V type="double" value="0"/>
     <V type="double" value="0"/>
     <V type="double" value="1"/>
    </Normal>
    <Polarity>
     <V type="double" value="0.93427523282680524641"/>
     <V type="double" value="-0.356552645939444246"/>
     <V type="double" value="0"/>
    </Polarity>
    <Area type="double" value="2.6623953944894864776"/>
    <Chem>
     <V type="double" value="2.2033515244797148291"/>
     <V type="double" value="0.51992563565583915786"/>
    </Chem>
    <type type="int" value="0"/>
   </Vertex1>
   <Vertex1 ref_type="Vertex" ref_id="86">
    <Pos>
     <V type="double" value="33.716554004553294988"/>
     <V type="double" value="7.3499523186614732495"/>
     <V type="double" value="0"/>
    </Pos>
    <Normal>
     <V type="double" value="0"/>
     <V type="double" value="0"/>
     <V type="double" value="1"/>
    </Normal>
    <Polarity>
     <V type="double" value="0.98786190053854072701"/>
     <V type="double" value="0.15533468854181395336"/>
     <V type="double" value="0"/>
    </Polarity>
    <Area type="double" value="2.2798242027479957983"/>
    <Chem>
     <V type="double" value="2.1041905031564622774"/>
     <V type="double" value="0.5114418977614065831"/>
    </Chem>
    <type type="int" value="0"/>
   </Vertex1>
   <Vertex1 ref_type="Vertex" ref_id="87">
    <Pos>
     <V type="double" value="32.906137987301420367"/>
     <V type="double" value="9.1983196498624373305"/>
     <V type="double" value="0"/>
    </Pos>
    <Normal>
     <V type="double" value="0"/>
     <V type="double" value="0"/>
     <V type="double" value="1"/>
    </Normal>
    <Polarity>
     <V type="double" value="0.99798675257707347708"/>
     <V type="double" value="0.063422722116502364131"/>
     <V type="double" value="0"/>
    </Polarity>
    <Area type="double" value="2.7502838004777432346"/>
    <Chem>
     <V type="double" value="2.0340418726524309712"/>
     <V type="double" value="0.45085300863398652949"/>
    </Chem>
    <type type="int" value="0"/>
   </Vertex1>
   <Vertex1 ref_type="Vertex" ref_id="88">
    <Pos>
     <V type="double" value="33.720082179535893374"/>
     <V type="double" value="10.517347430510476158"/>
     <V type="double" value="0"/>
    </Pos>
    <Normal>
     <V type="double" value="0"/>
     <V type="double" value="0"/>
     <V type="double" value="1"/>
    </Normal>
    <Polarity>
     <V type="double" value="0.9999749815592456903"/>
     <V type="double" value="-0.00707363100438949087"/>
     <V type="double" value="0"/>
    </Polarity>
    <Area type="double" value="2.4665236564314283463"/>
    <Chem>
     <V type="double" value="2.0797721690779003012"/>
     <V type="double" value="0.46075141954017623247"/>
    </Chem>
    <type type="int" value="0"/>
   </Vertex1>
   <Vertex1 ref_type="Vertex" ref_id="89">
    <Pos>
     <V type="double" value="13.044622229762842025"/>
     <V type="double" value="13.427217922691069063"/>
     <V type="double" value="0"/>
    </Pos>
    <Normal>
     <V type="double" value="0"/>
     <V type="double" value="0"/>
     <V type="double" value="1"/>
    </Normal>
    <Polarity>
     <V type="double" value="0.96715349075679335478"/>
     <V type="double" value="-0.25419308668205203849"/>
     <V type="double" value="0"/>
    </Polarity>
    <Area type="double" value="2.733456990549886001"/>
    <Chem>
     <V type="double" value="2.0859969971449783266"/>
     <V type="double" value="0.47867783229240778997"/>
    </Chem>
    <type type="int" value="0"/>
   </Vertex1>
   <Vertex1 ref_type="Vertex" ref_id="90">
    <Pos>
     <V type="double" value="14.039216638013847671"/>
     <V type="double" value="0.15850417253000714801"/>
     <V type="double" value="0"/>
    </Pos>
    <Normal>
     <V type="double" value="0"/>
     <V type="double" value="0"/>
     <V type="double" value="1"/>
    </Normal>
    <Polarity>
     <V type="double" value="0.97578852491282397352"/>
     <V type="double" value="0.21871615086329351807"/>
     <V type="double" value="0"/>
    </Polarity>
    <Area type="double" value="2.6001727501626308303"/>
    <Chem>
     <V type="double" value="2.105037880379854176"/>
     <V type="double" value="0.5135529647081421567"/>
    </Chem>
    <type type="int" value="0"/>
   </Vertex1>
   <Vertex1 ref_type="Vertex" ref_id="91">
    <Pos>
     <V type="double" value="31.933270851731094808"/>
     <V type="double" value="13.527235703517964893"/>
     <V type="double" value="0"/>
    </Pos>
    <Normal>
     <V type="double" value="0"/>
     <V type="double" value="0"/>
     <V type="double" value="1"/>
    </Normal>
    <Polarity>
     <V type="double" value="0.96548006345914261228"/>
     <V type="double" value="-0.26047696071424430997"/>
     <V type="double" value="0"/>
    </Polarity>
    <Area type="double" value="2.6217463388273833935"/>
    <Chem>
     <V type="double" value="2.128300480973035036"/>
     <V type="double" value="0.52435472651398107313"/>
    </Chem>
    <type type="int" value="0"/>
   </Vertex1>
   <Vertex1 ref_type="Vertex" ref_id="92">
    <Pos>
     <V type="double" value="32.857422879973334773"/>
     <V type="double" value="-0.094672312746825512675"/>
     <V type="double" value="0"/>
    </Pos>
    <Normal>
     <V type="double" value="0"/>
     <V type="double" value="0"/>
     <V type="double" value="1"/>
    </Normal>
    <Polarity>
     <V type="double" value="0.95075920664707369578"/>
     <V type="double" value="0.3099305260470917589"/>
     <V type="double" value="0"/>
    </Polarity>
    <Area type="double" value="2.7181446831014421939"/>
    <Chem>
     <V type="double" value="2.1632139001910295484"/>
     <V type="double" value="0.51570361372228223917"/>
    </Chem>
    <type type="int" value="0"/>
   </Vertex1>
   <Vertex1 ref_type="Vertex" ref_id="93">
    <Pos>
     <V type="double" value="33.629462195591273144"/>
     <V type="double" value="1.5938388461793151496"/>
     <V type="double" value="0"/>
    </Pos>
    <Normal>
     <V type="double" value="0"/>
     <V type="double" value="0"/>
     <V type="double" value="1"/>
    </Normal>
    <Polarity>
     <V type="double" value="0.99836301849572361977"/>
     <V type="double" value="-0.057195133535180554818"/>
     <V type="double" value="0"/>
    </Polarity>
    <Area type="double" value="2.4922460227571927582"/>
    <Chem>
     <V type="double" value="2.1458836150678575194"/>
     <V type="double" value="0.50860144062972290069"/>
    </Chem>
    <type type="int" value="0"/>
   </Vertex1>
   <Vertex1 ref_type="Vertex" ref_id="94">
    <Pos>
     <V type="double" value="45.132723659148958006"/>
     <V type="double" value="6.1299720731299807142"/>
     <V type="double" value="0"/>
    </Pos>
    <Normal>
     <V type="double" value="0"/>
     <V type="double" value="0"/>
     <V type="double" value="1"/>
    </Normal>
    <Polarity>
     <V type="double" value="0.9622134918255988989"/>
     <V type="double" value="0.27229615522219219326"/>
     <V type="double" value="0"/>
    </Polarity>
    <Area type="double" value="2.4918056071137462126"/>
    <Chem>
     <V type="double" value="2.0819005274241999537"/>
     <V type="double" value="0.46682327851719424006"/>
    </Chem>
    <type type="int" value="0"/>
   </Vertex1>
   <Vertex1 ref_type="Vertex" ref_id="95">
    <Pos>
     <V type="double" value="45.965937905650392281"/>
     <V type="double" value="7.7324894754133461916"/>
     <V type="double" value="0"/>
    </Pos>
    <Normal>
     <V type="double" value="0"/>
     <V type="double" value="0"/>
     <V type="double" value="1"/>
    </Normal>
    <Polarity>
     <V type="double" value="0.99384440540289253896"/>
     <V type="double" value="0.11078491706622779767"/>
     <V type="double" value="0"/>
    </Polarity>
    <Area type="double" value="2.5314132477578339397"/>
    <Chem>
     <V type="double" value="2.0524851717515555372"/>
     <V type="double" value="0.46459529372255636837"/>
    </Chem>
    <type type="int" value="0"/>
   </Vertex1>
   <Vertex1 ref_type="Vertex" ref_id="96">
    <Pos>
     <V type="double" value="45.023071287172690802"/>
     <V type="double" value="9.06128140416654837"/>
     <V type="double" value="0"/>
    </Pos>
    <Normal>
     <V type="double" value="0"/>
     <V type="double" value="0"/>
     <V type="double" value="1"/>
    </Normal>
    <Polarity>
     <V type="double" value="0.99996997069496351696"/>
     <V type="double" value="-0.0077496908527830395477"/>
     <V type="double" value="0"/>
    </Polarity>
    <Area type="double" value="2.5610599098728981105"/>
    <Chem>
     <V type="double" value="2.0719221070551334662"/>
     <V type="double" value="0.4811891964979282954"/>
    </Chem>
    <type type="int" value="0"/>
   </Vertex1>
   <Vertex1 ref_type="Vertex" ref_id="97">
    <Pos>
     <V type="double" value="50.250214651355371132"/>
     <V type="double" value="6.0146694826568642966"/>
     <V type="double" value="0"/>
    </Pos>
    <Normal>
     <V type="double" value="0"/>
     <V type="double" value="0"/>
     <V type="double" value="1"/>
    </Normal>
    <Polarity>
     <V type="double" value="0.9995083138311681159"/>
     <V type="double" value="-0.031354913209502434379"/>
     <V type="double" value="0"/>
    </Polarity>
    <Area type="double" value="2.5571285108883392567"/>
    <Chem>
     <V type="double" value="1.5401085231193691882"/>
     <V type="double" value="1.4743308837538946499"/>
    </Chem>
    <type type="int" value="2"/>
   </Vertex1>
   <Vertex1 ref_type="Vertex" ref_id="98">
    <Pos>
     <V type="double" value="51.258427202388297417"/>
     <V type="double" value="7.4037719948332441078"/>
     <V type="double" value="0"/>
    </Pos>
    <Normal>
     <V type="double" value="0"/>
     <V type="double" value="0"/>
     <V type="double" value="1"/>
    </Normal>
    <Polarity>
     <V type="double" value="0.91422817346185503151"/>
     <V type="double" value="-0.40519976165911092414"/>
     <V type="double" value="0"/>
    </Polarity>
    <Area type="double" value="2.4690585372502296124"/>
    <Chem>
     <V type="double" value="1.5711835848680113514"/>
     <V type="double" value="1.5914727142970723772"/>
    </Chem>
    <type type="int" value="2"/>
   </Vertex1>
   <Vertex1 ref_type="Vertex" ref_id="99">
    <Pos>
     <V type="double" value="50.33872444698366877"/>
     <V type="double" value="9.1351951868127816425"/>
     <V type="double" value="0"/>
    </Pos>
    <Normal>
     <V type="double" value="0"/>
     <V type="double" value="0"/>
     <V type="double" value="1"/>
    </Normal>
    <Polarity>
     <V type="double" value="0.98331445097894509821"/>
     <V type="double" value="0.18191396454361488666"/>
     <V type="double" value="0"/>
    </Polarity>
    <Area type="double" value="2.5132494014629283008"/>
    <Chem>
     <V type="double" value="1.539489171738475326"/>
     <V type="double" value="1.4611305699582659567"/>
    </Chem>
    <type type="int" value="2"/>
   </Vertex1>
   <Vertex1 ref_type="Vertex" ref_id="100">
    <Pos>
     <V type="double" value="35.404900643766438861"/>
     <V type="double" value="10.397360571302197485"/>
     <V type="double" value="0"/>
    </Pos>
    <Normal>
     <V type="double" value="0"/>
     <V type="double" value="0"/>
     <V type="double" value="1"/>
    </Normal>
    <Polarity>
     <V type="double" value="0.99999575525262662801"/>
     <V type="double" value="0.0029136706623694658483"/>
     <V type="double" value="0"/>
    </Polarity>
    <Area type="double" value="2.6715963853574580256"/>
    <Chem>
     <V type="double" value="2.0041556879888142717"/>
     <V type="double" value="0.44543518885155025666"/>
    </Chem>
    <type type="int" value="0"/>
   </Vertex1>
   <Vertex1 ref_type="Vertex" ref_id="101">
    <Pos>
     <V type="double" value="34.598724737460251788"/>
     <V type="double" value="12.00555418619014425"/>
     <V type="double" value="0"/>
    </Pos>
    <Normal>
     <V type="double" value="0"/>
     <V type="double" value="0"/>
     <V type="double" value="1"/>
    </Normal>
    <Polarity>
     <V type="double" value="0.99981236759553360205"/>
     <V type="double" value="0.019370844148194069773"/>
     <V type="double" value="0"/>
    </Polarity>
    <Area type="double" value="2.9311631968198601506"/>
    <Chem>
     <V type="double" value="2.0548806819975280469"/>
     <V type="double" value="0.43560815763887250629"/>
    </Chem>
    <type type="int" value="0"/>
   </Vertex1>
   <Vertex1 ref_type="Vertex" ref_id="102">
    <Pos>
     <V type="double" value="35.41175725353740944"/>
     <V type="double" value="13.425197422990708063"/>
     <V type="double" value="0"/>
    </Pos>
    <Normal>
     <V type="double" value="0"/>
     <V type="double" value="0"/>
     <V type="double" value="1"/>
    </Normal>
    <Polarity>
     <V type="double" value="0.96634792318385065446"/>
     <V type="double" value="-0.25723858839268076704"/>
     <V type="double" value="0"/>
    </Polarity>
    <Area type="double" value="2.79220601845874139"/>
    <Chem>
     <V type="double" value="2.1260085517440687752"/>
     <V type="double" value="0.47900397106223713273"/>
    </Chem>
    <type type="int" value="0"/>
   </Vertex1>
   <Vertex1 ref_type="Vertex" ref_id="103">
    <Pos>
     <V type="double" value="2.4479844312511782611"/>
     <V type="double" value="1.581912938601267804"/>
     <V type="double" value="0"/>
    </Pos>
    <Normal>
     <V type="double" value="0"/>
     <V type="double" value="0"/>
     <V type="double" value="1"/>
    </Normal>
    <Polarity>
     <V type="double" value="0.98908335146748427302"/>
     <V type="double" value="-0.14735713029863567458"/>
     <V type="double" value="0"/>
    </Polarity>
    <Area type="double" value="2.5020176230187476385"/>
    <Chem>
     <V type="double" value="2.1213059800960181178"/>
     <V type="double" value="0.52489347140335562703"/>
    </Chem>
    <type type="int" value="0"/>
   </Vertex1>
   <Vertex1 ref_type="Vertex" ref_id="104">
    <Pos>
     <V type="double" value="0.018445091932828436287"/>
     <V type="double" value="11.93508601734186847"/>
     <V type="double" value="0"/>
    </Pos>
    <Normal>
     <V type="double" value="0"/>
     <V type="double" value="0"/>
     <V type="double" value="1"/>
    </Normal>
    <Polarity>
     <V type="double" value="0.83640581322315277202"/>
     <V type="double" value="-0.54811067824529435821"/>
     <V type="double" value="0"/>
    </Polarity>
    <Area type="double" value="2.8550051339505397863"/>
    <Chem>
     <V type="double" value="2.3323090473519303423"/>
     <V type="double" value="0.66064402681591360977"/>
    </Chem>
    <type type="int" value="1"/>
   </Vertex1>
   <Vertex1 ref_type="Vertex" ref_id="105">
    <Pos>
     <V type="double" value="30.218658656247495031"/>
     <V type="double" value="1.4024989398135956353"/>
     <V type="double" value="0"/>
    </Pos>
    <Normal>
     <V type="double" value="0"/>
     <V type="double" value="0"/>
     <V type="double" value="1"/>
    </Normal>
    <Polarity>
     <V type="double" value="0.99966598377338600212"/>
     <V type="double" value="-0.025844165422558722928"/>
     <V type="double" value="0"/>
    </Polarity>
    <Area type="double" value="2.3089239771541576474"/>
    <Chem>
     <V type="double" value="2.1692349148837255512"/>
     <V type="double" value="0.49210490047787253109"/>
    </Chem>
    <type type="int" value="0"/>
   </Vertex1>
   <Vertex1 ref_type="Vertex" ref_id="106">
    <Pos>
     <V type="double" value="29.393474018672655745"/>
     <V type="double" value="2.9508345160123110595"/>
     <V type="double" value="0"/>
    </Pos>
    <Normal>
     <V type="double" value="0"/>
     <V type="double" value="0"/>
     <V type="double" value="1"/>
    </Normal>
    <Polarity>
     <V type="double" value="0.99337698815360686577"/>
     <V type="double" value="-0.11490065015859911302"/>
     <V type="double" value="0"/>
    </Polarity>
    <Area type="double" value="2.3703888318189694218"/>
    <Chem>
     <V type="double" value="2.0705729433108617243"/>
     <V type="double" value="0.4854005706187243252"/>
    </Chem>
    <type type="int" value="0"/>
   </Vertex1>
   <Vertex1 ref_type="Vertex" ref_id="107">
    <Pos>
     <V type="double" value="30.259966252985901036"/>
     <V type="double" value="4.3837916363178335288"/>
     <V type="double" value="0"/>
    </Pos>
    <Normal>
     <V type="double" value="0"/>
     <V type="double" value="0"/>
     <V type="double" value="1"/>
    </Normal>
    <Polarity>
     <V type="double" value="0.99989710710542423211"/>
     <V type="double" value="-0.014344866754474999357"/>
     <V type="double" value="0"/>
    </Polarity>
    <Area type="double" value="2.5967923889749240374"/>
    <Chem>
     <V type="double" value="2.0679149020234164347"/>
     <V type="double" value="0.46127023030812169813"/>
    </Chem>
    <type type="int" value="0"/>
   </Vertex1>
   <Vertex1 ref_type="Vertex" ref_id="108">
    <Pos>
     <V type="double" value="43.478185957930250538"/>
     <V type="double" value="11.909759288589540915"/>
     <V type="double" value="0"/>
    </Pos>
    <Normal>
     <V type="double" value="0"/>
     <V type="double" value="0"/>
     <V type="double" value="1"/>
    </Normal>
    <Polarity>
     <V type="double" value="0.99988378910936737132"/>
     <V type="double" value="-0.015244942646468173306"/>
     <V type="double" value="0"/>
    </Polarity>
    <Area type="double" value="2.2891226529919341814"/>
    <Chem>
     <V type="double" value="2.0347885451602421014"/>
     <V type="double" value="0.48262061951751028532"/>
    </Chem>
    <type type="int" value="0"/>
   </Vertex1>
   <Vertex1 ref_type="Vertex" ref_id="109">
    <Pos>
     <V type="double" value="44.157653782218808658"/>
     <V type="double" value="13.523564312451975766"/>
     <V type="double" value="0"/>
    </Pos>
    <Normal>
     <V type="double" value="0"/>
     <V type="double" value="0"/>
     <V type="double" value="1"/>
    </Normal>
    <Polarity>
     <V type="double" value="0.96659035083440691949"/>
     <V type="double" value="-0.25632614707403161836"/>
     <V type="double" value="0"/>
    </Polarity>
    <Area type="double" value="2.470985437943658436"/>
    <Chem>
     <V type="double" value="2.1519956225300123087"/>
     <V type="double" value="0.5209722210010170329"/>
    </Chem>
    <type type="int" value="0"/>
   </Vertex1>
   <Vertex1 ref_type="Vertex" ref_id="110">
    <Pos>
     <V type="double" value="45.042822023353984662"/>
     <V type="double" value="0.082654641479212045962"/>
     <V type="double" value="0"/>
    </Pos>
    <Normal>
     <V type="double" value="0"/>
     <V type="double" value="0"/>
     <V type="double" value="1"/>
    </Normal>
    <Polarity>
     <V type="double" value="0.98703326145841929762"/>
     <V type="double" value="0.16051585832794140751"/>
     <V type="double" value="0"/>
    </Polarity>
    <Area type="double" value="2.2975909324347361107"/>
    <Chem>
     <V type="double" value="2.1184999238925512621"/>
     <V type="double" value="0.50841220861103797457"/>
    </Chem>
    <type type="int" value="0"/>
   </Vertex1>
   <Vertex1 ref_type="Vertex" ref_id="111">
    <Pos>
     <V type="double" value="40.727645905246554037"/>
     <V type="double" value="1.7143921296806559074"/>
     <V type="double" value="0"/>
    </Pos>
    <Normal>
     <V type="double" value="0"/>
     <V type="double" value="0"/>
     <V type="double" value="1"/>
    </Normal>
    <Polarity>
     <V type="double" value="0.99948323620753443119"/>
     <V type="double" value="0.032144370270920631649"/>
     <V type="double" value="0"/>
    </Polarity>
    <Area type="double" value="3.0418210313608651241"/>
    <Chem>
     <V type="double" value="1.9842547312321883179"/>
     <V type="double" value="0.40977881848653113783"/>
    </Chem>
    <type type="int" value="0"/>
   </Vertex1>
   <Vertex1 ref_type="Vertex" ref_id="112">
    <Pos>
     <V type="double" value="39.718692085597446351"/>
     <V type="double" value="3.1483160085968853181"/>
     <V type="double" value="0"/>
    </Pos>
    <Normal>
     <V type="double" value="0"/>
     <V type="double" value="0"/>
     <V type="double" value="1"/>
    </Normal>
    <Polarity>
     <V type="double" value="0.99615314748498717812"/>
     <V type="double" value="0.087629371535765554491"/>
     <V type="double" value="0"/>
    </Polarity>
    <Area type="double" value="2.8502988512664111376"/>
    <Chem>
     <V type="double" value="2.0651866616551339817"/>
     <V type="double" value="0.43281657411686136339"/>
    </Chem>
    <type type="int" value="0"/>
   </Vertex1>
   <Vertex1 ref_type="Vertex" ref_id="113">
    <Pos>
     <V type="double" value="40.692776197992778009"/>
     <V type="double" value="4.59969898821131018"/>
     <V type="double" value="0"/>
    </Pos>
    <Normal>
     <V type="double" value="0"/>
     <V type="double" value="0"/>
     <V type="double" value="1"/>
    </Normal>
    <Polarity>
     <V type="double" value="0.99992545657722686769"/>
     <V type="double" value="-0.012209884881704670054"/>
     <V type="double" value="0"/>
    </Polarity>
    <Area type="double" value="2.4995471231440018478"/>
    <Chem>
     <V type="double" value="2.1119407749807259655"/>
     <V type="double" value="0.4526100028336303982"/>
    </Chem>
    <type type="int" value="0"/>
   </Vertex1>
   <Vertex1 ref_type="Vertex" ref_id="114">
    <Pos>
     <V type="double" value="46.771220166505173665"/>
     <V type="double" value="9.0000448413320590646"/>
     <V type="double" value="0"/>
    </Pos>
    <Normal>
     <V type="double" value="0"/>
     <V type="double" value="0"/>
     <V type="double" value="1"/>
    </Normal>
    <Polarity>
     <V type="double" value="0.99997993343076707617"/>
     <V type="double" value="-0.0063350403154847582249"/>
     <V type="double" value="0"/>
    </Polarity>
    <Area type="double" value="2.6464406148764982873"/>
    <Chem>
     <V type="double" value="2.0243989885654767313"/>
     <V type="double" value="0.46051728126330698787"/>
    </Chem>
    <type type="int" value="0"/>
   </Vertex1>
   <Vertex1 ref_type="Vertex" ref_id="115">
    <Pos>
     <V type="double" value="47.610393751900694781"/>
     <V type="double" value="10.443776634544907012"/>
     <V type="double" value="0"/>
    </Pos>
    <Normal>
     <V type="double" value="0"/>
     <V type="double" value="0"/>
     <V type="double" value="1"/>
    </Normal>
    <Polarity>
     <V type="double" value="0.99996993048994908815"/>
     <V type="double" value="-0.0077548769123913846232"/>
     <V type="double" value="0"/>
    </Polarity>
    <Area type="double" value="2.5126854948666901279"/>
    <Chem>
     <V type="double" value="1.9367028497599800829"/>
     <V type="double" value="0.47616416733702654485"/>
    </Chem>
    <type type="int" value="0"/>
   </Vertex1>
   <Vertex1 ref_type="Vertex" ref_id="116">
    <Pos>
     <V type="double" value="46.949639746926372652"/>
     <V type="double" value="12.09312634405221587"/>
     <V type="double" value="0"/>
    </Pos>
    <Normal>
     <V type="double" value="0"/>
     <V type="double" value="0"/>
     <V type="double" value="1"/>
    </Normal>
    <Polarity>
     <V type="double" value="0.99995848444271484556"/>
     <V type="double" value="0.0091120464786293344644"/>
     <V type="double" value="0"/>
    </Polarity>
    <Area type="double" value="2.8905045666366961932"/>
    <Chem>
     <V type="double" value="1.9586512967647480288"/>
     <V type="double" value="0.43730044956219438212"/>
    </Chem>
    <type type="int" value="0"/>
   </Vertex1>
   <Vertex1 ref_type="Vertex" ref_id="117">
    <Pos>
     <V type="double" value="42.586227305675095067"/>
     <V type="double" value="13.384574394861362023"/>
     <V type="double" value="0"/>
    </Pos>
    <Normal>
     <V type="double" value="0"/>
     <V type="double" value="0"/>
     <V type="double" value="1"/>
    </Normal>
    <Polarity>
     <V type="double" value="0.97345578375804298066"/>
     <V type="double" value="-0.2288751560742541824"/>
     <V type="double" value="0"/>
    </Polarity>
    <Area type="double" value="2.6274815349154385657"/>
    <Chem>
     <V type="double" value="2.0102874614086641003"/>
     <V type="double" value="0.45807385828634394898"/>
    </Chem>
    <type type="int" value="0"/>
   </Vertex1>
   <Vertex1 ref_type="Vertex" ref_id="118">
    <Pos>
     <V type="double" value="43.458069117828294736"/>
     <V type="double" value="-0.0026372933425232373932"/>
     <V type="double" value="0"/>
    </Pos>
    <Normal>
     <V type="double" value="0"/>
     <V type="double" value="0"/>
     <V type="double" value="1"/>
    </Normal>
    <Polarity>
     <V type="double" value="0.97721562843239773155"/>
     <V type="double" value="0.21224894710568995015"/>
     <V type="double" value="0"/>
    </Polarity>
    <Area type="double" value="2.3337417452452111633"/>
    <Chem>
     <V type="double" value="2.2352046814032395794"/>
     <V type="double" value="0.55246052253354038797"/>
    </Chem>
    <type type="int" value="0"/>
   </Vertex1>
   <Vertex1 ref_type="Vertex" ref_id="119">
    <Pos>
     <V type="double" value="44.070247088421147907"/>
     <V type="double" value="1.538236329238801714"/>
     <V type="double" value="0"/>
    </Pos>
    <Normal>
     <V type="double" value="0"/>
     <V type="double" value="0"/>
     <V type="double" value="1"/>
    </Normal>
    <Polarity>
     <V type="double" value="0.99960423838087741899"/>
     <V type="double" value="-0.02813123905884753681"/>
     <V type="double" value="0"/>
    </Polarity>
    <Area type="double" value="2.3502046894637853569"/>
    <Chem>
     <V type="double" value="2.132538191793603044"/>
     <V type="double" value="0.48253549218536917476"/>
    </Chem>
    <type type="int" value="0"/>
   </Vertex1>
   <Vertex1 ref_type="Vertex" ref_id="120">
    <Pos>
     <V type="double" value="38.034396389526712312"/>
     <V type="double" value="11.750829151882522083"/>
     <V type="double" value="0"/>
    </Pos>
    <Normal>
     <V type="double" value="0"/>
     <V type="double" value="0"/>
     <V type="double" value="1"/>
    </Normal>
    <Polarity>
     <V type="double" value="0.99922254181269831719"/>
     <V type="double" value="-0.039424762946280597631"/>
     <V type="double" value="0"/>
    </Polarity>
    <Area type="double" value="2.5858956573783911104"/>
    <Chem>
     <V type="double" value="2.0210109455197371453"/>
     <V type="double" value="0.47653663543438590233"/>
    </Chem>
    <type type="int" value="0"/>
   </Vertex1>
   <Vertex1 ref_type="Vertex" ref_id="121">
    <Pos>
     <V type="double" value="38.928128986476309592"/>
     <V type="double" value="13.398539913562569126"/>
     <V type="double" value="0"/>
    </Pos>
    <Normal>
     <V type="double" value="0"/>
     <V type="double" value="0"/>
     <V type="double" value="1"/>
    </Normal>
    <Polarity>
     <V type="double" value="0.98275924578638751417"/>
     <V type="double" value="-0.18488987214385443902"/>
     <V type="double" value="0"/>
    </Polarity>
    <Area type="double" value="2.4172668353314943346"/>
    <Chem>
     <V type="double" value="2.1331960805396161795"/>
     <V type="double" value="0.55707892424084470839"/>
    </Chem>
    <type type="int" value="0"/>
   </Vertex1>
   <Vertex1 ref_type="Vertex" ref_id="122">
    <Pos>
     <V type="double" value="39.871895954043857557"/>
     <V type="double" value="0.096900397744020955182"/>
     <V type="double" value="0"/>
    </Pos>
    <Normal>
     <V type="double" value="0"/>
     <V type="double" value="0"/>
     <V type="double" value="1"/>
    </Normal>
    <Polarity>
     <V type="double" value="0.96337745029812171804"/>
     <V type="double" value="0.26814900383385681382"/>
     <V type="double" value="0"/>
    </Polarity>
    <Area type="double" value="3.0277502002706682127"/>
    <Chem>
     <V type="double" value="2.144722974234145596"/>
     <V type="double" value="0.47175997339074038361"/>
    </Chem>
    <type type="int" value="0"/>
   </Vertex1>
   <Vertex1 ref_type="Vertex" ref_id="123">
    <Pos>
     <V type="double" value="45.951622973780750669"/>
     <V type="double" value="1.4024553494310130208"/>
     <V type="double" value="0"/>
    </Pos>
    <Normal>
     <V type="double" value="0"/>
     <V type="double" value="0"/>
     <V type="double" value="1"/>
    </Normal>
    <Polarity>
     <V type="double" value="0.99996058571072143906"/>
     <V type="double" value="0.0088784584850435561976"/>
     <V type="double" value="0"/>
    </Polarity>
    <Area type="double" value="2.8842237470061573568"/>
    <Chem>
     <V type="double" value="1.9992798877424537984"/>
     <V type="double" value="0.45110970232336811137"/>
    </Chem>
    <type type="int" value="0"/>
   </Vertex1>
   <Vertex1 ref_type="Vertex" ref_id="124">
    <Pos>
     <V type="double" value="45.04850223518568697"/>
     <V type="double" value="2.9490962890208947123"/>
     <V type="double" value="0"/>
    </Pos>
    <Normal>
     <V type="double" value="0"/>
     <V type="double" value="0"/>
     <V type="double" value="1"/>
    </Normal>
    <Polarity>
     <V type="double" value="0.99434670654456425165"/>
     <V type="double" value="0.10618204737138105254"/>
     <V type="double" value="0"/>
    </Polarity>
    <Area type="double" value="2.7555646336350054781"/>
    <Chem>
     <V type="double" value="2.0099422446703409939"/>
     <V type="double" value="0.45648164276650377014"/>
    </Chem>
    <type type="int" value="0"/>
   </Vertex1>
   <Vertex1 ref_type="Vertex" ref_id="125">
    <Pos>
     <V type="double" value="45.652757061225351265"/>
     <V type="double" value="4.4690021918041402671"/>
     <V type="double" value="0"/>
    </Pos>
    <Normal>
     <V type="double" value="0"/>
     <V type="double" value="0"/>
     <V type="double" value="1"/>
    </Normal>
    <Polarity>
     <V type="double" value="0.98531213421443009093"/>
     <V type="double" value="0.17076298829021779868"/>
     <V type="double" value="0"/>
    </Polarity>
    <Area type="double" value="2.6949670139553725257"/>
    <Chem>
     <V type="double" value="2.0382162202955349528"/>
     <V type="double" value="0.47934347615561218037"/>
    </Chem>
    <type type="int" value="0"/>
   </Vertex1>
   <Vertex1 ref_type="Vertex" ref_id="126">
    <Pos>
     <V type="double" value="47.677186697281776162"/>
     <V type="double" value="4.5021506610041637231"/>
     <V type="double" value="0"/>
    </Pos>
    <Normal>
     <V type="double" value="0"/>
     <V type="double" value="0"/>
     <V type="double" value="1"/>
    </Normal>
    <Polarity>
     <V type="double" value="0.99998233455444263118"/>
     <V type="double" value="-0.0059439531498001159718"/>
     <V type="double" value="0"/>
    </Polarity>
    <Area type="double" value="3.111321516170782342"/>
    <Chem>
     <V type="double" value="1.8072250661043871567"/>
     <V type="double" value="0.43211044752830929383"/>
    </Chem>
    <type type="int" value="0"/>
   </Vertex1>
   <Vertex1 ref_type="Vertex" ref_id="127">
    <Pos>
     <V type="double" value="46.681722987374463685"/>
     <V type="double" value="6.1226505913741009479"/>
     <V type="double" value="0"/>
    </Pos>
    <Normal>
     <V type="double" value="0"/>
     <V type="double" value="0"/>
     <V type="double" value="1"/>
    </Normal>
    <Polarity>
     <V type="double" value="0.99999719217860782994"/>
     <V type="double" value="0.0023697330863239659399"/>
     <V type="double" value="0"/>
    </Polarity>
    <Area type="double" value="2.7140033562462715366"/>
    <Chem>
     <V type="double" value="1.997757637475809922"/>
     <V type="double" value="0.46078916733871161382"/>
    </Chem>
    <type type="int" value="0"/>
   </Vertex1>
   <Vertex1 ref_type="Vertex" ref_id="128">
    <Pos>
     <V type="double" value="47.837839649911551021"/>
     <V type="double" value="7.5213983676544495793"/>
     <V type="double" value="0"/>
    </Pos>
    <Normal>
     <V type="double" value="0"/>
     <V type="double" value="0"/>
     <V type="double" value="1"/>
    </Normal>
    <Polarity>
     <V type="double" value="0.99820886555382581928"/>
     <V type="double" value="0.059825251606191127973"/>
     <V type="double" value="0"/>
    </Polarity>
    <Area type="double" value="2.8759737777721849916"/>
    <Chem>
     <V type="double" value="1.83047347694749174"/>
     <V type="double" value="0.45287689125060931472"/>
    </Chem>
    <type type="int" value="0"/>
   </Vertex1>
   <Vertex1 ref_type="Vertex" ref_id="129">
    <Pos>
     <V type="double" value="25.856038134442552945"/>
     <V type="double" value="0.0037572457113518309413"/>
     <V type="double" value="0"/>
    </Pos>
    <Normal>
     <V type="double" value="0"/>
     <V type="double" value="0"/>
     <V type="double" value="1"/>
    </Normal>
    <Polarity>
     <V type="double" value="0.98217425237410505012"/>
     <V type="double" value="0.18797270539460758654"/>
     <V type="double" value="0"/>
    </Polarity>
    <Area type="double" value="2.470946796975729054"/>
    <Chem>
     <V type="double" value="2.1775911698438936703"/>
     <V type="double" value="0.5679296002366152063"/>
    </Chem>
    <type type="int" value="0"/>
   </Vertex1>
   <Vertex1 ref_type="Vertex" ref_id="130">
    <Pos>
     <V type="double" value="27.02407936279311329"/>
     <V type="double" value="1.4106708217314547493"/>
     <V type="double" value="0"/>
    </Pos>
    <Normal>
     <V type="double" value="0"/>
     <V type="double" value="0"/>
     <V type="double" value="1"/>
    </Normal>
    <Polarity>
     <V type="double" value="0.99997731334767858691"/>
     <V type="double" value="0.0067359327460126128262"/>
     <V type="double" value="0"/>
    </Polarity>
    <Area type="double" value="2.699651701532284509"/>
    <Chem>
     <V type="double" value="2.0225308581320748935"/>
     <V type="double" value="0.46416288297741464808"/>
    </Chem>
    <type type="int" value="0"/>
   </Vertex1>
   <Vertex1 ref_type="Vertex" ref_id="131">
    <Pos>
     <V type="double" value="26.188894072602039387"/>
     <V type="double" value="2.8826208564776818477"/>
     <V type="double" value="0"/>
    </Pos>
    <Normal>
     <V type="double" value="0"/>
     <V type="double" value="0"/>
     <V type="double" value="1"/>
    </Normal>
    <Polarity>
     <V type="double" value="0.99662670399818575895"/>
     <V type="double" value="-0.082068342725514789593"/>
     <V type="double" value="0"/>
    </Polarity>
    <Area type="double" value="2.294493433666433102"/>
    <Chem>
     <V type="double" value="2.0757898162441872358"/>
     <V type="double" value="0.47205843187739771061"/>
    </Chem>
    <type type="int" value="0"/>
   </Vertex1>
   <Vertex1 ref_type="Vertex" ref_id="132">
    <Pos>
     <V type="double" value="6.204725756459890107"/>
     <V type="double" value="4.5472435625991103336"/>
     <V type="double" value="0"/>
    </Pos>
    <Normal>
     <V type="double" value="0"/>
     <V type="double" value="0"/>
     <V type="double" value="1"/>
    </Normal>
    <Polarity>
     <V type="double" value="0.99652886576609178704"/>
     <V type="double" value="-0.083247941085330567912"/>
     <V type="double" value="0"/>
    </Polarity>
    <Area type="double" value="2.7664267253384755563"/>
    <Chem>
     <V type="double" value="1.9801263370514767814"/>
     <V type="double" value="0.45977841754144438413"/>
    </Chem>
    <type type="int" value="0"/>
   </Vertex1>
   <Vertex1 ref_type="Vertex" ref_id="133">
    <Pos>
     <V type="double" value="5.2113700695604601165"/>
     <V type="double" value="6.0792275753756337409"/>
     <V type="double" value="0"/>
    </Pos>
    <Normal>
     <V type="double" value="0"/>
     <V type="double" value="0"/>
     <V type="double" value="1"/>
    </Normal>
    <Polarity>
     <V type="double" value="0.99989024626908562521"/>
     <V type="double" value="0.01481537768493489636"/>
     <V type="double" value="0"/>
    </Polarity>
    <Area type="double" value="2.8238098091656933519"/>
    <Chem>
     <V type="double" value="1.9759266190174729072"/>
     <V type="double" value="0.43205877837216016824"/>
    </Chem>
    <type type="int" value="0"/>
   </Vertex1>
   <Vertex1 ref_type="Vertex" ref_id="134">
    <Pos>
     <V type="double" value="25.099140248822504162"/>
     <V type="double" value="10.563628122458501579"/>
     <V type="double" value="0"/>
    </Pos>
    <Normal>
     <V type="double" value="0"/>
     <V type="double" value="0"/>
     <V type="double" value="1"/>
    </Normal>
    <Polarity>
     <V type="double" value="0.99735599166932986659"/>
     <V type="double" value="-0.072670667268765878899"/>
     <V type="double" value="0"/>
    </Polarity>
    <Area type="double" value="2.5124910249840239906"/>
    <Chem>
     <V type="double" value="2.1723174063129029321"/>
     <V type="double" value="0.47502597631431486835"/>
    </Chem>
    <type type="int" value="0"/>
   </Vertex1>
   <Vertex1 ref_type="Vertex" ref_id="135">
    <Pos>
     <V type="double" value="24.330469707918396693"/>
     <V type="double" value="11.963882878897633688"/>
     <V type="double" value="0"/>
    </Pos>
    <Normal>
     <V type="double" value="0"/>
     <V type="double" value="0"/>
     <V type="double" value="1"/>
    </Normal>
    <Polarity>
     <V type="double" value="0.99994981117367576218"/>
     <V type="double" value="0.010018739128759631893"/>
     <V type="double" value="0"/>
    </Polarity>
    <Area type="double" value="2.7839050163847054442"/>
    <Chem>
     <V type="double" value="2.0419963311236886128"/>
     <V type="double" value="0.4490294579626422089"/>
    </Chem>
    <type type="int" value="0"/>
   </Vertex1>
   <Vertex1 ref_type="Vertex" ref_id="136">
    <Pos>
     <V type="double" value="25.15086289781801554"/>
     <V type="double" value="13.544247428722414384"/>
     <V type="double" value="0"/>
    </Pos>
    <Normal>
     <V type="double" value="0"/>
     <V type="double" value="0"/>
     <V type="double" value="1"/>
    </Normal>
    <Polarity>
     <V type="double" value="0.96137623964396556886"/>
     <V type="double" value="-0.27523758073349707809"/>
     <V type="double" value="0"/>
    </Polarity>
    <Area type="double" value="2.7003833044958218679"/>
    <Chem>
     <V type="double" value="2.1832730325417908368"/>
     <V type="double" value="0.50400313344170644125"/>
    </Chem>
    <type type="int" value="0"/>
   </Vertex1>
   <Vertex1 ref_type="Vertex" ref_id="137">
    <Pos>
     <V type="double" value="38.835392912288192235"/>
     <V type="double" value="7.6514189244908301646"/>
     <V type="double" value="0"/>
    </Pos>
    <Normal>
     <V type="double" value="0"/>
     <V type="double" value="0"/>
     <V type="double" value="1"/>
    </Normal>
    <Polarity>
     <V type="double" value="0.99876653054041886204"/>
     <V type="double" value="0.049652970427300976985"/>
     <V type="double" value="0"/>
    </Polarity>
    <Area type="double" value="2.6251094346544525671"/>
    <Chem>
     <V type="double" value="2.1078344607868984006"/>
     <V type="double" value="0.46075754042506777974"/>
    </Chem>
    <type type="int" value="0"/>
   </Vertex1>
   <Vertex1 ref_type="Vertex" ref_id="138">
    <Pos>
     <V type="double" value="38.059106086237100897"/>
     <V type="double" value="8.9679006501635782911"/>
     <V type="double" value="0"/>
    </Pos>
    <Normal>
     <V type="double" value="0"/>
     <V type="double" value="0"/>
     <V type="double" value="1"/>
    </Normal>
    <Polarity>
     <V type="double" value="0.99805297789592029023"/>
     <V type="double" value="-0.062371895218005554695"/>
     <V type="double" value="0"/>
    </Polarity>
    <Area type="double" value="2.4458862884695564688"/>
    <Chem>
     <V type="double" value="2.1563679890690066188"/>
     <V type="double" value="0.51562773535793771096"/>
    </Chem>
    <type type="int" value="0"/>
   </Vertex1>
   <Vertex1 ref_type="Vertex" ref_id="139">
    <Pos>
     <V type="double" value="38.976347612040200374"/>
     <V type="double" value="10.377233225613659684"/>
     <V type="double" value="0"/>
    </Pos>
    <Normal>
     <V type="double" value="0"/>
     <V type="double" value="0"/>
     <V type="double" value="1"/>
    </Normal>
    <Polarity>
     <V type="double" value="0.99713781933919742873"/>
     <V type="double" value="0.07560535194991103991"/>
     <V type="double" value="0"/>
    </Polarity>
    <Area type="double" value="2.4615479766532915029"/>
    <Chem>
     <V type="double" value="2.1104998130708492177"/>
     <V type="double" value="0.47598432770548565474"/>
    </Chem>
    <type type="int" value="0"/>
   </Vertex1>
   <Vertex1 ref_type="Vertex" ref_id="140">
    <Pos>
     <V type="double" value="43.401129677804611617"/>
     <V type="double" value="2.9833393249409834169"/>
     <V type="double" value="0"/>
    </Pos>
    <Normal>
     <V type="double" value="0"/>
     <V type="double" value="0"/>
     <V type="double" value="1"/>
    </Normal>
    <Polarity>
     <V type="double" value="0.99852040465757629928"/>
     <V type="double" value="-0.054378318128369178275"/>
     <V type="double" value="0"/>
    </Polarity>
    <Area type="double" value="2.4004039444406997106"/>
    <Chem>
     <V type="double" value="2.1197597439282347409"/>
     <V type="double" value="0.48936614407224771073"/>
    </Chem>
    <type type="int" value="0"/>
   </Vertex1>
   <Vertex1 ref_type="Vertex" ref_id="141">
    <Pos>
     <V type="double" value="44.067542568063508668"/>
     <V type="double" value="4.5915400365062826182"/>
     <V type="double" value="0"/>
    </Pos>
    <Normal>
     <V type="double" value="0"/>
     <V type="double" value="0"/>
     <V type="double" value="1"/>
    </Normal>
    <Polarity>
     <V type="double" value="0.99986384939501871116"/>
     <V type="double" value="0.016500990060456646735"/>
     <V type="double" value="0"/>
    </Polarity>
    <Area type="double" value="2.7000753614304091599"/>
    <Chem>
     <V type="double" value="1.9561619563131009691"/>
     <V type="double" value="0.44048249434970360161"/>
    </Chem>
    <type type="int" value="0"/>
   </Vertex1>
   <Vertex1 ref_type="Vertex" ref_id="142">
    <Pos>
     <V type="double" value="43.31131353833372799"/>
     <V type="double" value="6.0229684466986066482"/>
     <V type="double" value="0"/>
    </Pos>
    <Normal>
     <V type="double" value="0"/>
     <V type="double" value="0"/>
     <V type="double" value="1"/>
    </Normal>
    <Polarity>
     <V type="double" value="0.99995217977336559034"/>
     <V type="double" value="-0.0097794768006677721545"/>
     <V type="double" value="0"/>
    </Polarity>
    <Area type="double" value="2.5168744573638788253"/>
    <Chem>
     <V type="double" value="2.0642674087408949823"/>
     <V type="double" value="0.47297531132793474429"/>
    </Chem>
    <type type="int" value="0"/>
   </Vertex1>
   <Vertex1 ref_type="Vertex" ref_id="143">
    <Pos>
     <V type="double" value="34.86072250698235564"/>
     <V type="double" value="5.7970021559538986722"/>
     <V type="double" value="0"/>
    </Pos>
    <Normal>
     <V type="double" value="0"/>
     <V type="double" value="0"/>
     <V type="double" value="1"/>
    </Normal>
    <Polarity>
     <V type="double" value="0.96303606290504883969"/>
     <V type="double" value="-0.26937249589433392982"/>
     <V type="double" value="0"/>
    </Polarity>
    <Area type="double" value="2.6516134774058452983"/>
    <Chem>
     <V type="double" value="2.0299971300355892367"/>
     <V type="double" value="0.45780072007319710936"/>
    </Chem>
    <type type="int" value="0"/>
   </Vertex1>
   <Vertex1 ref_type="Vertex" ref_id="144">
    <Pos>
     <V type="double" value="35.260704603313563155"/>
     <V type="double" value="7.3943760933394990786"/>
     <V type="double" value="0"/>
    </Pos>
    <Normal>
     <V type="double" value="0"/>
     <V type="double" value="0"/>
     <V type="double" value="1"/>
    </Normal>
    <Polarity>
     <V type="double" value="0.99234620814196983218"/>
     <V type="double" value="-0.12348685430544534269"/>
     <V type="double" value="0"/>
    </Polarity>
    <Area type="double" value="2.6654085856320457459"/>
    <Chem>
     <V type="double" value="2.0975705815933918252"/>
     <V type="double" value="0.48385072799270467669"/>
    </Chem>
    <type type="int" value="0"/>
   </Vertex1>
   <Vertex1 ref_type="Vertex" ref_id="145">
    <Pos>
     <V type="double" value="34.486642278754054303"/>
     <V type="double" value="8.9178167866383475371"/>
     <V type="double" value="0"/>
    </Pos>
    <Normal>
     <V type="double" value="0"/>
     <V type="double" value="0"/>
     <V type="double" value="1"/>
    </Normal>
    <Polarity>
     <V type="double" value="0.99643847085503745031"/>
     <V type="double" value="-0.084323032441169953888"/>
     <V type="double" value="0"/>
    </Polarity>
    <Area type="double" value="2.5516017787100833125"/>
    <Chem>
     <V type="double" value="2.1400155448825257665"/>
     <V type="double" value="0.48208005858787827957"/>
    </Chem>
    <type type="int" value="0"/>
   </Vertex1>
   <Vertex1 ref_type="Vertex" ref_id="146">
    <Pos>
     <V type="double" value="35.460081384166585394"/>
     <V type="double" value="1.6835995678475281778"/>
     <V type="double" value="0"/>
    </Pos>
    <Normal>
     <V type="double" value="0"/>
     <V type="double" value="0"/>
     <V type="double" value="1"/>
    </Normal>
    <Polarity>
     <V type="double" value="0.99995463404554718601"/>
     <V type="double" value="0.0095252218260710504877"/>
     <V type="double" value="0"/>
    </Polarity>
    <Area type="double" value="2.5572397087307763286"/>
    <Chem>
     <V type="double" value="2.1071904301709243335"/>
     <V type="double" value="0.46220547573430609267"/>
    </Chem>
    <type type="int" value="0"/>
   </Vertex1>
   <Vertex1 ref_type="Vertex" ref_id="147">
    <Pos>
     <V type="double" value="34.510984984500957751"/>
     <V type="double" value="3.0269544883423153969"/>
     <V type="double" value="0"/>
    </Pos>
    <Normal>
     <V type="double" value="0"/>
     <V type="double" value="0"/>
     <V type="double" value="1"/>
    </Normal>
    <Polarity>
     <V type="double" value="0.99866246331205188458"/>
     <V type="double" value="0.051703813897087169682"/>
     <V type="double" value="0"/>
    </Polarity>
    <Area type="double" value="2.3488359494162147634"/>
    <Chem>
     <V type="double" value="2.1558575884830633029"/>
     <V type="double" value="0.51457292474365978752"/>
    </Chem>
    <type type="int" value="0"/>
   </Vertex1>
   <Vertex1 ref_type="Vertex" ref_id="148">
    <Pos>
     <V type="double" value="35.596037661751715575"/>
     <V type="double" value="4.4496861255661963597"/>
     <V type="double" value="0"/>
    </Pos>
    <Normal>
     <V type="double" value="0"/>
     <V type="double" value="0"/>
     <V type="double" value="1"/>
    </Normal>
    <Polarity>
     <V type="double" value="0.99998874630754819304"/>
     <V type="double" value="-0.0047441815161363733166"/>
     <V type="double" value="0"/>
    </Polarity>
    <Area type="double" value="2.4282758427883330832"/>
    <Chem>
     <V type="double" value="2.0545744179014389097"/>
     <V type="double" value="0.47140029591919563323"/>
    </Chem>
    <type type="int" value="0"/>
   </Vertex1>
   <Vertex1 ref_type="Vertex" ref_id="149">
    <Pos>
     <V type="double" value="30.976782731423515571"/>
     <V type="double" value="0.10408163493044923775"/>
     <V type="double" value="0"/>
    </Pos>
    <Normal>
     <V type="double" value="0"/>
     <V type="double" value="0"/>
     <V type="double" value="1"/>
    </Normal>
    <Polarity>
     <V type="double" value="0.97722755903544111789"/>
     <V type="double" value="0.21219400995700446466"/>
     <V type="double" value="0"/>
    </Polarity>
    <Area type="double" value="2.6406237062408153271"/>
    <Chem>
     <V type="double" value="2.1648784504598008738"/>
     <V type="double" value="0.47801483472653327755"/>
    </Chem>
    <type type="int" value="0"/>
   </Vertex1>
   <Vertex1 ref_type="Vertex" ref_id="150">
    <Pos>
     <V type="double" value="32.038498273467531874"/>
     <V type="double" value="1.5175492661684668594"/>
     <V type="double" value="0"/>
    </Pos>
    <Normal>
     <V type="double" value="0"/>
     <V type="double" value="0"/>
     <V type="double" value="1"/>
    </Normal>
    <Polarity>
     <V type="double" value="0.99731430923024366741"/>
     <V type="double" value="0.073240484737623789968"/>
     <V type="double" value="0"/>
    </Polarity>
    <Area type="double" value="2.8645364166478257673"/>
    <Chem>
     <V type="double" value="1.9742584776023797133"/>
     <V type="double" value="0.43133077656407470268"/>
    </Chem>
    <type type="int" value="0"/>
   </Vertex1>
   <Vertex1 ref_type="Vertex" ref_id="151">
    <Pos>
     <V type="double" value="31.092863196179639118"/>
     <V type="double" value="2.8888466165755573023"/>
     <V type="double" value="0"/>
    </Pos>
    <Normal>
     <V type="double" value="0"/>
     <V type="double" value="0"/>
     <V type="double" value="1"/>
    </Normal>
    <Polarity>
     <V type="double" value="0.99991504948088472116"/>
     <V type="double" value="0.013034332420182181619"/>
     <V type="double" value="0"/>
    </Polarity>
    <Area type="double" value="2.7495967125930320663"/>
    <Chem>
     <V type="double" value="2.0378940666806171222"/>
     <V type="double" value="0.43906583304307678084"/>
    </Chem>
    <type type="int" value="0"/>
   </Vertex1>
   <Vertex1 ref_type="Vertex" ref_id="152">
    <Pos>
     <V type="double" value="42.414380996545858693"/>
     <V type="double" value="4.413563523823473389"/>
     <V type="double" value="0"/>
    </Pos>
    <Normal>
     <V type="double" value="0"/>
     <V type="double" value="0"/>
     <V type="double" value="1"/>
    </Normal>
    <Polarity>
     <V type="double" value="0.99964409229272466195"/>
     <V type="double" value="0.026677495089580224169"/>
     <V type="double" value="0"/>
    </Polarity>
    <Area type="double" value="2.3527702564885677461"/>
    <Chem>
     <V type="double" value="2.1176438596404061343"/>
     <V type="double" value="0.46722512271083432855"/>
    </Chem>
    <type type="int" value="0"/>
   </Vertex1>
   <Vertex1 ref_type="Vertex" ref_id="153">
    <Pos>
     <V type="double" value="41.613103308100050981"/>
     <V type="double" value="5.8211850306993246917"/>
     <V type="double" value="0"/>
    </Pos>
    <Normal>
     <V type="double" value="0"/>
     <V type="double" value="0"/>
     <V type="double" value="1"/>
    </Normal>
    <Polarity>
     <V type="double" value="0.99986995314591065043"/>
     <V type="double" value="-0.016126896663478534205"/>
     <V type="double" value="0"/>
    </Polarity>
    <Area type="double" value="2.3813662690707473324"/>
    <Chem>
     <V type="double" value="2.079045389028969737"/>
     <V type="double" value="0.48364173924710873731"/>
    </Chem>
    <type type="int" value="0"/>
   </Vertex1>
   <Vertex1 ref_type="Vertex" ref_id="154">
    <Pos>
     <V type="double" value="42.377268819489515295"/>
     <V type="double" value="7.3126144787386406776"/>
     <V type="double" value="0"/>
    </Pos>
    <Normal>
     <V type="double" value="0"/>
     <V type="double" value="0"/>
     <V type="double" value="1"/>
    </Normal>
    <Polarity>
     <V type="double" value="0.97427178978345752025"/>
     <V type="double" value="0.22537630672308561763"/>
     <V type="double" value="0"/>
    </Polarity>
    <Area type="double" value="2.5756144603550517047"/>
    <Chem>
     <V type="double" value="2.0052604401851463756"/>
     <V type="double" value="0.47895615694673587814"/>
    </Chem>
    <type type="int" value="0"/>
   </Vertex1>
   <Vertex1 ref_type="Vertex" ref_id="155">
    <Pos>
     <V type="double" value="32.012202202772691351"/>
     <V type="double" value="4.4859074185589848938"/>
     <V type="double" value="0"/>
    </Pos>
    <Normal>
     <V type="double" value="0"/>
     <V type="double" value="0"/>
     <V type="double" value="1"/>
    </Normal>
    <Polarity>
     <V type="double" value="0.99825298098371473277"/>
     <V type="double" value="0.05908456614994303524"/>
     <V type="double" value="0"/>
    </Polarity>
    <Area type="double" value="2.6987759473676113942"/>
    <Chem>
     <V type="double" value="1.9599898726651443503"/>
     <V type="double" value="0.45973463063599179224"/>
    </Chem>
    <type type="int" value="0"/>
   </Vertex1>
   <Vertex1 ref_type="Vertex" ref_id="156">
    <Pos>
     <V type="double" value="31.239027186029229455"/>
     <V type="double" value="5.9351130301536318967"/>
     <V type="double" value="0"/>
    </Pos>
    <Normal>
     <V type="double" value="0"/>
     <V type="double" value="0"/>
     <V type="double" value="1"/>
    </Normal>
    <Polarity>
     <V type="double" value="0.99827494668654837007"/>
     <V type="double" value="-0.058712271442765334717"/>
     <V type="double" value="0"/>
    </Polarity>
    <Area type="double" value="2.9277753284332099781"/>
    <Chem>
     <V type="double" value="1.9739827270455492236"/>
     <V type="double" value="0.44946541083451058141"/>
    </Chem>
    <type type="int" value="0"/>
   </Vertex1>
   <Vertex1 ref_type="Vertex" ref_id="157">
    <Pos>
     <V type="double" value="32.2072969882017901"/>
     <V type="double" value="7.576718376671341737"/>
     <V type="double" value="0"/>
    </Pos>
    <Normal>
     <V type="double" value="0"/>
     <V type="double" value="0"/>
     <V type="double" value="1"/>
    </Normal>
    <Polarity>
     <V type="double" value="0.99976760566692668419"/>
     <V type="double" value="0.02155770532826889116"/>
     <V type="double" value="0"/>
    </Polarity>
    <Area type="double" value="2.5250448286068887249"/>
    <Chem>
     <V type="double" value="2.0500167131756534822"/>
     <V type="double" value="0.48607434629403767357"/>
    </Chem>
    <type type="int" value="0"/>
   </Vertex1>
   <Vertex1 ref_type="Vertex" ref_id="158">
    <Pos>
     <V type="double" value="48.530170298154565955"/>
     <V type="double" value="12.054595419799058575"/>
     <V type="double" value="0"/>
    </Pos>
    <Normal>
     <V type="double" value="0"/>
     <V type="double" value="0"/>
     <V type="double" value="1"/>
    </Normal>
    <Polarity>
     <V type="double" value="0.99365466800324975249"/>
     <V type="double" value="-0.11247400035275487151"/>
     <V type="double" value="0"/>
    </Polarity>
    <Area type="double" value="2.5183118287391597079"/>
    <Chem>
     <V type="double" value="1.6425769255105377997"/>
     <V type="double" value="0.48662343298815941006"/>
    </Chem>
    <type type="int" value="0"/>
   </Vertex1>
   <Vertex1 ref_type="Vertex" ref_id="159">
    <Pos>
     <V type="double" value="49.418471953979214106"/>
     <V type="double" value="13.545249721334970516"/>
     <V type="double" value="0"/>
    </Pos>
    <Normal>
     <V type="double" value="0"/>
     <V type="double" value="0"/>
     <V type="double" value="1"/>
    </Normal>
    <Polarity>
     <V type="double" value="0.90023925284780781375"/>
     <V type="double" value="-0.43539555306872473883"/>
     <V type="double" value="0"/>
    </Polarity>
    <Area type="double" value="2.7275215537007926336"/>
    <Chem>
     <V type="double" value="1.5606239810794091394"/>
     <V type="double" value="0.61068850163309051915"/>
    </Chem>
    <type type="int" value="0"/>
   </Vertex1>
   <Vertex1 ref_type="Vertex" ref_id="160">
    <Pos>
     <V type="double" value="50.192505506186471109"/>
     <V type="double" value="-0.027721605801396934782"/>
     <V type="double" value="0"/>
    </Pos>
    <Normal>
     <V type="double" value="0"/>
     <V type="double" value="0"/>
     <V type="double" value="1"/>
    </Normal>
    <Polarity>
     <V type="double" value="0.96042664793338383689"/>
     <V type="double" value="-0.27853303922415395544"/>
     <V type="double" value="0"/>
    </Polarity>
    <Area type="double" value="2.4084749224301935655"/>
    <Chem>
     <V type="double" value="1.5386486227140423466"/>
     <V type="double" value="1.4941900875252567271"/>
    </Chem>
    <type type="int" value="2"/>
   </Vertex1>
   <Vertex1 ref_type="Vertex" ref_id="161">
    <Pos>
     <V type="double" value="22.468295421067356443"/>
     <V type="double" value="3.040910331432907121"/>
     <V type="double" value="0"/>
    </Pos>
    <Normal>
     <V type="double" value="0"/>
     <V type="double" value="0"/>
     <V type="double" value="1"/>
    </Normal>
    <Polarity>
     <V type="double" value="0.99685531662194637459"/>
     <V type="double" value="0.079243155682739596646"/>
     <V type="double" value="0"/>
    </Polarity>
    <Area type="double" value="2.4461892345050086917"/>
    <Chem>
     <V type="double" value="2.138581294398306909"/>
     <V type="double" value="0.49107476819918471911"/>
    </Chem>
    <type type="int" value="0"/>
   </Vertex1>
   <Vertex1 ref_type="Vertex" ref_id="162">
    <Pos>
     <V type="double" value="23.288550349896972591"/>
     <V type="double" value="4.4195777970821987779"/>
     <V type="double" value="0"/>
    </Pos>
    <Normal>
     <V type="double" value="0"/>
     <V type="double" value="0"/>
     <V type="double" value="1"/>
    </Normal>
    <Polarity>
     <V type="double" value="0.9997118006261888068"/>
     <V type="double" value="0.024006575947921077185"/>
     <V type="double" value="0"/>
    </Polarity>
    <Area type="double" value="2.8186373796367152345"/>
    <Chem>
     <V type="double" value="1.9941931537451167422"/>
     <V type="double" value="0.44358063009089210293"/>
    </Chem>
    <type type="int" value="0"/>
   </Vertex1>
   <Vertex1 ref_type="Vertex" ref_id="163">
    <Pos>
     <V type="double" value="22.334229282346903744"/>
     <V type="double" value="6.0355676383825302977"/>
     <V type="double" value="0"/>
    </Pos>
    <Normal>
     <V type="double" value="0"/>
     <V type="double" value="0"/>
     <V type="double" value="1"/>
    </Normal>
    <Polarity>
     <V type="double" value="0.99948365637343472567"/>
     <V type="double" value="0.032131303154244013343"/>
     <V type="double" value="0"/>
    </Polarity>
    <Area type="double" value="2.6870158423956831406"/>
    <Chem>
     <V type="double" value="2.0913121744296141458"/>
     <V type="double" value="0.47298527436228143817"/>
    </Chem>
    <type type="int" value="0"/>
   </Vertex1>
   <Vertex1 ref_type="Vertex" ref_id="164">
    <Pos>
     <V type="double" value="2.6774916385935556562"/>
     <V type="double" value="10.627845205367691506"/>
     <V type="double" value="0"/>
    </Pos>
    <Normal>
     <V type="double" value="0"/>
     <V type="double" value="0"/>
     <V type="double" value="1"/>
    </Normal>
    <Polarity>
     <V type="double" value="0.99981295407318815371"/>
     <V type="double" value="-0.019340549822708941186"/>
     <V type="double" value="0"/>
    </Polarity>
    <Area type="double" value="2.5039983527941536146"/>
    <Chem>
     <V type="double" value="2.1096842369618085122"/>
     <V type="double" value="0.43174969880758434781"/>
    </Chem>
    <type type="int" value="0"/>
   </Vertex1>
   <Vertex1 ref_type="Vertex" ref_id="165">
    <Pos>
     <V type="double" value="14.708175578583832177"/>
     <V type="double" value="13.646692594888854444"/>
     <V type="double" value="0"/>
    </Pos>
    <Normal>
     <V type="double" value="0"/>
     <V type="double" value="0"/>
     <V type="double" value="1"/>
    </Normal>
    <Polarity>
     <V type="double" value="0.97854981527835693811"/>
     <V type="double" value="-0.20601033716465172452"/>
     <V type="double" value="0"/>
    </Polarity>
    <Area type="double" value="2.3966141305071717582"/>
    <Chem>
     <V type="double" value="2.2152873992294010996"/>
     <V type="double" value="0.56521218269036233028"/>
    </Chem>
    <type type="int" value="0"/>
   </Vertex1>
   <Vertex1 ref_type="Vertex" ref_id="166">
    <Pos>
     <V type="double" value="15.713194367892766579"/>
     <V type="double" value="0.022847367554481266827"/>
     <V type="double" value="0"/>
    </Pos>
    <Normal>
     <V type="double" value="0"/>
     <V type="double" value="0"/>
     <V type="double" value="1"/>
    </Normal>
    <Polarity>
     <V type="double" value="0.97137758859201006612"/>
     <V type="double" value="0.23754069205332303816"/>
     <V type="double" value="0"/>
    </Polarity>
    <Area type="double" value="2.6352782968835790633"/>
    <Chem>
     <V type="double" value="2.1628019556509419097"/>
     <V type="double" value="0.52118665053267876353"/>
    </Chem>
    <type type="int" value="0"/>
   </Vertex1>
   <Vertex1 ref_type="Vertex" ref_id="167">
    <Pos>
     <V type="double" value="50.984646056959867622"/>
     <V type="double" value="10.574849993269280546"/>
     <V type="double" value="0"/>
    </Pos>
    <Normal>
     <V type="double" value="0"/>
     <V type="double" value="0"/>
     <V type="double" value="1"/>
    </Normal>
    <Polarity>
     <V type="double" value="0.16728019505800914568"/>
     <V type="double" value="0.98590939560456281043"/>
     <V type="double" value="0"/>
    </Polarity>
    <Area type="double" value="2.625263205800966837"/>
    <Chem>
     <V type="double" value="1.5125481414410779646"/>
     <V type="double" value="1.5363666419243688921"/>
    </Chem>
    <type type="int" value="2"/>
   </Vertex1>
   <Vertex1 ref_type="Vertex" ref_id="168">
    <Pos>
     <V type="double" value="50.044054935305688048"/>
     <V type="double" value="11.899921378134123984"/>
     <V type="double" value="0"/>
    </Pos>
    <Normal>
     <V type="double" value="0"/>
     <V type="double" value="0"/>
     <V type="double" value="1"/>
    </Normal>
    <Polarity>
     <V type="double" value="0.99571242205769638911"/>
     <V type="double" value="-0.092502824605500300059"/>
     <V type="double" value="0"/>
    </Polarity>
    <Area type="double" value="2.7133572018765064193"/>
    <Chem>
     <V type="double" value="1.4940221886930471484"/>
     <V type="double" value="1.4316694252755111094"/>
    </Chem>
    <type type="int" value="2"/>
   </Vertex1>
   <Vertex1 ref_type="Vertex" ref_id="169">
    <Pos>
     <V type="double" value="51.184241164435057669"/>
     <V type="double" value="13.504491362690211886"/>
     <V type="double" value="0"/>
    </Pos>
    <Normal>
     <V type="double" value="0"/>
     <V type="double" value="0"/>
     <V type="double" value="1"/>
    </Normal>
    <Polarity>
     <V type="double" value="0.98185482266017054531"/>
     <V type="double" value="0.18963414043616991234"/>
     <V type="double" value="0"/>
    </Polarity>
    <Area type="double" value="2.6666116633214760334"/>
    <Chem>
     <V type="double" value="1.5202617622420377952"/>
     <V type="double" value="1.5009604878541975559"/>
    </Chem>
    <type type="int" value="2"/>
   </Vertex1>
   <Vertex1 ref_type="Vertex" ref_id="170">
    <Pos>
     <V type="double" value="30.404539574675084168"/>
     <V type="double" value="10.432081041556815038"/>
     <V type="double" value="0"/>
    </Pos>
    <Normal>
     <V type="double" value="0"/>
     <V type="double" value="0"/>
     <V type="double" value="1"/>
    </Normal>
    <Polarity>
     <V type="double" value="0.99888334850811033583"/>
     <V type="double" value="0.047244640682565681999"/>
     <V type="double" value="0"/>
    </Polarity>
    <Area type="double" value="2.3532261749819709529"/>
    <Chem>
     <V type="double" value="2.0526137516329758803"/>
     <V type="double" value="0.48015008965139011066"/>
    </Chem>
    <type type="int" value="0"/>
   </Vertex1>
   <Vertex1 ref_type="Vertex" ref_id="171">
    <Pos>
     <V type="double" value="29.45113410442198898"/>
     <V type="double" value="11.828314527574283588"/>
     <V type="double" value="0"/>
    </Pos>
    <Normal>
     <V type="double" value="0"/>
     <V type="double" value="0"/>
     <V type="double" value="1"/>
    </Normal>
    <Polarity>
     <V type="double" value="0.99930871784295172144"/>
     <V type="double" value="0.037176423215204479344"/>
     <V type="double" value="0"/>
    </Polarity>
    <Area type="double" value="2.6048661866832496514"/>
    <Chem>
     <V type="double" value="2.0304805721371694816"/>
     <V type="double" value="0.48419586791668617343"/>
    </Chem>
    <type type="int" value="0"/>
   </Vertex1>
   <Vertex1 ref_type="Vertex" ref_id="172">
    <Pos>
     <V type="double" value="30.270704473496646614"/>
     <V type="double" value="13.628088224105649573"/>
     <V type="double" value="0"/>
    </Pos>
    <Normal>
     <V type="double" value="0"/>
     <V type="double" value="0"/>
     <V type="double" value="1"/>
    </Normal>
    <Polarity>
     <V type="double" value="0.9542161504454524934"/>
     <V type="double" value="-0.29911793364668309847"/>
     <V type="double" value="0"/>
    </Polarity>
    <Area type="double" value="2.4921407860002044998"/>
    <Chem>
     <V type="double" value="2.1278734732946511521"/>
     <V type="double" value="0.56900352755298777563"/>
    </Chem>
    <type type="int" value="0"/>
   </Vertex1>
   <Vertex1 ref_type="Vertex" ref_id="173">
    <Pos>
     <V type="double" value="0.7583828261389990999"/>
     <V type="double" value="7.5531549531467723213"/>
     <V type="double" value="0"/>
    </Pos>
    <Normal>
     <V type="double" value="0"/>
     <V type="double" value="0"/>
     <V type="double" value="1"/>
    </Normal>
    <Polarity>
     <V type="double" value="0.26998562999498854076"/>
     <V type="double" value="0.96286435160733274685"/>
     <V type="double" value="0"/>
    </Polarity>
    <Area type="double" value="2.7893654781706134216"/>
    <Chem>
     <V type="double" value="2.1473103395370567448"/>
     <V type="double" value="0.51189665430180442129"/>
    </Chem>
    <type type="int" value="1"/>
   </Vertex1>
   <Vertex1 ref_type="Vertex" ref_id="174">
    <Pos>
     <V type="double" value="-0.066668098151502930282"/>
     <V type="double" value="-0.029644660296919551207"/>
     <V type="double" value="0"/>
    </Pos>
    <Normal>
     <V type="double" value="0"/>
     <V type="double" value="0"/>
     <V type="double" value="1"/>
    </Normal>
    <Polarity>
     <V type="double" value="0.87865998301374881319"/>
     <V type="double" value="0.47744804350869290976"/>
     <V type="double" value="0"/>
    </Polarity>
    <Area type="double" value="2.6741551285204052668"/>
    <Chem>
     <V type="double" value="1.9836408632831821208"/>
     <V type="double" value="0.77098996390736385109"/>
    </Chem>
    <type type="int" value="1"/>
   </Vertex1>
   <Vertex1 ref_type="Vertex" ref_id="175">
    <Pos>
     <V type="double" value="31.158215790333898099"/>
     <V type="double" value="8.9306614588217474449"/>
     <V type="double" value="0"/>
    </Pos>
    <Normal>
     <V type="double" value="0"/>
     <V type="double" value="0"/>
     <V type="double" value="1"/>
    </Normal>
    <Polarity>
     <V type="double" value="0.99998656317093592705"/>
     <V type="double" value="-0.0051839635010111602756"/>
     <V type="double" value="0"/>
    </Polarity>
    <Area type="double" value="2.6420278253407634139"/>
    <Chem>
     <V type="double" value="2.0306023874181717837"/>
     <V type="double" value="0.46625997751428210902"/>
    </Chem>
    <type type="int" value="0"/>
   </Vertex1>
   <Vertex1 ref_type="Vertex" ref_id="176">
    <Pos>
     <V type="double" value="31.82949590051156008"/>
     <V type="double" value="10.605916766855916222"/>
     <V type="double" value="0"/>
    </Pos>
    <Normal>
     <V type="double" value="0"/>
     <V type="double" value="0"/>
     <V type="double" value="1"/>
    </Normal>
    <Polarity>
     <V type="double" value="0.99998388311997743472"/>
     <V type="double" value="-0.0056774554416093711215"/>
     <V type="double" value="0"/>
    </Polarity>
    <Area type="double" value="2.3686741716429420279"/>
    <Chem>
     <V type="double" value="2.1601871473364604448"/>
     <V type="double" value="0.49020343365647545131"/>
    </Chem>
    <type type="int" value="0"/>
   </Vertex1>
   <Vertex1 ref_type="Vertex" ref_id="177">
    <Pos>
     <V type="double" value="31.019157480409432992"/>
     <V type="double" value="12.103067102373479713"/>
     <V type="double" value="0"/>
    </Pos>
    <Normal>
     <V type="double" value="0"/>
     <V type="double" value="0"/>
     <V type="double" value="1"/>
    </Normal>
    <Polarity>
     <V type="double" value="0.99733725458517130669"/>
     <V type="double" value="0.072927365347400213702"/>
     <V type="double" value="0"/>
    </Polarity>
    <Area type="double" value="2.4749835360030605358"/>
    <Chem>
     <V type="double" value="2.0752797826334612452"/>
     <V type="double" value="0.47589898648134404402"/>
    </Chem>
    <type type="int" value="0"/>
   </Vertex1>
   <Vertex1 ref_type="Vertex" ref_id="178">
    <Pos>
     <V type="double" value="38.032748018369446186"/>
     <V type="double" value="2.9962426623193234576"/>
     <V type="double" value="0"/>
    </Pos>
    <Normal>
     <V type="double" value="0"/>
     <V type="double" value="0"/>
     <V type="double" value="1"/>
    </Normal>
    <Polarity>
     <V type="double" value="0.99994153013426045895"/>
     <V type="double" value="-0.010813709481674161836"/>
     <V type="double" value="0"/>
    </Polarity>
    <Area type="double" value="2.4823365682069140625"/>
    <Chem>
     <V type="double" value="2.0425762510413165707"/>
     <V type="double" value="0.46094910539984312869"/>
    </Chem>
    <type type="int" value="0"/>
   </Vertex1>
   <Vertex1 ref_type="Vertex" ref_id="179">
    <Pos>
     <V type="double" value="38.944854020788383764"/>
     <V type="double" value="4.5973144819425808549"/>
     <V type="double" value="0"/>
    </Pos>
    <Normal>
     <V type="double" value="0"/>
     <V type="double" value="0"/>
     <V type="double" value="1"/>
    </Normal>
    <Polarity>
     <V type="double" value="0.99511930212077892577"/>
     <V type="double" value="-0.098679149503093407936"/>
     <V type="double" value="0"/>
    </Polarity>
    <Area type="double" value="2.726503533358340281"/>
    <Chem>
     <V type="double" value="2.0795525969501040819"/>
     <V type="double" value="0.45676735183873157231"/>
    </Chem>
    <type type="int" value="0"/>
   </Vertex1>
   <Vertex1 ref_type="Vertex" ref_id="180">
    <Pos>
     <V type="double" value="38.308755188769602285"/>
     <V type="double" value="6.2130898785286614583"/>
     <V type="double" value="0"/>
    </Pos>
    <Normal>
     <V type="double" value="0"/>
     <V type="double" value="0"/>
     <V type="double" value="1"/>
    </Normal>
    <Polarity>
     <V type="double" value="0.99166425566476590348"/>
     <V type="double" value="0.12884876420379764994"/>
     <V type="double" value="0"/>
    </Polarity>
    <Area type="double" value="2.613004814513824936"/>
    <Chem>
     <V type="double" value="2.0705457564731357678"/>
     <V type="double" value="0.47252878654311175621"/>
    </Chem>
    <type type="int" value="0"/>
   </Vertex1>
   <Vertex1 ref_type="Vertex" ref_id="181">
    <Pos>
     <V type="double" value="0.18475561403825535578"/>
     <V type="double" value="9.0941528215725231377"/>
     <V type="double" value="0"/>
    </Pos>
    <Normal>
     <V type="double" value="0"/>
     <V type="double" value="0"/>
     <V type="double" value="1"/>
    </Normal>
    <Polarity>
     <V type="double" value="0.64943511422307187431"/>
     <V type="double" value="0.76041701218085955283"/>
     <V type="double" value="0"/>
    </Polarity>
    <Area type="double" value="2.4334775194789424191"/>
    <Chem>
     <V type="double" value="2.322112792314302343"/>
     <V type="double" value="0.478754848015438772"/>
    </Chem>
    <type type="int" value="1"/>
   </Vertex1>
   <Vertex1 ref_type="Vertex" ref_id="182">
    <Pos>
     <V type="double" value="1.7705534123964350446"/>
     <V type="double" value="11.91721879506564008"/>
     <V type="double" value="0"/>
    </Pos>
    <Normal>
     <V type="double" value="0"/>
     <V type="double" value="0"/>
     <V type="double" value="1"/>
    </Normal>
    <Polarity>
     <V type="double" value="0.98411342841573656859"/>
     <V type="double" value="0.17754086856784542792"/>
     <V type="double" value="0"/>
    </Polarity>
    <Area type="double" value="2.8380687333731140498"/>
    <Chem>
     <V type="double" value="1.9904824110249961233"/>
     <V type="double" value="0.38964904784299653207"/>
    </Chem>
    <type type="int" value="0"/>
   </Vertex1>
   <Vertex1 ref_type="Vertex" ref_id="183">
    <Pos>
     <V type="double" value="17.926086887565404027"/>
     <V type="double" value="4.5511219473999267038"/>
     <V type="double" value="0"/>
    </Pos>
    <Normal>
     <V type="double" value="0"/>
     <V type="double" value="0"/>
     <V type="double" value="1"/>
    </Normal>
    <Polarity>
     <V type="double" value="0.9999961529696512752"/>
     <V type="double" value="0.0027738143228523142077"/>
     <V type="double" value="0"/>
    </Polarity>
    <Area type="double" value="2.9380531757405394799"/>
    <Chem>
     <V type="double" value="1.9998116089510387106"/>
     <V type="double" value="0.4645522770467359619"/>
    </Chem>
    <type type="int" value="0"/>
   </Vertex1>
   <Vertex1 ref_type="Vertex" ref_id="184">
    <Pos>
     <V type="double" value="17.210571895227634087"/>
     <V type="double" value="6.0166343301152416245"/>
     <V type="double" value="0"/>
    </Pos>
    <Normal>
     <V type="double" value="0"/>
     <V type="double" value="0"/>
     <V type="double" value="1"/>
    </Normal>
    <Polarity>
     <V type="double" value="0.99980348472223956602"/>
     <V type="double" value="-0.019824024245007534212"/>
     <V type="double" value="0"/>
    </Polarity>
    <Area type="double" value="2.3509787263204291463"/>
    <Chem>
     <V type="double" value="2.1216699829723171256"/>
     <V type="double" value="0.51242913551411650719"/>
    </Chem>
    <type type="int" value="0"/>
   </Vertex1>
   <Vertex1 ref_type="Vertex" ref_id="185">
    <Pos>
     <V type="double" value="21.583277540773170955"/>
     <V type="double" value="4.5267539954174642602"/>
     <V type="double" value="0"/>
    </Pos>
    <Normal>
     <V type="double" value="0"/>
     <V type="double" value="0"/>
     <V type="double" value="1"/>
    </Normal>
    <Polarity>
     <V type="double" value="0.99780046828335233755"/>
     <V type="double" value="0.066288954536353528191"/>
     <V type="double" value="0"/>
    </Polarity>
    <Area type="double" value="2.7751851018831561468"/>
    <Chem>
     <V type="double" value="1.9481918203962937941"/>
     <V type="double" value="0.43430297211682433733"/>
    </Chem>
    <type type="int" value="0"/>
   </Vertex1>
   <Vertex1 ref_type="Vertex" ref_id="186">
    <Pos>
     <V type="double" value="20.585524717085931456"/>
     <V type="double" value="6.0772453557754495534"/>
     <V type="double" value="0"/>
    </Pos>
    <Normal>
     <V type="double" value="0"/>
     <V type="double" value="0"/>
     <V type="double" value="1"/>
    </Normal>
    <Polarity>
     <V type="double" value="0.9999037213056172213"/>
     <V type="double" value="-0.013876170911984890555"/>
     <V type="double" value="0"/>
    </Polarity>
    <Area type="double" value="2.1365118382652497075"/>
    <Chem>
     <V type="double" value="2.1510456906923813847"/>
     <V type="double" value="0.49235077146948846849"/>
    </Chem>
    <type type="int" value="0"/>
   </Vertex1>
   <Vertex1 ref_type="Vertex" ref_id="187">
    <Pos>
     <V type="double" value="21.626985029940577476"/>
     <V type="double" value="7.4501932635359198187"/>
     <V type="double" value="0"/>
    </Pos>
    <Normal>
     <V type="double" value="0"/>
     <V type="double" value="0"/>
     <V type="double" value="1"/>
    </Normal>
    <Polarity>
     <V type="double" value="0.98934580980712161224"/>
     <V type="double" value="0.14558457547793576814"/>
     <V type="double" value="0"/>
    </Polarity>
    <Area type="double" value="2.3472894817765843634"/>
    <Chem>
     <V type="double" value="2.1446200876902072885"/>
     <V type="double" value="0.49909992745687425941"/>
    </Chem>
    <type type="int" value="0"/>
   </Vertex1>
   <Vertex1 ref_type="Vertex" ref_id="188">
    <Pos>
     <V type="double" value="11.377755933397454058"/>
     <V type="double" value="4.667031038123096387"/>
     <V type="double" value="0"/>
    </Pos>
    <Normal>
     <V type="double" value="0"/>
     <V type="double" value="0"/>
     <V type="double" value="1"/>
    </Normal>
    <Polarity>
     <V type="double" value="0.9942986306641043992"/>
     <V type="double" value="-0.10663129493486847577"/>
     <V type="double" value="0"/>
    </Polarity>
    <Area type="double" value="2.3985549894252669034"/>
    <Chem>
     <V type="double" value="2.1054628761350824284"/>
     <V type="double" value="0.46468390429693745558"/>
    </Chem>
    <type type="int" value="0"/>
   </Vertex1>
   <Vertex1 ref_type="Vertex" ref_id="189">
    <Pos>
     <V type="double" value="10.181698465761611416"/>
     <V type="double" value="6.0367443326001133386"/>
     <V type="double" value="0"/>
    </Pos>
    <Normal>
     <V type="double" value="0"/>
     <V type="double" value="0"/>
     <V type="double" value="1"/>
    </Normal>
    <Polarity>
     <V type="double" value="0.9996682699052549248"/>
     <V type="double" value="0.025755584727089053665"/>
     <V type="double" value="0"/>
    </Polarity>
    <Area type="double" value="2.7160132719094169929"/>
    <Chem>
     <V type="double" value="2.0087315845151825222"/>
     <V type="double" value="0.44603394168526883101"/>
    </Chem>
    <type type="int" value="0"/>
   </Vertex1>
   <Vertex1 ref_type="Vertex" ref_id="190">
    <Pos>
     <V type="double" value="7.8944755932817640698"/>
     <V type="double" value="7.5911918365038051348"/>
     <V type="double" value="0"/>
    </Pos>
    <Normal>
     <V type="double" value="0"/>
     <V type="double" value="0"/>
     <V type="double" value="1"/>
    </Normal>
    <Polarity>
     <V type="double" value="0.97322113841296131742"/>
     <V type="double" value="-0.2298708675456275774"/>
     <V type="double" value="0"/>
    </Polarity>
    <Area type="double" value="2.241413815772716589"/>
    <Chem>
     <V type="double" value="2.193850206856495344"/>
     <V type="double" value="0.52932979773599053708"/>
    </Chem>
    <type type="int" value="0"/>
   </Vertex1>
   <Vertex1 ref_type="Vertex" ref_id="191">
    <Pos>
     <V type="double" value="6.83739969588280605"/>
     <V type="double" value="9.0403040600029154206"/>
     <V type="double" value="0"/>
    </Pos>
    <Normal>
     <V type="double" value="0"/>
     <V type="double" value="0"/>
     <V type="double" value="1"/>
    </Normal>
    <Polarity>
     <V type="double" value="0.9999989934200834707"/>
     <V type="double" value="0.0014188582804102282953"/>
     <V type="double" value="0"/>
    </Polarity>
    <Area type="double" value="2.737083963495241079"/>
    <Chem>
     <V type="double" value="1.99868162997170562"/>
     <V type="double" value="0.45221075784118613949"/>
    </Chem>
    <type type="int" value="0"/>
   </Vertex1>
   <Vertex1 ref_type="Vertex" ref_id="192">
    <Pos>
     <V type="double" value="9.4731949536012240998"/>
     <V type="double" value="10.303730683838923099"/>
     <V type="double" value="0"/>
    </Pos>
    <Normal>
     <V type="double" value="0"/>
     <V type="double" value="0"/>
     <V type="double" value="1"/>
    </Normal>
    <Polarity>
     <V type="double" value="0.99534497015042711077"/>
     <V type="double" value="-0.096376295821354610038"/>
     <V type="double" value="0"/>
    </Polarity>
    <Area type="double" value="2.5548073159773334595"/>
    <Chem>
     <V type="double" value="2.1148035631145809532"/>
     <V type="double" value="0.48348639260881248747"/>
    </Chem>
    <type type="int" value="0"/>
   </Vertex1>
   <Vertex1 ref_type="Vertex" ref_id="193">
    <Pos>
     <V type="double" value="8.613788340732162041"/>
     <V type="double" value="11.909230544463616397"/>
     <V type="double" value="0"/>
    </Pos>
    <Normal>
     <V type="double" value="0"/>
     <V type="double" value="0"/>
     <V type="double" value="1"/>
    </Normal>
    <Polarity>
     <V type="double" value="0.97553521335348980514"/>
     <V type="double" value="-0.21984323393582314021"/>
     <V type="double" value="0"/>
    </Polarity>
    <Area type="double" value="2.5494654282614601648"/>
    <Chem>
     <V type="double" value="2.0929919174317888064"/>
     <V type="double" value="0.46104333583176737577"/>
    </Chem>
    <type type="int" value="0"/>
   </Vertex1>
   <Vertex1 ref_type="Vertex" ref_id="194">
    <Pos>
     <V type="double" value="14.762453355274756106"/>
     <V type="double" value="4.3099183457889784776"/>
     <V type="double" value="0"/>
    </Pos>
    <Normal>
     <V type="double" value="0"/>
     <V type="double" value="0"/>
     <V type="double" value="1"/>
    </Normal>
    <Polarity>
     <V type="double" value="0.999814071193043441"/>
     <V type="double" value="-0.019282713615877581509"/>
     <V type="double" value="0"/>
    </Polarity>
    <Area type="double" value="2.7478750603423174326"/>
    <Chem>
     <V type="double" value="1.8667004777646221125"/>
     <V type="double" value="0.44163752414947682334"/>
    </Chem>
    <type type="int" value="0"/>
   </Vertex1>
   <Vertex1 ref_type="Vertex" ref_id="195">
    <Pos>
     <V type="double" value="13.705124304596553841"/>
     <V type="double" value="6.0261248486492684506"/>
     <V type="double" value="0"/>
    </Pos>
    <Normal>
     <V type="double" value="0"/>
     <V type="double" value="0"/>
     <V type="double" value="1"/>
    </Normal>
    <Polarity>
     <V type="double" value="0.99999989943130673797"/>
     <V type="double" value="-0.0004484834181082897526"/>
     <V type="double" value="0"/>
    </Polarity>
    <Area type="double" value="2.7835501588826554453"/>
    <Chem>
     <V type="double" value="2.0222041809630471043"/>
     <V type="double" value="0.442178867852253632"/>
    </Chem>
    <type type="int" value="0"/>
   </Vertex1>
   <Vertex1 ref_type="Vertex" ref_id="196">
    <Pos>
     <V type="double" value="25.838625011931934949"/>
     <V type="double" value="8.9502760882627896422"/>
     <V type="double" value="0"/>
    </Pos>
    <Normal>
     <V type="double" value="0"/>
     <V type="double" value="0"/>
     <V type="double" value="1"/>
    </Normal>
    <Polarity>
     <V type="double" value="0.99962865531233158212"/>
     <V type="double" value="0.027249797769160005734"/>
     <V type="double" value="0"/>
    </Polarity>
    <Area type="double" value="2.411036953298320018"/>
    <Chem>
     <V type="double" value="2.128045916805642257"/>
     <V type="double" value="0.49566229305628428659"/>
    </Chem>
    <type type="int" value="0"/>
   </Vertex1>
   <Vertex1 ref_type="Vertex" ref_id="197">
    <Pos>
     <V type="double" value="26.952227229893480853"/>
     <V type="double" value="10.280865254499435224"/>
     <V type="double" value="0"/>
    </Pos>
    <Normal>
     <V type="double" value="0"/>
     <V type="double" value="0"/>
     <V type="double" value="1"/>
    </Normal>
    <Polarity>
     <V type="double" value="0.99800599498117714692"/>
     <V type="double" value="-0.063119204538956683037"/>
     <V type="double" value="0"/>
    </Polarity>
    <Area type="double" value="2.7495260909140055716"/>
    <Chem>
     <V type="double" value="2.0219398909983663515"/>
     <V type="double" value="0.44882731765392347434"/>
    </Chem>
    <type type="int" value="0"/>
   </Vertex1>
   <Vertex1 ref_type="Vertex" ref_id="198">
    <Pos>
     <V type="double" value="26.121396155262317507"/>
     <V type="double" value="11.877485856374683237"/>
     <V type="double" value="0"/>
    </Pos>
    <Normal>
     <V type="double" value="0"/>
     <V type="double" value="0"/>
     <V type="double" value="1"/>
    </Normal>
    <Polarity>
     <V type="double" value="0.99785570253648991912"/>
     <V type="double" value="-0.065452249124138120462"/>
     <V type="double" value="0"/>
    </Polarity>
    <Area type="double" value="2.7641211962727951779"/>
    <Chem>
     <V type="double" value="2.0133641680509137828"/>
     <V type="double" value="0.43930630486308591687"/>
    </Chem>
    <type type="int" value="0"/>
   </Vertex1>
   <Vertex1 ref_type="Vertex" ref_id="199">
    <Pos>
     <V type="double" value="4.2000747180396702518"/>
     <V type="double" value="1.4592201671455018452"/>
     <V type="double" value="0"/>
    </Pos>
    <Normal>
     <V type="double" value="0"/>
     <V type="double" value="0"/>
     <V type="double" value="1"/>
    </Normal>
    <Polarity>
     <V type="double" value="0.9974260842337508981"/>
     <V type="double" value="-0.071702207010148594213"/>
     <V type="double" value="0"/>
    </Polarity>
    <Area type="double" value="2.8840254726299345833"/>
    <Chem>
     <V type="double" value="1.9694328948092694187"/>
     <V type="double" value="0.45512729061881257442"/>
    </Chem>
    <type type="int" value="0"/>
   </Vertex1>
   <Vertex1 ref_type="Vertex" ref_id="200">
    <Pos>
     <V type="double" value="36.377159291791159035"/>
     <V type="double" value="8.9300654472358349523"/>
     <V type="double" value="0"/>
    </Pos>
    <Normal>
     <V type="double" value="0"/>
     <V type="double" value="0"/>
     <V type="double" value="1"/>
    </Normal>
    <Polarity>
     <V type="double" value="0.99928404515397539765"/>
     <V type="double" value="0.037833808963780121704"/>
     <V type="double" value="0"/>
    </Polarity>
    <Area type="double" value="2.7105322541031107164"/>
    <Chem>
     <V type="double" value="1.9980233116910892655"/>
     <V type="double" value="0.46984847999403656083"/>
    </Chem>
    <type type="int" value="0"/>
   </Vertex1>
   <Vertex1 ref_type="Vertex" ref_id="201">
    <Pos>
     <V type="double" value="37.034049353676458338"/>
     <V type="double" value="10.53787888929205252"/>
     <V type="double" value="0"/>
    </Pos>
    <Normal>
     <V type="double" value="0"/>
     <V type="double" value="0"/>
     <V type="double" value="1"/>
    </Normal>
    <Polarity>
     <V type="double" value="0.99966547608811040515"/>
     <V type="double" value="-0.025863795497404373086"/>
     <V type="double" value="0"/>
    </Polarity>
    <Area type="double" value="2.7870284834011069819"/>
    <Chem>
     <V type="double" value="2.0192691779474212233"/>
     <V type="double" value="0.48711240400514244087"/>
    </Chem>
    <type type="int" value="0"/>
   </Vertex1>
   <Vertex1 ref_type="Vertex" ref_id="202">
    <Pos>
     <V type="double" value="36.518443088332738"/>
     <V type="double" value="12.216085324693606751"/>
     <V type="double" value="0"/>
    </Pos>
    <Normal>
     <V type="double" value="0"/>
     <V type="double" value="0"/>
     <V type="double" value="1"/>
    </Normal>
    <Polarity>
     <V type="double" value="0.98887163727145321879"/>
     <V type="double" value="0.14877125058315410211"/>
     <V type="double" value="0"/>
    </Polarity>
    <Area type="double" value="2.7421627988422412336"/>
    <Chem>
     <V type="double" value="1.9995654607733146513"/>
     <V type="double" value="0.45835225249442651529"/>
    </Chem>
    <type type="int" value="0"/>
   </Vertex1>
   <Vertex1 ref_type="Vertex" ref_id="203">
    <Pos>
     <V type="double" value="24.179927744098211662"/>
     <V type="double" value="5.9961587790803951847"/>
     <V type="double" value="0"/>
    </Pos>
    <Normal>
     <V type="double" value="0"/>
     <V type="double" value="0"/>
     <V type="double" value="1"/>
    </Normal>
    <Polarity>
     <V type="double" value="0.99938647552111736783"/>
     <V type="double" value="0.035023885356696538018"/>
     <V type="double" value="0"/>
    </Polarity>
    <Area type="double" value="2.5476213768763114054"/>
    <Chem>
     <V type="double" value="2.0353231508009783646"/>
     <V type="double" value="0.46727228144130772414"/>
    </Chem>
    <type type="int" value="0"/>
   </Vertex1>
   <Vertex1 ref_type="Vertex" ref_id="204">
    <Pos>
     <V type="double" value="25.226517139699080161"/>
     <V type="double" value="7.37170568917366964"/>
     <V type="double" value="0"/>
    </Pos>
    <Normal>
     <V type="double" value="0"/>
     <V type="double" value="0"/>
     <V type="double" value="1"/>
    </Normal>
    <Polarity>
     <V type="double" value="0.98577118568235522211"/>
     <V type="double" value="-0.16809274070703789095"/>
     <V type="double" value="0"/>
    </Polarity>
    <Area type="double" value="2.5287077738431049667"/>
    <Chem>
     <V type="double" value="2.0590028208439461466"/>
     <V type="double" value="0.49456768236618597889"/>
    </Chem>
    <type type="int" value="0"/>
   </Vertex1>
   <Vertex1 ref_type="Vertex" ref_id="205">
    <Pos>
     <V type="double" value="24.257282255214136057"/>
     <V type="double" value="9.0861259902194309035"/>
     <V type="double" value="0"/>
    </Pos>
    <Normal>
     <V type="double" value="0"/>
     <V type="double" value="0"/>
     <V type="double" value="1"/>
    </Normal>
    <Polarity>
     <V type="double" value="0.99703173028974723113"/>
     <V type="double" value="0.076991744982386797758"/>
     <V type="double" value="0"/>
    </Polarity>
    <Area type="double" value="2.5376628880029392654"/>
    <Chem>
     <V type="double" value="2.0740096644502323819"/>
     <V type="double" value="0.48928005383081596413"/>
    </Chem>
    <type type="int" value="0"/>
   </Vertex1>
   <Vertex1 ref_type="Vertex" ref_id="206">
    <Pos>
     <V type="double" value="50.982000383232453089"/>
     <V type="double" value="1.6415078184736906497"/>
     <V type="double" value="0"/>
    </Pos>
    <Normal>
     <V type="double" value="0"/>
     <V type="double" value="0"/>
     <V type="double" value="1"/>
    </Normal>
    <Polarity>
     <V type="double" value="0.99305556225230240397"/>
     <V type="double" value="-0.11764629309826762915"/>
     <V type="double" value="0"/>
    </Polarity>
    <Area type="double" value="2.6863691365608364237"/>
    <Chem>
     <V type="double" value="1.5031001086158493063"/>
     <V type="double" value="1.5048542262840463035"/>
    </Chem>
    <type type="int" value="2"/>
   </Vertex1>
   <Vertex1 ref_type="Vertex" ref_id="207">
    <Pos>
     <V type="double" value="50.146475826064467185"/>
     <V type="double" value="3.1486852862728191838"/>
     <V type="double" value="0"/>
    </Pos>
    <Normal>
     <V type="double" value="0"/>
     <V type="double" value="0"/>
     <V type="double" value="1"/>
    </Normal>
    <Polarity>
     <V type="double" value="0.99363640196357605472"/>
     <V type="double" value="0.11263525510637777127"/>
     <V type="double" value="0"/>
    </Polarity>
    <Area type="double" value="2.3156506876537261697"/>
    <Chem>
     <V type="double" value="1.5607258028670805139"/>
     <V type="double" value="1.5090165388292948734"/>
    </Chem>
    <type type="int" value="2"/>
   </Vertex1>
   <Vertex1 ref_type="Vertex" ref_id="208">
    <Pos>
     <V type="double" value="51.264745024556738429"/>
     <V type="double" value="4.644833554956062649"/>
     <V type="double" value="0"/>
    </Pos>
    <Normal>
     <V type="double" value="0"/>
     <V type="double" value="0"/>
     <V type="double" value="1"/>
    </Normal>
    <Polarity>
     <V type="double" value="0.86220077917107074139"/>
     <V type="double" value="0.50656669491469574762"/>
     <V type="double" value="0"/>
    </Polarity>
    <Area type="double" value="2.4197016981080419207"/>
    <Chem>
     <V type="double" value="1.5882294958716813849"/>
     <V type="double" value="1.6019367197003431258"/>
    </Chem>
    <type type="int" value="2"/>
   </Vertex1>
   <Vertex1 ref_type="Vertex" ref_id="209">
    <Pos>
     <V type="double" value="27.626098936509567494"/>
     <V type="double" value="3.1886167260333153628"/>
     <V type="double" value="0"/>
    </Pos>
    <Normal>
     <V type="double" value="0"/>
     <V type="double" value="0"/>
     <V type="double" value="1"/>
    </Normal>
    <Polarity>
     <V type="double" value="0.99999658168792182611"/>
     <V type="double" value="-0.002614691658945544981"/>
     <V type="double" value="0"/>
    </Polarity>
    <Area type="double" value="2.6191092576913144185"/>
    <Chem>
     <V type="double" value="2.0232369338451374752"/>
     <V type="double" value="0.45255640051370471522"/>
    </Chem>
    <type type="int" value="0"/>
   </Vertex1>
   <Vertex1 ref_type="Vertex" ref_id="210">
    <Pos>
     <V type="double" value="28.62595833928147826"/>
     <V type="double" value="4.5531764833354211319"/>
     <V type="double" value="0"/>
    </Pos>
    <Normal>
     <V type="double" value="0"/>
     <V type="double" value="0"/>
     <V type="double" value="1"/>
    </Normal>
    <Polarity>
     <V type="double" value="0.99994367412281182084"/>
     <V type="double" value="-0.010613603618558103275"/>
     <V type="double" value="0"/>
    </Polarity>
    <Area type="double" value="2.351504116512938225"/>
    <Chem>
     <V type="double" value="2.1038635757676704685"/>
     <V type="double" value="0.46957076712506151672"/>
    </Chem>
    <type type="int" value="0"/>
   </Vertex1>
   <Vertex1 ref_type="Vertex" ref_id="211">
    <Pos>
     <V type="double" value="27.554040156932831707"/>
     <V type="double" value="5.9201548929836400603"/>
     <V type="double" value="0"/>
    </Pos>
    <Normal>
     <V type="double" value="0"/>
     <V type="double" value="0"/>
     <V type="double" value="1"/>
    </Normal>
    <Polarity>
     <V type="double" value="0.99292872184677072323"/>
     <V type="double" value="-0.11871206059932810917"/>
     <V type="double" value="0"/>
    </Polarity>
    <Area type="double" value="2.7524954005920303501"/>
    <Chem>
     <V type="double" value="2.0426695442897013777"/>
     <V type="double" value="0.45258918458047014965"/>
    </Chem>
    <type type="int" value="0"/>
   </Vertex1>
   <Vertex1 ref_type="Vertex" ref_id="212">
    <Pos>
     <V type="double" value="26.744112229577535089"/>
     <V type="double" value="4.5220964548384152693"/>
     <V type="double" value="0"/>
    </Pos>
    <Normal>
     <V type="double" value="0"/>
     <V type="double" value="0"/>
     <V type="double" value="1"/>
    </Normal>
    <Polarity>
     <V type="double" value="0.99986999265325404718"/>
     <V type="double" value="-0.016124447016303056213"/>
     <V type="double" value="0"/>
    </Polarity>
    <Area type="double" value="2.2785470393220395025"/>
    <Chem>
     <V type="double" value="2.129013030089251135"/>
     <V type="double" value="0.48438858125882655603"/>
    </Chem>
    <type type="int" value="0"/>
   </Vertex1>
   <Vertex1 ref_type="Vertex" ref_id="213">
    <Pos>
     <V type="double" value="25.846685047188465489"/>
     <V type="double" value="5.8182020547730752824"/>
     <V type="double" value="0"/>
    </Pos>
    <Normal>
     <V type="double" value="0"/>
     <V type="double" value="0"/>
     <V type="double" value="1"/>
    </Normal>
    <Polarity>
     <V type="double" value="0.99803984444655124975"/>
     <V type="double" value="-0.062581697780610304194"/>
     <V type="double" value="0"/>
    </Polarity>
    <Area type="double" value="2.4167435366855993806"/>
    <Chem>
     <V type="double" value="2.1048395620507900361"/>
     <V type="double" value="0.47241751499306983142"/>
    </Chem>
    <type type="int" value="0"/>
   </Vertex1>
   <Vertex1 ref_type="Vertex" ref_id="214">
    <Pos>
     <V type="double" value="26.80474107703750164"/>
     <V type="double" value="7.5468335996138344868"/>
     <V type="double" value="0"/>
    </Pos>
    <Normal>
     <V type="double" value="0"/>
     <V type="double" value="0"/>
     <V type="double" value="1"/>
    </Normal>
    <Polarity>
     <V type="double" value="0.99969371991522848475"/>
     <V type="double" value="-0.02474805774303205641"/>
     <V type="double" value="0"/>
    </Polarity>
    <Area type="double" value="2.7062724707754282072"/>
    <Chem>
     <V type="double" value="2.0343424079276322125"/>
     <V type="double" value="0.45439665124376554806"/>
    </Chem>
    <type type="int" value="0"/>
   </Vertex1>
   <Vertex1 ref_type="Vertex" ref_id="215">
    <Pos>
     <V type="double" value="29.444620784009686076"/>
     <V type="double" value="5.8646779510512603295"/>
     <V type="double" value="0"/>
    </Pos>
    <Normal>
     <V type="double" value="0"/>
     <V type="double" value="0"/>
     <V type="double" value="1"/>
    </Normal>
    <Polarity>
     <V type="double" value="0.992745673481053581"/>
     <V type="double" value="-0.12023322246637725697"/>
     <V type="double" value="0"/>
    </Polarity>
    <Area type="double" value="2.6607679902657892512"/>
    <Chem>
     <V type="double" value="2.0715947220215351621"/>
     <V type="double" value="0.46224309413961806037"/>
    </Chem>
    <type type="int" value="0"/>
   </Vertex1>
   <Vertex1 ref_type="Vertex" ref_id="216">
    <Pos>
     <V type="double" value="30.462392756175862729"/>
     <V type="double" value="7.4551316644685732271"/>
     <V type="double" value="0"/>
    </Pos>
    <Normal>
     <V type="double" value="0"/>
     <V type="double" value="0"/>
     <V type="double" value="1"/>
    </Normal>
    <Polarity>
     <V type="double" value="0.99958524414850091766"/>
     <V type="double" value="0.028798258290765928885"/>
     <V type="double" value="0"/>
    </Polarity>
    <Area type="double" value="2.8094210340740470855"/>
    <Chem>
     <V type="double" value="2.0321061112305827123"/>
     <V type="double" value="0.46306776326582010928"/>
    </Chem>
    <type type="int" value="0"/>
   </Vertex1>
   <Vertex1 ref_type="Vertex" ref_id="217">
    <Pos>
     <V type="double" value="29.417387166903946394"/>
     <V type="double" value="8.9980859372343307001"/>
     <V type="double" value="0"/>
    </Pos>
    <Normal>
     <V type="double" value="0"/>
     <V type="double" value="0"/>
     <V type="double" value="1"/>
    </Normal>
    <Polarity>
     <V type="double" value="0.99948291163384628266"/>
     <V type="double" value="0.032154460840278238642"/>
     <V type="double" value="0"/>
    </Polarity>
    <Area type="double" value="2.5193901188500369415"/>
    <Chem>
     <V type="double" value="2.1134307970292818268"/>
     <V type="double" value="0.48367980774038721314"/>
    </Chem>
    <type type="int" value="0"/>
   </Vertex1>
   <Vertex1 ref_type="Vertex" ref_id="218">
    <Pos>
     <V type="double" value="4.384767889208506908"/>
     <V type="double" value="7.6551503771618163441"/>
     <V type="double" value="0"/>
    </Pos>
    <Normal>
     <V type="double" value="0"/>
     <V type="double" value="0"/>
     <V type="double" value="1"/>
    </Normal>
    <Polarity>
     <V type="double" value="0.9802474443437612095"/>
     <V type="double" value="-0.19777499300347486932"/>
     <V type="double" value="0"/>
    </Polarity>
    <Area type="double" value="2.9528392885209053809"/>
    <Chem>
     <V type="double" value="1.946183024894120317"/>
     <V type="double" value="0.40413185332749990142"/>
    </Chem>
    <type type="int" value="0"/>
   </Vertex1>
   <Vertex1 ref_type="Vertex" ref_id="219">
    <Pos>
     <V type="double" value="3.4334887895033050498"/>
     <V type="double" value="9.1929746100644234019"/>
     <V type="double" value="0"/>
    </Pos>
    <Normal>
     <V type="double" value="0"/>
     <V type="double" value="0"/>
     <V type="double" value="1"/>
    </Normal>
    <Polarity>
     <V type="double" value="0.96041657086591925019"/>
     <V type="double" value="-0.27856778422162975506"/>
     <V type="double" value="0"/>
    </Polarity>
    <Area type="double" value="2.3661010020343891114"/>
    <Chem>
     <V type="double" value="2.2244467817515145569"/>
     <V type="double" value="0.44403533286334917474"/>
    </Chem>
    <type type="int" value="0"/>
   </Vertex1>
   <Vertex1 ref_type="Vertex" ref_id="220">
    <Pos>
     <V type="double" value="39.906371314079521539"/>
     <V type="double" value="6.1450442213499005817"/>
     <V type="double" value="0"/>
    </Pos>
    <Normal>
     <V type="double" value="0"/>
     <V type="double" value="0"/>
     <V type="double" value="1"/>
    </Normal>
    <Polarity>
     <V type="double" value="0.99252048702290707194"/>
     <V type="double" value="-0.122078183308121202"/>
     <V type="double" value="0"/>
    </Polarity>
    <Area type="double" value="2.660626699781936999"/>
    <Chem>
     <V type="double" value="2.0454709294467638969"/>
     <V type="double" value="0.44915933514459799314"/>
    </Chem>
    <type type="int" value="0"/>
   </Vertex1>
   <Vertex1 ref_type="Vertex" ref_id="221">
    <Pos>
     <V type="double" value="40.725500051379142974"/>
     <V type="double" value="7.7040067813819677056"/>
     <V type="double" value="0"/>
    </Pos>
    <Normal>
     <V type="double" value="0"/>
     <V type="double" value="0"/>
     <V type="double" value="1"/>
    </Normal>
    <Polarity>
     <V type="double" value="0.99742485976979711193"/>
     <V type="double" value="-0.071719238096903920043"/>
     <V type="double" value="0"/>
    </Polarity>
    <Area type="double" value="3.108292109980478557"/>
    <Chem>
     <V type="double" value="1.9314584657810762724"/>
     <V type="double" value="0.42299594419244201937"/>
    </Chem>
    <type type="int" value="0"/>
   </Vertex1>
   <Vertex1 ref_type="Vertex" ref_id="222">
    <Pos>
     <V type="double" value="39.887393571773088752"/>
     <V type="double" value="9.1297416361839367482"/>
     <V type="double" value="0"/>
    </Pos>
    <Normal>
     <V type="double" value="0"/>
     <V type="double" value="0"/>
     <V type="double" value="1"/>
    </Normal>
    <Polarity>
     <V type="double" value="0.99999846085766685988"/>
     <V type="double" value="0.0017545034333004026414"/>
     <V type="double" value="0"/>
    </Polarity>
    <Area type="double" value="2.4640339151860848332"/>
    <Chem>
     <V type="double" value="2.1003636723709182554"/>
     <V type="double" value="0.45310705801772810375"/>
    </Chem>
    <type type="int" value="0"/>
   </Vertex1>
   <Vertex1 ref_type="Vertex" ref_id="223">
    <Pos>
     <V type="double" value="44.228244844182569295"/>
     <V type="double" value="7.4425074776055319958"/>
     <V type="double" value="0"/>
    </Pos>
    <Normal>
     <V type="double" value="0"/>
     <V type="double" value="0"/>
     <V type="double" value="1"/>
    </Normal>
    <Polarity>
     <V type="double" value="0.99883788466282619201"/>
     <V type="double" value="-0.04819626709912903928"/>
     <V type="double" value="0"/>
    </Polarity>
    <Area type="double" value="2.7691995529857442726"/>
    <Chem>
     <V type="double" value="1.9960283168524599606"/>
     <V type="double" value="0.45127037902229172328"/>
    </Chem>
    <type type="int" value="0"/>
   </Vertex1>
   <Vertex1 ref_type="Vertex" ref_id="224">
    <Pos>
     <V type="double" value="43.179318893583946704"/>
     <V type="double" value="8.8812472349117452808"/>
     <V type="double" value="0"/>
    </Pos>
    <Normal>
     <V type="double" value="0"/>
     <V type="double" value="0"/>
     <V type="double" value="1"/>
    </Normal>
    <Polarity>
     <V type="double" value="0.99288557803557109249"/>
     <V type="double" value="0.11907236845284385751"/>
     <V type="double" value="0"/>
    </Polarity>
    <Area type="double" value="2.7456258683379046737"/>
    <Chem>
     <V type="double" value="2.0473880293873256697"/>
     <V type="double" value="0.48944328578276352637"/>
    </Chem>
    <type type="int" value="0"/>
   </Vertex1>
   <Vertex1 ref_type="Vertex" ref_id="225">
    <Pos>
     <V type="double" value="44.278033926619180249"/>
     <V type="double" value="10.36218045124693532"/>
     <V type="double" value="0"/>
    </Pos>
    <Normal>
     <V type="double" value="0"/>
     <V type="double" value="0"/>
     <V type="double" value="1"/>
    </Normal>
    <Polarity>
     <V type="double" value="0.99838284262780740974"/>
     <V type="double" value="-0.056848039072765664537"/>
     <V type="double" value="0"/>
    </Polarity>
    <Area type="double" value="2.2781259053635900536"/>
    <Chem>
     <V type="double" value="2.1043094915826379143"/>
     <V type="double" value="0.49225147197610052974"/>
    </Chem>
    <type type="int" value="0"/>
   </Vertex1>
   <Vertex1 ref_type="Vertex" ref_id="226">
    <Pos>
     <V type="double" value="19.825443070351738584"/>
     <V type="double" value="10.411225171507540566"/>
     <V type="double" value="0"/>
    </Pos>
    <Normal>
     <V type="double" value="0"/>
     <V type="double" value="0"/>
     <V type="double" value="1"/>
    </Normal>
    <Polarity>
     <V type="double" value="0.99879723137988429826"/>
     <V type="double" value="0.049031526468975981936"/>
     <V type="double" value="0"/>
    </Polarity>
    <Area type="double" value="2.2914141967135455147"/>
    <Chem>
     <V type="double" value="2.1734969787767290939"/>
     <V type="double" value="0.50119635240167237367"/>
    </Chem>
    <type type="int" value="0"/>
   </Vertex1>
   <Vertex1 ref_type="Vertex" ref_id="227">
    <Pos>
     <V type="double" value="18.997724061849794452"/>
     <V type="double" value="11.979508146756767673"/>
     <V type="double" value="0"/>
    </Pos>
    <Normal>
     <V type="double" value="0"/>
     <V type="double" value="0"/>
     <V type="double" value="1"/>
    </Normal>
    <Polarity>
     <V type="double" value="0.99984044849216957562"/>
     <V type="double" value="-0.017862742202060036267"/>
     <V type="double" value="0"/>
    </Polarity>
    <Area type="double" value="3.0717454589634405338"/>
    <Chem>
     <V type="double" value="1.9856430802439464234"/>
     <V type="double" value="0.43309692776906744127"/>
    </Chem>
    <type type="int" value="0"/>
   </Vertex1>
   <Vertex1 ref_type="Vertex" ref_id="228">
    <Pos>
     <V type="double" value="19.951437761638910473"/>
     <V type="double" value="13.52193711216226113"/>
     <V type="double" value="0"/>
    </Pos>
    <Normal>
     <V type="double" value="0"/>
     <V type="double" value="0"/>
     <V type="double" value="1"/>
    </Normal>
    <Polarity>
     <V type="double" value="0.95867475685913472461"/>
     <V type="double" value="-0.28450432432755556889"/>
     <V type="double" value="0"/>
    </Polarity>
    <Area type="double" value="2.640922987385294185"/>
    <Chem>
     <V type="double" value="2.0814605211603511847"/>
     <V type="double" value="0.48700098645967115907"/>
    </Chem>
    <type type="int" value="0"/>
   </Vertex1>
   <Vertex1 ref_type="Vertex" ref_id="229">
    <Pos>
     <V type="double" value="14.764803640941078555"/>
     <V type="double" value="1.5521785151086968657"/>
     <V type="double" value="0"/>
    </Pos>
    <Normal>
     <V type="double" value="0"/>
     <V type="double" value="0"/>
     <V type="double" value="1"/>
    </Normal>
    <Polarity>
     <V type="double" value="0.99979086394947402905"/>
     <V type="double" value="-0.020450632341431681377"/>
     <V type="double" value="0"/>
    </Polarity>
    <Area type="double" value="2.3680019408822534643"/>
    <Chem>
     <V type="double" value="2.0631061523450275885"/>
     <V type="double" value="0.47432870098617146981"/>
    </Chem>
    <type type="int" value="0"/>
   </Vertex1>
   <Vertex1 ref_type="Vertex" ref_id="230">
    <Pos>
     <V type="double" value="13.907718163449402482"/>
     <V type="double" value="2.8743218852067227154"/>
     <V type="double" value="0"/>
    </Pos>
    <Normal>
     <V type="double" value="0"/>
     <V type="double" value="0"/>
     <V type="double" value="1"/>
    </Normal>
    <Polarity>
     <V type="double" value="0.99837974766495563017"/>
     <V type="double" value="-0.056902367722791023785"/>
     <V type="double" value="0"/>
    </Polarity>
    <Area type="double" value="2.7464445908947765496"/>
    <Chem>
     <V type="double" value="2.032103862521042803"/>
     <V type="double" value="0.45926795077319021443"/>
    </Chem>
    <type type="int" value="0"/>
   </Vertex1>
   <Vertex1 ref_type="Vertex" ref_id="231">
    <Pos>
     <V type="double" value="1.7778204692512866725"/>
     <V type="double" value="6.1213451259231934642"/>
     <V type="double" value="0"/>
    </Pos>
    <Normal>
     <V type="double" value="0"/>
     <V type="double" value="0"/>
     <V type="double" value="1"/>
    </Normal>
    <Polarity>
     <V type="double" value="0.9994819687990234014"/>
     <V type="double" value="0.032183754374342857241"/>
     <V type="double" value="0"/>
    </Polarity>
    <Area type="double" value="2.7190170787906842165"/>
    <Chem>
     <V type="double" value="2.1018439478310368962"/>
     <V type="double" value="0.50523219269749830573"/>
    </Chem>
    <type type="int" value="0"/>
   </Vertex1>
   <Vertex1 ref_type="Vertex" ref_id="232">
    <Pos>
     <V type="double" value="45.905650580753160739"/>
     <V type="double" value="10.716861564885558522"/>
     <V type="double" value="0"/>
    </Pos>
    <Normal>
     <V type="double" value="0"/>
     <V type="double" value="0"/>
     <V type="double" value="1"/>
    </Normal>
    <Polarity>
     <V type="double" value="0.99594047429828314044"/>
     <V type="double" value="0.090014285835698593097"/>
     <V type="double" value="0"/>
    </Polarity>
    <Area type="double" value="2.7214990195096162573"/>
    <Chem>
     <V type="double" value="2.0769019636241821125"/>
     <V type="double" value="0.45368699860665712142"/>
    </Chem>
    <type type="int" value="0"/>
   </Vertex1>
   <Vertex1 ref_type="Vertex" ref_id="233">
    <Pos>
     <V type="double" value="45.016171997653223968"/>
     <V type="double" value="12.031563536279129778"/>
     <V type="double" value="0"/>
    </Pos>
    <Normal>
     <V type="double" value="0"/>
     <V type="double" value="0"/>
     <V type="double" value="1"/>
    </Normal>
    <Polarity>
     <V type="double" value="0.9997200594018661457"/>
     <V type="double" value="0.023660152779073781448"/>
     <V type="double" value="0"/>
    </Polarity>
    <Area type="double" value="2.5192747366305985324"/>
    <Chem>
     <V type="double" value="2.1362419180766361038"/>
     <V type="double" value="0.47959098855070286804"/>
    </Chem>
    <type type="int" value="0"/>
   </Vertex1>
   <Vertex1 ref_type="Vertex" ref_id="234">
    <Pos>
     <V type="double" value="45.902606437316713084"/>
     <V type="double" value="13.542331935700181234"/>
     <V type="double" value="0"/>
    </Pos>
    <Normal>
     <V type="double" value="0"/>
     <V type="double" value="0"/>
     <V type="double" value="1"/>
    </Normal>
    <Polarity>
     <V type="double" value="0.97991356314048605469"/>
     <V type="double" value="-0.1994226887124851133"/>
     <V type="double" value="0"/>
    </Polarity>
    <Area type="double" value="2.7344140735432937994"/>
    <Chem>
     <V type="double" value="2.132078253329177997"/>
     <V type="double" value="0.49977288421000187757"/>
    </Chem>
    <type type="int" value="0"/>
   </Vertex1>
   <Vertex1 ref_type="Vertex" ref_id="235">
    <Pos>
     <V type="double" value="48.623494056289331411"/>
     <V type="double" value="2.8615617327023739058"/>
     <V type="double" value="0"/>
    </Pos>
    <Normal>
     <V type="double" value="0"/>
     <V type="double" value="0"/>
     <V type="double" value="1"/>
    </Normal>
    <Polarity>
     <V type="double" value="0.99945930169825425438"/>
     <V type="double" value="0.032880149769096492229"/>
     <V type="double" value="0"/>
    </Polarity>
    <Area type="double" value="2.6229314004718964348"/>
    <Chem>
     <V type="double" value="1.5210580321137501247"/>
     <V type="double" value="0.47859835271186607075"/>
    </Chem>
    <type type="int" value="0"/>
   </Vertex1>
   <Vertex1 ref_type="Vertex" ref_id="236">
    <Pos>
     <V type="double" value="49.53880272230900772"/>
     <V type="double" value="4.4476710402393866417"/>
     <V type="double" value="0"/>
    </Pos>
    <Normal>
     <V type="double" value="0"/>
     <V type="double" value="0"/>
     <V type="double" value="1"/>
    </Normal>
    <Polarity>
     <V type="double" value="0.99555951850591095642"/>
     <V type="double" value="-0.094134186735101141319"/>
     <V type="double" value="0"/>
    </Polarity>
    <Area type="double" value="2.5969010649789656675"/>
    <Chem>
     <V type="double" value="1.3596348109081626276"/>
     <V type="double" value="0.67435419877003210942"/>
    </Chem>
    <type type="int" value="0"/>
   </Vertex1>
   <Vertex1 ref_type="Vertex" ref_id="237">
    <Pos>
     <V type="double" value="48.594749358081315904"/>
     <V type="double" value="5.962034700190597114"/>
     <V type="double" value="0"/>
    </Pos>
    <Normal>
     <V type="double" value="0"/>
     <V type="double" value="0"/>
     <V type="double" value="1"/>
    </Normal>
    <Polarity>
     <V type="double" value="0.99942670037531000649"/>
     <V type="double" value="-0.033856617919106817005"/>
     <V type="double" value="0"/>
    </Polarity>
    <Area type="double" value="2.9641317377801752464"/>
    <Chem>
     <V type="double" value="1.5412400835044817171"/>
     <V type="double" value="0.46454193220922040952"/>
    </Chem>
    <type type="int" value="0"/>
   </Vertex1>
   <Vertex1 ref_type="Vertex" ref_id="238">
    <Pos>
     <V type="double" value="16.321443984416124096"/>
     <V type="double" value="10.293272326054752952"/>
     <V type="double" value="0"/>
    </Pos>
    <Normal>
     <V type="double" value="0"/>
     <V type="double" value="0"/>
     <V type="double" value="1"/>
    </Normal>
    <Polarity>
     <V type="double" value="0.99671190214642158001"/>
     <V type="double" value="-0.081027057947714573038"/>
     <V type="double" value="0"/>
    </Polarity>
    <Area type="double" value="2.9428882216043299458"/>
    <Chem>
     <V type="double" value="2.0096458106775156871"/>
     <V type="double" value="0.45803004498006771872"/>
    </Chem>
    <type type="int" value="0"/>
   </Vertex1>
   <Vertex1 ref_type="Vertex" ref_id="239">
    <Pos>
     <V type="double" value="15.438787129133663356"/>
     <V type="double" value="12.1573647385140724"/>
     <V type="double" value="0"/>
    </Pos>
    <Normal>
     <V type="double" value="0"/>
     <V type="double" value="0"/>
     <V type="double" value="1"/>
    </Normal>
    <Polarity>
     <V type="double" value="0.99945939133711569902"/>
     <V type="double" value="-0.032877424899804684466"/>
     <V type="double" value="0"/>
    </Polarity>
    <Area type="double" value="2.3796205802155494524"/>
    <Chem>
     <V type="double" value="2.1121140735076138206"/>
     <V type="double" value="0.49263026309020924165"/>
    </Chem>
    <type type="int" value="0"/>
   </Vertex1>
   <Vertex1 ref_type="Vertex" ref_id="240">
    <Pos>
     <V type="double" value="14.771073194744682056"/>
     <V type="double" value="10.586805401597436216"/>
     <V type="double" value="0"/>
    </Pos>
    <Normal>
     <V type="double" value="0"/>
     <V type="double" value="0"/>
     <V type="double" value="1"/>
    </Normal>
    <Polarity>
     <V type="double" value="0.99983009372299647133"/>
     <V type="double" value="-0.018433222340761987179"/>
     <V type="double" value="0"/>
    </Polarity>
    <Area type="double" value="2.5350083301563475224"/>
    <Chem>
     <V type="double" value="1.9666541275953035584"/>
     <V type="double" value="0.45358948052156761177"/>
    </Chem>
    <type type="int" value="0"/>
   </Vertex1>
   <Vertex1 ref_type="Vertex" ref_id="241">
    <Pos>
     <V type="double" value="13.941687847883857287"/>
     <V type="double" value="11.915967939452338342"/>
     <V type="double" value="0"/>
    </Pos>
    <Normal>
     <V type="double" value="0"/>
     <V type="double" value="0"/>
     <V type="double" value="1"/>
    </Normal>
    <Polarity>
     <V type="double" value="0.99827773540787245743"/>
     <V type="double" value="0.058664836051331999134"/>
     <V type="double" value="0"/>
    </Polarity>
    <Area type="double" value="2.5213587730393767217"/>
    <Chem>
     <V type="double" value="2.0218962443795236439"/>
     <V type="double" value="0.45644668632914214834"/>
    </Chem>
    <type type="int" value="0"/>
   </Vertex1>
   <Vertex1 ref_type="Vertex" ref_id="242">
    <Pos>
     <V type="double" value="4.4258298506131197314"/>
     <V type="double" value="4.399788985182787826"/>
     <V type="double" value="0"/>
    </Pos>
    <Normal>
     <V type="double" value="0"/>
     <V type="double" value="0"/>
     <V type="double" value="1"/>
    </Normal>
    <Polarity>
     <V type="double" value="0.99541320101779762197"/>
     <V type="double" value="-0.095669008772441888055"/>
     <V type="double" value="0"/>
    </Polarity>
    <Area type="double" value="2.8278761530275895453"/>
    <Chem>
     <V type="double" value="1.9630280758930722662"/>
     <V type="double" value="0.43448930585919970371"/>
    </Chem>
    <type type="int" value="0"/>
   </Vertex1>
   <Vertex1 ref_type="Vertex" ref_id="243">
    <Pos>
     <V type="double" value="3.4655239986130434993"/>
     <V type="double" value="5.8965709188549544351"/>
     <V type="double" value="0"/>
    </Pos>
    <Normal>
     <V type="double" value="0"/>
     <V type="double" value="0"/>
     <V type="double" value="1"/>
    </Normal>
    <Polarity>
     <V type="double" value="0.94667352938380400218"/>
     <V type="double" value="-0.32219439592272830497"/>
     <V type="double" value="0"/>
    </Polarity>
    <Area type="double" value="2.6458563439663400629"/>
    <Chem>
     <V type="double" value="2.0602352790953477601"/>
     <V type="double" value="0.45463498838575472361"/>
    </Chem>
    <type type="int" value="0"/>
   </Vertex1>
   <Vertex1 ref_type="Vertex" ref_id="244">
    <Pos>
     <V type="double" value="37.287322824578630787"/>
     <V type="double" value="4.5112994543000652925"/>
     <V type="double" value="0"/>
    </Pos>
    <Normal>
     <V type="double" value="0"/>
     <V type="double" value="0"/>
     <V type="double" value="1"/>
    </Normal>
    <Polarity>
     <V type="double" value="0.9977263750744023163"/>
     <V type="double" value="-0.067394958868546600561"/>
     <V type="double" value="0"/>
    </Polarity>
    <Area type="double" value="2.5387945038756578597"/>
    <Chem>
     <V type="double" value="2.0493952342689034651"/>
     <V type="double" value="0.45965669356922767008"/>
    </Chem>
    <type type="int" value="0"/>
   </Vertex1>
   <Vertex1 ref_type="Vertex" ref_id="245">
    <Pos>
     <V type="double" value="36.590463093151917917"/>
     <V type="double" value="5.9453853736080981562"/>
     <V type="double" value="0"/>
    </Pos>
    <Normal>
     <V type="double" value="0"/>
     <V type="double" value="0"/>
     <V type="double" value="1"/>
    </Normal>
    <Polarity>
     <V type="double" value="0.99578808106781979692"/>
     <V type="double" value="-0.091684773017492712799"/>
     <V type="double" value="0"/>
    </Polarity>
    <Area type="double" value="2.4829898889531056838"/>
    <Chem>
     <V type="double" value="2.133354784739381671"/>
     <V type="double" value="0.47989235702291610508"/>
    </Chem>
    <type type="int" value="0"/>
   </Vertex1>
   <Vertex1 ref_type="Vertex" ref_id="246">
    <Pos>
     <V type="double" value="37.020152762820792702"/>
     <V type="double" value="7.494251773707027553"/>
     <V type="double" value="0"/>
    </Pos>
    <Normal>
     <V type="double" value="0"/>
     <V type="double" value="0"/>
     <V type="double" value="1"/>
    </Normal>
    <Polarity>
     <V type="double" value="0.99993128326857527721"/>
     <V type="double" value="0.011723000505854393877"/>
     <V type="double" value="0"/>
    </Polarity>
    <Area type="double" value="2.5059265389626048659"/>
    <Chem>
     <V type="double" value="2.0546536897001357325"/>
     <V type="double" value="0.48952521439849422391"/>
    </Chem>
    <type type="int" value="0"/>
   </Vertex1>
   <Vertex1 ref_type="Vertex" ref_id="247">
    <Pos>
     <V type="double" value="21.560596937668172757"/>
     <V type="double" value="13.32950096264745099"/>
     <V type="double" value="0"/>
    </Pos>
    <Normal>
     <V type="double" value="0"/>
     <V type="double" value="0"/>
     <V type="double" value="1"/>
    </Normal>
    <Polarity>
     <V type="double" value="0.9850605846808263566"/>
     <V type="double" value="-0.17220814297897932277"/>
     <V type="double" value="0"/>
    </Polarity>
    <Area type="double" value="2.6225960382886954747"/>
    <Chem>
     <V type="double" value="2.1892251335781169885"/>
     <V type="double" value="0.50006720037771990039"/>
    </Chem>
    <type type="int" value="0"/>
   </Vertex1>
   <Vertex1 ref_type="Vertex" ref_id="248">
    <Pos>
     <V type="double" value="22.572825375301814432"/>
     <V type="double" value="-0.074782771725446797739"/>
     <V type="double" value="0"/>
    </Pos>
    <Normal>
     <V type="double" value="0"/>
     <V type="double" value="0"/>
     <V type="double" value="1"/>
    </Normal>
    <Polarity>
     <V type="double" value="0.96234948405274078898"/>
     <V type="double" value="0.27181514038666715338"/>
     <V type="double" value="0"/>
    </Polarity>
    <Area type="double" value="2.8396580289076496229"/>
    <Chem>
     <V type="double" value="2.1259361537343792747"/>
     <V type="double" value="0.51245403539726963604"/>
    </Chem>
    <type type="int" value="0"/>
   </Vertex1>
   <Vertex1 ref_type="Vertex" ref_id="249">
    <Pos>
     <V type="double" value="23.404431554878556199"/>
     <V type="double" value="1.6634962321293722542"/>
     <V type="double" value="0"/>
    </Pos>
    <Normal>
     <V type="double" value="0"/>
     <V type="double" value="0"/>
     <V type="double" value="1"/>
    </Normal>
    <Polarity>
     <V type="double" value="0.99917989503738613433"/>
     <V type="double" value="-0.040491200934006661705"/>
     <V type="double" value="0"/>
    </Polarity>
    <Area type="double" value="2.9815764280877563586"/>
    <Chem>
     <V type="double" value="2.0175844629607722069"/>
     <V type="double" value="0.46551281948068101713"/>
    </Chem>
    <type type="int" value="0"/>
   </Vertex1>
   <Vertex1 ref_type="Vertex" ref_id="250">
    <Pos>
     <V type="double" value="16.3237502315813785"/>
     <V type="double" value="4.3892010209767144957"/>
     <V type="double" value="0"/>
    </Pos>
    <Normal>
     <V type="double" value="0"/>
     <V type="double" value="0"/>
     <V type="double" value="1"/>
    </Normal>
    <Polarity>
     <V type="double" value="0.99999663133263660963"/>
     <V type="double" value="-0.0025956354479606362495"/>
     <V type="double" value="0"/>
    </Polarity>
    <Area type="double" value="2.3989333823217129371"/>
    <Chem>
     <V type="double" value="2.1081857878618115443"/>
     <V type="double" value="0.52867243041237199641"/>
    </Chem>
    <type type="int" value="0"/>
   </Vertex1>
   <Vertex1 ref_type="Vertex" ref_id="251">
    <Pos>
     <V type="double" value="15.618862963708115998"/>
     <V type="double" value="5.9203690600402003597"/>
     <V type="double" value="0"/>
    </Pos>
    <Normal>
     <V type="double" value="0"/>
     <V type="double" value="0"/>
     <V type="double" value="1"/>
    </Normal>
    <Polarity>
     <V type="double" value="0.999575811745349041"/>
     <V type="double" value="-0.029123814544570303386"/>
     <V type="double" value="0"/>
    </Polarity>
    <Area type="double" value="2.5711866453086553719"/>
    <Chem>
     <V type="double" value="1.9484118232152021211"/>
     <V type="double" value="0.46574671456946786785"/>
    </Chem>
    <type type="int" value="0"/>
   </Vertex1>
   <Vertex1 ref_type="Vertex" ref_id="252">
    <Pos>
     <V type="double" value="27.72342295512386201"/>
     <V type="double" value="11.885696045082278616"/>
     <V type="double" value="0"/>
    </Pos>
    <Normal>
     <V type="double" value="0"/>
     <V type="double" value="0"/>
     <V type="double" value="1"/>
    </Normal>
    <Polarity>
     <V type="double" value="0.9996010108024755425"/>
     <V type="double" value="0.028245693524310930278"/>
     <V type="double" value="0"/>
    </Polarity>
    <Area type="double" value="2.6783108103130732758"/>
    <Chem>
     <V type="double" value="2.0190902975267093211"/>
     <V type="double" value="0.45091251264277659727"/>
    </Chem>
    <type type="int" value="0"/>
   </Vertex1>
   <Vertex1 ref_type="Vertex" ref_id="253">
    <Pos>
     <V type="double" value="28.682148889821871052"/>
     <V type="double" value="13.360707146893261665"/>
     <V type="double" value="0"/>
    </Pos>
    <Normal>
     <V type="double" value="0"/>
     <V type="double" value="0"/>
     <V type="double" value="1"/>
    </Normal>
    <Polarity>
     <V type="double" value="0.98497329605912486983"/>
     <V type="double" value="-0.17270670528506762431"/>
     <V type="double" value="0"/>
    </Polarity>
    <Area type="double" value="2.7781294629559805109"/>
    <Chem>
     <V type="double" value="2.0272493369933433094"/>
     <V type="double" value="0.50932847267876069086"/>
    </Chem>
    <type type="int" value="0"/>
   </Vertex1>
   <Vertex1 ref_type="Vertex" ref_id="254">
    <Pos>
     <V type="double" value="29.271052934361591724"/>
     <V type="double" value="-0.13978677982824894155"/>
     <V type="double" value="0"/>
    </Pos>
    <Normal>
     <V type="double" value="0"/>
     <V type="double" value="0"/>
     <V type="double" value="1"/>
    </Normal>
    <Polarity>
     <V type="double" value="0.96116076833264274537"/>
     <V type="double" value="0.27598908931007309908"/>
     <V type="double" value="0"/>
    </Polarity>
    <Area type="double" value="2.650723094597859486"/>
    <Chem>
     <V type="double" value="2.2080186331239355368"/>
     <V type="double" value="0.55094731462018564638"/>
    </Chem>
    <type type="int" value="0"/>
   </Vertex1>
   <Vertex1 ref_type="Vertex" ref_id="255">
    <Pos>
     <V type="double" value="4.3878443995076557016"/>
     <V type="double" value="13.685046255715205277"/>
     <V type="double" value="0"/>
    </Pos>
    <Normal>
     <V type="double" value="0"/>
     <V type="double" value="0"/>
     <V type="double" value="1"/>
    </Normal>
    <Polarity>
     <V type="double" value="0.94941411612950377119"/>
     <V type="double" value="-0.31402680792256115749"/>
     <V type="double" value="0"/>
    </Polarity>
    <Area type="double" value="2.3856280386541737215"/>
    <Chem>
     <V type="double" value="2.2593967069331912789"/>
     <V type="double" value="0.58878285586987022526"/>
    </Chem>
    <type type="int" value="0"/>
   </Vertex1>
   <Vertex1 ref_type="Vertex" ref_id="256">
    <Pos>
     <V type="double" value="5.3411794144025881437"/>
     <V type="double" value="0.11445961392392524358"/>
     <V type="double" value="0"/>
    </Pos>
    <Normal>
     <V type="double" value="0"/>
     <V type="double" value="0"/>
     <V type="double" value="1"/>
    </Normal>
    <Polarity>
     <V type="double" value="0.97444973098297338332"/>
     <V type="double" value="0.22460570292673034953"/>
     <V type="double" value="0"/>
    </Polarity>
    <Area type="double" value="2.7811469710957927859"/>
    <Chem>
     <V type="double" value="2.0516637851814318871"/>
     <V type="double" value="0.51264781704254858141"/>
    </Chem>
    <type type="int" value="0"/>
   </Vertex1>
   <Vertex1 ref_type="Vertex" ref_id="257">
    <Pos>
     <V type="double" value="16.322490745061994488"/>
     <V type="double" value="13.481501351586643977"/>
     <V type="double" value="0"/>
    </Pos>
    <Normal>
     <V type="double" value="0"/>
     <V type="double" value="0"/>
     <V type="double" value="1"/>
    </Normal>
    <Polarity>
     <V type="double" value="0.96266916640052779819"/>
     <V type="double" value="-0.27068076411469077502"/>
     <V type="double" value="0"/>
    </Polarity>
    <Area type="double" value="2.369171105464231708"/>
    <Chem>
     <V type="double" value="2.2599117481524069184"/>
     <V type="double" value="0.54645997584043559669"/>
    </Chem>
    <type type="int" value="0"/>
   </Vertex1>
   <Vertex1 ref_type="Vertex" ref_id="258">
    <Pos>
     <V type="double" value="17.348435771804975758"/>
     <V type="double" value="0.052918290426233138835"/>
     <V type="double" value="0"/>
    </Pos>
    <Normal>
     <V type="double" value="0"/>
     <V type="double" value="0"/>
     <V type="double" value="1"/>
    </Normal>
    <Polarity>
     <V type="double" value="0.9909465882719702412"/>
     <V type="double" value="0.13425669142408583334"/>
     <V type="double" value="0"/>
    </Polarity>
    <Area type="double" value="2.2764801177383762187"/>
    <Chem>
     <V type="double" value="2.2080570733318305443"/>
     <V type="double" value="0.53711348372274958507"/>
    </Chem>
    <type type="int" value="0"/>
   </Vertex1>
   <Vertex1 ref_type="Vertex" ref_id="259">
    <Pos>
     <V type="double" value="18.120256896182066697"/>
     <V type="double" value="10.404843940154131943"/>
     <V type="double" value="0"/>
    </Pos>
    <Normal>
     <V type="double" value="0"/>
     <V type="double" value="0"/>
     <V type="double" value="1"/>
    </Normal>
    <Polarity>
     <V type="double" value="0.99978033500083718366"/>
     <V type="double" value="-0.020959049253574797006"/>
     <V type="double" value="0"/>
    </Polarity>
    <Area type="double" value="2.8585509808650542141"/>
    <Chem>
     <V type="double" value="2.0187667452158604142"/>
     <V type="double" value="0.47533078734083328287"/>
    </Chem>
    <type type="int" value="0"/>
   </Vertex1>
   <Vertex1 ref_type="Vertex" ref_id="260">
    <Pos>
     <V type="double" value="17.245306265101675081"/>
     <V type="double" value="12.010130062492198277"/>
     <V type="double" value="0"/>
    </Pos>
    <Normal>
     <V type="double" value="0"/>
     <V type="double" value="0"/>
     <V type="double" value="1"/>
    </Normal>
    <Polarity>
     <V type="double" value="0.99996418309421830628"/>
     <V type="double" value="0.0084636002217097043576"/>
     <V type="double" value="0"/>
    </Polarity>
    <Area type="double" value="3.1790430311708517408"/>
    <Chem>
     <V type="double" value="1.9638429986882623979"/>
     <V type="double" value="0.43276233280032494477"/>
    </Chem>
    <type type="int" value="0"/>
   </Vertex1>
   <Vertex1 ref_type="Vertex" ref_id="261">
    <Pos>
     <V type="double" value="6.2365832777560079592"/>
     <V type="double" value="7.4856387937602661964"/>
     <V type="double" value="0"/>
    </Pos>
    <Normal>
     <V type="double" value="0"/>
     <V type="double" value="0"/>
     <V type="double" value="1"/>
    </Normal>
    <Polarity>
     <V type="double" value="0.99999999896658919862"/>
     <V type="double" value="-4.5462308265517949527e-05"/>
     <V type="double" value="0"/>
    </Polarity>
    <Area type="double" value="2.771475317672968508"/>
    <Chem>
     <V type="double" value="1.9492627538730056269"/>
     <V type="double" value="0.44684159033702880448"/>
    </Chem>
    <type type="int" value="0"/>
   </Vertex1>
   <Vertex1 ref_type="Vertex" ref_id="262">
    <Pos>
     <V type="double" value="5.3105621487572616246"/>
     <V type="double" value="9.0805604027932798061"/>
     <V type="double" value="0"/>
    </Pos>
    <Normal>
     <V type="double" value="0"/>
     <V type="double" value="0"/>
     <V type="double" value="1"/>
    </Normal>
    <Polarity>
     <V type="double" value="0.99909376658208504107"/>
     <V type="double" value="0.0425634300406115898"/>
     <V type="double" value="0"/>
    </Polarity>
    <Area type="double" value="2.4300584700368292879"/>
    <Chem>
     <V type="double" value="2.0168609927419085537"/>
     <V type="double" value="0.44230257236271425247"/>
    </Chem>
    <type type="int" value="0"/>
   </Vertex1>
   <Vertex1 ref_type="Vertex" ref_id="263">
    <Pos>
     <V type="double" value="47.667590290610682757"/>
     <V type="double" value="13.659507293264956829"/>
     <V type="double" value="0"/>
    </Pos>
    <Normal>
     <V type="double" value="0"/>
     <V type="double" value="0"/>
     <V type="double" value="1"/>
    </Normal>
    <Polarity>
     <V type="double" value="0.96415092230645493832"/>
     <V type="double" value="-0.26535447803949380186"/>
     <V type="double" value="0"/>
    </Polarity>
    <Area type="double" value="2.4934206666942864139"/>
    <Chem>
     <V type="double" value="2.1342087834648357791"/>
     <V type="double" value="0.53334737040207680359"/>
    </Chem>
    <type type="int" value="0"/>
   </Vertex1>
   <Vertex1 ref_type="Vertex" ref_id="264">
    <Pos>
     <V type="double" value="48.49665669242616417"/>
     <V type="double" value="-0.11803492742433105422"/>
     <V type="double" value="0"/>
    </Pos>
    <Normal>
     <V type="double" value="0"/>
     <V type="double" value="0"/>
     <V type="double" value="1"/>
    </Normal>
    <Polarity>
     <V type="double" value="0.97527538925056656005"/>
     <V type="double" value="0.22099302052815097963"/>
     <V type="double" value="0"/>
    </Polarity>
    <Area type="double" value="2.4782625925027566005"/>
    <Chem>
     <V type="double" value="1.8259207557406138545"/>
     <V type="double" value="0.54189374873856077652"/>
    </Chem>
    <type type="int" value="0"/>
   </Vertex1>
   <Vertex1 ref_type="Vertex" ref_id="265">
    <Pos>
     <V type="double" value="49.512715794980849182"/>
     <V type="double" value="1.3261348952081271069"/>
     <V type="double" value="0"/>
    </Pos>
    <Normal>
     <V type="double" value="0"/>
     <V type="double" value="0"/>
     <V type="double" value="1"/>
    </Normal>
    <Polarity>
     <V type="double" value="0.98985882535007785332"/>
     <V type="double" value="-0.14205458766461590003"/>
     <V type="double" value="0"/>
    </Polarity>
    <Area type="double" value="2.2476745901899599644"/>
    <Chem>
     <V type="double" value="1.4425881049713309423"/>
     <V type="double" value="0.67910873675103244906"/>
    </Chem>
    <type type="int" value="0"/>
   </Vertex1>
   <Vertex1 ref_type="Vertex" ref_id="266">
    <Pos>
     <V type="double" value="13.081128292771788679"/>
     <V type="double" value="10.441906211221811063"/>
     <V type="double" value="0"/>
    </Pos>
    <Normal>
     <V type="double" value="0"/>
     <V type="double" value="0"/>
     <V type="double" value="1"/>
    </Normal>
    <Polarity>
     <V type="double" value="0.99733915282110519041"/>
     <V type="double" value="0.07290140087872118424"/>
     <V type="double" value="0"/>
    </Polarity>
    <Area type="double" value="2.7174313763213624462"/>
    <Chem>
     <V type="double" value="2.048109063496364346"/>
     <V type="double" value="0.43624511774177338053"/>
    </Chem>
    <type type="int" value="0"/>
   </Vertex1>
   <Vertex1 ref_type="Vertex" ref_id="267">
    <Pos>
     <V type="double" value="12.045812991659287761"/>
     <V type="double" value="11.94743025249204571"/>
     <V type="double" value="0"/>
    </Pos>
    <Normal>
     <V type="double" value="0"/>
     <V type="double" value="0"/>
     <V type="double" value="1"/>
    </Normal>
    <Polarity>
     <V type="double" value="0.99724915979996220372"/>
     <V type="double" value="0.074122285975739832242"/>
     <V type="double" value="0"/>
    </Polarity>
    <Area type="double" value="2.7789284290007589817"/>
    <Chem>
     <V type="double" value="2.070047269664959888"/>
     <V type="double" value="0.45953113807482520725"/>
    </Chem>
    <type type="int" value="0"/>
   </Vertex1>
   <Vertex1 ref_type="Vertex" ref_id="268">
    <Pos>
     <V type="double" value="12.872052717434661062"/>
     <V type="double" value="1.5452414659507507366"/>
     <V type="double" value="0"/>
    </Pos>
    <Normal>
     <V type="double" value="0"/>
     <V type="double" value="0"/>
     <V type="double" value="1"/>
    </Normal>
    <Polarity>
     <V type="double" value="0.99977452817304512944"/>
     <V type="double" value="-0.021234236891516818785"/>
     <V type="double" value="0"/>
    </Polarity>
    <Area type="double" value="2.3182851699991671168"/>
    <Chem>
     <V type="double" value="2.1504764743648392411"/>
     <V type="double" value="0.51255693630492271673"/>
    </Chem>
    <type type="int" value="0"/>
   </Vertex1>
   <Vertex1 ref_type="Vertex" ref_id="269">
    <Pos>
     <V type="double" value="12.140189657035509896"/>
     <V type="double" value="3.1705732834985242974"/>
     <V type="double" value="0"/>
    </Pos>
    <Normal>
     <V type="double" value="0"/>
     <V type="double" value="0"/>
     <V type="double" value="1"/>
    </Normal>
    <Polarity>
     <V type="double" value="0.99937312408127954022"/>
     <V type="double" value="-0.035402808702466162516"/>
     <V type="double" value="0"/>
    </Polarity>
    <Area type="double" value="2.6079358879353744527"/>
    <Chem>
     <V type="double" value="2.1016406132678566721"/>
     <V type="double" value="0.46416225460343957243"/>
    </Chem>
    <type type="int" value="0"/>
   </Vertex1>
   <Vertex1 ref_type="Vertex" ref_id="270">
    <Pos>
     <V type="double" value="9.5690303708338664279"/>
     <V type="double" value="4.5659944995026311432"/>
     <V type="double" value="0"/>
    </Pos>
    <Normal>
     <V type="double" value="0"/>
     <V type="double" value="0"/>
     <V type="double" value="1"/>
    </Normal>
    <Polarity>
     <V type="double" value="0.99974611385146694431"/>
     <V type="double" value="-0.022532373130443619086"/>
     <V type="double" value="0"/>
    </Polarity>
    <Area type="double" value="2.4850610222315800968"/>
    <Chem>
     <V type="double" value="2.1092566535873076283"/>
     <V type="double" value="0.47114986778031531234"/>
    </Chem>
    <type type="int" value="0"/>
   </Vertex1>
   <Vertex1 ref_type="Vertex" ref_id="271">
    <Pos>
     <V type="double" value="8.5115266177869166597"/>
     <V type="double" value="6.0581166826793353408"/>
     <V type="double" value="0"/>
    </Pos>
    <Normal>
     <V type="double" value="0"/>
     <V type="double" value="0"/>
     <V type="double" value="1"/>
    </Normal>
    <Polarity>
     <V type="double" value="0.99704329478945885601"/>
     <V type="double" value="-0.07684183961475948843"/>
     <V type="double" value="0"/>
    </Polarity>
    <Area type="double" value="2.4825793050743327761"/>
    <Chem>
     <V type="double" value="2.160419368791737682"/>
     <V type="double" value="0.49695835542784705385"/>
    </Chem>
    <type type="int" value="0"/>
   </Vertex1>
   <Vertex1 ref_type="Vertex" ref_id="272">
    <Pos>
     <V type="double" value="14.852007837391399292"/>
     <V type="double" value="7.271291058965494436"/>
     <V type="double" value="0"/>
    </Pos>
    <Normal>
     <V type="double" value="0"/>
     <V type="double" value="0"/>
     <V type="double" value="1"/>
    </Normal>
    <Polarity>
     <V type="double" value="0.99325602986919714343"/>
     <V type="double" value="-0.11594161948360222347"/>
     <V type="double" value="0"/>
    </Polarity>
    <Area type="double" value="2.4828743611843253625"/>
    <Chem>
     <V type="double" value="2.067360024546215147"/>
     <V type="double" value="0.47283102501067481027"/>
    </Chem>
    <type type="int" value="0"/>
   </Vertex1>
   <Vertex1 ref_type="Vertex" ref_id="273">
    <Pos>
     <V type="double" value="13.935127209200002696"/>
     <V type="double" value="8.8809558316299899161"/>
     <V type="double" value="0"/>
    </Pos>
    <Normal>
     <V type="double" value="0"/>
     <V type="double" value="0"/>
     <V type="double" value="1"/>
    </Normal>
    <Polarity>
     <V type="double" value="0.99928460896602588903"/>
     <V type="double" value="-0.037818914363275134283"/>
     <V type="double" value="0"/>
    </Polarity>
    <Area type="double" value="2.4935368375597595225"/>
    <Chem>
     <V type="double" value="1.9784587327151328395"/>
     <V type="double" value="0.44941473215267396801"/>
    </Chem>
    <type type="int" value="0"/>
   </Vertex1>
   <Vertex1 ref_type="Vertex" ref_id="274">
    <Pos>
     <V type="double" value="9.5078095172632135501"/>
     <V type="double" value="7.5703470453238317361"/>
     <V type="double" value="0"/>
    </Pos>
    <Normal>
     <V type="double" value="0"/>
     <V type="double" value="0"/>
     <V type="double" value="1"/>
    </Normal>
    <Polarity>
     <V type="double" value="0.9999115293095690582"/>
     <V type="double" value="0.013301637260083121542"/>
     <V type="double" value="0"/>
    </Polarity>
    <Area type="double" value="2.4961052195905804041"/>
    <Chem>
     <V type="double" value="2.1310179613134607735"/>
     <V type="double" value="0.47581962261384386226"/>
    </Chem>
    <type type="int" value="0"/>
   </Vertex1>
   <Vertex1 ref_type="Vertex" ref_id="275">
    <Pos>
     <V type="double" value="8.6226719047749096347"/>
     <V type="double" value="9.0167465765136736167"/>
     <V type="double" value="0"/>
    </Pos>
    <Normal>
     <V type="double" value="0"/>
     <V type="double" value="0"/>
     <V type="double" value="1"/>
    </Normal>
    <Polarity>
     <V type="double" value="0.96967196811029365833"/>
     <V type="double" value="-0.24441005351889585895"/>
     <V type="double" value="0"/>
    </Polarity>
    <Area type="double" value="2.6424648996301911552"/>
    <Chem>
     <V type="double" value="2.1315102573236406336"/>
     <V type="double" value="0.49254927808662690714"/>
    </Chem>
    <type type="int" value="0"/>
   </Vertex1>
   <Vertex1 ref_type="Vertex" ref_id="276">
    <Pos>
     <V type="double" value="0.87386726195386932314"/>
     <V type="double" value="10.409103908984921105"/>
     <V type="double" value="0"/>
    </Pos>
    <Normal>
     <V type="double" value="0"/>
     <V type="double" value="0"/>
     <V type="double" value="1"/>
    </Normal>
    <Polarity>
     <V type="double" value="0.99198860882895600888"/>
     <V type="double" value="0.12632735235724873446"/>
     <V type="double" value="0"/>
    </Polarity>
    <Area type="double" value="2.4861888907626785716"/>
    <Chem>
     <V type="double" value="2.2274857903167544215"/>
     <V type="double" value="0.42312225285145871334"/>
    </Chem>
    <type type="int" value="1"/>
   </Vertex1>
   <Vertex1 ref_type="Vertex" ref_id="277">
    <Pos>
     <V type="double" value="41.658351774496892972"/>
     <V type="double" value="9.2137775613385457518"/>
     <V type="double" value="0"/>
    </Pos>
    <Normal>
     <V type="double" value="0"/>
     <V type="double" value="0"/>
     <V type="double" value="1"/>
    </Normal>
    <Polarity>
     <V type="double" value="0.99999741082155324534"/>
     <V type="double" value="0.0022755988639980356467"/>
     <V type="double" value="0"/>
    </Polarity>
    <Area type="double" value="2.7307547813670707271"/>
    <Chem>
     <V type="double" value="1.9769469704199444937"/>
     <V type="double" value="0.43795757509137178687"/>
    </Chem>
    <type type="int" value="0"/>
   </Vertex1>
   <Vertex1 ref_type="Vertex" ref_id="278">
    <Pos>
     <V type="double" value="42.652844130593408067"/>
     <V type="double" value="10.697210878028240444"/>
     <V type="double" value="0"/>
    </Pos>
    <Normal>
     <V type="double" value="0"/>
     <V type="double" value="0"/>
     <V type="double" value="1"/>
    </Normal>
    <Polarity>
     <V type="double" value="0.97873877117227359168"/>
     <V type="double" value="0.20511074521874286813"/>
     <V type="double" value="0"/>
    </Polarity>
    <Area type="double" value="2.5638796765821432189"/>
    <Chem>
     <V type="double" value="2.0539925266941487791"/>
     <V type="double" value="0.45842937270452172038"/>
    </Chem>
    <type type="int" value="0"/>
   </Vertex1>
   <Vertex1 ref_type="Vertex" ref_id="279">
    <Pos>
     <V type="double" value="41.646448035872772664"/>
     <V type="double" value="12.039106088121309668"/>
     <V type="double" value="0"/>
    </Pos>
    <Normal>
     <V type="double" value="0"/>
     <V type="double" value="0"/>
     <V type="double" value="1"/>
    </Normal>
    <Polarity>
     <V type="double" value="0.99610095466413051124"/>
     <V type="double" value="0.088220678512511432889"/>
     <V type="double" value="0"/>
    </Polarity>
    <Area type="double" value="2.8840310203159327251"/>
    <Chem>
     <V type="double" value="2.014624408284585666"/>
     <V type="double" value="0.42868293271849094994"/>
    </Chem>
    <type type="int" value="0"/>
   </Vertex1>
   <Vertex1 ref_type="Vertex" ref_id="280">
    <Pos>
     <V type="double" value="7.902859299960542927"/>
     <V type="double" value="4.3570376637482830517"/>
     <V type="double" value="0"/>
    </Pos>
    <Normal>
     <V type="double" value="0"/>
     <V type="double" value="0"/>
     <V type="double" value="1"/>
    </Normal>
    <Polarity>
     <V type="double" value="0.9999960276451334007"/>
     <V type="double" value="-0.0028186333485419241308"/>
     <V type="double" value="0"/>
    </Polarity>
    <Area type="double" value="2.5192638308519645918"/>
    <Chem>
     <V type="double" value="2.0772514764762193273"/>
     <V type="double" value="0.50764391075412551579"/>
    </Chem>
    <type type="int" value="0"/>
   </Vertex1>
   <Vertex1 ref_type="Vertex" ref_id="281">
    <Pos>
     <V type="double" value="6.9719756334817235555"/>
     <V type="double" value="5.9392598436277195262"/>
     <V type="double" value="0"/>
    </Pos>
    <Normal>
     <V type="double" value="0"/>
     <V type="double" value="0"/>
     <V type="double" value="1"/>
    </Normal>
    <Polarity>
     <V type="double" value="0.99877042052252507087"/>
     <V type="double" value="-0.049574661766453691214"/>
     <V type="double" value="0"/>
    </Polarity>
    <Area type="double" value="2.4583278858725536864"/>
    <Chem>
     <V type="double" value="1.9931613251083806215"/>
     <V type="double" value="0.47875420957469749794"/>
    </Chem>
    <type type="int" value="0"/>
   </Vertex1>
   <Vertex1 ref_type="Vertex" ref_id="282">
    <Pos>
     <V type="double" value="4.4471280307748042304"/>
     <V type="double" value="10.321601034763462579"/>
     <V type="double" value="0"/>
    </Pos>
    <Normal>
     <V type="double" value="0"/>
     <V type="double" value="0"/>
     <V type="double" value="1"/>
    </Normal>
    <Polarity>
     <V type="double" value="0.99108256463382682355"/>
     <V type="double" value="-0.13324920292007946809"/>
     <V type="double" value="0"/>
    </Polarity>
    <Area type="double" value="2.414523072506709056"/>
    <Chem>
     <V type="double" value="2.1374995034058001941"/>
     <V type="double" value="0.46241478377043687686"/>
    </Chem>
    <type type="int" value="0"/>
   </Vertex1>
   <Vertex1 ref_type="Vertex" ref_id="283">
    <Pos>
     <V type="double" value="3.4683184184923483429"/>
     <V type="double" value="11.992041297110107578"/>
     <V type="double" value="0"/>
    </Pos>
    <Normal>
     <V type="double" value="0"/>
     <V type="double" value="0"/>
     <V type="double" value="1"/>
    </Normal>
    <Polarity>
     <V type="double" value="0.99999906488474887833"/>
     <V type="double" value="-0.0013675633908195091587"/>
     <V type="double" value="0"/>
    </Polarity>
    <Area type="double" value="2.3381290460631904971"/>
    <Chem>
     <V type="double" value="2.0806195671932585789"/>
     <V type="double" value="0.45271397789246969889"/>
    </Chem>
    <type type="int" value="0"/>
   </Vertex1>
   <Vertex1 ref_type="Vertex" ref_id="284">
    <Pos>
     <V type="double" value="11.345116299614398159"/>
     <V type="double" value="10.378172384925195004"/>
     <V type="double" value="0"/>
    </Pos>
    <Normal>
     <V type="double" value="0"/>
     <V type="double" value="0"/>
     <V type="double" value="1"/>
    </Normal>
    <Polarity>
     <V type="double" value="0.99920886444594625431"/>
     <V type="double" value="0.039769903352189432677"/>
     <V type="double" value="0"/>
    </Polarity>
    <Area type="double" value="2.5043829205403600469"/>
    <Chem>
     <V type="double" value="2.0867748487165216353"/>
     <V type="double" value="0.45359827412957698378"/>
    </Chem>
    <type type="int" value="0"/>
   </Vertex1>
   <Vertex1 ref_type="Vertex" ref_id="285">
    <Pos>
     <V type="double" value="10.387743882155016095"/>
     <V type="double" value="11.826728617574831404"/>
     <V type="double" value="0"/>
    </Pos>
    <Normal>
     <V type="double" value="0"/>
     <V type="double" value="0"/>
     <V type="double" value="1"/>
    </Normal>
    <Polarity>
     <V type="double" value="0.9940736458479020321"/>
     <V type="double" value="0.10870872380200072294"/>
     <V type="double" value="0"/>
    </Polarity>
    <Area type="double" value="2.7761943868589873397"/>
    <Chem>
     <V type="double" value="1.9912236539957333115"/>
     <V type="double" value="0.45615697225589502128"/>
    </Chem>
    <type type="int" value="0"/>
   </Vertex1>
   <Vertex1 ref_type="Vertex" ref_id="286">
    <Pos>
     <V type="double" value="18.259419864613690265"/>
     <V type="double" value="7.3003359591851646471"/>
     <V type="double" value="0"/>
    </Pos>
    <Normal>
     <V type="double" value="0"/>
     <V type="double" value="0"/>
     <V type="double" value="1"/>
    </Normal>
    <Polarity>
     <V type="double" value="0.99822619112808819164"/>
     <V type="double" value="-0.059535462926810354956"/>
     <V type="double" value="0"/>
    </Polarity>
    <Area type="double" value="2.5505794915301343018"/>
    <Chem>
     <V type="double" value="2.085179278169467576"/>
     <V type="double" value="0.48407408770983001434"/>
    </Chem>
    <type type="int" value="0"/>
   </Vertex1>
   <Vertex1 ref_type="Vertex" ref_id="287">
    <Pos>
     <V type="double" value="17.239285506584490548"/>
     <V type="double" value="8.7806459942723407153"/>
     <V type="double" value="0"/>
    </Pos>
    <Normal>
     <V type="double" value="0"/>
     <V type="double" value="0"/>
     <V type="double" value="1"/>
    </Normal>
    <Polarity>
     <V type="double" value="0.99962487188879878275"/>
     <V type="double" value="0.027388236549705305412"/>
     <V type="double" value="0"/>
    </Polarity>
    <Area type="double" value="2.5047431514506253158"/>
    <Chem>
     <V type="double" value="2.1069751482091731987"/>
     <V type="double" value="0.49428617248954498375"/>
    </Chem>
    <type type="int" value="0"/>
   </Vertex1>
   <Vertex1 ref_type="Vertex" ref_id="288">
    <Pos>
     <V type="double" value="49.626179956191585063"/>
     <V type="double" value="7.6444577462082206054"/>
     <V type="double" value="0"/>
    </Pos>
    <Normal>
     <V type="double" value="0"/>
     <V type="double" value="0"/>
     <V type="double" value="1"/>
    </Normal>
    <Polarity>
     <V type="double" value="0.99971621064698823478"/>
     <V type="double" value="0.023822220081821433163"/>
     <V type="double" value="0"/>
    </Polarity>
    <Area type="double" value="2.780168903901251376"/>
    <Chem>
     <V type="double" value="1.3974756832598007605"/>
     <V type="double" value="0.66855497449719347713"/>
    </Chem>
    <type type="int" value="0"/>
   </Vertex1>
   <Vertex1 ref_type="Vertex" ref_id="289">
    <Pos>
     <V type="double" value="48.54008902183966967"/>
     <V type="double" value="9.0681463221257807561"/>
     <V type="double" value="0"/>
    </Pos>
    <Normal>
     <V type="double" value="0"/>
     <V type="double" value="0"/>
     <V type="double" value="1"/>
    </Normal>
    <Polarity>
     <V type="double" value="0.99978306289834972809"/>
     <V type="double" value="0.020828517508321278684"/>
     <V type="double" value="0"/>
    </Polarity>
    <Area type="double" value="2.2890916156736720311"/>
    <Chem>
     <V type="double" value="1.7971229963884556291"/>
     <V type="double" value="0.54387384426789764369"/>
    </Chem>
    <type type="int" value="0"/>
   </Vertex1>
   <Vertex1 ref_type="Vertex" ref_id="290">
    <Pos>
     <V type="double" value="49.246788550709538868"/>
     <V type="double" value="10.409896685995335019"/>
     <V type="double" value="0"/>
    </Pos>
    <Normal>
     <V type="double" value="0"/>
     <V type="double" value="0"/>
     <V type="double" value="1"/>
    </Normal>
    <Polarity>
     <V type="double" value="0.99934209854628630598"/>
     <V type="double" value="0.036268031006722524501"/>
     <V type="double" value="0"/>
    </Polarity>
    <Area type="double" value="2.1658581255149873535"/>
    <Chem>
     <V type="double" value="1.5387758705963185957"/>
     <V type="double" value="0.63806763027427393364"/>
    </Chem>
    <type type="int" value="0"/>
   </Vertex1>
   <Vertex1 ref_type="Vertex" ref_id="291">
    <Pos>
     <V type="double" value="7.8016586298022980728"/>
     <V type="double" value="1.5586621261811934858"/>
     <V type="double" value="0"/>
    </Pos>
    <Normal>
     <V type="double" value="0"/>
     <V type="double" value="0"/>
     <V type="double" value="1"/>
    </Normal>
    <Polarity>
     <V type="double" value="0.9999684318475674516"/>
     <V type="double" value="0.0079457729842390811131"/>
     <V type="double" value="0"/>
    </Polarity>
    <Area type="double" value="2.3078673031369114632"/>
    <Chem>
     <V type="double" value="2.0407467941629811037"/>
     <V type="double" value="0.48804139790478878735"/>
    </Chem>
    <type type="int" value="0"/>
   </Vertex1>
   <Vertex1 ref_type="Vertex" ref_id="292">
    <Pos>
     <V type="double" value="6.9511402288667500926"/>
     <V type="double" value="2.8992608889798874294"/>
     <V type="double" value="0"/>
    </Pos>
    <Normal>
     <V type="double" value="0"/>
     <V type="double" value="0"/>
     <V type="double" value="1"/>
    </Normal>
    <Polarity>
     <V type="double" value="0.9969654095226780921"/>
     <V type="double" value="-0.077845823364384128529"/>
     <V type="double" value="0"/>
    </Polarity>
    <Area type="double" value="2.171818873241284642"/>
    <Chem>
     <V type="double" value="2.2185286806090807055"/>
     <V type="double" value="0.54429724969857362638"/>
    </Chem>
    <type type="int" value="0"/>
   </Vertex1>
   <Vertex1 ref_type="Vertex" ref_id="293">
    <Pos>
     <V type="double" value="19.925344917882519269"/>
     <V type="double" value="1.4434895534614327062"/>
     <V type="double" value="0"/>
    </Pos>
    <Normal>
     <V type="double" value="0"/>
     <V type="double" value="0"/>
     <V type="double" value="1"/>
    </Normal>
    <Polarity>
     <V type="double" value="0.99994030070832373713"/>
     <V type="double" value="0.010926802796193115994"/>
     <V type="double" value="0"/>
    </Polarity>
    <Area type="double" value="2.7799564064031319077"/>
    <Chem>
     <V type="double" value="2.0473611729435372553"/>
     <V type="double" value="0.45360693823795084079"/>
    </Chem>
    <type type="int" value="0"/>
   </Vertex1>
   <Vertex1 ref_type="Vertex" ref_id="294">
    <Pos>
     <V type="double" value="18.958332764358459599"/>
     <V type="double" value="3.0656983313562182758"/>
     <V type="double" value="0"/>
    </Pos>
    <Normal>
     <V type="double" value="0"/>
     <V type="double" value="0"/>
     <V type="double" value="1"/>
    </Normal>
    <Polarity>
     <V type="double" value="0.99923183639948010004"/>
     <V type="double" value="0.039188482054331189031"/>
     <V type="double" value="0"/>
    </Polarity>
    <Area type="double" value="2.6278819836292557355"/>
    <Chem>
     <V type="double" value="2.036895747013919955"/>
     <V type="double" value="0.46988725742112458228"/>
    </Chem>
    <type type="int" value="0"/>
   </Vertex1>
   <Vertex1 ref_type="Vertex" ref_id="295">
    <Pos>
     <V type="double" value="1.7059389192944260927"/>
     <V type="double" value="3.1285253705143185599"/>
     <V type="double" value="0"/>
    </Pos>
    <Normal>
     <V type="double" value="0"/>
     <V type="double" value="0"/>
     <V type="double" value="1"/>
    </Normal>
    <Polarity>
     <V type="double" value="0.99993906161433265822"/>
     <V type="double" value="0.011039613120391375892"/>
     <V type="double" value="0"/>
    </Polarity>
    <Area type="double" value="2.6415570300837458717"/>
    <Chem>
     <V type="double" value="2.0272023184018466146"/>
     <V type="double" value="0.56235851756772314847"/>
    </Chem>
    <type type="int" value="0"/>
   </Vertex1>
   <Vertex1 ref_type="Vertex" ref_id="296">
    <Pos>
     <V type="double" value="0.84770973935009508171"/>
     <V type="double" value="4.6209806517404850013"/>
     <V type="double" value="0"/>
    </Pos>
    <Normal>
     <V type="double" value="0"/>
     <V type="double" value="0"/>
     <V type="double" value="1"/>
    </Normal>
    <Polarity>
     <V type="double" value="0.26084140866589938801"/>
     <V type="double" value="0.96538166521080626126"/>
     <V type="double" value="0"/>
    </Polarity>
    <Area type="double" value="2.6692168019732847029"/>
    <Chem>
     <V type="double" value="2.1205794907127675231"/>
     <V type="double" value="0.58510970806925255427"/>
    </Chem>
    <type type="int" value="1"/>
   </Vertex1>
   <Vertex1 ref_type="Vertex" ref_id="297">
    <Pos>
     <V type="double" value="-0.05570907698426694199"/>
     <V type="double" value="6.030121607943064177"/>
     <V type="double" value="0"/>
    </Pos>
    <Normal>
     <V type="double" value="0"/>
     <V type="double" value="0"/>
     <V type="double" value="1"/>
    </Normal>
    <Polarity>
     <V type="double" value="0.7368176646276871633"/>
     <V type="double" value="0.6760915094072703635"/>
     <V type="double" value="0"/>
    </Polarity>
    <Area type="double" value="2.479296108503634688"/>
    <Chem>
     <V type="double" value="2.2444142837738381147"/>
     <V type="double" value="0.54952047927492031487"/>
    </Chem>
    <type type="int" value="1"/>
   </Vertex1>
   <Vertex1 ref_type="Vertex" ref_id="298">
    <Pos>
     <V type="double" value="20.071199450079809878"/>
     <V type="double" value="7.503440916839218211"/>
     <V type="double" value="0"/>
    </Pos>
    <Normal>
     <V type="double" value="0"/>
     <V type="double" value="0"/>
     <V type="double" value="1"/>
    </Normal>
    <Polarity>
     <V type="double" value="0.99991359245082889196"/>
     <V type="double" value="0.013145631672827406272"/>
     <V type="double" value="0"/>
    </Polarity>
    <Area type="double" value="2.4621640438529652783"/>
    <Chem>
     <V type="double" value="2.0759869923605558384"/>
     <V type="double" value="0.47050404929687827948"/>
    </Chem>
    <type type="int" value="0"/>
   </Vertex1>
   <Vertex1 ref_type="Vertex" ref_id="299">
    <Pos>
     <V type="double" value="18.969689605812881439"/>
     <V type="double" value="8.8090307342355771425"/>
     <V type="double" value="0"/>
    </Pos>
    <Normal>
     <V type="double" value="0"/>
     <V type="double" value="0"/>
     <V type="double" value="1"/>
    </Normal>
    <Polarity>
     <V type="double" value="0.99977906970345975513"/>
     <V type="double" value="0.021019319277385838107"/>
     <V type="double" value="0"/>
    </Polarity>
    <Area type="double" value="2.6977960170870893819"/>
    <Chem>
     <V type="double" value="2.0190621471938983156"/>
     <V type="double" value="0.47626627136105381677"/>
    </Chem>
    <type type="int" value="0"/>
   </Vertex1>
   <Vertex2 ref_type="Vertex" ref_id="300">
    <Pos>
     <V type="double" value="3.7798252126218430114"/>
     <V type="double" value="12.957131296608977777"/>
     <V type="double" value="0"/>
    </Pos>
    <Normal>
     <V type="double" value="0"/>
     <V type="double" value="0"/>
     <V type="double" value="1"/>
    </Normal>
   </Vertex2>
   <Vertex2 ref_type="Vertex" ref_id="301">
    <Pos>
     <V type="double" value="29.113547963645522998"/>
     <V type="double" value="14.20886054883360039"/>
     <V type="double" value="0"/>
    </Pos>
    <Normal>
     <V type="double" value="0"/>
     <V type="double" value="0"/>
     <V type="double" value="0"/>
    </Normal>
   </Vertex2>
   <Vertex2 ref_type="Vertex" ref_id="302">
    <Pos>
     <V type="double" value="28.578838326923392543"/>
     <V type="double" value="14.454738894630697388"/>
     <V type="double" value="0"/>
    </Pos>
    <Normal>
     <V type="double" value="0"/>
     <V type="double" value="0"/>
     <V type="double" value="1"/>
    </Normal>
   </Vertex2>
   <Vertex2 ref_type="Vertex" ref_id="303">
    <Pos>
     <V type="double" value="4.3301270187430560554"/>
     <V type="double" value="14.683189573965021779"/>
     <V type="double" value="0"/>
    </Pos>
    <Normal>
     <V type="double" value="0"/>
     <V type="double" value="0"/>
     <V type="double" value="1"/>
    </Normal>
   </Vertex2>
   <Vertex2 ref_type="Vertex" ref_id="304">
    <Pos>
     <V type="double" value="-0.78306057771630033226"/>
     <V type="double" value="9.4521002360087642558"/>
     <V type="double" value="0"/>
    </Pos>
    <Normal>
     <V type="double" value="0"/>
     <V type="double" value="0"/>
     <V type="double" value="1"/>
    </Normal>
   </Vertex2>
   <Vertex2 ref_type="Vertex" ref_id="305">
    <Pos>
     <V type="double" value="27.836057138830266666"/>
     <V type="double" value="13.970335688781199579"/>
     <V type="double" value="0"/>
    </Pos>
    <Normal>
     <V type="double" value="0"/>
     <V type="double" value="0"/>
     <V type="double" value="1"/>
    </Normal>
   </Vertex2>
   <Vertex2 ref_type="Vertex" ref_id="306">
    <Pos>
     <V type="double" value="5.2715103496141626493"/>
     <V type="double" value="14.103109769710890475"/>
     <V type="double" value="0"/>
    </Pos>
    <Normal>
     <V type="double" value="0"/>
     <V type="double" value="0"/>
     <V type="double" value="1"/>
    </Normal>
   </Vertex2>
   <Vertex2 ref_type="Vertex" ref_id="307">
    <Pos>
     <V type="double" value="27.809049400221471871"/>
     <V type="double" value="12.884018188834488683"/>
     <V type="double" value="0"/>
    </Pos>
    <Normal>
     <V type="double" value="0"/>
     <V type="double" value="0"/>
     <V type="double" value="1"/>
    </Normal>
   </Vertex2>
   <Vertex2 ref_type="Vertex" ref_id="308">
    <Pos>
     <V type="double" value="25.958457190371849066"/>
     <V type="double" value="4.8702773650858270926"/>
     <V type="double" value="0"/>
    </Pos>
    <Normal>
     <V type="double" value="0"/>
     <V type="double" value="0"/>
     <V type="double" value="1"/>
    </Normal>
   </Vertex2>
   <Vertex2 ref_type="Vertex" ref_id="309">
    <Pos>
     <V type="double" value="26.663464784398900775"/>
     <V type="double" value="5.53423626965465143"/>
     <V type="double" value="0"/>
    </Pos>
    <Normal>
     <V type="double" value="0"/>
     <V type="double" value="0"/>
     <V type="double" value="1"/>
    </Normal>
   </Vertex2>
   <Vertex2 ref_type="Vertex" ref_id="310">
    <Pos>
     <V type="double" value="26.666145838343002339"/>
     <V type="double" value="6.4844746379032844885"/>
     <V type="double" value="0"/>
    </Pos>
    <Normal>
     <V type="double" value="0"/>
     <V type="double" value="0"/>
     <V type="double" value="1"/>
    </Normal>
   </Vertex2>
   <Vertex2 ref_type="Vertex" ref_id="311">
    <Pos>
     <V type="double" value="26.175133760002637473"/>
     <V type="double" value="6.753487840025428568"/>
     <V type="double" value="0"/>
    </Pos>
    <Normal>
     <V type="double" value="0"/>
     <V type="double" value="0"/>
     <V type="double" value="1"/>
    </Normal>
   </Vertex2>
   <Vertex2 ref_type="Vertex" ref_id="312">
    <Pos>
     <V type="double" value="20.813723136459717722"/>
     <V type="double" value="5.2069150370735117761"/>
     <V type="double" value="0"/>
    </Pos>
    <Normal>
     <V type="double" value="0"/>
     <V type="double" value="0"/>
     <V type="double" value="1"/>
    </Normal>
   </Vertex2>
   <Vertex2 ref_type="Vertex" ref_id="313">
    <Pos>
     <V type="double" value="21.340612146786629211"/>
     <V type="double" value="5.5430390916557055192"/>
     <V type="double" value="0"/>
    </Pos>
    <Normal>
     <V type="double" value="0"/>
     <V type="double" value="0"/>
     <V type="double" value="1"/>
    </Normal>
   </Vertex2>
   <Vertex2 ref_type="Vertex" ref_id="314">
    <Pos>
     <V type="double" value="35.673656709548865251"/>
     <V type="double" value="11.446886405950797538"/>
     <V type="double" value="0"/>
    </Pos>
    <Normal>
     <V type="double" value="0"/>
     <V type="double" value="0"/>
     <V type="double" value="1"/>
    </Normal>
   </Vertex2>
   <Vertex2 ref_type="Vertex" ref_id="315">
    <Pos>
     <V type="double" value="29.380902782006590002"/>
     <V type="double" value="14.085921375935052779"/>
     <V type="double" value="0"/>
    </Pos>
    <Normal>
     <V type="double" value="0"/>
     <V type="double" value="0"/>
     <V type="double" value="1"/>
    </Normal>
   </Vertex2>
   <Vertex2 ref_type="Vertex" ref_id="316">
    <Pos>
     <V type="double" value="-0.67556103041160364686"/>
     <V type="double" value="8.6099646568037027095"/>
     <V type="double" value="0"/>
    </Pos>
    <Normal>
     <V type="double" value="0"/>
     <V type="double" value="0"/>
     <V type="double" value="1"/>
    </Normal>
   </Vertex2>
   <Vertex2 ref_type="Vertex" ref_id="317">
    <Pos>
     <V type="double" value="22.50738559738362099"/>
     <V type="double" value="5.1443168180290106406"/>
     <V type="double" value="0"/>
    </Pos>
    <Normal>
     <V type="double" value="0"/>
     <V type="double" value="0"/>
     <V type="double" value="1"/>
    </Normal>
   </Vertex2>
   <Vertex2 ref_type="Vertex" ref_id="318">
    <Pos>
     <V type="double" value="22.335074354496544657"/>
     <V type="double" value="3.9365084489719404104"/>
     <V type="double" value="0"/>
    </Pos>
    <Normal>
     <V type="double" value="0"/>
     <V type="double" value="0"/>
     <V type="double" value="1"/>
    </Normal>
   </Vertex2>
   <Vertex2 ref_type="Vertex" ref_id="319">
    <Pos>
     <V type="double" value="20.741686514132737784"/>
     <V type="double" value="3.9279869749223497166"/>
     <V type="double" value="0"/>
    </Pos>
    <Normal>
     <V type="double" value="0"/>
     <V type="double" value="0"/>
     <V type="double" value="1"/>
    </Normal>
   </Vertex2>
   <Vertex2 ref_type="Vertex" ref_id="320">
    <Pos>
     <V type="double" value="21.541380757841800175"/>
     <V type="double" value="3.3959934670669582601"/>
     <V type="double" value="0"/>
    </Pos>
    <Normal>
     <V type="double" value="0"/>
     <V type="double" value="0"/>
     <V type="double" value="1"/>
    </Normal>
   </Vertex2>
   <Vertex2 ref_type="Vertex" ref_id="321">
    <Pos>
     <V type="double" value="22.577368545042919123"/>
     <V type="double" value="7.1242756543246334999"/>
     <V type="double" value="0"/>
    </Pos>
    <Normal>
     <V type="double" value="0"/>
     <V type="double" value="0"/>
     <V type="double" value="1"/>
    </Normal>
   </Vertex2>
   <Vertex2 ref_type="Vertex" ref_id="322">
    <Pos>
     <V type="double" value="22.580946900098300745"/>
     <V type="double" value="7.8919339662360350474"/>
     <V type="double" value="0"/>
    </Pos>
    <Normal>
     <V type="double" value="0"/>
     <V type="double" value="0"/>
     <V type="double" value="1"/>
    </Normal>
   </Vertex2>
   <Vertex2 ref_type="Vertex" ref_id="323">
    <Pos>
     <V type="double" value="25.27144230663821034"/>
     <V type="double" value="9.6540626287300170816"/>
     <V type="double" value="0"/>
    </Pos>
    <Normal>
     <V type="double" value="0"/>
     <V type="double" value="0"/>
     <V type="double" value="1"/>
    </Normal>
   </Vertex2>
   <Vertex2 ref_type="Vertex" ref_id="324">
    <Pos>
     <V type="double" value="24.176808070832798592"/>
     <V type="double" value="10.099512463176591126"/>
     <V type="double" value="0"/>
    </Pos>
    <Normal>
     <V type="double" value="0"/>
     <V type="double" value="0"/>
     <V type="double" value="1"/>
    </Normal>
   </Vertex2>
   <Vertex2 ref_type="Vertex" ref_id="325">
    <Pos>
     <V type="double" value="24.878556063260575115"/>
     <V type="double" value="8.3323916519110383661"/>
     <V type="double" value="0"/>
    </Pos>
    <Normal>
     <V type="double" value="0"/>
     <V type="double" value="0"/>
     <V type="double" value="1"/>
    </Normal>
   </Vertex2>
   <Vertex2 ref_type="Vertex" ref_id="326">
    <Pos>
     <V type="double" value="24.327703854388694538"/>
     <V type="double" value="8.1210996393580501262"/>
     <V type="double" value="0"/>
    </Pos>
    <Normal>
     <V type="double" value="0"/>
     <V type="double" value="0"/>
     <V type="double" value="1"/>
    </Normal>
   </Vertex2>
   <Vertex2 ref_type="Vertex" ref_id="327">
    <Pos>
     <V type="double" value="23.340966518704554744"/>
     <V type="double" value="9.169905725823184639"/>
     <V type="double" value="0"/>
    </Pos>
    <Normal>
     <V type="double" value="0"/>
     <V type="double" value="0"/>
     <V type="double" value="1"/>
    </Normal>
   </Vertex2>
   <Vertex2 ref_type="Vertex" ref_id="328">
    <Pos>
     <V type="double" value="23.422411803402638952"/>
     <V type="double" value="8.5381477881176159883"/>
     <V type="double" value="0"/>
    </Pos>
    <Normal>
     <V type="double" value="0"/>
     <V type="double" value="0"/>
     <V type="double" value="1"/>
    </Normal>
   </Vertex2>
   <Vertex2 ref_type="Vertex" ref_id="329">
    <Pos>
     <V type="double" value="38.809989802888061661"/>
     <V type="double" value="-0.38313567404946502482"/>
     <V type="double" value="0"/>
    </Pos>
    <Normal>
     <V type="double" value="0"/>
     <V type="double" value="0"/>
     <V type="double" value="1"/>
    </Normal>
   </Vertex2>
   <Vertex2 ref_type="Vertex" ref_id="330">
    <Pos>
     <V type="double" value="38.897925151214415962"/>
     <V type="double" value="0.48957683909406668477"/>
     <V type="double" value="0"/>
    </Pos>
    <Normal>
     <V type="double" value="0"/>
     <V type="double" value="0"/>
     <V type="double" value="1"/>
    </Normal>
   </Vertex2>
   <Vertex2 ref_type="Vertex" ref_id="331">
    <Pos>
     <V type="double" value="43.301270189891646112"/>
     <V type="double" value="-0.94532209027526159506"/>
     <V type="double" value="0"/>
    </Pos>
    <Normal>
     <V type="double" value="0"/>
     <V type="double" value="0"/>
     <V type="double" value="1"/>
    </Normal>
   </Vertex2>
   <Vertex2 ref_type="Vertex" ref_id="332">
    <Pos>
     <V type="double" value="45.033320997392920049"/>
     <V type="double" value="-0.90054334425600957026"/>
     <V type="double" value="0"/>
    </Pos>
    <Normal>
     <V type="double" value="0"/>
     <V type="double" value="0"/>
     <V type="double" value="1"/>
    </Normal>
   </Vertex2>
   <Vertex2 ref_type="Vertex" ref_id="333">
    <Pos>
     <V type="double" value="33.930264252446072248"/>
     <V type="double" value="5.3862807538805244079"/>
     <V type="double" value="0"/>
    </Pos>
    <Normal>
     <V type="double" value="0"/>
     <V type="double" value="0"/>
     <V type="double" value="1"/>
    </Normal>
   </Vertex2>
   <Vertex2 ref_type="Vertex" ref_id="334">
    <Pos>
     <V type="double" value="34.123703446876291423"/>
     <V type="double" value="6.4094422548567191456"/>
     <V type="double" value="0"/>
    </Pos>
    <Normal>
     <V type="double" value="0"/>
     <V type="double" value="0"/>
     <V type="double" value="1"/>
    </Normal>
   </Vertex2>
   <Vertex2 ref_type="Vertex" ref_id="335">
    <Pos>
     <V type="double" value="30.244342340134423353"/>
     <V type="double" value="6.4841149265117499212"/>
     <V type="double" value="0"/>
    </Pos>
    <Normal>
     <V type="double" value="0"/>
     <V type="double" value="0"/>
     <V type="double" value="1"/>
    </Normal>
   </Vertex2>
   <Vertex2 ref_type="Vertex" ref_id="336">
    <Pos>
     <V type="double" value="30.357786294946158989"/>
     <V type="double" value="5.3823450706293529677"/>
     <V type="double" value="0"/>
    </Pos>
    <Normal>
     <V type="double" value="0"/>
     <V type="double" value="0"/>
     <V type="double" value="1"/>
    </Normal>
   </Vertex2>
   <Vertex2 ref_type="Vertex" ref_id="337">
    <Pos>
     <V type="double" value="31.419516685583001703"/>
     <V type="double" value="6.9586623613242331032"/>
     <V type="double" value="0"/>
    </Pos>
    <Normal>
     <V type="double" value="0"/>
     <V type="double" value="0"/>
     <V type="double" value="1"/>
    </Normal>
   </Vertex2>
   <Vertex2 ref_type="Vertex" ref_id="338">
    <Pos>
     <V type="double" value="32.138595678866387573"/>
     <V type="double" value="6.5182019853129222753"/>
     <V type="double" value="0"/>
    </Pos>
    <Normal>
     <V type="double" value="0"/>
     <V type="double" value="0"/>
     <V type="double" value="1"/>
    </Normal>
   </Vertex2>
   <Vertex2 ref_type="Vertex" ref_id="339">
    <Pos>
     <V type="double" value="28.331244597559017251"/>
     <V type="double" value="14.293271159347531452"/>
     <V type="double" value="0"/>
    </Pos>
    <Normal>
     <V type="double" value="0"/>
     <V type="double" value="0"/>
     <V type="double" value="0"/>
    </Normal>
   </Vertex2>
   <Vertex2 ref_type="Vertex" ref_id="340">
    <Pos>
     <V type="double" value="14.69692111712314464"/>
     <V type="double" value="6.2193393003572969846"/>
     <V type="double" value="0"/>
    </Pos>
    <Normal>
     <V type="double" value="0"/>
     <V type="double" value="0"/>
     <V type="double" value="1"/>
    </Normal>
   </Vertex2>
   <Vertex2 ref_type="Vertex" ref_id="341">
    <Pos>
     <V type="double" value="13.916707379794281962"/>
     <V type="double" value="7.0186777340851120854"/>
     <V type="double" value="0"/>
    </Pos>
    <Normal>
     <V type="double" value="0"/>
     <V type="double" value="0"/>
     <V type="double" value="1"/>
    </Normal>
   </Vertex2>
   <Vertex2 ref_type="Vertex" ref_id="342">
    <Pos>
     <V type="double" value="15.79047732841542917"/>
     <V type="double" value="6.9402721304681742609"/>
     <V type="double" value="0"/>
    </Pos>
    <Normal>
     <V type="double" value="0"/>
     <V type="double" value="0"/>
     <V type="double" value="1"/>
    </Normal>
   </Vertex2>
   <Vertex2 ref_type="Vertex" ref_id="343">
    <Pos>
     <V type="double" value="15.668221440517838161"/>
     <V type="double" value="7.8253281535124044055"/>
     <V type="double" value="0"/>
    </Pos>
    <Normal>
     <V type="double" value="0"/>
     <V type="double" value="0"/>
     <V type="double" value="1"/>
    </Normal>
   </Vertex2>
   <Vertex2 ref_type="Vertex" ref_id="344">
    <Pos>
     <V type="double" value="16.315872864981241008"/>
     <V type="double" value="8.3681888666950268174"/>
     <V type="double" value="0"/>
    </Pos>
    <Normal>
     <V type="double" value="0"/>
     <V type="double" value="0"/>
     <V type="double" value="1"/>
    </Normal>
   </Vertex2>
   <Vertex2 ref_type="Vertex" ref_id="345">
    <Pos>
     <V type="double" value="17.988838341508277097"/>
     <V type="double" value="9.3137366478108987167"/>
     <V type="double" value="0"/>
    </Pos>
    <Normal>
     <V type="double" value="0"/>
     <V type="double" value="0"/>
     <V type="double" value="1"/>
    </Normal>
   </Vertex2>
   <Vertex2 ref_type="Vertex" ref_id="346">
    <Pos>
     <V type="double" value="26.846787517507380016"/>
     <V type="double" value="14.489912319731931944"/>
     <V type="double" value="0"/>
    </Pos>
    <Normal>
     <V type="double" value="0"/>
     <V type="double" value="0"/>
     <V type="double" value="1"/>
    </Normal>
   </Vertex2>
   <Vertex2 ref_type="Vertex" ref_id="347">
    <Pos>
     <V type="double" value="25.114736709600322229"/>
     <V type="double" value="14.556141119100900028"/>
     <V type="double" value="0"/>
    </Pos>
    <Normal>
     <V type="double" value="0"/>
     <V type="double" value="0"/>
     <V type="double" value="1"/>
    </Normal>
   </Vertex2>
   <Vertex2 ref_type="Vertex" ref_id="348">
    <Pos>
     <V type="double" value="28.590150708991473039"/>
     <V type="double" value="12.357779503068240246"/>
     <V type="double" value="0"/>
    </Pos>
    <Normal>
     <V type="double" value="0"/>
     <V type="double" value="0"/>
     <V type="double" value="1"/>
    </Normal>
   </Vertex2>
   <Vertex2 ref_type="Vertex" ref_id="349">
    <Pos>
     <V type="double" value="30.123809770627961058"/>
     <V type="double" value="12.651113268742006923"/>
     <V type="double" value="0"/>
    </Pos>
    <Normal>
     <V type="double" value="0"/>
     <V type="double" value="0"/>
     <V type="double" value="1"/>
    </Normal>
   </Vertex2>
   <Vertex2 ref_type="Vertex" ref_id="350">
    <Pos>
     <V type="double" value="29.645843985410859744"/>
     <V type="double" value="12.827777002792782213"/>
     <V type="double" value="0"/>
    </Pos>
    <Normal>
     <V type="double" value="0"/>
     <V type="double" value="0"/>
     <V type="double" value="1"/>
    </Normal>
   </Vertex2>
   <Vertex2 ref_type="Vertex" ref_id="351">
    <Pos>
     <V type="double" value="26.864944789634922273"/>
     <V type="double" value="11.213842276097750528"/>
     <V type="double" value="0"/>
    </Pos>
    <Normal>
     <V type="double" value="0"/>
     <V type="double" value="0"/>
     <V type="double" value="1"/>
    </Normal>
   </Vertex2>
   <Vertex2 ref_type="Vertex" ref_id="352">
    <Pos>
     <V type="double" value="41.411431131683144713"/>
     <V type="double" value="6.8066213296999347193"/>
     <V type="double" value="0"/>
    </Pos>
    <Normal>
     <V type="double" value="0"/>
     <V type="double" value="0"/>
     <V type="double" value="1"/>
    </Normal>
   </Vertex2>
   <Vertex2 ref_type="Vertex" ref_id="353">
    <Pos>
     <V type="double" value="3.7269377985372562634"/>
     <V type="double" value="14.207416376256443158"/>
     <V type="double" value="0"/>
    </Pos>
    <Normal>
     <V type="double" value="0"/>
     <V type="double" value="0"/>
     <V type="double" value="0"/>
    </Normal>
   </Vertex2>
   <Vertex2 ref_type="Vertex" ref_id="354">
    <Pos>
     <V type="double" value="18.135962635699023338"/>
     <V type="double" value="8.2822012916293861196"/>
     <V type="double" value="0"/>
    </Pos>
    <Normal>
     <V type="double" value="0"/>
     <V type="double" value="0"/>
     <V type="double" value="1"/>
    </Normal>
   </Vertex2>
   <Vertex2 ref_type="Vertex" ref_id="355">
    <Pos>
     <V type="double" value="17.465671837995682125"/>
     <V type="double" value="7.843858193867532691"/>
     <V type="double" value="0"/>
    </Pos>
    <Normal>
     <V type="double" value="0"/>
     <V type="double" value="0"/>
     <V type="double" value="1"/>
    </Normal>
   </Vertex2>
   <Vertex2 ref_type="Vertex" ref_id="356">
    <Pos>
     <V type="double" value="17.125126624834205558"/>
     <V type="double" value="3.7675061261927909051"/>
     <V type="double" value="0"/>
    </Pos>
    <Normal>
     <V type="double" value="0"/>
     <V type="double" value="0"/>
     <V type="double" value="1"/>
    </Normal>
   </Vertex2>
   <Vertex2 ref_type="Vertex" ref_id="357">
    <Pos>
     <V type="double" value="15.486580550015236923"/>
     <V type="double" value="5.0169280930515087746"/>
     <V type="double" value="0"/>
    </Pos>
    <Normal>
     <V type="double" value="0"/>
     <V type="double" value="0"/>
     <V type="double" value="1"/>
    </Normal>
   </Vertex2>
   <Vertex2 ref_type="Vertex" ref_id="358">
    <Pos>
     <V type="double" value="16.510717316767269836"/>
     <V type="double" value="5.3319825935097657776"/>
     <V type="double" value="0"/>
    </Pos>
    <Normal>
     <V type="double" value="0"/>
     <V type="double" value="0"/>
     <V type="double" value="1"/>
    </Normal>
   </Vertex2>
   <Vertex2 ref_type="Vertex" ref_id="359">
    <Pos>
     <V type="double" value="16.984867468374918786"/>
     <V type="double" value="5.0778616352778263021"/>
     <V type="double" value="0"/>
    </Pos>
    <Normal>
     <V type="double" value="0"/>
     <V type="double" value="0"/>
     <V type="double" value="1"/>
    </Normal>
   </Vertex2>
   <Vertex2 ref_type="Vertex" ref_id="360">
    <Pos>
     <V type="double" value="18.975156012164809738"/>
     <V type="double" value="1.9988378180605239631"/>
     <V type="double" value="0"/>
    </Pos>
    <Normal>
     <V type="double" value="0"/>
     <V type="double" value="0"/>
     <V type="double" value="1"/>
    </Normal>
   </Vertex2>
   <Vertex2 ref_type="Vertex" ref_id="361">
    <Pos>
     <V type="double" value="18.390958686940926725"/>
     <V type="double" value="2.2707476456003470311"/>
     <V type="double" value="0"/>
    </Pos>
    <Normal>
     <V type="double" value="0"/>
     <V type="double" value="0"/>
     <V type="double" value="1"/>
    </Normal>
   </Vertex2>
   <Vertex2 ref_type="Vertex" ref_id="362">
    <Pos>
     <V type="double" value="19.731849520722349212"/>
     <V type="double" value="2.4419944241288029652"/>
     <V type="double" value="0"/>
    </Pos>
    <Normal>
     <V type="double" value="0"/>
     <V type="double" value="0"/>
     <V type="double" value="1"/>
    </Normal>
   </Vertex2>
   <Vertex2 ref_type="Vertex" ref_id="363">
    <Pos>
     <V type="double" value="19.855398262269904563"/>
     <V type="double" value="3.5699554823889179112"/>
     <V type="double" value="0"/>
    </Pos>
    <Normal>
     <V type="double" value="0"/>
     <V type="double" value="0"/>
     <V type="double" value="1"/>
    </Normal>
   </Vertex2>
   <Vertex2 ref_type="Vertex" ref_id="364">
    <Pos>
     <V type="double" value="18.908742181260571158"/>
     <V type="double" value="4.1510225983152420071"/>
     <V type="double" value="0"/>
    </Pos>
    <Normal>
     <V type="double" value="0"/>
     <V type="double" value="0"/>
     <V type="double" value="1"/>
    </Normal>
   </Vertex2>
   <Vertex2 ref_type="Vertex" ref_id="365">
    <Pos>
     <V type="double" value="18.09651459985253652"/>
     <V type="double" value="3.5557032838539157638"/>
     <V type="double" value="0"/>
    </Pos>
    <Normal>
     <V type="double" value="0"/>
     <V type="double" value="0"/>
     <V type="double" value="1"/>
    </Normal>
   </Vertex2>
   <Vertex2 ref_type="Vertex" ref_id="366">
    <Pos>
     <V type="double" value="2.4930529647583972164"/>
     <V type="double" value="5.4812805639817696601"/>
     <V type="double" value="0"/>
    </Pos>
    <Normal>
     <V type="double" value="0"/>
     <V type="double" value="0"/>
     <V type="double" value="1"/>
    </Normal>
   </Vertex2>
   <Vertex2 ref_type="Vertex" ref_id="367">
    <Pos>
     <V type="double" value="4.2060358002918656339"/>
     <V type="double" value="6.5362804352539427555"/>
     <V type="double" value="0"/>
    </Pos>
    <Normal>
     <V type="double" value="0"/>
     <V type="double" value="0"/>
     <V type="double" value="1"/>
    </Normal>
   </Vertex2>
   <Vertex2 ref_type="Vertex" ref_id="368">
    <Pos>
     <V type="double" value="4.4127459874829515485"/>
     <V type="double" value="5.515899758104374051"/>
     <V type="double" value="0"/>
    </Pos>
    <Normal>
     <V type="double" value="0"/>
     <V type="double" value="0"/>
     <V type="double" value="1"/>
    </Normal>
   </Vertex2>
   <Vertex2 ref_type="Vertex" ref_id="369">
    <Pos>
     <V type="double" value="3.6064041946054641308"/>
     <V type="double" value="4.8410476488756861713"/>
     <V type="double" value="0"/>
    </Pos>
    <Normal>
     <V type="double" value="0"/>
     <V type="double" value="0"/>
     <V type="double" value="1"/>
    </Normal>
   </Vertex2>
   <Vertex2 ref_type="Vertex" ref_id="370">
    <Pos>
     <V type="double" value="1.7953085536915074361"/>
     <V type="double" value="7.7131163558852877671"/>
     <V type="double" value="0"/>
    </Pos>
    <Normal>
     <V type="double" value="0"/>
     <V type="double" value="0"/>
     <V type="double" value="1"/>
    </Normal>
   </Vertex2>
   <Vertex2 ref_type="Vertex" ref_id="371">
    <Pos>
     <V type="double" value="1.8051418398927243647"/>
     <V type="double" value="7.1821615585036457929"/>
     <V type="double" value="0"/>
    </Pos>
    <Normal>
     <V type="double" value="0"/>
     <V type="double" value="0"/>
     <V type="double" value="1"/>
    </Normal>
   </Vertex2>
   <Vertex2 ref_type="Vertex" ref_id="372">
    <Pos>
     <V type="double" value="28.846193145284459547"/>
     <V type="double" value="14.331799721732149777"/>
     <V type="double" value="0"/>
    </Pos>
    <Normal>
     <V type="double" value="0"/>
     <V type="double" value="0"/>
     <V type="double" value="0"/>
    </Normal>
   </Vertex2>
   <Vertex2 ref_type="Vertex" ref_id="373">
    <Pos>
     <V type="double" value="2.608427339134717915"/>
     <V type="double" value="12.471579895009528016"/>
     <V type="double" value="0"/>
    </Pos>
    <Normal>
     <V type="double" value="0"/>
     <V type="double" value="0"/>
     <V type="double" value="1"/>
    </Normal>
   </Vertex2>
   <Vertex2 ref_type="Vertex" ref_id="374">
    <Pos>
     <V type="double" value="3.5567038875101566475"/>
     <V type="double" value="8.3093359366603767313"/>
     <V type="double" value="0"/>
    </Pos>
    <Normal>
     <V type="double" value="0"/>
     <V type="double" value="0"/>
     <V type="double" value="1"/>
    </Normal>
   </Vertex2>
   <Vertex2 ref_type="Vertex" ref_id="375">
    <Pos>
     <V type="double" value="2.8159981879403632732"/>
     <V type="double" value="8.5384240768087771301"/>
     <V type="double" value="0"/>
    </Pos>
    <Normal>
     <V type="double" value="0"/>
     <V type="double" value="0"/>
     <V type="double" value="1"/>
    </Normal>
   </Vertex2>
   <Vertex2 ref_type="Vertex" ref_id="376">
    <Pos>
     <V type="double" value="3.6014449426637402674"/>
     <V type="double" value="6.8084018296934729619"/>
     <V type="double" value="0"/>
    </Pos>
    <Normal>
     <V type="double" value="0"/>
     <V type="double" value="0"/>
     <V type="double" value="1"/>
    </Normal>
   </Vertex2>
   <Vertex2 ref_type="Vertex" ref_id="377">
    <Pos>
     <V type="double" value="2.6869630498248113781"/>
     <V type="double" value="6.5743095337317258853"/>
     <V type="double" value="0"/>
    </Pos>
    <Normal>
     <V type="double" value="0"/>
     <V type="double" value="0"/>
     <V type="double" value="1"/>
    </Normal>
   </Vertex2>
   <Vertex2 ref_type="Vertex" ref_id="378">
    <Pos>
     <V type="double" value="9.6010205743827867764"/>
     <V type="double" value="2.6479414306529105438"/>
     <V type="double" value="0"/>
    </Pos>
    <Normal>
     <V type="double" value="0"/>
     <V type="double" value="0"/>
     <V type="double" value="1"/>
    </Normal>
   </Vertex2>
   <Vertex2 ref_type="Vertex" ref_id="379">
    <Pos>
     <V type="double" value="8.5008163215166838711"/>
     <V type="double" value="2.2119204757967607655"/>
     <V type="double" value="0"/>
    </Pos>
    <Normal>
     <V type="double" value="0"/>
     <V type="double" value="0"/>
     <V type="double" value="1"/>
    </Normal>
   </Vertex2>
   <Vertex2 ref_type="Vertex" ref_id="380">
    <Pos>
     <V type="double" value="7.7020326976159942944"/>
     <V type="double" value="3.3219642375540368029"/>
     <V type="double" value="0"/>
    </Pos>
    <Normal>
     <V type="double" value="0"/>
     <V type="double" value="0"/>
     <V type="double" value="1"/>
    </Normal>
   </Vertex2>
   <Vertex2 ref_type="Vertex" ref_id="381">
    <Pos>
     <V type="double" value="7.8935782994921455114"/>
     <V type="double" value="2.5842807623256804916"/>
     <V type="double" value="0"/>
    </Pos>
    <Normal>
     <V type="double" value="0"/>
     <V type="double" value="0"/>
     <V type="double" value="1"/>
    </Normal>
   </Vertex2>
   <Vertex2 ref_type="Vertex" ref_id="382">
    <Pos>
     <V type="double" value="7.8506374661581199703"/>
     <V type="double" value="-0.41200825395491014191"/>
     <V type="double" value="0"/>
    </Pos>
    <Normal>
     <V type="double" value="0"/>
     <V type="double" value="0"/>
     <V type="double" value="1"/>
    </Normal>
   </Vertex2>
   <Vertex2 ref_type="Vertex" ref_id="383">
    <Pos>
     <V type="double" value="6.9282032306730423343"/>
     <V type="double" value="-0.92058765636708350666"/>
     <V type="double" value="0"/>
    </Pos>
    <Normal>
     <V type="double" value="0"/>
     <V type="double" value="0"/>
     <V type="double" value="1"/>
    </Normal>
   </Vertex2>
   <Vertex2 ref_type="Vertex" ref_id="384">
    <Pos>
     <V type="double" value="8.6602540380619874583"/>
     <V type="double" value="-0.99746298922204379434"/>
     <V type="double" value="0"/>
    </Pos>
    <Normal>
     <V type="double" value="0"/>
     <V type="double" value="0"/>
     <V type="double" value="1"/>
    </Normal>
   </Vertex2>
   <Vertex2 ref_type="Vertex" ref_id="385">
    <Pos>
     <V type="double" value="35.438460092539543211"/>
     <V type="double" value="9.2915444599826972905"/>
     <V type="double" value="0"/>
    </Pos>
    <Normal>
     <V type="double" value="0"/>
     <V type="double" value="0"/>
     <V type="double" value="1"/>
    </Normal>
   </Vertex2>
   <Vertex2 ref_type="Vertex" ref_id="386">
    <Pos>
     <V type="double" value="36.245631930266341669"/>
     <V type="double" value="9.9541624193253106512"/>
     <V type="double" value="0"/>
    </Pos>
    <Normal>
     <V type="double" value="0"/>
     <V type="double" value="0"/>
     <V type="double" value="1"/>
    </Normal>
   </Vertex2>
   <Vertex2 ref_type="Vertex" ref_id="387">
    <Pos>
     <V type="double" value="37.272889207246059584"/>
     <V type="double" value="9.5039417721064687328"/>
     <V type="double" value="0"/>
    </Pos>
    <Normal>
     <V type="double" value="0"/>
     <V type="double" value="0"/>
     <V type="double" value="1"/>
    </Normal>
   </Vertex2>
   <Vertex2 ref_type="Vertex" ref_id="388">
    <Pos>
     <V type="double" value="37.257051020979446321"/>
     <V type="double" value="8.4172016737409300902"/>
     <V type="double" value="0"/>
    </Pos>
    <Normal>
     <V type="double" value="0"/>
     <V type="double" value="0"/>
     <V type="double" value="1"/>
    </Normal>
   </Vertex2>
   <Vertex2 ref_type="Vertex" ref_id="389">
    <Pos>
     <V type="double" value="43.394708761199318303"/>
     <V type="double" value="12.823824187586636114"/>
     <V type="double" value="0"/>
    </Pos>
    <Normal>
     <V type="double" value="0"/>
     <V type="double" value="0"/>
     <V type="double" value="1"/>
    </Normal>
   </Vertex2>
   <Vertex2 ref_type="Vertex" ref_id="390">
    <Pos>
     <V type="double" value="44.19688685030811115"/>
     <V type="double" value="12.574373057476984528"/>
     <V type="double" value="0"/>
    </Pos>
    <Normal>
     <V type="double" value="0"/>
     <V type="double" value="0"/>
     <V type="double" value="1"/>
    </Normal>
   </Vertex2>
   <Vertex2 ref_type="Vertex" ref_id="391">
    <Pos>
     <V type="double" value="42.630221850508071668"/>
     <V type="double" value="12.346621429263951342"/>
     <V type="double" value="0"/>
    </Pos>
    <Normal>
     <V type="double" value="0"/>
     <V type="double" value="0"/>
     <V type="double" value="1"/>
    </Normal>
   </Vertex2>
   <Vertex2 ref_type="Vertex" ref_id="392">
    <Pos>
     <V type="double" value="44.281131270825817126"/>
     <V type="double" value="11.237306226368525941"/>
     <V type="double" value="0"/>
    </Pos>
    <Normal>
     <V type="double" value="0"/>
     <V type="double" value="0"/>
     <V type="double" value="1"/>
    </Normal>
   </Vertex2>
   <Vertex2 ref_type="Vertex" ref_id="393">
    <Pos>
     <V type="double" value="45.939866701118710068"/>
     <V type="double" value="12.466919149004556999"/>
     <V type="double" value="0"/>
    </Pos>
    <Normal>
     <V type="double" value="0"/>
     <V type="double" value="0"/>
     <V type="double" value="1"/>
    </Normal>
   </Vertex2>
   <Vertex2 ref_type="Vertex" ref_id="394">
    <Pos>
     <V type="double" value="46.834511064189030094"/>
     <V type="double" value="13.140444210748709608"/>
     <V type="double" value="0"/>
    </Pos>
    <Normal>
     <V type="double" value="0"/>
     <V type="double" value="0"/>
     <V type="double" value="1"/>
    </Normal>
   </Vertex2>
   <Vertex2 ref_type="Vertex" ref_id="395">
    <Pos>
     <V type="double" value="16.227036193117601925"/>
     <V type="double" value="11.398701754433155031"/>
     <V type="double" value="0"/>
    </Pos>
    <Normal>
     <V type="double" value="0"/>
     <V type="double" value="0"/>
     <V type="double" value="1"/>
    </Normal>
   </Vertex2>
   <Vertex2 ref_type="Vertex" ref_id="396">
    <Pos>
     <V type="double" value="16.326991388827327256"/>
     <V type="double" value="12.491389391385908425"/>
     <V type="double" value="0"/>
    </Pos>
    <Normal>
     <V type="double" value="0"/>
     <V type="double" value="0"/>
     <V type="double" value="1"/>
    </Normal>
   </Vertex2>
   <Vertex2 ref_type="Vertex" ref_id="397">
    <Pos>
     <V type="double" value="14.112884241561522103"/>
     <V type="double" value="7.8198008804567020746"/>
     <V type="double" value="0"/>
    </Pos>
    <Normal>
     <V type="double" value="0"/>
     <V type="double" value="0"/>
     <V type="double" value="1"/>
    </Normal>
   </Vertex2>
   <Vertex2 ref_type="Vertex" ref_id="398">
    <Pos>
     <V type="double" value="14.731489853176565674"/>
     <V type="double" value="8.2305327645139865211"/>
     <V type="double" value="0"/>
    </Pos>
    <Normal>
     <V type="double" value="0"/>
     <V type="double" value="0"/>
     <V type="double" value="1"/>
    </Normal>
   </Vertex2>
   <Vertex2 ref_type="Vertex" ref_id="399">
    <Pos>
     <V type="double" value="13.884744835162178944"/>
     <V type="double" value="10.900210936669857631"/>
     <V type="double" value="0"/>
    </Pos>
    <Normal>
     <V type="double" value="0"/>
     <V type="double" value="0"/>
     <V type="double" value="1"/>
    </Normal>
   </Vertex2>
   <Vertex2 ref_type="Vertex" ref_id="400">
    <Pos>
     <V type="double" value="14.881689869581414598"/>
     <V type="double" value="11.583632849338602711"/>
     <V type="double" value="0"/>
    </Pos>
    <Normal>
     <V type="double" value="0"/>
     <V type="double" value="0"/>
     <V type="double" value="1"/>
    </Normal>
   </Vertex2>
   <Vertex2 ref_type="Vertex" ref_id="401">
    <Pos>
     <V type="double" value="47.856791837435551429"/>
     <V type="double" value="12.755511521147235854"/>
     <V type="double" value="0"/>
    </Pos>
    <Normal>
     <V type="double" value="0"/>
     <V type="double" value="0"/>
     <V type="double" value="1"/>
    </Normal>
   </Vertex2>
   <Vertex2 ref_type="Vertex" ref_id="402">
    <Pos>
     <V type="double" value="47.750025390874391462"/>
     <V type="double" value="11.367864474090513482"/>
     <V type="double" value="0"/>
    </Pos>
    <Normal>
     <V type="double" value="0"/>
     <V type="double" value="0"/>
     <V type="double" value="1"/>
    </Normal>
   </Vertex2>
   <Vertex2 ref_type="Vertex" ref_id="403">
    <Pos>
     <V type="double" value="42.233404553716880514"/>
     <V type="double" value="8.2998813795669548199"/>
     <V type="double" value="0"/>
    </Pos>
    <Normal>
     <V type="double" value="0"/>
     <V type="double" value="0"/>
     <V type="double" value="1"/>
    </Normal>
   </Vertex2>
   <Vertex2 ref_type="Vertex" ref_id="404">
    <Pos>
     <V type="double" value="44.030053366865843145"/>
     <V type="double" value="9.3242273223103726565"/>
     <V type="double" value="0"/>
    </Pos>
    <Normal>
     <V type="double" value="0"/>
     <V type="double" value="0"/>
     <V type="double" value="1"/>
    </Normal>
   </Vertex2>
   <Vertex2 ref_type="Vertex" ref_id="405">
    <Pos>
     <V type="double" value="45.175460158723069526"/>
     <V type="double" value="7.2031765240030614095"/>
     <V type="double" value="0"/>
    </Pos>
    <Normal>
     <V type="double" value="0"/>
     <V type="double" value="0"/>
     <V type="double" value="1"/>
    </Normal>
   </Vertex2>
   <Vertex2 ref_type="Vertex" ref_id="406">
    <Pos>
     <V type="double" value="44.971002786376352844"/>
     <V type="double" value="8.1090865136044953942"/>
     <V type="double" value="0"/>
    </Pos>
    <Normal>
     <V type="double" value="0"/>
     <V type="double" value="0"/>
     <V type="double" value="1"/>
    </Normal>
   </Vertex2>
   <Vertex2 ref_type="Vertex" ref_id="407">
    <Pos>
     <V type="double" value="13.080376895158757122"/>
     <V type="double" value="12.376065532366913757"/>
     <V type="double" value="0"/>
    </Pos>
    <Normal>
     <V type="double" value="0"/>
     <V type="double" value="0"/>
     <V type="double" value="1"/>
    </Normal>
   </Vertex2>
   <Vertex2 ref_type="Vertex" ref_id="408">
    <Pos>
     <V type="double" value="13.002968867461573765"/>
     <V type="double" value="11.545857573390069462"/>
     <V type="double" value="0"/>
    </Pos>
    <Normal>
     <V type="double" value="0"/>
     <V type="double" value="0"/>
     <V type="double" value="1"/>
    </Normal>
   </Vertex2>
   <Vertex2 ref_type="Vertex" ref_id="409">
    <Pos>
     <V type="double" value="11.11585334897047872"/>
     <V type="double" value="12.55348261369030638"/>
     <V type="double" value="0"/>
    </Pos>
    <Normal>
     <V type="double" value="0"/>
     <V type="double" value="0"/>
     <V type="double" value="1"/>
    </Normal>
   </Vertex2>
   <Vertex2 ref_type="Vertex" ref_id="410">
    <Pos>
     <V type="double" value="12.122610259693141543"/>
     <V type="double" value="12.92194301891643704"/>
     <V type="double" value="0"/>
    </Pos>
    <Normal>
     <V type="double" value="0"/>
     <V type="double" value="0"/>
     <V type="double" value="1"/>
    </Normal>
   </Vertex2>
   <Vertex2 ref_type="Vertex" ref_id="411">
    <Pos>
     <V type="double" value="11.259018860015972407"/>
     <V type="double" value="11.341328440352130613"/>
     <V type="double" value="0"/>
    </Pos>
    <Normal>
     <V type="double" value="0"/>
     <V type="double" value="0"/>
     <V type="double" value="1"/>
    </Normal>
   </Vertex2>
   <Vertex2 ref_type="Vertex" ref_id="412">
    <Pos>
     <V type="double" value="12.157608912860029093"/>
     <V type="double" value="10.949293342700743281"/>
     <V type="double" value="0"/>
    </Pos>
    <Normal>
     <V type="double" value="0"/>
     <V type="double" value="0"/>
     <V type="double" value="1"/>
    </Normal>
   </Vertex2>
   <Vertex2 ref_type="Vertex" ref_id="413">
    <Pos>
     <V type="double" value="-0.87992606904442083327"/>
     <V type="double" value="5.491974446813229882"/>
     <V type="double" value="0"/>
    </Pos>
    <Normal>
     <V type="double" value="0"/>
     <V type="double" value="0"/>
     <V type="double" value="1"/>
    </Normal>
   </Vertex2>
   <Vertex2 ref_type="Vertex" ref_id="414">
    <Pos>
     <V type="double" value="-0.080511391124754805304"/>
     <V type="double" value="5.0101262079362181012"/>
     <V type="double" value="0"/>
    </Pos>
    <Normal>
     <V type="double" value="0"/>
     <V type="double" value="0"/>
     <V type="double" value="1"/>
    </Normal>
   </Vertex2>
   <Vertex2 ref_type="Vertex" ref_id="415">
    <Pos>
     <V type="double" value="3.3112660632269927952"/>
     <V type="double" value="12.762910735969198228"/>
     <V type="double" value="0"/>
    </Pos>
    <Normal>
     <V type="double" value="0"/>
     <V type="double" value="0"/>
     <V type="double" value="0"/>
    </Normal>
   </Vertex2>
   <Vertex2 ref_type="Vertex" ref_id="416">
    <Pos>
     <V type="double" value="-3.3841263125111709087e-10"/>
     <V type="double" value="-1.0395669176165511782"/>
     <V type="double" value="0"/>
    </Pos>
    <Normal>
     <V type="double" value="0"/>
     <V type="double" value="0"/>
     <V type="double" value="1"/>
    </Normal>
   </Vertex2>
   <Vertex2 ref_type="Vertex" ref_id="417">
    <Pos>
     <V type="double" value="15.588457267331850886"/>
     <V type="double" value="-0.97466026348310308425"/>
     <V type="double" value="0"/>
    </Pos>
    <Normal>
     <V type="double" value="0"/>
     <V type="double" value="0"/>
     <V type="double" value="1"/>
    </Normal>
   </Vertex2>
   <Vertex2 ref_type="Vertex" ref_id="418">
    <Pos>
     <V type="double" value="-0.95772107630453162663"/>
     <V type="double" value="11.447059477922390869"/>
     <V type="double" value="0"/>
    </Pos>
    <Normal>
     <V type="double" value="0"/>
     <V type="double" value="0"/>
     <V type="double" value="1"/>
    </Normal>
   </Vertex2>
   <Vertex2 ref_type="Vertex" ref_id="419">
    <Pos>
     <V type="double" value="44.328227560000001972"/>
     <V type="double" value="-0.54899835631919313705"/>
     <V type="double" value="0"/>
    </Pos>
    <Normal>
     <V type="double" value="0"/>
     <V type="double" value="0"/>
     <V type="double" value="1"/>
    </Normal>
   </Vertex2>
   <Vertex2 ref_type="Vertex" ref_id="420">
    <Pos>
     <V type="double" value="44.243900261563865683"/>
     <V type="double" value="0.59725865375265185797"/>
     <V type="double" value="0"/>
    </Pos>
    <Normal>
     <V type="double" value="0"/>
     <V type="double" value="0"/>
     <V type="double" value="1"/>
    </Normal>
   </Vertex2>
   <Vertex2 ref_type="Vertex" ref_id="421">
    <Pos>
     <V type="double" value="44.962030121168730545"/>
     <V type="double" value="1.8989947973956136096"/>
     <V type="double" value="0"/>
    </Pos>
    <Normal>
     <V type="double" value="0"/>
     <V type="double" value="0"/>
     <V type="double" value="1"/>
    </Normal>
   </Vertex2>
   <Vertex2 ref_type="Vertex" ref_id="422">
    <Pos>
     <V type="double" value="44.919479492331646497"/>
     <V type="double" value="1.1466807568768406789"/>
     <V type="double" value="0"/>
    </Pos>
    <Normal>
     <V type="double" value="0"/>
     <V type="double" value="0"/>
     <V type="double" value="1"/>
    </Normal>
   </Vertex2>
   <Vertex2 ref_type="Vertex" ref_id="423">
    <Pos>
     <V type="double" value="42.556326413938862174"/>
     <V type="double" value="3.4719428254267996614"/>
     <V type="double" value="0"/>
    </Pos>
    <Normal>
     <V type="double" value="0"/>
     <V type="double" value="0"/>
     <V type="double" value="1"/>
    </Normal>
   </Vertex2>
   <Vertex2 ref_type="Vertex" ref_id="424">
    <Pos>
     <V type="double" value="44.212690456814158324"/>
     <V type="double" value="2.4667564494467781877"/>
     <V type="double" value="0"/>
    </Pos>
    <Normal>
     <V type="double" value="0"/>
     <V type="double" value="0"/>
     <V type="double" value="1"/>
    </Normal>
   </Vertex2>
   <Vertex2 ref_type="Vertex" ref_id="425">
    <Pos>
     <V type="double" value="46.030174863762617576"/>
     <V type="double" value="2.3752417378359043099"/>
     <V type="double" value="0"/>
    </Pos>
    <Normal>
     <V type="double" value="0"/>
     <V type="double" value="0"/>
     <V type="double" value="1"/>
    </Normal>
   </Vertex2>
   <Vertex2 ref_type="Vertex" ref_id="426">
    <Pos>
     <V type="double" value="44.127430305651230924"/>
     <V type="double" value="8.4849824997764677903"/>
     <V type="double" value="0"/>
    </Pos>
    <Normal>
     <V type="double" value="0"/>
     <V type="double" value="0"/>
     <V type="double" value="1"/>
    </Normal>
   </Vertex2>
   <Vertex2 ref_type="Vertex" ref_id="427">
    <Pos>
     <V type="double" value="44.27617896321289237"/>
     <V type="double" value="6.3093350108559143052"/>
     <V type="double" value="0"/>
    </Pos>
    <Normal>
     <V type="double" value="0"/>
     <V type="double" value="0"/>
     <V type="double" value="1"/>
    </Normal>
   </Vertex2>
   <Vertex2 ref_type="Vertex" ref_id="428">
    <Pos>
     <V type="double" value="43.318036278354846047"/>
     <V type="double" value="7.0355498207998863336"/>
     <V type="double" value="0"/>
    </Pos>
    <Normal>
     <V type="double" value="0"/>
     <V type="double" value="0"/>
     <V type="double" value="1"/>
    </Normal>
   </Vertex2>
   <Vertex2 ref_type="Vertex" ref_id="429">
    <Pos>
     <V type="double" value="43.248508026490405598"/>
     <V type="double" value="7.880926340320446144"/>
     <V type="double" value="0"/>
    </Pos>
    <Normal>
     <V type="double" value="0"/>
     <V type="double" value="0"/>
     <V type="double" value="1"/>
    </Normal>
   </Vertex2>
   <Vertex2 ref_type="Vertex" ref_id="430">
    <Pos>
     <V type="double" value="36.111241091594528996"/>
     <V type="double" value="6.8726710927106973159"/>
     <V type="double" value="0"/>
    </Pos>
    <Normal>
     <V type="double" value="0"/>
     <V type="double" value="0"/>
     <V type="double" value="1"/>
    </Normal>
   </Vertex2>
   <Vertex2 ref_type="Vertex" ref_id="431">
    <Pos>
     <V type="double" value="35.690515263497381682"/>
     <V type="double" value="6.4675681926889598827"/>
     <V type="double" value="0"/>
    </Pos>
    <Normal>
     <V type="double" value="0"/>
     <V type="double" value="0"/>
     <V type="double" value="1"/>
    </Normal>
   </Vertex2>
   <Vertex2 ref_type="Vertex" ref_id="432">
    <Pos>
     <V type="double" value="42.530952670735842958"/>
     <V type="double" value="5.3524480216570653468"/>
     <V type="double" value="0"/>
    </Pos>
    <Normal>
     <V type="double" value="0"/>
     <V type="double" value="0"/>
     <V type="double" value="1"/>
    </Normal>
   </Vertex2>
   <Vertex2 ref_type="Vertex" ref_id="433">
    <Pos>
     <V type="double" value="18.053520503981129508"/>
     <V type="double" value="11.405070841349456146"/>
     <V type="double" value="0"/>
    </Pos>
    <Normal>
     <V type="double" value="0"/>
     <V type="double" value="0"/>
     <V type="double" value="1"/>
    </Normal>
   </Vertex2>
   <Vertex2 ref_type="Vertex" ref_id="434">
    <Pos>
     <V type="double" value="18.181539553225142924"/>
     <V type="double" value="12.657617429762012762"/>
     <V type="double" value="0"/>
    </Pos>
    <Normal>
     <V type="double" value="0"/>
     <V type="double" value="0"/>
     <V type="double" value="1"/>
    </Normal>
   </Vertex2>
   <Vertex2 ref_type="Vertex" ref_id="435">
    <Pos>
     <V type="double" value="19.050091245014012742"/>
     <V type="double" value="13.067756531283896138"/>
     <V type="double" value="0"/>
    </Pos>
    <Normal>
     <V type="double" value="0"/>
     <V type="double" value="0"/>
     <V type="double" value="1"/>
    </Normal>
   </Vertex2>
   <Vertex2 ref_type="Vertex" ref_id="436">
    <Pos>
     <V type="double" value="1.7257424176126543447"/>
     <V type="double" value="4.1322248253123161632"/>
     <V type="double" value="0"/>
    </Pos>
    <Normal>
     <V type="double" value="0"/>
     <V type="double" value="0"/>
     <V type="double" value="1"/>
    </Normal>
   </Vertex2>
   <Vertex2 ref_type="Vertex" ref_id="437">
    <Pos>
     <V type="double" value="2.4573394453961108219"/>
     <V type="double" value="2.5282081958627555807"/>
     <V type="double" value="0"/>
    </Pos>
    <Normal>
     <V type="double" value="0"/>
     <V type="double" value="0"/>
     <V type="double" value="1"/>
    </Normal>
   </Vertex2>
   <Vertex2 ref_type="Vertex" ref_id="438">
    <Pos>
     <V type="double" value="3.3761876523034994868"/>
     <V type="double" value="2.0055693513271246609"/>
     <V type="double" value="0"/>
    </Pos>
    <Normal>
     <V type="double" value="0"/>
     <V type="double" value="0"/>
     <V type="double" value="1"/>
    </Normal>
   </Vertex2>
   <Vertex2 ref_type="Vertex" ref_id="439">
    <Pos>
     <V type="double" value="3.516126204810565703"/>
     <V type="double" value="10.173883821099737546"/>
     <V type="double" value="0"/>
    </Pos>
    <Normal>
     <V type="double" value="0"/>
     <V type="double" value="0"/>
     <V type="double" value="1"/>
    </Normal>
   </Vertex2>
   <Vertex2 ref_type="Vertex" ref_id="440">
    <Pos>
     <V type="double" value="3.7709457445643810303"/>
     <V type="double" value="10.989240732956588431"/>
     <V type="double" value="0"/>
    </Pos>
    <Normal>
     <V type="double" value="0"/>
     <V type="double" value="0"/>
     <V type="double" value="1"/>
    </Normal>
   </Vertex2>
   <Vertex2 ref_type="Vertex" ref_id="441">
    <Pos>
     <V type="double" value="4.1923773141582749702"/>
     <V type="double" value="11.239905462015419957"/>
     <V type="double" value="0"/>
    </Pos>
    <Normal>
     <V type="double" value="0"/>
     <V type="double" value="0"/>
     <V type="double" value="1"/>
    </Normal>
   </Vertex2>
   <Vertex2 ref_type="Vertex" ref_id="442">
    <Pos>
     <V type="double" value="7.2391341729280940243"/>
     <V type="double" value="6.9483858152676143405"/>
     <V type="double" value="0"/>
    </Pos>
    <Normal>
     <V type="double" value="0"/>
     <V type="double" value="0"/>
     <V type="double" value="1"/>
    </Normal>
   </Vertex2>
   <Vertex2 ref_type="Vertex" ref_id="443">
    <Pos>
     <V type="double" value="9.5262794411757028001"/>
     <V type="double" value="14.307704291974378208"/>
     <V type="double" value="0"/>
    </Pos>
    <Normal>
     <V type="double" value="0"/>
     <V type="double" value="0"/>
     <V type="double" value="1"/>
    </Normal>
   </Vertex2>
   <Vertex2 ref_type="Vertex" ref_id="444">
    <Pos>
     <V type="double" value="10.297307157490507734"/>
     <V type="double" value="13.831187236545272157"/>
     <V type="double" value="0"/>
    </Pos>
    <Normal>
     <V type="double" value="0"/>
     <V type="double" value="0"/>
     <V type="double" value="1"/>
    </Normal>
   </Vertex2>
   <Vertex2 ref_type="Vertex" ref_id="445">
    <Pos>
     <V type="double" value="28.083650868194641959"/>
     <V type="double" value="14.131803424064365515"/>
     <V type="double" value="0"/>
    </Pos>
    <Normal>
     <V type="double" value="0"/>
     <V type="double" value="0"/>
     <V type="double" value="0"/>
    </Normal>
   </Vertex2>
   <Vertex2 ref_type="Vertex" ref_id="446">
    <Pos>
     <V type="double" value="2.6250692289078250141"/>
     <V type="double" value="3.6189979412333679321"/>
     <V type="double" value="0"/>
    </Pos>
    <Normal>
     <V type="double" value="0"/>
     <V type="double" value="0"/>
     <V type="double" value="1"/>
    </Normal>
   </Vertex2>
   <Vertex2 ref_type="Vertex" ref_id="447">
    <Pos>
     <V type="double" value="3.5271711666247549388"/>
     <V type="double" value="3.8542745826073678828"/>
     <V type="double" value="0"/>
    </Pos>
    <Normal>
     <V type="double" value="0"/>
     <V type="double" value="0"/>
     <V type="double" value="1"/>
    </Normal>
   </Vertex2>
   <Vertex2 ref_type="Vertex" ref_id="448">
    <Pos>
     <V type="double" value="6.1345018603771768184"/>
     <V type="double" value="2.5800175776192424415"/>
     <V type="double" value="0"/>
    </Pos>
    <Normal>
     <V type="double" value="0"/>
     <V type="double" value="0"/>
     <V type="double" value="1"/>
    </Normal>
   </Vertex2>
   <Vertex2 ref_type="Vertex" ref_id="449">
    <Pos>
     <V type="double" value="5.086054932720473154"/>
     <V type="double" value="1.8986912979690264702"/>
     <V type="double" value="0"/>
    </Pos>
    <Normal>
     <V type="double" value="0"/>
     <V type="double" value="0"/>
     <V type="double" value="1"/>
    </Normal>
   </Vertex2>
   <Vertex2 ref_type="Vertex" ref_id="450">
    <Pos>
     <V type="double" value="4.3064984907279404425"/>
     <V type="double" value="2.6042374477105632025"/>
     <V type="double" value="0"/>
    </Pos>
    <Normal>
     <V type="double" value="0"/>
     <V type="double" value="0"/>
     <V type="double" value="1"/>
    </Normal>
   </Vertex2>
   <Vertex2 ref_type="Vertex" ref_id="451">
    <Pos>
     <V type="double" value="4.255109183243815707"/>
     <V type="double" value="3.309265890907886476"/>
     <V type="double" value="0"/>
    </Pos>
    <Normal>
     <V type="double" value="0"/>
     <V type="double" value="0"/>
     <V type="double" value="1"/>
    </Normal>
   </Vertex2>
   <Vertex2 ref_type="Vertex" ref_id="452">
    <Pos>
     <V type="double" value="6.084982453495707766"/>
     <V type="double" value="5.5350604039178659121"/>
     <V type="double" value="0"/>
    </Pos>
    <Normal>
     <V type="double" value="0"/>
     <V type="double" value="0"/>
     <V type="double" value="1"/>
    </Normal>
   </Vertex2>
   <Vertex2 ref_type="Vertex" ref_id="453">
    <Pos>
     <V type="double" value="5.2988460582280199063"/>
     <V type="double" value="5.0525796205066653144"/>
     <V type="double" value="0"/>
    </Pos>
    <Normal>
     <V type="double" value="0"/>
     <V type="double" value="0"/>
     <V type="double" value="1"/>
    </Normal>
   </Vertex2>
   <Vertex2 ref_type="Vertex" ref_id="454">
    <Pos>
     <V type="double" value="5.3593522917702332009"/>
     <V type="double" value="4.0106270400239605323"/>
     <V type="double" value="0"/>
    </Pos>
    <Normal>
     <V type="double" value="0"/>
     <V type="double" value="0"/>
     <V type="double" value="1"/>
    </Normal>
   </Vertex2>
   <Vertex2 ref_type="Vertex" ref_id="455">
    <Pos>
     <V type="double" value="7.2231070161638415428"/>
     <V type="double" value="4.9585716771250520907"/>
     <V type="double" value="0"/>
    </Pos>
    <Normal>
     <V type="double" value="0"/>
     <V type="double" value="0"/>
     <V type="double" value="1"/>
    </Normal>
   </Vertex2>
   <Vertex2 ref_type="Vertex" ref_id="456">
    <Pos>
     <V type="double" value="6.9861734051057000627"/>
     <V type="double" value="3.8125987786429220705"/>
     <V type="double" value="0"/>
    </Pos>
    <Normal>
     <V type="double" value="0"/>
     <V type="double" value="0"/>
     <V type="double" value="1"/>
    </Normal>
   </Vertex2>
   <Vertex2 ref_type="Vertex" ref_id="457">
    <Pos>
     <V type="double" value="6.269318635344698798"/>
     <V type="double" value="3.5187367915179392774"/>
     <V type="double" value="0"/>
    </Pos>
    <Normal>
     <V type="double" value="0"/>
     <V type="double" value="0"/>
     <V type="double" value="1"/>
    </Normal>
   </Vertex2>
   <Vertex2 ref_type="Vertex" ref_id="458">
    <Pos>
     <V type="double" value="40.707893189887400354"/>
     <V type="double" value="2.899090655412524864"/>
     <V type="double" value="0"/>
    </Pos>
    <Normal>
     <V type="double" value="0"/>
     <V type="double" value="0"/>
     <V type="double" value="1"/>
    </Normal>
   </Vertex2>
   <Vertex2 ref_type="Vertex" ref_id="459">
    <Pos>
     <V type="double" value="39.6762360734695676"/>
     <V type="double" value="2.0405767529541560812"/>
     <V type="double" value="0"/>
    </Pos>
    <Normal>
     <V type="double" value="0"/>
     <V type="double" value="0"/>
     <V type="double" value="1"/>
    </Normal>
   </Vertex2>
   <Vertex2 ref_type="Vertex" ref_id="460">
    <Pos>
     <V type="double" value="39.797444273560451222"/>
     <V type="double" value="1.1824764932003253293"/>
     <V type="double" value="0"/>
    </Pos>
    <Normal>
     <V type="double" value="0"/>
     <V type="double" value="0"/>
     <V type="double" value="1"/>
    </Normal>
   </Vertex2>
   <Vertex2 ref_type="Vertex" ref_id="461">
    <Pos>
     <V type="double" value="41.569219382514731365"/>
     <V type="double" value="-0.97383492426145701337"/>
     <V type="double" value="0"/>
    </Pos>
    <Normal>
     <V type="double" value="0"/>
     <V type="double" value="0"/>
     <V type="double" value="1"/>
    </Normal>
   </Vertex2>
   <Vertex2 ref_type="Vertex" ref_id="462">
    <Pos>
     <V type="double" value="40.796178543066510258"/>
     <V type="double" value="-0.41560727793345175751"/>
     <V type="double" value="0"/>
    </Pos>
    <Normal>
     <V type="double" value="0"/>
     <V type="double" value="0"/>
     <V type="double" value="1"/>
    </Normal>
   </Vertex2>
   <Vertex2 ref_type="Vertex" ref_id="463">
    <Pos>
     <V type="double" value="40.838184758964978016"/>
     <V type="double" value="0.6366641436046488467"/>
     <V type="double" value="0"/>
    </Pos>
    <Normal>
     <V type="double" value="0"/>
     <V type="double" value="0"/>
     <V type="double" value="1"/>
    </Normal>
   </Vertex2>
   <Vertex2 ref_type="Vertex" ref_id="464">
    <Pos>
     <V type="double" value="39.833578273676138792"/>
     <V type="double" value="5.0477057177140221"/>
     <V type="double" value="0"/>
    </Pos>
    <Normal>
     <V type="double" value="0"/>
     <V type="double" value="0"/>
     <V type="double" value="1"/>
    </Normal>
   </Vertex2>
   <Vertex2 ref_type="Vertex" ref_id="465">
    <Pos>
     <V type="double" value="40.740676175906720857"/>
     <V type="double" value="5.6439621080900366223"/>
     <V type="double" value="0"/>
    </Pos>
    <Normal>
     <V type="double" value="0"/>
     <V type="double" value="0"/>
     <V type="double" value="1"/>
    </Normal>
   </Vertex2>
   <Vertex2 ref_type="Vertex" ref_id="466">
    <Pos>
     <V type="double" value="39.924444151472265219"/>
     <V type="double" value="4.106387950708622725"/>
     <V type="double" value="0"/>
    </Pos>
    <Normal>
     <V type="double" value="0"/>
     <V type="double" value="0"/>
     <V type="double" value="1"/>
    </Normal>
   </Vertex2>
   <Vertex2 ref_type="Vertex" ref_id="467">
    <Pos>
     <V type="double" value="40.737698424949172704"/>
     <V type="double" value="3.5644956893637598228"/>
     <V type="double" value="0"/>
    </Pos>
    <Normal>
     <V type="double" value="0"/>
     <V type="double" value="0"/>
     <V type="double" value="1"/>
    </Normal>
   </Vertex2>
   <Vertex2 ref_type="Vertex" ref_id="468">
    <Pos>
     <V type="double" value="41.661078287509752727"/>
     <V type="double" value="4.8200074405532360444"/>
     <V type="double" value="0"/>
    </Pos>
    <Normal>
     <V type="double" value="0"/>
     <V type="double" value="0"/>
     <V type="double" value="1"/>
    </Normal>
   </Vertex2>
   <Vertex2 ref_type="Vertex" ref_id="469">
    <Pos>
     <V type="double" value="42.693256799768512622"/>
     <V type="double" value="-0.4993718779051522505"/>
     <V type="double" value="0"/>
    </Pos>
    <Normal>
     <V type="double" value="0"/>
     <V type="double" value="0"/>
     <V type="double" value="1"/>
    </Normal>
   </Vertex2>
   <Vertex2 ref_type="Vertex" ref_id="470">
    <Pos>
     <V type="double" value="35.287586774543278523"/>
     <V type="double" value="-0.47386081635304583282"/>
     <V type="double" value="0"/>
    </Pos>
    <Normal>
     <V type="double" value="0"/>
     <V type="double" value="0"/>
     <V type="double" value="1"/>
    </Normal>
   </Vertex2>
   <Vertex2 ref_type="Vertex" ref_id="471">
    <Pos>
     <V type="double" value="36.373066958459446596"/>
     <V type="double" value="-0.92647419047225021416"/>
     <V type="double" value="0"/>
    </Pos>
    <Normal>
     <V type="double" value="0"/>
     <V type="double" value="0"/>
     <V type="double" value="1"/>
    </Normal>
   </Vertex2>
   <Vertex2 ref_type="Vertex" ref_id="472">
    <Pos>
     <V type="double" value="37.106518315311376455"/>
     <V type="double" value="-0.43452981812236285419"/>
     <V type="double" value="0"/>
    </Pos>
    <Normal>
     <V type="double" value="0"/>
     <V type="double" value="0"/>
     <V type="double" value="1"/>
    </Normal>
   </Vertex2>
   <Vertex2 ref_type="Vertex" ref_id="473">
    <Pos>
     <V type="double" value="36.983828146600664866"/>
     <V type="double" value="0.6583457093675559868"/>
     <V type="double" value="0"/>
    </Pos>
    <Normal>
     <V type="double" value="0"/>
     <V type="double" value="0"/>
     <V type="double" value="1"/>
    </Normal>
   </Vertex2>
   <Vertex2 ref_type="Vertex" ref_id="474">
    <Pos>
     <V type="double" value="36.267476851235919355"/>
     <V type="double" value="1.1234849781098448229"/>
     <V type="double" value="0"/>
    </Pos>
    <Normal>
     <V type="double" value="0"/>
     <V type="double" value="0"/>
     <V type="double" value="1"/>
    </Normal>
   </Vertex2>
   <Vertex2 ref_type="Vertex" ref_id="475">
    <Pos>
     <V type="double" value="3.5258747251353232954"/>
     <V type="double" value="14.048825310353583617"/>
     <V type="double" value="0"/>
    </Pos>
    <Normal>
     <V type="double" value="0"/>
     <V type="double" value="0"/>
     <V type="double" value="1"/>
    </Normal>
   </Vertex2>
   <Vertex2 ref_type="Vertex" ref_id="476">
    <Pos>
     <V type="double" value="35.436368731838079782"/>
     <V type="double" value="0.73712701156562565608"/>
     <V type="double" value="0"/>
    </Pos>
    <Normal>
     <V type="double" value="0"/>
     <V type="double" value="0"/>
     <V type="double" value="1"/>
    </Normal>
   </Vertex2>
   <Vertex2 ref_type="Vertex" ref_id="477">
    <Pos>
     <V type="double" value="50.437284032258475008"/>
     <V type="double" value="0.88288834850165209822"/>
     <V type="double" value="0"/>
    </Pos>
    <Normal>
     <V type="double" value="0"/>
     <V type="double" value="0"/>
     <V type="double" value="1"/>
    </Normal>
   </Vertex2>
   <Vertex2 ref_type="Vertex" ref_id="478">
    <Pos>
     <V type="double" value="48.707252702465304139"/>
     <V type="double" value="0.7884374512104095345"/>
     <V type="double" value="0"/>
    </Pos>
    <Normal>
     <V type="double" value="0"/>
     <V type="double" value="0"/>
     <V type="double" value="1"/>
    </Normal>
   </Vertex2>
   <Vertex2 ref_type="Vertex" ref_id="479">
    <Pos>
     <V type="double" value="49.25293840301274173"/>
     <V type="double" value="0.39543457260151626542"/>
     <V type="double" value="0"/>
    </Pos>
    <Normal>
     <V type="double" value="0"/>
     <V type="double" value="0"/>
     <V type="double" value="1"/>
    </Normal>
   </Vertex2>
   <Vertex2 ref_type="Vertex" ref_id="480">
    <Pos>
     <V type="double" value="48.795739487983162519"/>
     <V type="double" value="1.8272517639386574029"/>
     <V type="double" value="0"/>
    </Pos>
    <Normal>
     <V type="double" value="0"/>
     <V type="double" value="0"/>
     <V type="double" value="1"/>
    </Normal>
   </Vertex2>
   <Vertex2 ref_type="Vertex" ref_id="481">
    <Pos>
     <V type="double" value="49.624219078822704887"/>
     <V type="double" value="2.2577885727489350742"/>
     <V type="double" value="0"/>
    </Pos>
    <Normal>
     <V type="double" value="0"/>
     <V type="double" value="0"/>
     <V type="double" value="1"/>
    </Normal>
   </Vertex2>
   <Vertex2 ref_type="Vertex" ref_id="482">
    <Pos>
     <V type="double" value="50.018082818339074436"/>
     <V type="double" value="2.1894339153242077245"/>
     <V type="double" value="0"/>
    </Pos>
    <Normal>
     <V type="double" value="0"/>
     <V type="double" value="0"/>
     <V type="double" value="1"/>
    </Normal>
   </Vertex2>
   <Vertex2 ref_type="Vertex" ref_id="483">
    <Pos>
     <V type="double" value="28.368304868419308207"/>
     <V type="double" value="-0.54620441546809017641"/>
     <V type="double" value="0"/>
    </Pos>
    <Normal>
     <V type="double" value="0"/>
     <V type="double" value="0"/>
     <V type="double" value="1"/>
    </Normal>
   </Vertex2>
   <Vertex2 ref_type="Vertex" ref_id="484">
    <Pos>
     <V type="double" value="29.444863727161930456"/>
     <V type="double" value="-1.1312678559430746628"/>
     <V type="double" value="0"/>
    </Pos>
    <Normal>
     <V type="double" value="0"/>
     <V type="double" value="0"/>
     <V type="double" value="1"/>
    </Normal>
   </Vertex2>
   <Vertex2 ref_type="Vertex" ref_id="485">
    <Pos>
     <V type="double" value="30.234973854271572691"/>
     <V type="double" value="-0.50470371459436969008"/>
     <V type="double" value="0"/>
    </Pos>
    <Normal>
     <V type="double" value="0"/>
     <V type="double" value="0"/>
     <V type="double" value="1"/>
    </Normal>
   </Vertex2>
   <Vertex2 ref_type="Vertex" ref_id="486">
    <Pos>
     <V type="double" value="25.183683600962819327"/>
     <V type="double" value="-0.66206059947998485704"/>
     <V type="double" value="0"/>
    </Pos>
    <Normal>
     <V type="double" value="0"/>
     <V type="double" value="0"/>
     <V type="double" value="1"/>
    </Normal>
   </Vertex2>
   <Vertex2 ref_type="Vertex" ref_id="487">
    <Pos>
     <V type="double" value="25.980762113963088211"/>
     <V type="double" value="-1.0601337925347591451"/>
     <V type="double" value="0"/>
    </Pos>
    <Normal>
     <V type="double" value="0"/>
     <V type="double" value="0"/>
     <V type="double" value="1"/>
    </Normal>
   </Vertex2>
   <Vertex2 ref_type="Vertex" ref_id="488">
    <Pos>
     <V type="double" value="26.638589149313183668"/>
     <V type="double" value="-0.57274319128829076497"/>
     <V type="double" value="0"/>
    </Pos>
    <Normal>
     <V type="double" value="0"/>
     <V type="double" value="0"/>
     <V type="double" value="1"/>
    </Normal>
   </Vertex2>
   <Vertex2 ref_type="Vertex" ref_id="489">
    <Pos>
     <V type="double" value="26.657137197022041875"/>
     <V type="double" value="0.4055527826162358962"/>
     <V type="double" value="0"/>
    </Pos>
    <Normal>
     <V type="double" value="0"/>
     <V type="double" value="0"/>
     <V type="double" value="1"/>
    </Normal>
   </Vertex2>
   <Vertex2 ref_type="Vertex" ref_id="490">
    <Pos>
     <V type="double" value="26.004260085191724272"/>
     <V type="double" value="0.94081558609884241573"/>
     <V type="double" value="0"/>
    </Pos>
    <Normal>
     <V type="double" value="0"/>
     <V type="double" value="0"/>
     <V type="double" value="1"/>
    </Normal>
   </Vertex2>
   <Vertex2 ref_type="Vertex" ref_id="491">
    <Pos>
     <V type="double" value="25.023525711478058042"/>
     <V type="double" value="0.7119144578178223659"/>
     <V type="double" value="0"/>
    </Pos>
    <Normal>
     <V type="double" value="0"/>
     <V type="double" value="0"/>
     <V type="double" value="1"/>
    </Normal>
   </Vertex2>
   <Vertex2 ref_type="Vertex" ref_id="492">
    <Pos>
     <V type="double" value="28.653467734954972457"/>
     <V type="double" value="3.577714715204471041"/>
     <V type="double" value="0"/>
    </Pos>
    <Normal>
     <V type="double" value="0"/>
     <V type="double" value="0"/>
     <V type="double" value="1"/>
    </Normal>
   </Vertex2>
   <Vertex2 ref_type="Vertex" ref_id="493">
    <Pos>
     <V type="double" value="27.656492528622543148"/>
     <V type="double" value="4.8076257033199256696"/>
     <V type="double" value="0"/>
    </Pos>
    <Normal>
     <V type="double" value="0"/>
     <V type="double" value="0"/>
     <V type="double" value="1"/>
    </Normal>
   </Vertex2>
   <Vertex2 ref_type="Vertex" ref_id="494">
    <Pos>
     <V type="double" value="27.703187793831894226"/>
     <V type="double" value="4.2508943216863652736"/>
     <V type="double" value="0"/>
    </Pos>
    <Normal>
     <V type="double" value="0"/>
     <V type="double" value="0"/>
     <V type="double" value="1"/>
    </Normal>
   </Vertex2>
   <Vertex2 ref_type="Vertex" ref_id="495">
    <Pos>
     <V type="double" value="27.106254121731289786"/>
     <V type="double" value="2.3624647663485101035"/>
     <V type="double" value="0"/>
    </Pos>
    <Normal>
     <V type="double" value="0"/>
     <V type="double" value="0"/>
     <V type="double" value="1"/>
    </Normal>
   </Vertex2>
   <Vertex2 ref_type="Vertex" ref_id="496">
    <Pos>
     <V type="double" value="26.271830268531541464"/>
     <V type="double" value="1.8872767025347179093"/>
     <V type="double" value="0"/>
    </Pos>
    <Normal>
     <V type="double" value="0"/>
     <V type="double" value="0"/>
     <V type="double" value="1"/>
    </Normal>
   </Vertex2>
   <Vertex2 ref_type="Vertex" ref_id="497">
    <Pos>
     <V type="double" value="25.317802872092652677"/>
     <V type="double" value="2.6472142264925762056"/>
     <V type="double" value="0"/>
    </Pos>
    <Normal>
     <V type="double" value="0"/>
     <V type="double" value="0"/>
     <V type="double" value="1"/>
    </Normal>
   </Vertex2>
   <Vertex2 ref_type="Vertex" ref_id="498">
    <Pos>
     <V type="double" value="26.649734946163036398"/>
     <V type="double" value="3.6126521574640086953"/>
     <V type="double" value="0"/>
    </Pos>
    <Normal>
     <V type="double" value="0"/>
     <V type="double" value="0"/>
     <V type="double" value="1"/>
    </Normal>
   </Vertex2>
   <Vertex2 ref_type="Vertex" ref_id="499">
    <Pos>
     <V type="double" value="25.442247049044798501"/>
     <V type="double" value="3.5311019262668263963"/>
     <V type="double" value="0"/>
    </Pos>
    <Normal>
     <V type="double" value="0"/>
     <V type="double" value="0"/>
     <V type="double" value="1"/>
    </Normal>
   </Vertex2>
   <Vertex2 ref_type="Vertex" ref_id="500">
    <Pos>
     <V type="double" value="25.982097164502345521"/>
     <V type="double" value="3.8478905914617840267"/>
     <V type="double" value="0"/>
    </Pos>
    <Normal>
     <V type="double" value="0"/>
     <V type="double" value="0"/>
     <V type="double" value="1"/>
    </Normal>
   </Vertex2>
   <Vertex2 ref_type="Vertex" ref_id="501">
    <Pos>
     <V type="double" value="21.367444495273197447"/>
     <V type="double" value="6.4149631802840483275"/>
     <V type="double" value="0"/>
    </Pos>
    <Normal>
     <V type="double" value="0"/>
     <V type="double" value="0"/>
     <V type="double" value="1"/>
    </Normal>
   </Vertex2>
   <Vertex2 ref_type="Vertex" ref_id="502">
    <Pos>
     <V type="double" value="19.717010592524129464"/>
     <V type="double" value="6.6154597336645748484"/>
     <V type="double" value="0"/>
    </Pos>
    <Normal>
     <V type="double" value="0"/>
     <V type="double" value="0"/>
     <V type="double" value="1"/>
    </Normal>
   </Vertex2>
   <Vertex2 ref_type="Vertex" ref_id="503">
    <Pos>
     <V type="double" value="19.898202310402886894"/>
     <V type="double" value="8.3815285570871669307"/>
     <V type="double" value="0"/>
    </Pos>
    <Normal>
     <V type="double" value="0"/>
     <V type="double" value="0"/>
     <V type="double" value="1"/>
    </Normal>
   </Vertex2>
   <Vertex2 ref_type="Vertex" ref_id="504">
    <Pos>
     <V type="double" value="20.897512127800219162"/>
     <V type="double" value="6.9389029780335125253"/>
     <V type="double" value="0"/>
    </Pos>
    <Normal>
     <V type="double" value="0"/>
     <V type="double" value="0"/>
     <V type="double" value="1"/>
    </Normal>
   </Vertex2>
   <Vertex2 ref_type="Vertex" ref_id="505">
    <Pos>
     <V type="double" value="20.935395059768836745"/>
     <V type="double" value="8.1804868868291649164"/>
     <V type="double" value="0"/>
    </Pos>
    <Normal>
     <V type="double" value="0"/>
     <V type="double" value="0"/>
     <V type="double" value="1"/>
    </Normal>
   </Vertex2>
   <Vertex2 ref_type="Vertex" ref_id="506">
    <Pos>
     <V type="double" value="4.1290639453411230875"/>
     <V type="double" value="14.524598508062162239"/>
     <V type="double" value="0"/>
    </Pos>
    <Normal>
     <V type="double" value="0"/>
     <V type="double" value="0"/>
     <V type="double" value="0"/>
    </Normal>
   </Vertex2>
   <Vertex2 ref_type="Vertex" ref_id="507">
    <Pos>
     <V type="double" value="21.27248134473824237"/>
     <V type="double" value="8.3549822405460432151"/>
     <V type="double" value="0"/>
    </Pos>
    <Normal>
     <V type="double" value="0"/>
     <V type="double" value="0"/>
     <V type="double" value="1"/>
    </Normal>
   </Vertex2>
   <Vertex2 ref_type="Vertex" ref_id="508">
    <Pos>
     <V type="double" value="21.480897651690597172"/>
     <V type="double" value="9.6031764178017784417"/>
     <V type="double" value="0"/>
    </Pos>
    <Normal>
     <V type="double" value="0"/>
     <V type="double" value="0"/>
     <V type="double" value="1"/>
    </Normal>
   </Vertex2>
   <Vertex2 ref_type="Vertex" ref_id="509">
    <Pos>
     <V type="double" value="22.447006968594951815"/>
     <V type="double" value="9.9192649287461005514"/>
     <V type="double" value="0"/>
    </Pos>
    <Normal>
     <V type="double" value="0"/>
     <V type="double" value="0"/>
     <V type="double" value="1"/>
    </Normal>
   </Vertex2>
   <Vertex2 ref_type="Vertex" ref_id="510">
    <Pos>
     <V type="double" value="19.992588533785816907"/>
     <V type="double" value="12.502216389031790555"/>
     <V type="double" value="0"/>
    </Pos>
    <Normal>
     <V type="double" value="0"/>
     <V type="double" value="0"/>
     <V type="double" value="1"/>
    </Normal>
   </Vertex2>
   <Vertex2 ref_type="Vertex" ref_id="511">
    <Pos>
     <V type="double" value="20.587890982357659908"/>
     <V type="double" value="12.744097842567402523"/>
     <V type="double" value="0"/>
    </Pos>
    <Normal>
     <V type="double" value="0"/>
     <V type="double" value="0"/>
     <V type="double" value="1"/>
    </Normal>
   </Vertex2>
   <Vertex2 ref_type="Vertex" ref_id="512">
    <Pos>
     <V type="double" value="21.855933919270629673"/>
     <V type="double" value="11.586014430074438764"/>
     <V type="double" value="0"/>
    </Pos>
    <Normal>
     <V type="double" value="0"/>
     <V type="double" value="0"/>
     <V type="double" value="1"/>
    </Normal>
   </Vertex2>
   <Vertex2 ref_type="Vertex" ref_id="513">
    <Pos>
     <V type="double" value="21.680701256612795902"/>
     <V type="double" value="12.28030763260427527"/>
     <V type="double" value="0"/>
    </Pos>
    <Normal>
     <V type="double" value="0"/>
     <V type="double" value="0"/>
     <V type="double" value="1"/>
    </Normal>
   </Vertex2>
   <Vertex2 ref_type="Vertex" ref_id="514">
    <Pos>
     <V type="double" value="24.085321487477479252"/>
     <V type="double" value="10.951746064161431704"/>
     <V type="double" value="0"/>
    </Pos>
    <Normal>
     <V type="double" value="0"/>
     <V type="double" value="0"/>
     <V type="double" value="1"/>
    </Normal>
   </Vertex2>
   <Vertex2 ref_type="Vertex" ref_id="515">
    <Pos>
     <V type="double" value="25.260691116484029095"/>
     <V type="double" value="11.480540866799813671"/>
     <V type="double" value="0"/>
    </Pos>
    <Normal>
     <V type="double" value="0"/>
     <V type="double" value="0"/>
     <V type="double" value="1"/>
    </Normal>
   </Vertex2>
   <Vertex2 ref_type="Vertex" ref_id="516">
    <Pos>
     <V type="double" value="25.966204501198046017"/>
     <V type="double" value="9.9925084651895534904"/>
     <V type="double" value="0"/>
    </Pos>
    <Normal>
     <V type="double" value="0"/>
     <V type="double" value="0"/>
     <V type="double" value="1"/>
    </Normal>
   </Vertex2>
   <Vertex2 ref_type="Vertex" ref_id="517">
    <Pos>
     <V type="double" value="26.056914192932651986"/>
     <V type="double" value="10.804389234171525302"/>
     <V type="double" value="0"/>
    </Pos>
    <Normal>
     <V type="double" value="0"/>
     <V type="double" value="0"/>
     <V type="double" value="1"/>
    </Normal>
   </Vertex2>
   <Vertex2 ref_type="Vertex" ref_id="518">
    <Pos>
     <V type="double" value="20.87199741115035323"/>
     <V type="double" value="1.8950454545009804974"/>
     <V type="double" value="0"/>
    </Pos>
    <Normal>
     <V type="double" value="0"/>
     <V type="double" value="0"/>
     <V type="double" value="1"/>
    </Normal>
   </Vertex2>
   <Vertex2 ref_type="Vertex" ref_id="519">
    <Pos>
     <V type="double" value="21.631866774200048553"/>
     <V type="double" value="2.4921293127276578083"/>
     <V type="double" value="0"/>
    </Pos>
    <Normal>
     <V type="double" value="0"/>
     <V type="double" value="0"/>
     <V type="double" value="1"/>
    </Normal>
   </Vertex2>
   <Vertex2 ref_type="Vertex" ref_id="520">
    <Pos>
     <V type="double" value="14.121196302854896132"/>
     <V type="double" value="5.0488956752997733446"/>
     <V type="double" value="0"/>
    </Pos>
    <Normal>
     <V type="double" value="0"/>
     <V type="double" value="0"/>
     <V type="double" value="1"/>
    </Normal>
   </Vertex2>
   <Vertex2 ref_type="Vertex" ref_id="521">
    <Pos>
     <V type="double" value="14.640195660587091098"/>
     <V type="double" value="5.406355644575057795"/>
     <V type="double" value="0"/>
    </Pos>
    <Normal>
     <V type="double" value="0"/>
     <V type="double" value="0"/>
     <V type="double" value="1"/>
    </Normal>
   </Vertex2>
   <Vertex2 ref_type="Vertex" ref_id="522">
    <Pos>
     <V type="double" value="18.122137305607882496"/>
     <V type="double" value="6.2229162933013775216"/>
     <V type="double" value="0"/>
    </Pos>
    <Normal>
     <V type="double" value="0"/>
     <V type="double" value="0"/>
     <V type="double" value="1"/>
    </Normal>
   </Vertex2>
   <Vertex2 ref_type="Vertex" ref_id="523">
    <Pos>
     <V type="double" value="17.300976789963435465"/>
     <V type="double" value="6.9760643292765376344"/>
     <V type="double" value="0"/>
    </Pos>
    <Normal>
     <V type="double" value="0"/>
     <V type="double" value="0"/>
     <V type="double" value="1"/>
    </Normal>
   </Vertex2>
   <Vertex2 ref_type="Vertex" ref_id="524">
    <Pos>
     <V type="double" value="19.145840057601773765"/>
     <V type="double" value="7.8129717881741980179"/>
     <V type="double" value="0"/>
    </Pos>
    <Normal>
     <V type="double" value="0"/>
     <V type="double" value="0"/>
     <V type="double" value="1"/>
    </Normal>
   </Vertex2>
   <Vertex2 ref_type="Vertex" ref_id="525">
    <Pos>
     <V type="double" value="2.70706807422936091"/>
     <V type="double" value="11.568320631128097276"/>
     <V type="double" value="0"/>
    </Pos>
    <Normal>
     <V type="double" value="0"/>
     <V type="double" value="0"/>
     <V type="double" value="1"/>
    </Normal>
   </Vertex2>
   <Vertex2 ref_type="Vertex" ref_id="526">
    <Pos>
     <V type="double" value="46.579214749655292849"/>
     <V type="double" value="5.0141834302256054201"/>
     <V type="double" value="0"/>
    </Pos>
    <Normal>
     <V type="double" value="0"/>
     <V type="double" value="0"/>
     <V type="double" value="1"/>
    </Normal>
   </Vertex2>
   <Vertex2 ref_type="Vertex" ref_id="527">
    <Pos>
     <V type="double" value="0.86602540349687717747"/>
     <V type="double" value="14.693195391176370634"/>
     <V type="double" value="0"/>
    </Pos>
    <Normal>
     <V type="double" value="0"/>
     <V type="double" value="0"/>
     <V type="double" value="1"/>
    </Normal>
   </Vertex2>
   <Vertex2 ref_type="Vertex" ref_id="528">
    <Pos>
     <V type="double" value="2.5980762133632220312"/>
     <V type="double" value="14.413434198634659467"/>
     <V type="double" value="0"/>
    </Pos>
    <Normal>
     <V type="double" value="0"/>
     <V type="double" value="0"/>
     <V type="double" value="1"/>
    </Normal>
   </Vertex2>
   <Vertex2 ref_type="Vertex" ref_id="529">
    <Pos>
     <V type="double" value="1.870449733914957724"/>
     <V type="double" value="13.914547410627697843"/>
     <V type="double" value="0"/>
    </Pos>
    <Normal>
     <V type="double" value="0"/>
     <V type="double" value="0"/>
     <V type="double" value="1"/>
    </Normal>
   </Vertex2>
   <Vertex2 ref_type="Vertex" ref_id="530">
    <Pos>
     <V type="double" value="41.447487474766305127"/>
     <V type="double" value="4.0077026312594350443"/>
     <V type="double" value="0"/>
    </Pos>
    <Normal>
     <V type="double" value="0"/>
     <V type="double" value="0"/>
     <V type="double" value="1"/>
    </Normal>
   </Vertex2>
   <Vertex2 ref_type="Vertex" ref_id="531">
    <Pos>
     <V type="double" value="39.752287988853716172"/>
     <V type="double" value="7.167592909693354386"/>
     <V type="double" value="0"/>
    </Pos>
    <Normal>
     <V type="double" value="0"/>
     <V type="double" value="0"/>
     <V type="double" value="1"/>
    </Normal>
   </Vertex2>
   <Vertex2 ref_type="Vertex" ref_id="532">
    <Pos>
     <V type="double" value="39.774847797621255552"/>
     <V type="double" value="8.0870959995065945236"/>
     <V type="double" value="0"/>
    </Pos>
    <Normal>
     <V type="double" value="0"/>
     <V type="double" value="0"/>
     <V type="double" value="1"/>
    </Normal>
   </Vertex2>
   <Vertex2 ref_type="Vertex" ref_id="533">
    <Pos>
     <V type="double" value="39.064466203752253648"/>
     <V type="double" value="8.6210898661533938991"/>
     <V type="double" value="0"/>
    </Pos>
    <Normal>
     <V type="double" value="0"/>
     <V type="double" value="0"/>
     <V type="double" value="1"/>
    </Normal>
   </Vertex2>
   <Vertex2 ref_type="Vertex" ref_id="534">
    <Pos>
     <V type="double" value="44.167295591818145795"/>
     <V type="double" value="14.488281872427275943"/>
     <V type="double" value="0"/>
    </Pos>
    <Normal>
     <V type="double" value="0"/>
     <V type="double" value="0"/>
     <V type="double" value="1"/>
    </Normal>
   </Vertex2>
   <Vertex2 ref_type="Vertex" ref_id="535">
    <Pos>
     <V type="double" value="47.55635820568733152"/>
     <V type="double" value="-0.46399011253522970399"/>
     <V type="double" value="0"/>
    </Pos>
    <Normal>
     <V type="double" value="0"/>
     <V type="double" value="0"/>
     <V type="double" value="1"/>
    </Normal>
   </Vertex2>
   <Vertex2 ref_type="Vertex" ref_id="536">
    <Pos>
     <V type="double" value="47.539909010457002125"/>
     <V type="double" value="0.3061947847538043499"/>
     <V type="double" value="0"/>
    </Pos>
    <Normal>
     <V type="double" value="0"/>
     <V type="double" value="0"/>
     <V type="double" value="1"/>
    </Normal>
   </Vertex2>
   <Vertex2 ref_type="Vertex" ref_id="537">
    <Pos>
     <V type="double" value="48.497422611302809514"/>
     <V type="double" value="-1.1360403878426630353"/>
     <V type="double" value="0"/>
    </Pos>
    <Normal>
     <V type="double" value="0"/>
     <V type="double" value="0"/>
     <V type="double" value="1"/>
    </Normal>
   </Vertex2>
   <Vertex2 ref_type="Vertex" ref_id="538">
    <Pos>
     <V type="double" value="49.403057124612821838"/>
     <V type="double" value="-0.57730658336945506193"/>
     <V type="double" value="0"/>
    </Pos>
    <Normal>
     <V type="double" value="0"/>
     <V type="double" value="0"/>
     <V type="double" value="1"/>
    </Normal>
   </Vertex2>
   <Vertex2 ref_type="Vertex" ref_id="539">
    <Pos>
     <V type="double" value="50.910525081150410642"/>
     <V type="double" value="2.7441331263026631504"/>
     <V type="double" value="0"/>
    </Pos>
    <Normal>
     <V type="double" value="0"/>
     <V type="double" value="0"/>
     <V type="double" value="1"/>
    </Normal>
   </Vertex2>
   <Vertex2 ref_type="Vertex" ref_id="540">
    <Pos>
     <V type="double" value="51.038108761958127957"/>
     <V type="double" value="0.57949415064510012563"/>
     <V type="double" value="0"/>
    </Pos>
    <Normal>
     <V type="double" value="0"/>
     <V type="double" value="0"/>
     <V type="double" value="1"/>
    </Normal>
   </Vertex2>
   <Vertex2 ref_type="Vertex" ref_id="541">
    <Pos>
     <V type="double" value="19.180218860213450682"/>
     <V type="double" value="7.0808405672085985572"/>
     <V type="double" value="0"/>
    </Pos>
    <Normal>
     <V type="double" value="0"/>
     <V type="double" value="0"/>
     <V type="double" value="1"/>
    </Normal>
   </Vertex2>
   <Vertex2 ref_type="Vertex" ref_id="542">
    <Pos>
     <V type="double" value="14.824055536984822368"/>
     <V type="double" value="-0.43752568735096836194"/>
     <V type="double" value="0"/>
    </Pos>
    <Normal>
     <V type="double" value="0"/>
     <V type="double" value="0"/>
     <V type="double" value="1"/>
    </Normal>
   </Vertex2>
   <Vertex2 ref_type="Vertex" ref_id="543">
    <Pos>
     <V type="double" value="14.981042825806051511"/>
     <V type="double" value="0.61045779065584060419"/>
     <V type="double" value="0"/>
    </Pos>
    <Normal>
     <V type="double" value="0"/>
     <V type="double" value="0"/>
     <V type="double" value="1"/>
    </Normal>
   </Vertex2>
   <Vertex2 ref_type="Vertex" ref_id="544">
    <Pos>
     <V type="double" value="17.401368705252814095"/>
     <V type="double" value="1.8090416545705587659"/>
     <V type="double" value="0"/>
    </Pos>
    <Normal>
     <V type="double" value="0"/>
     <V type="double" value="0"/>
     <V type="double" value="1"/>
    </Normal>
   </Vertex2>
   <Vertex2 ref_type="Vertex" ref_id="545">
    <Pos>
     <V type="double" value="-0.19748214605849223613"/>
     <V type="double" value="2.1653146093733202093"/>
     <V type="double" value="0"/>
    </Pos>
    <Normal>
     <V type="double" value="0"/>
     <V type="double" value="0"/>
     <V type="double" value="1"/>
    </Normal>
   </Vertex2>
   <Vertex2 ref_type="Vertex" ref_id="546">
    <Pos>
     <V type="double" value="0.7671713147458845139"/>
     <V type="double" value="2.8712650802630448332"/>
     <V type="double" value="0"/>
    </Pos>
    <Normal>
     <V type="double" value="0"/>
     <V type="double" value="0"/>
     <V type="double" value="1"/>
    </Normal>
   </Vertex2>
   <Vertex2 ref_type="Vertex" ref_id="547">
    <Pos>
     <V type="double" value="1.6355110804522723367"/>
     <V type="double" value="2.0488042842715046277"/>
     <V type="double" value="0"/>
    </Pos>
    <Normal>
     <V type="double" value="0"/>
     <V type="double" value="0"/>
     <V type="double" value="1"/>
    </Normal>
   </Vertex2>
   <Vertex2 ref_type="Vertex" ref_id="548">
    <Pos>
     <V type="double" value="1.6096850645340006203"/>
     <V type="double" value="1.0681998004687591752"/>
     <V type="double" value="0"/>
    </Pos>
    <Normal>
     <V type="double" value="0"/>
     <V type="double" value="0"/>
     <V type="double" value="1"/>
    </Normal>
   </Vertex2>
   <Vertex2 ref_type="Vertex" ref_id="549">
    <Pos>
     <V type="double" value="0.032968403367654830483"/>
     <V type="double" value="0.96074135691223028211"/>
     <V type="double" value="0"/>
    </Pos>
    <Normal>
     <V type="double" value="0"/>
     <V type="double" value="0"/>
     <V type="double" value="1"/>
    </Normal>
   </Vertex2>
   <Vertex2 ref_type="Vertex" ref_id="550">
    <Pos>
     <V type="double" value="0.79865764862237442756"/>
     <V type="double" value="0.62277264954478939174"/>
     <V type="double" value="0"/>
    </Pos>
    <Normal>
     <V type="double" value="0"/>
     <V type="double" value="0"/>
     <V type="double" value="1"/>
    </Normal>
   </Vertex2>
   <Vertex2 ref_type="Vertex" ref_id="551">
    <Pos>
     <V type="double" value="0.98935861048011530805"/>
     <V type="double" value="8.5793560344837693776"/>
     <V type="double" value="0"/>
    </Pos>
    <Normal>
     <V type="double" value="0"/>
     <V type="double" value="0"/>
     <V type="double" value="1"/>
    </Normal>
   </Vertex2>
   <Vertex2 ref_type="Vertex" ref_id="552">
    <Pos>
     <V type="double" value="1.2281405688905073781"/>
     <V type="double" value="9.4596325337605371431"/>
     <V type="double" value="0"/>
    </Pos>
    <Normal>
     <V type="double" value="0"/>
     <V type="double" value="0"/>
     <V type="double" value="1"/>
    </Normal>
   </Vertex2>
   <Vertex2 ref_type="Vertex" ref_id="553">
    <Pos>
     <V type="double" value="51.827365201981763221"/>
     <V type="double" value="1.07745675155305487"/>
     <V type="double" value="0"/>
    </Pos>
    <Normal>
     <V type="double" value="0"/>
     <V type="double" value="0"/>
     <V type="double" value="1"/>
    </Normal>
   </Vertex2>
   <Vertex2 ref_type="Vertex" ref_id="554">
    <Pos>
     <V type="double" value="51.902744661763200895"/>
     <V type="double" value="1.9660636010868779433"/>
     <V type="double" value="0"/>
    </Pos>
    <Normal>
     <V type="double" value="0"/>
     <V type="double" value="0"/>
     <V type="double" value="1"/>
    </Normal>
   </Vertex2>
   <Vertex2 ref_type="Vertex" ref_id="555">
    <Pos>
     <V type="double" value="27.712812921276540834"/>
     <V type="double" value="-1.0728964978311215095"/>
     <V type="double" value="0"/>
    </Pos>
    <Normal>
     <V type="double" value="0"/>
     <V type="double" value="0"/>
     <V type="double" value="1"/>
    </Normal>
   </Vertex2>
   <Vertex2 ref_type="Vertex" ref_id="556">
    <Pos>
     <V type="double" value="24.198436704261592212"/>
     <V type="double" value="4.0265274087867091168"/>
     <V type="double" value="0"/>
    </Pos>
    <Normal>
     <V type="double" value="0"/>
     <V type="double" value="0"/>
     <V type="double" value="1"/>
    </Normal>
   </Vertex2>
   <Vertex2 ref_type="Vertex" ref_id="557">
    <Pos>
     <V type="double" value="23.548382052155616861"/>
     <V type="double" value="0.58747127267769760905"/>
     <V type="double" value="0"/>
    </Pos>
    <Normal>
     <V type="double" value="0"/>
     <V type="double" value="0"/>
     <V type="double" value="1"/>
    </Normal>
   </Vertex2>
   <Vertex2 ref_type="Vertex" ref_id="558">
    <Pos>
     <V type="double" value="22.71741296808929178"/>
     <V type="double" value="0.86176018710862811734"/>
     <V type="double" value="0"/>
    </Pos>
    <Normal>
     <V type="double" value="0"/>
     <V type="double" value="0"/>
     <V type="double" value="1"/>
    </Normal>
   </Vertex2>
   <Vertex2 ref_type="Vertex" ref_id="559">
    <Pos>
     <V type="double" value="1.8297043256056160221"/>
     <V type="double" value="9.9776686133842265036"/>
     <V type="double" value="0"/>
    </Pos>
    <Normal>
     <V type="double" value="0"/>
     <V type="double" value="0"/>
     <V type="double" value="1"/>
    </Normal>
   </Vertex2>
   <Vertex2 ref_type="Vertex" ref_id="560">
    <Pos>
     <V type="double" value="2.437625370460057006"/>
     <V type="double" value="9.7354685102418034859"/>
     <V type="double" value="0"/>
    </Pos>
    <Normal>
     <V type="double" value="0"/>
     <V type="double" value="0"/>
     <V type="double" value="1"/>
    </Normal>
   </Vertex2>
   <Vertex2 ref_type="Vertex" ref_id="561">
    <Pos>
     <V type="double" value="0.88378620805932195381"/>
     <V type="double" value="5.6994418088162754898"/>
     <V type="double" value="0"/>
    </Pos>
    <Normal>
     <V type="double" value="0"/>
     <V type="double" value="0"/>
     <V type="double" value="1"/>
    </Normal>
   </Vertex2>
   <Vertex2 ref_type="Vertex" ref_id="562">
    <Pos>
     <V type="double" value="0.85151556121265792321"/>
     <V type="double" value="6.5714904957443405209"/>
     <V type="double" value="0"/>
    </Pos>
    <Normal>
     <V type="double" value="0"/>
     <V type="double" value="0"/>
     <V type="double" value="1"/>
    </Normal>
   </Vertex2>
   <Vertex2 ref_type="Vertex" ref_id="563">
    <Pos>
     <V type="double" value="1.8126826273005247625"/>
     <V type="double" value="5.0031323889915499947"/>
     <V type="double" value="0"/>
    </Pos>
    <Normal>
     <V type="double" value="0"/>
     <V type="double" value="0"/>
     <V type="double" value="1"/>
    </Normal>
   </Vertex2>
   <Vertex2 ref_type="Vertex" ref_id="564">
    <Pos>
     <V type="double" value="12.124355653210226791"/>
     <V type="double" value="-0.82718757880258386717"/>
     <V type="double" value="0"/>
    </Pos>
    <Normal>
     <V type="double" value="0"/>
     <V type="double" value="0"/>
     <V type="double" value="1"/>
    </Normal>
   </Vertex2>
   <Vertex2 ref_type="Vertex" ref_id="565">
    <Pos>
     <V type="double" value="24.318591207638064589"/>
     <V type="double" value="1.0295374973618258707"/>
     <V type="double" value="0"/>
    </Pos>
    <Normal>
     <V type="double" value="0"/>
     <V type="double" value="0"/>
     <V type="double" value="1"/>
    </Normal>
   </Vertex2>
   <Vertex2 ref_type="Vertex" ref_id="566">
    <Pos>
     <V type="double" value="24.317364134381652008"/>
     <V type="double" value="1.9724855691084055564"/>
     <V type="double" value="0"/>
    </Pos>
    <Normal>
     <V type="double" value="0"/>
     <V type="double" value="0"/>
     <V type="double" value="1"/>
    </Normal>
   </Vertex2>
   <Vertex2 ref_type="Vertex" ref_id="567">
    <Pos>
     <V type="double" value="20.811610737119909942"/>
     <V type="double" value="0.85388366752430766571"/>
     <V type="double" value="0"/>
    </Pos>
    <Normal>
     <V type="double" value="0"/>
     <V type="double" value="0"/>
     <V type="double" value="1"/>
    </Normal>
   </Vertex2>
   <Vertex2 ref_type="Vertex" ref_id="568">
    <Pos>
     <V type="double" value="19.687295804204854477"/>
     <V type="double" value="0.4484390737439800656"/>
     <V type="double" value="0"/>
    </Pos>
    <Normal>
     <V type="double" value="0"/>
     <V type="double" value="0"/>
     <V type="double" value="1"/>
    </Normal>
   </Vertex2>
   <Vertex2 ref_type="Vertex" ref_id="569">
    <Pos>
     <V type="double" value="19.104720677845296706"/>
     <V type="double" value="0.83530677040866618821"/>
     <V type="double" value="0"/>
    </Pos>
    <Normal>
     <V type="double" value="0"/>
     <V type="double" value="0"/>
     <V type="double" value="1"/>
    </Normal>
   </Vertex2>
   <Vertex2 ref_type="Vertex" ref_id="570">
    <Pos>
     <V type="double" value="22.516660499388986949"/>
     <V type="double" value="-1.1426134975946000694"/>
     <V type="double" value="0"/>
    </Pos>
    <Normal>
     <V type="double" value="0"/>
     <V type="double" value="0"/>
     <V type="double" value="1"/>
    </Normal>
   </Vertex2>
   <Vertex2 ref_type="Vertex" ref_id="571">
    <Pos>
     <V type="double" value="13.932073743281200962"/>
     <V type="double" value="12.949656985174845758"/>
     <V type="double" value="0"/>
    </Pos>
    <Normal>
     <V type="double" value="0"/>
     <V type="double" value="0"/>
     <V type="double" value="1"/>
    </Normal>
   </Vertex2>
   <Vertex2 ref_type="Vertex" ref_id="572">
    <Pos>
     <V type="double" value="14.48031085605060575"/>
     <V type="double" value="12.720699234292132118"/>
     <V type="double" value="0"/>
    </Pos>
    <Normal>
     <V type="double" value="0"/>
     <V type="double" value="0"/>
     <V type="double" value="1"/>
    </Normal>
   </Vertex2>
   <Vertex2 ref_type="Vertex" ref_id="573">
    <Pos>
     <V type="double" value="13.819883251160613113"/>
     <V type="double" value="13.958038314365083465"/>
     <V type="double" value="0"/>
    </Pos>
    <Normal>
     <V type="double" value="0"/>
     <V type="double" value="0"/>
     <V type="double" value="1"/>
    </Normal>
   </Vertex2>
   <Vertex2 ref_type="Vertex" ref_id="574">
    <Pos>
     <V type="double" value="15.421319525070414258"/>
     <V type="double" value="13.109103064609463729"/>
     <V type="double" value="0"/>
    </Pos>
    <Normal>
     <V type="double" value="0"/>
     <V type="double" value="0"/>
     <V type="double" value="1"/>
    </Normal>
   </Vertex2>
   <Vertex2 ref_type="Vertex" ref_id="575">
    <Pos>
     <V type="double" value="14.722431866789957411"/>
     <V type="double" value="14.630260084692146449"/>
     <V type="double" value="0"/>
    </Pos>
    <Normal>
     <V type="double" value="0"/>
     <V type="double" value="0"/>
     <V type="double" value="1"/>
    </Normal>
   </Vertex2>
   <Vertex2 ref_type="Vertex" ref_id="576">
    <Pos>
     <V type="double" value="15.622042589691231385"/>
     <V type="double" value="14.106640643621783937"/>
     <V type="double" value="0"/>
    </Pos>
    <Normal>
     <V type="double" value="0"/>
     <V type="double" value="0"/>
     <V type="double" value="1"/>
    </Normal>
   </Vertex2>
   <Vertex2 ref_type="Vertex" ref_id="577">
    <Pos>
     <V type="double" value="13.171896149226617112"/>
     <V type="double" value="9.4620922625695307318"/>
     <V type="double" value="0"/>
    </Pos>
    <Normal>
     <V type="double" value="0"/>
     <V type="double" value="0"/>
     <V type="double" value="1"/>
    </Normal>
   </Vertex2>
   <Vertex2 ref_type="Vertex" ref_id="578">
    <Pos>
     <V type="double" value="47.698889658780565526"/>
     <V type="double" value="2.4913010666605130972"/>
     <V type="double" value="0"/>
    </Pos>
    <Normal>
     <V type="double" value="0"/>
     <V type="double" value="0"/>
     <V type="double" value="1"/>
    </Normal>
   </Vertex2>
   <Vertex2 ref_type="Vertex" ref_id="579">
    <Pos>
     <V type="double" value="13.232927632474565272"/>
     <V type="double" value="-0.44552049099405222066"/>
     <V type="double" value="0"/>
    </Pos>
    <Normal>
     <V type="double" value="0"/>
     <V type="double" value="0"/>
     <V type="double" value="1"/>
    </Normal>
   </Vertex2>
   <Vertex2 ref_type="Vertex" ref_id="580">
    <Pos>
     <V type="double" value="13.856406460155030302"/>
     <V type="double" value="-0.81114418364160578712"/>
     <V type="double" value="0"/>
    </Pos>
    <Normal>
     <V type="double" value="0"/>
     <V type="double" value="0"/>
     <V type="double" value="1"/>
    </Normal>
   </Vertex2>
   <Vertex2 ref_type="Vertex" ref_id="581">
    <Pos>
     <V type="double" value="9.6418753196896851421"/>
     <V type="double" value="-0.56036351750035651165"/>
     <V type="double" value="0"/>
    </Pos>
    <Normal>
     <V type="double" value="0"/>
     <V type="double" value="0"/>
     <V type="double" value="1"/>
    </Normal>
   </Vertex2>
   <Vertex2 ref_type="Vertex" ref_id="582">
    <Pos>
     <V type="double" value="10.392304846861742718"/>
     <V type="double" value="-1.1732454903295650439"/>
     <V type="double" value="0"/>
    </Pos>
    <Normal>
     <V type="double" value="0"/>
     <V type="double" value="0"/>
     <V type="double" value="1"/>
    </Normal>
   </Vertex2>
   <Vertex2 ref_type="Vertex" ref_id="583">
    <Pos>
     <V type="double" value="11.590966374423109286"/>
     <V type="double" value="-0.47869825671970450687"/>
     <V type="double" value="0"/>
    </Pos>
    <Normal>
     <V type="double" value="0"/>
     <V type="double" value="0"/>
     <V type="double" value="1"/>
    </Normal>
   </Vertex2>
   <Vertex2 ref_type="Vertex" ref_id="584">
    <Pos>
     <V type="double" value="24.248711306152614497"/>
     <V type="double" value="-1.1693533059770540028"/>
     <V type="double" value="0"/>
    </Pos>
    <Normal>
     <V type="double" value="0"/>
     <V type="double" value="0"/>
     <V type="double" value="1"/>
    </Normal>
   </Vertex2>
   <Vertex2 ref_type="Vertex" ref_id="585">
    <Pos>
     <V type="double" value="23.515786481062402657"/>
     <V type="double" value="-0.54071480675713989861"/>
     <V type="double" value="0"/>
    </Pos>
    <Normal>
     <V type="double" value="0"/>
     <V type="double" value="0"/>
     <V type="double" value="1"/>
    </Normal>
   </Vertex2>
   <Vertex2 ref_type="Vertex" ref_id="586">
    <Pos>
     <V type="double" value="3.7163375907502129714"/>
     <V type="double" value="13.230054800045129682"/>
     <V type="double" value="0"/>
    </Pos>
    <Normal>
     <V type="double" value="0"/>
     <V type="double" value="0"/>
     <V type="double" value="0"/>
    </Normal>
   </Vertex2>
   <Vertex2 ref_type="Vertex" ref_id="587">
    <Pos>
     <V type="double" value="26.691236164055588631"/>
     <V type="double" value="9.2834158968988482741"/>
     <V type="double" value="0"/>
    </Pos>
    <Normal>
     <V type="double" value="0"/>
     <V type="double" value="0"/>
     <V type="double" value="1"/>
    </Normal>
   </Vertex2>
   <Vertex2 ref_type="Vertex" ref_id="588">
    <Pos>
     <V type="double" value="34.665095247191381134"/>
     <V type="double" value="11.002989777374240887"/>
     <V type="double" value="0"/>
    </Pos>
    <Normal>
     <V type="double" value="0"/>
     <V type="double" value="0"/>
     <V type="double" value="1"/>
    </Normal>
   </Vertex2>
   <Vertex2 ref_type="Vertex" ref_id="589">
    <Pos>
     <V type="double" value="33.636595505324287103"/>
     <V type="double" value="11.571472618634542684"/>
     <V type="double" value="0"/>
    </Pos>
    <Normal>
     <V type="double" value="0"/>
     <V type="double" value="0"/>
     <V type="double" value="1"/>
    </Normal>
   </Vertex2>
   <Vertex2 ref_type="Vertex" ref_id="590">
    <Pos>
     <V type="double" value="32.730834897835364927"/>
     <V type="double" value="10.2348260164273821"/>
     <V type="double" value="0"/>
    </Pos>
    <Normal>
     <V type="double" value="0"/>
     <V type="double" value="0"/>
     <V type="double" value="1"/>
    </Normal>
   </Vertex2>
   <Vertex2 ref_type="Vertex" ref_id="591">
    <Pos>
     <V type="double" value="32.781322728744150652"/>
     <V type="double" value="10.743879738354126019"/>
     <V type="double" value="0"/>
    </Pos>
    <Normal>
     <V type="double" value="0"/>
     <V type="double" value="0"/>
     <V type="double" value="1"/>
    </Normal>
   </Vertex2>
   <Vertex2 ref_type="Vertex" ref_id="592">
    <Pos>
     <V type="double" value="33.521023843114221563"/>
     <V type="double" value="12.443839474518590293"/>
     <V type="double" value="0"/>
    </Pos>
    <Normal>
     <V type="double" value="0"/>
     <V type="double" value="0"/>
     <V type="double" value="1"/>
    </Normal>
   </Vertex2>
   <Vertex2 ref_type="Vertex" ref_id="593">
    <Pos>
     <V type="double" value="11.306348078055453499"/>
     <V type="double" value="0.58564269125359624812"/>
     <V type="double" value="0"/>
    </Pos>
    <Normal>
     <V type="double" value="0"/>
     <V type="double" value="0"/>
     <V type="double" value="1"/>
    </Normal>
   </Vertex2>
   <Vertex2 ref_type="Vertex" ref_id="594">
    <Pos>
     <V type="double" value="10.233442698474918942"/>
     <V type="double" value="2.1610539574084270953"/>
     <V type="double" value="0"/>
    </Pos>
    <Normal>
     <V type="double" value="0"/>
     <V type="double" value="0"/>
     <V type="double" value="1"/>
    </Normal>
   </Vertex2>
   <Vertex2 ref_type="Vertex" ref_id="595">
    <Pos>
     <V type="double" value="8.4313909978154075731"/>
     <V type="double" value="0.93190889510866514733"/>
     <V type="double" value="0"/>
    </Pos>
    <Normal>
     <V type="double" value="0"/>
     <V type="double" value="0"/>
     <V type="double" value="1"/>
    </Normal>
   </Vertex2>
   <Vertex2 ref_type="Vertex" ref_id="596">
    <Pos>
     <V type="double" value="9.8110615565247591974"/>
     <V type="double" value="0.61040841455296102058"/>
     <V type="double" value="0"/>
    </Pos>
    <Normal>
     <V type="double" value="0"/>
     <V type="double" value="0"/>
     <V type="double" value="1"/>
    </Normal>
   </Vertex2>
   <Vertex2 ref_type="Vertex" ref_id="597">
    <Pos>
     <V type="double" value="10.31252333591191217"/>
     <V type="double" value="0.96218645712579786711"/>
     <V type="double" value="0"/>
    </Pos>
    <Normal>
     <V type="double" value="0"/>
     <V type="double" value="0"/>
     <V type="double" value="1"/>
    </Normal>
   </Vertex2>
   <Vertex2 ref_type="Vertex" ref_id="598">
    <Pos>
     <V type="double" value="12.007827883929255819"/>
     <V type="double" value="1.1036423947550262348"/>
     <V type="double" value="0"/>
    </Pos>
    <Normal>
     <V type="double" value="0"/>
     <V type="double" value="0"/>
     <V type="double" value="1"/>
    </Normal>
   </Vertex2>
   <Vertex2 ref_type="Vertex" ref_id="599">
    <Pos>
     <V type="double" value="51.095498823903255925"/>
     <V type="double" value="14.550972001158013924"/>
     <V type="double" value="0"/>
    </Pos>
    <Normal>
     <V type="double" value="0"/>
     <V type="double" value="0"/>
     <V type="double" value="1"/>
    </Normal>
   </Vertex2>
   <Vertex2 ref_type="Vertex" ref_id="600">
    <Pos>
     <V type="double" value="48.587780672635936696"/>
     <V type="double" value="3.9443507449271653087"/>
     <V type="double" value="0"/>
    </Pos>
    <Normal>
     <V type="double" value="0"/>
     <V type="double" value="0"/>
     <V type="double" value="1"/>
    </Normal>
   </Vertex2>
   <Vertex2 ref_type="Vertex" ref_id="601">
    <Pos>
     <V type="double" value="47.847947165942422032"/>
     <V type="double" value="3.4134475839272302444"/>
     <V type="double" value="0"/>
    </Pos>
    <Normal>
     <V type="double" value="0"/>
     <V type="double" value="0"/>
     <V type="double" value="1"/>
    </Normal>
   </Vertex2>
   <Vertex2 ref_type="Vertex" ref_id="602">
    <Pos>
     <V type="double" value="45.925415168402771826"/>
     <V type="double" value="3.5149283194811062891"/>
     <V type="double" value="0"/>
    </Pos>
    <Normal>
     <V type="double" value="0"/>
     <V type="double" value="0"/>
     <V type="double" value="1"/>
    </Normal>
   </Vertex2>
   <Vertex2 ref_type="Vertex" ref_id="603">
    <Pos>
     <V type="double" value="46.616690880907626138"/>
     <V type="double" value="4.1514567916232456568"/>
     <V type="double" value="0"/>
    </Pos>
    <Normal>
     <V type="double" value="0"/>
     <V type="double" value="0"/>
     <V type="double" value="1"/>
    </Normal>
   </Vertex2>
   <Vertex2 ref_type="Vertex" ref_id="604">
    <Pos>
     <V type="double" value="3.5455456379244179033"/>
     <V type="double" value="12.860021016289087115"/>
     <V type="double" value="0"/>
    </Pos>
    <Normal>
     <V type="double" value="0"/>
     <V type="double" value="0"/>
     <V type="double" value="0"/>
    </Normal>
   </Vertex2>
   <Vertex2 ref_type="Vertex" ref_id="605">
    <Pos>
     <V type="double" value="-0.031361855834151408651"/>
     <V type="double" value="10.87963191447152056"/>
     <V type="double" value="0"/>
    </Pos>
    <Normal>
     <V type="double" value="0"/>
     <V type="double" value="0"/>
     <V type="double" value="1"/>
    </Normal>
   </Vertex2>
   <Vertex2 ref_type="Vertex" ref_id="606">
    <Pos>
     <V type="double" value="13.203377136246830403"/>
     <V type="double" value="0.63739174390712605156"/>
     <V type="double" value="0"/>
    </Pos>
    <Normal>
     <V type="double" value="0"/>
     <V type="double" value="0"/>
     <V type="double" value="1"/>
    </Normal>
   </Vertex2>
   <Vertex2 ref_type="Vertex" ref_id="607">
    <Pos>
     <V type="double" value="13.764379676059270707"/>
     <V type="double" value="1.7934318158091584472"/>
     <V type="double" value="0"/>
    </Pos>
    <Normal>
     <V type="double" value="0"/>
     <V type="double" value="0"/>
     <V type="double" value="1"/>
    </Normal>
   </Vertex2>
   <Vertex2 ref_type="Vertex" ref_id="608">
    <Pos>
     <V type="double" value="13.791644627296115289"/>
     <V type="double" value="1.2040234792981543421"/>
     <V type="double" value="0"/>
    </Pos>
    <Normal>
     <V type="double" value="0"/>
     <V type="double" value="0"/>
     <V type="double" value="1"/>
    </Normal>
   </Vertex2>
   <Vertex2 ref_type="Vertex" ref_id="609">
    <Pos>
     <V type="double" value="13.109207421842887342"/>
     <V type="double" value="3.5337315615357369758"/>
     <V type="double" value="0"/>
    </Pos>
    <Normal>
     <V type="double" value="0"/>
     <V type="double" value="0"/>
     <V type="double" value="1"/>
    </Normal>
   </Vertex2>
   <Vertex2 ref_type="Vertex" ref_id="610">
    <Pos>
     <V type="double" value="11.232635181707696148"/>
     <V type="double" value="2.6553957885113934623"/>
     <V type="double" value="0"/>
    </Pos>
    <Normal>
     <V type="double" value="0"/>
     <V type="double" value="0"/>
     <V type="double" value="1"/>
    </Normal>
   </Vertex2>
   <Vertex2 ref_type="Vertex" ref_id="611">
    <Pos>
     <V type="double" value="12.880491443333069057"/>
     <V type="double" value="2.5451225737735523325"/>
     <V type="double" value="0"/>
    </Pos>
    <Normal>
     <V type="double" value="0"/>
     <V type="double" value="0"/>
     <V type="double" value="1"/>
    </Normal>
   </Vertex2>
   <Vertex2 ref_type="Vertex" ref_id="612">
    <Pos>
     <V type="double" value="36.136657993594084815"/>
     <V type="double" value="7.957204123957758668"/>
     <V type="double" value="0"/>
    </Pos>
    <Normal>
     <V type="double" value="0"/>
     <V type="double" value="0"/>
     <V type="double" value="1"/>
    </Normal>
   </Vertex2>
   <Vertex2 ref_type="Vertex" ref_id="613">
    <Pos>
     <V type="double" value="35.454202422824941721"/>
     <V type="double" value="8.4441529610308023734"/>
     <V type="double" value="0"/>
    </Pos>
    <Normal>
     <V type="double" value="0"/>
     <V type="double" value="0"/>
     <V type="double" value="1"/>
    </Normal>
   </Vertex2>
   <Vertex2 ref_type="Vertex" ref_id="614">
    <Pos>
     <V type="double" value="34.367243100339003092"/>
     <V type="double" value="7.9369012502249738361"/>
     <V type="double" value="0"/>
    </Pos>
    <Normal>
     <V type="double" value="0"/>
     <V type="double" value="0"/>
     <V type="double" value="1"/>
    </Normal>
   </Vertex2>
   <Vertex2 ref_type="Vertex" ref_id="615">
    <Pos>
     <V type="double" value="34.505014754039073921"/>
     <V type="double" value="6.7390685541585408913"/>
     <V type="double" value="0"/>
    </Pos>
    <Normal>
     <V type="double" value="0"/>
     <V type="double" value="0"/>
     <V type="double" value="1"/>
    </Normal>
   </Vertex2>
   <Vertex2 ref_type="Vertex" ref_id="616">
    <Pos>
     <V type="double" value="11.258330248179047928"/>
     <V type="double" value="14.548390651688757558"/>
     <V type="double" value="0"/>
    </Pos>
    <Normal>
     <V type="double" value="0"/>
     <V type="double" value="0"/>
     <V type="double" value="1"/>
    </Normal>
   </Vertex2>
   <Vertex2 ref_type="Vertex" ref_id="617">
    <Pos>
     <V type="double" value="10.461232023015927695"/>
     <V type="double" value="4.9438210186234226029"/>
     <V type="double" value="0"/>
    </Pos>
    <Normal>
     <V type="double" value="0"/>
     <V type="double" value="0"/>
     <V type="double" value="1"/>
    </Normal>
   </Vertex2>
   <Vertex2 ref_type="Vertex" ref_id="618">
    <Pos>
     <V type="double" value="8.8350743993075742111"/>
     <V type="double" value="4.0200184445226785357"/>
     <V type="double" value="0"/>
    </Pos>
    <Normal>
     <V type="double" value="0"/>
     <V type="double" value="0"/>
     <V type="double" value="1"/>
    </Normal>
   </Vertex2>
   <Vertex2 ref_type="Vertex" ref_id="619">
    <Pos>
     <V type="double" value="9.5570281233306566548"/>
     <V type="double" value="3.5355581561215392306"/>
     <V type="double" value="0"/>
    </Pos>
    <Normal>
     <V type="double" value="0"/>
     <V type="double" value="0"/>
     <V type="double" value="1"/>
    </Normal>
   </Vertex2>
   <Vertex2 ref_type="Vertex" ref_id="620">
    <Pos>
     <V type="double" value="8.5984557573480877579"/>
     <V type="double" value="5.1050501693440990536"/>
     <V type="double" value="0"/>
    </Pos>
    <Normal>
     <V type="double" value="0"/>
     <V type="double" value="0"/>
     <V type="double" value="1"/>
    </Normal>
   </Vertex2>
   <Vertex2 ref_type="Vertex" ref_id="621">
    <Pos>
     <V type="double" value="9.230136160736240214"/>
     <V type="double" value="5.5081624225206056167"/>
     <V type="double" value="0"/>
    </Pos>
    <Normal>
     <V type="double" value="0"/>
     <V type="double" value="0"/>
     <V type="double" value="1"/>
    </Normal>
   </Vertex2>
   <Vertex2 ref_type="Vertex" ref_id="622">
    <Pos>
     <V type="double" value="32.786584767335426704"/>
     <V type="double" value="6.9141683192289633553"/>
     <V type="double" value="0"/>
    </Pos>
    <Normal>
     <V type="double" value="0"/>
     <V type="double" value="0"/>
     <V type="double" value="1"/>
    </Normal>
   </Vertex2>
   <Vertex2 ref_type="Vertex" ref_id="623">
    <Pos>
     <V type="double" value="12.174400684392896466"/>
     <V type="double" value="2.1816656797312430349"/>
     <V type="double" value="0"/>
    </Pos>
    <Normal>
     <V type="double" value="0"/>
     <V type="double" value="0"/>
     <V type="double" value="1"/>
    </Normal>
   </Vertex2>
   <Vertex2 ref_type="Vertex" ref_id="624">
    <Pos>
     <V type="double" value="12.228985305440208009"/>
     <V type="double" value="4.1223002720352752704"/>
     <V type="double" value="0"/>
    </Pos>
    <Normal>
     <V type="double" value="0"/>
     <V type="double" value="0"/>
     <V type="double" value="1"/>
    </Normal>
   </Vertex2>
   <Vertex2 ref_type="Vertex" ref_id="625">
    <Pos>
     <V type="double" value="11.312232007203169459"/>
     <V type="double" value="3.7834290362174183286"/>
     <V type="double" value="0"/>
    </Pos>
    <Normal>
     <V type="double" value="0"/>
     <V type="double" value="0"/>
     <V type="double" value="1"/>
    </Normal>
   </Vertex2>
   <Vertex2 ref_type="Vertex" ref_id="626">
    <Pos>
     <V type="double" value="6.2057199070802404606"/>
     <V type="double" value="-0.54695665381151470363"/>
     <V type="double" value="0"/>
    </Pos>
    <Normal>
     <V type="double" value="0"/>
     <V type="double" value="0"/>
     <V type="double" value="1"/>
    </Normal>
   </Vertex2>
   <Vertex2 ref_type="Vertex" ref_id="627">
    <Pos>
     <V type="double" value="7.9205425599076333398"/>
     <V type="double" value="0.57927608638216987469"/>
     <V type="double" value="0"/>
    </Pos>
    <Normal>
     <V type="double" value="0"/>
     <V type="double" value="0"/>
     <V type="double" value="1"/>
    </Normal>
   </Vertex2>
   <Vertex2 ref_type="Vertex" ref_id="628">
    <Pos>
     <V type="double" value="6.9234872168282324267"/>
     <V type="double" value="1.0907606242034570965"/>
     <V type="double" value="0"/>
    </Pos>
    <Normal>
     <V type="double" value="0"/>
     <V type="double" value="0"/>
     <V type="double" value="1"/>
    </Normal>
   </Vertex2>
   <Vertex2 ref_type="Vertex" ref_id="629">
    <Pos>
     <V type="double" value="6.1766657603870873672"/>
     <V type="double" value="0.758067497218087194"/>
     <V type="double" value="0"/>
    </Pos>
    <Normal>
     <V type="double" value="0"/>
     <V type="double" value="0"/>
     <V type="double" value="1"/>
    </Normal>
   </Vertex2>
   <Vertex2 ref_type="Vertex" ref_id="630">
    <Pos>
     <V type="double" value="33.640826466639019543"/>
     <V type="double" value="8.3269025855179599205"/>
     <V type="double" value="0"/>
    </Pos>
    <Normal>
     <V type="double" value="0"/>
     <V type="double" value="0"/>
     <V type="double" value="1"/>
    </Normal>
   </Vertex2>
   <Vertex2 ref_type="Vertex" ref_id="631">
    <Pos>
     <V type="double" value="33.818158277519955845"/>
     <V type="double" value="9.6064484701074857043"/>
     <V type="double" value="0"/>
    </Pos>
    <Normal>
     <V type="double" value="0"/>
     <V type="double" value="0"/>
     <V type="double" value="1"/>
    </Normal>
   </Vertex2>
   <Vertex2 ref_type="Vertex" ref_id="632">
    <Pos>
     <V type="double" value="34.417291857425965418"/>
     <V type="double" value="9.886991352630623453"/>
     <V type="double" value="0"/>
    </Pos>
    <Normal>
     <V type="double" value="0"/>
     <V type="double" value="0"/>
     <V type="double" value="1"/>
    </Normal>
   </Vertex2>
   <Vertex2 ref_type="Vertex" ref_id="633">
    <Pos>
     <V type="double" value="45.026108770359556388"/>
     <V type="double" value="13.037735079014362682"/>
     <V type="double" value="0"/>
    </Pos>
    <Normal>
     <V type="double" value="0"/>
     <V type="double" value="0"/>
     <V type="double" value="1"/>
    </Normal>
   </Vertex2>
   <Vertex2 ref_type="Vertex" ref_id="634">
    <Pos>
     <V type="double" value="36.318602404668432371"/>
     <V type="double" value="2.1996226496182038623"/>
     <V type="double" value="0"/>
    </Pos>
    <Normal>
     <V type="double" value="0"/>
     <V type="double" value="0"/>
     <V type="double" value="1"/>
    </Normal>
   </Vertex2>
   <Vertex2 ref_type="Vertex" ref_id="635">
    <Pos>
     <V type="double" value="37.088211479699623396"/>
     <V type="double" value="2.6077607908533115832"/>
     <V type="double" value="0"/>
    </Pos>
    <Normal>
     <V type="double" value="0"/>
     <V type="double" value="0"/>
     <V type="double" value="1"/>
    </Normal>
   </Vertex2>
   <Vertex2 ref_type="Vertex" ref_id="636">
    <Pos>
     <V type="double" value="35.415509339064655592"/>
     <V type="double" value="2.7433794032686313891"/>
     <V type="double" value="0"/>
    </Pos>
    <Normal>
     <V type="double" value="0"/>
     <V type="double" value="0"/>
     <V type="double" value="1"/>
    </Normal>
   </Vertex2>
   <Vertex2 ref_type="Vertex" ref_id="637">
    <Pos>
     <V type="double" value="35.315538124555132526"/>
     <V type="double" value="3.446859725771724392"/>
     <V type="double" value="0"/>
    </Pos>
    <Normal>
     <V type="double" value="0"/>
     <V type="double" value="0"/>
     <V type="double" value="1"/>
    </Normal>
   </Vertex2>
   <Vertex2 ref_type="Vertex" ref_id="638">
    <Pos>
     <V type="double" value="37.272917629212550139"/>
     <V type="double" value="3.5168594782176816338"/>
     <V type="double" value="0"/>
    </Pos>
    <Normal>
     <V type="double" value="0"/>
     <V type="double" value="0"/>
     <V type="double" value="1"/>
    </Normal>
   </Vertex2>
   <Vertex2 ref_type="Vertex" ref_id="639">
    <Pos>
     <V type="double" value="36.459710264061783391"/>
     <V type="double" value="4.0466349666222507508"/>
     <V type="double" value="0"/>
    </Pos>
    <Normal>
     <V type="double" value="0"/>
     <V type="double" value="0"/>
     <V type="double" value="1"/>
    </Normal>
   </Vertex2>
   <Vertex2 ref_type="Vertex" ref_id="640">
    <Pos>
     <V type="double" value="35.804118934902348315"/>
     <V type="double" value="5.4089655058586956216"/>
     <V type="double" value="0"/>
    </Pos>
    <Normal>
     <V type="double" value="0"/>
     <V type="double" value="0"/>
     <V type="double" value="1"/>
    </Normal>
   </Vertex2>
   <Vertex2 ref_type="Vertex" ref_id="641">
    <Pos>
     <V type="double" value="20.784609692082256061"/>
     <V type="double" value="-1.1192854134482475015"/>
     <V type="double" value="0"/>
    </Pos>
    <Normal>
     <V type="double" value="0"/>
     <V type="double" value="0"/>
     <V type="double" value="1"/>
    </Normal>
   </Vertex2>
   <Vertex2 ref_type="Vertex" ref_id="642">
    <Pos>
     <V type="double" value="19.662379492845484918"/>
     <V type="double" value="-0.58871659600918757604"/>
     <V type="double" value="0"/>
    </Pos>
    <Normal>
     <V type="double" value="0"/>
     <V type="double" value="0"/>
     <V type="double" value="1"/>
    </Normal>
   </Vertex2>
   <Vertex2 ref_type="Vertex" ref_id="643">
    <Pos>
     <V type="double" value="19.052558883713256677"/>
     <V type="double" value="-1.0937577659697166332"/>
     <V type="double" value="0"/>
    </Pos>
    <Normal>
     <V type="double" value="0"/>
     <V type="double" value="0"/>
     <V type="double" value="1"/>
    </Normal>
   </Vertex2>
   <Vertex2 ref_type="Vertex" ref_id="644">
    <Pos>
     <V type="double" value="19.898186673635631649"/>
     <V type="double" value="5.5190019169646777897"/>
     <V type="double" value="0"/>
    </Pos>
    <Normal>
     <V type="double" value="0"/>
     <V type="double" value="0"/>
     <V type="double" value="1"/>
    </Normal>
   </Vertex2>
   <Vertex2 ref_type="Vertex" ref_id="645">
    <Pos>
     <V type="double" value="23.374529511005345483"/>
     <V type="double" value="11.387807505065644875"/>
     <V type="double" value="0"/>
    </Pos>
    <Normal>
     <V type="double" value="0"/>
     <V type="double" value="0"/>
     <V type="double" value="1"/>
    </Normal>
   </Vertex2>
   <Vertex2 ref_type="Vertex" ref_id="646">
    <Pos>
     <V type="double" value="22.621854005909366236"/>
     <V type="double" value="11.140784289015117636"/>
     <V type="double" value="0"/>
    </Pos>
    <Normal>
     <V type="double" value="0"/>
     <V type="double" value="0"/>
     <V type="double" value="1"/>
    </Normal>
   </Vertex2>
   <Vertex2 ref_type="Vertex" ref_id="647">
    <Pos>
     <V type="double" value="34.6826149522728997"/>
     <V type="double" value="4.7385467510626639864"/>
     <V type="double" value="0"/>
    </Pos>
    <Normal>
     <V type="double" value="0"/>
     <V type="double" value="0"/>
     <V type="double" value="1"/>
    </Normal>
   </Vertex2>
   <Vertex2 ref_type="Vertex" ref_id="648">
    <Pos>
     <V type="double" value="9.5299592080518813475"/>
     <V type="double" value="12.283268864315392221"/>
     <V type="double" value="0"/>
    </Pos>
    <Normal>
     <V type="double" value="0"/>
     <V type="double" value="0"/>
     <V type="double" value="1"/>
    </Normal>
   </Vertex2>
   <Vertex2 ref_type="Vertex" ref_id="649">
    <Pos>
     <V type="double" value="10.446426511813392324"/>
     <V type="double" value="12.955402260282170346"/>
     <V type="double" value="0"/>
    </Pos>
    <Normal>
     <V type="double" value="0"/>
     <V type="double" value="0"/>
     <V type="double" value="1"/>
    </Normal>
   </Vertex2>
   <Vertex2 ref_type="Vertex" ref_id="650">
    <Pos>
     <V type="double" value="33.565796098691428995"/>
     <V type="double" value="0.62076540821199466258"/>
     <V type="double" value="0"/>
    </Pos>
    <Normal>
     <V type="double" value="0"/>
     <V type="double" value="0"/>
     <V type="double" value="1"/>
    </Normal>
   </Vertex2>
   <Vertex2 ref_type="Vertex" ref_id="651">
    <Pos>
     <V type="double" value="32.954778790923178633"/>
     <V type="double" value="0.87319478284144391722"/>
     <V type="double" value="0"/>
    </Pos>
    <Normal>
     <V type="double" value="0"/>
     <V type="double" value="0"/>
     <V type="double" value="1"/>
    </Normal>
   </Vertex2>
   <Vertex2 ref_type="Vertex" ref_id="652">
    <Pos>
     <V type="double" value="34.556850944433207928"/>
     <V type="double" value="1.2614723096045854511"/>
     <V type="double" value="0"/>
    </Pos>
    <Normal>
     <V type="double" value="0"/>
     <V type="double" value="0"/>
     <V type="double" value="1"/>
    </Normal>
   </Vertex2>
   <Vertex2 ref_type="Vertex" ref_id="653">
    <Pos>
     <V type="double" value="34.455568252828825848"/>
     <V type="double" value="13.034167315164919998"/>
     <V type="double" value="0"/>
    </Pos>
    <Normal>
     <V type="double" value="0"/>
     <V type="double" value="0"/>
     <V type="double" value="1"/>
    </Normal>
   </Vertex2>
   <Vertex2 ref_type="Vertex" ref_id="654">
    <Pos>
     <V type="double" value="34.536070138828243614"/>
     <V type="double" value="13.941300658664260936"/>
     <V type="double" value="0"/>
    </Pos>
    <Normal>
     <V type="double" value="0"/>
     <V type="double" value="0"/>
     <V type="double" value="1"/>
    </Normal>
   </Vertex2>
   <Vertex2 ref_type="Vertex" ref_id="655">
    <Pos>
     <V type="double" value="33.774990747325119855"/>
     <V type="double" value="14.522008500562474609"/>
     <V type="double" value="0"/>
    </Pos>
    <Normal>
     <V type="double" value="0"/>
     <V type="double" value="0"/>
     <V type="double" value="1"/>
    </Normal>
   </Vertex2>
   <Vertex2 ref_type="Vertex" ref_id="656">
    <Pos>
     <V type="double" value="30.310889132429508663"/>
     <V type="double" value="14.680298655770407379"/>
     <V type="double" value="0"/>
    </Pos>
    <Normal>
     <V type="double" value="0"/>
     <V type="double" value="0"/>
     <V type="double" value="1"/>
    </Normal>
   </Vertex2>
   <Vertex2 ref_type="Vertex" ref_id="657">
    <Pos>
     <V type="double" value="24.329490336551067742"/>
     <V type="double" value="14.056622438484394522"/>
     <V type="double" value="0"/>
    </Pos>
    <Normal>
     <V type="double" value="0"/>
     <V type="double" value="0"/>
     <V type="double" value="1"/>
    </Normal>
   </Vertex2>
   <Vertex2 ref_type="Vertex" ref_id="658">
    <Pos>
     <V type="double" value="23.62021880576547872"/>
     <V type="double" value="12.673060408852556691"/>
     <V type="double" value="0"/>
    </Pos>
    <Normal>
     <V type="double" value="0"/>
     <V type="double" value="0"/>
     <V type="double" value="1"/>
    </Normal>
   </Vertex2>
   <Vertex2 ref_type="Vertex" ref_id="659">
    <Pos>
     <V type="double" value="24.264941349086335265"/>
     <V type="double" value="12.986545977261062745"/>
     <V type="double" value="0"/>
    </Pos>
    <Normal>
     <V type="double" value="0"/>
     <V type="double" value="0"/>
     <V type="double" value="1"/>
    </Normal>
   </Vertex2>
   <Vertex2 ref_type="Vertex" ref_id="660">
    <Pos>
     <V type="double" value="23.382685903479146106"/>
     <V type="double" value="14.625958787087814272"/>
     <V type="double" value="0"/>
    </Pos>
    <Normal>
     <V type="double" value="0"/>
     <V type="double" value="0"/>
     <V type="double" value="1"/>
    </Normal>
   </Vertex2>
   <Vertex2 ref_type="Vertex" ref_id="661">
    <Pos>
     <V type="double" value="22.501779560287520354"/>
     <V type="double" value="13.259533378736632514"/>
     <V type="double" value="0"/>
    </Pos>
    <Normal>
     <V type="double" value="0"/>
     <V type="double" value="0"/>
     <V type="double" value="1"/>
    </Normal>
   </Vertex2>
   <Vertex2 ref_type="Vertex" ref_id="662">
    <Pos>
     <V type="double" value="22.369161850479116538"/>
     <V type="double" value="13.899792685242083223"/>
     <V type="double" value="0"/>
    </Pos>
    <Normal>
     <V type="double" value="0"/>
     <V type="double" value="0"/>
     <V type="double" value="1"/>
    </Normal>
   </Vertex2>
   <Vertex2 ref_type="Vertex" ref_id="663">
    <Pos>
     <V type="double" value="51.910475165252243812"/>
     <V type="double" value="10.970526810032270149"/>
     <V type="double" value="0"/>
    </Pos>
    <Normal>
     <V type="double" value="0"/>
     <V type="double" value="0"/>
     <V type="double" value="1"/>
    </Normal>
   </Vertex2>
   <Vertex2 ref_type="Vertex" ref_id="664">
    <Pos>
     <V type="double" value="22.36739252114954013"/>
     <V type="double" value="2.1475705452183815325"/>
     <V type="double" value="0"/>
    </Pos>
    <Normal>
     <V type="double" value="0"/>
     <V type="double" value="0"/>
     <V type="double" value="1"/>
    </Normal>
   </Vertex2>
   <Vertex2 ref_type="Vertex" ref_id="665">
    <Pos>
     <V type="double" value="23.570047712541786211"/>
     <V type="double" value="3.3202068984329131673"/>
     <V type="double" value="0"/>
    </Pos>
    <Normal>
     <V type="double" value="0"/>
     <V type="double" value="0"/>
     <V type="double" value="1"/>
    </Normal>
   </Vertex2>
   <Vertex2 ref_type="Vertex" ref_id="666">
    <Pos>
     <V type="double" value="23.548904648500840864"/>
     <V type="double" value="2.7740619469656468965"/>
     <V type="double" value="0"/>
    </Pos>
    <Normal>
     <V type="double" value="0"/>
     <V type="double" value="0"/>
     <V type="double" value="1"/>
    </Normal>
   </Vertex2>
   <Vertex2 ref_type="Vertex" ref_id="667">
    <Pos>
     <V type="double" value="16.354470602317995542"/>
     <V type="double" value="6.6166332296625576248"/>
     <V type="double" value="0"/>
    </Pos>
    <Normal>
     <V type="double" value="0"/>
     <V type="double" value="0"/>
     <V type="double" value="1"/>
    </Normal>
   </Vertex2>
   <Vertex2 ref_type="Vertex" ref_id="668">
    <Pos>
     <V type="double" value="18.204449367777105095"/>
     <V type="double" value="0.43803952171896287648"/>
     <V type="double" value="0"/>
    </Pos>
    <Normal>
     <V type="double" value="0"/>
     <V type="double" value="0"/>
     <V type="double" value="1"/>
    </Normal>
   </Vertex2>
   <Vertex2 ref_type="Vertex" ref_id="669">
    <Pos>
     <V type="double" value="16.541758692375388762"/>
     <V type="double" value="0.6018297434422555936"/>
     <V type="double" value="0"/>
    </Pos>
    <Normal>
     <V type="double" value="0"/>
     <V type="double" value="0"/>
     <V type="double" value="1"/>
    </Normal>
   </Vertex2>
   <Vertex2 ref_type="Vertex" ref_id="670">
    <Pos>
     <V type="double" value="3.9971376513794778518"/>
     <V type="double" value="12.833626540501590796"/>
     <V type="double" value="0"/>
    </Pos>
    <Normal>
     <V type="double" value="0"/>
     <V type="double" value="0"/>
     <V type="double" value="0"/>
    </Normal>
   </Vertex2>
   <Vertex2 ref_type="Vertex" ref_id="671">
    <Pos>
     <V type="double" value="29.241904990882080284"/>
     <V type="double" value="0.86102362656302955379"/>
     <V type="double" value="0"/>
    </Pos>
    <Normal>
     <V type="double" value="0"/>
     <V type="double" value="0"/>
     <V type="double" value="1"/>
    </Normal>
   </Vertex2>
   <Vertex2 ref_type="Vertex" ref_id="672">
    <Pos>
     <V type="double" value="28.04219289089801137"/>
     <V type="double" value="0.8689423313882332911"/>
     <V type="double" value="0"/>
    </Pos>
    <Normal>
     <V type="double" value="0"/>
     <V type="double" value="0"/>
     <V type="double" value="1"/>
    </Normal>
   </Vertex2>
   <Vertex2 ref_type="Vertex" ref_id="673">
    <Pos>
     <V type="double" value="28.413223186319289226"/>
     <V type="double" value="0.62973886406729917553"/>
     <V type="double" value="0"/>
    </Pos>
    <Normal>
     <V type="double" value="0"/>
     <V type="double" value="0"/>
     <V type="double" value="1"/>
    </Normal>
   </Vertex2>
   <Vertex2 ref_type="Vertex" ref_id="674">
    <Pos>
     <V type="double" value="29.542329698658658543"/>
     <V type="double" value="1.9376171024368531448"/>
     <V type="double" value="0"/>
    </Pos>
    <Normal>
     <V type="double" value="0"/>
     <V type="double" value="0"/>
     <V type="double" value="1"/>
    </Normal>
   </Vertex2>
   <Vertex2 ref_type="Vertex" ref_id="675">
    <Pos>
     <V type="double" value="28.423561223161744493"/>
     <V type="double" value="2.7661115263264361985"/>
     <V type="double" value="0"/>
    </Pos>
    <Normal>
     <V type="double" value="0"/>
     <V type="double" value="0"/>
     <V type="double" value="1"/>
    </Normal>
   </Vertex2>
   <Vertex2 ref_type="Vertex" ref_id="676">
    <Pos>
     <V type="double" value="27.691067666524922686"/>
     <V type="double" value="2.1946472226110484982"/>
     <V type="double" value="0"/>
    </Pos>
    <Normal>
     <V type="double" value="0"/>
     <V type="double" value="0"/>
     <V type="double" value="1"/>
    </Normal>
   </Vertex2>
   <Vertex2 ref_type="Vertex" ref_id="677">
    <Pos>
     <V type="double" value="32.129131478327970228"/>
     <V type="double" value="8.6174922269854441481"/>
     <V type="double" value="0"/>
    </Pos>
    <Normal>
     <V type="double" value="0"/>
     <V type="double" value="0"/>
     <V type="double" value="1"/>
    </Normal>
   </Vertex2>
   <Vertex2 ref_type="Vertex" ref_id="678">
    <Pos>
     <V type="double" value="31.375310151353360766"/>
     <V type="double" value="7.8823054550940305774"/>
     <V type="double" value="0"/>
    </Pos>
    <Normal>
     <V type="double" value="0"/>
     <V type="double" value="0"/>
     <V type="double" value="1"/>
    </Normal>
   </Vertex2>
   <Vertex2 ref_type="Vertex" ref_id="679">
    <Pos>
     <V type="double" value="31.907147896134237186"/>
     <V type="double" value="9.6476903141402132746"/>
     <V type="double" value="0"/>
    </Pos>
    <Normal>
     <V type="double" value="0"/>
     <V type="double" value="0"/>
     <V type="double" value="1"/>
    </Normal>
   </Vertex2>
   <Vertex2 ref_type="Vertex" ref_id="680">
    <Pos>
     <V type="double" value="30.185938055302933947"/>
     <V type="double" value="8.5228950599988664294"/>
     <V type="double" value="0"/>
    </Pos>
    <Normal>
     <V type="double" value="0"/>
     <V type="double" value="0"/>
     <V type="double" value="1"/>
    </Normal>
   </Vertex2>
   <Vertex2 ref_type="Vertex" ref_id="681">
    <Pos>
     <V type="double" value="30.988459517632342965"/>
     <V type="double" value="11.119076553867316193"/>
     <V type="double" value="0"/>
    </Pos>
    <Normal>
     <V type="double" value="0"/>
     <V type="double" value="0"/>
     <V type="double" value="1"/>
    </Normal>
   </Vertex2>
   <Vertex2 ref_type="Vertex" ref_id="682">
    <Pos>
     <V type="double" value="30.323936623911425414"/>
     <V type="double" value="11.41189197019695456"/>
     <V type="double" value="0"/>
    </Pos>
    <Normal>
     <V type="double" value="0"/>
     <V type="double" value="0"/>
     <V type="double" value="1"/>
    </Normal>
   </Vertex2>
   <Vertex2 ref_type="Vertex" ref_id="683">
    <Pos>
     <V type="double" value="31.227087638922046864"/>
     <V type="double" value="9.8573666308447176476"/>
     <V type="double" value="0"/>
    </Pos>
    <Normal>
     <V type="double" value="0"/>
     <V type="double" value="0"/>
     <V type="double" value="1"/>
    </Normal>
   </Vertex2>
   <Vertex2 ref_type="Vertex" ref_id="684">
    <Pos>
     <V type="double" value="30.321302938012806294"/>
     <V type="double" value="9.4437011196037126126"/>
     <V type="double" value="0"/>
    </Pos>
    <Normal>
     <V type="double" value="0"/>
     <V type="double" value="0"/>
     <V type="double" value="1"/>
    </Normal>
   </Vertex2>
   <Vertex2 ref_type="Vertex" ref_id="685">
    <Pos>
     <V type="double" value="46.876672400081353942"/>
     <V type="double" value="7.1612999422729695098"/>
     <V type="double" value="0"/>
    </Pos>
    <Normal>
     <V type="double" value="0"/>
     <V type="double" value="0"/>
     <V type="double" value="1"/>
    </Normal>
   </Vertex2>
   <Vertex2 ref_type="Vertex" ref_id="686">
    <Pos>
     <V type="double" value="47.576249326337119783"/>
     <V type="double" value="6.4382992170638129181"/>
     <V type="double" value="0"/>
    </Pos>
    <Normal>
     <V type="double" value="0"/>
     <V type="double" value="0"/>
     <V type="double" value="1"/>
    </Normal>
   </Vertex2>
   <Vertex2 ref_type="Vertex" ref_id="687">
    <Pos>
     <V type="double" value="48.821743599116693701"/>
     <V type="double" value="7.0230970068755365077"/>
     <V type="double" value="0"/>
    </Pos>
    <Normal>
     <V type="double" value="0"/>
     <V type="double" value="0"/>
     <V type="double" value="1"/>
    </Normal>
   </Vertex2>
   <Vertex2 ref_type="Vertex" ref_id="688">
    <Pos>
     <V type="double" value="17.286748187804814592"/>
     <V type="double" value="1.0712621986334376345"/>
     <V type="double" value="0"/>
    </Pos>
    <Normal>
     <V type="double" value="0"/>
     <V type="double" value="0"/>
     <V type="double" value="1"/>
    </Normal>
   </Vertex2>
   <Vertex2 ref_type="Vertex" ref_id="689">
    <Pos>
     <V type="double" value="16.645104810111433835"/>
     <V type="double" value="-0.5116293988466352749"/>
     <V type="double" value="0"/>
    </Pos>
    <Normal>
     <V type="double" value="0"/>
     <V type="double" value="0"/>
     <V type="double" value="1"/>
    </Normal>
   </Vertex2>
   <Vertex2 ref_type="Vertex" ref_id="690">
    <Pos>
     <V type="double" value="17.320508074079867811"/>
     <V type="double" value="-0.8902912209310842595"/>
     <V type="double" value="0"/>
    </Pos>
    <Normal>
     <V type="double" value="0"/>
     <V type="double" value="0"/>
     <V type="double" value="1"/>
    </Normal>
   </Vertex2>
   <Vertex2 ref_type="Vertex" ref_id="691">
    <Pos>
     <V type="double" value="17.965768171010193299"/>
     <V type="double" value="-0.58146263612383042307"/>
     <V type="double" value="0"/>
    </Pos>
    <Normal>
     <V type="double" value="0"/>
     <V type="double" value="0"/>
     <V type="double" value="1"/>
    </Normal>
   </Vertex2>
   <Vertex2 ref_type="Vertex" ref_id="692">
    <Pos>
     <V type="double" value="15.592090098285291688"/>
     <V type="double" value="1.0505227461175519199"/>
     <V type="double" value="0"/>
    </Pos>
    <Normal>
     <V type="double" value="0"/>
     <V type="double" value="0"/>
     <V type="double" value="1"/>
    </Normal>
   </Vertex2>
   <Vertex2 ref_type="Vertex" ref_id="693">
    <Pos>
     <V type="double" value="18.905212835448033104"/>
     <V type="double" value="4.9667563377505796751"/>
     <V type="double" value="0"/>
    </Pos>
    <Normal>
     <V type="double" value="0"/>
     <V type="double" value="0"/>
     <V type="double" value="1"/>
    </Normal>
   </Vertex2>
   <Vertex2 ref_type="Vertex" ref_id="694">
    <Pos>
     <V type="double" value="18.095525350581407764"/>
     <V type="double" value="5.6222052286878714256"/>
     <V type="double" value="0"/>
    </Pos>
    <Normal>
     <V type="double" value="0"/>
     <V type="double" value="0"/>
     <V type="double" value="1"/>
    </Normal>
   </Vertex2>
   <Vertex2 ref_type="Vertex" ref_id="695">
    <Pos>
     <V type="double" value="-0.9667546580890516994"/>
     <V type="double" value="2.4418439389032742248"/>
     <V type="double" value="0"/>
    </Pos>
    <Normal>
     <V type="double" value="0"/>
     <V type="double" value="0"/>
     <V type="double" value="1"/>
    </Normal>
   </Vertex2>
   <Vertex2 ref_type="Vertex" ref_id="696">
    <Pos>
     <V type="double" value="-1.0507296362618001595"/>
     <V type="double" value="3.6066390380237982605"/>
     <V type="double" value="0"/>
    </Pos>
    <Normal>
     <V type="double" value="0"/>
     <V type="double" value="0"/>
     <V type="double" value="1"/>
    </Normal>
   </Vertex2>
   <Vertex2 ref_type="Vertex" ref_id="697">
    <Pos>
     <V type="double" value="0.078622996594840566242"/>
     <V type="double" value="4.0730963620080729015"/>
     <V type="double" value="0"/>
    </Pos>
    <Normal>
     <V type="double" value="0"/>
     <V type="double" value="0"/>
     <V type="double" value="1"/>
    </Normal>
   </Vertex2>
   <Vertex2 ref_type="Vertex" ref_id="698">
    <Pos>
     <V type="double" value="0.79338481505307190123"/>
     <V type="double" value="3.598204215482542434"/>
     <V type="double" value="0"/>
    </Pos>
    <Normal>
     <V type="double" value="0"/>
     <V type="double" value="0"/>
     <V type="double" value="1"/>
    </Normal>
   </Vertex2>
   <Vertex2 ref_type="Vertex" ref_id="699">
    <Pos>
     <V type="double" value="-0.12933023306169955102"/>
     <V type="double" value="8.2624821602244526986"/>
     <V type="double" value="0"/>
    </Pos>
    <Normal>
     <V type="double" value="0"/>
     <V type="double" value="0"/>
     <V type="double" value="1"/>
    </Normal>
   </Vertex2>
   <Vertex2 ref_type="Vertex" ref_id="700">
    <Pos>
     <V type="double" value="38.368202444840370902"/>
     <V type="double" value="14.064662557875767135"/>
     <V type="double" value="0"/>
    </Pos>
    <Normal>
     <V type="double" value="0"/>
     <V type="double" value="0"/>
     <V type="double" value="1"/>
    </Normal>
   </Vertex2>
   <Vertex2 ref_type="Vertex" ref_id="701">
    <Pos>
     <V type="double" value="38.971143170410982748"/>
     <V type="double" value="14.387514469422953312"/>
     <V type="double" value="0"/>
    </Pos>
    <Normal>
     <V type="double" value="0"/>
     <V type="double" value="0"/>
     <V type="double" value="1"/>
    </Normal>
   </Vertex2>
   <Vertex2 ref_type="Vertex" ref_id="702">
    <Pos>
     <V type="double" value="36.029432058044427833"/>
     <V type="double" value="11.222514478623997647"/>
     <V type="double" value="0"/>
    </Pos>
    <Normal>
     <V type="double" value="0"/>
     <V type="double" value="0"/>
     <V type="double" value="1"/>
    </Normal>
   </Vertex2>
   <Vertex2 ref_type="Vertex" ref_id="703">
    <Pos>
     <V type="double" value="36.490865563400383564"/>
     <V type="double" value="13.338317924047963459"/>
     <V type="double" value="0"/>
    </Pos>
    <Normal>
     <V type="double" value="0"/>
     <V type="double" value="0"/>
     <V type="double" value="1"/>
    </Normal>
   </Vertex2>
   <Vertex2 ref_type="Vertex" ref_id="704">
    <Pos>
     <V type="double" value="35.53769115803369516"/>
     <V type="double" value="12.336084876942617683"/>
     <V type="double" value="0"/>
    </Pos>
    <Normal>
     <V type="double" value="0"/>
     <V type="double" value="0"/>
     <V type="double" value="1"/>
    </Normal>
   </Vertex2>
   <Vertex2 ref_type="Vertex" ref_id="705">
    <Pos>
     <V type="double" value="45.632747987166915493"/>
     <V type="double" value="-0.57087751791382057576"/>
     <V type="double" value="0"/>
    </Pos>
    <Normal>
     <V type="double" value="0"/>
     <V type="double" value="0"/>
     <V type="double" value="1"/>
    </Normal>
   </Vertex2>
   <Vertex2 ref_type="Vertex" ref_id="706">
    <Pos>
     <V type="double" value="45.877141827049918277"/>
     <V type="double" value="0.39165986432991028998"/>
     <V type="double" value="0"/>
    </Pos>
    <Normal>
     <V type="double" value="0"/>
     <V type="double" value="0"/>
     <V type="double" value="1"/>
    </Normal>
   </Vertex2>
   <Vertex2 ref_type="Vertex" ref_id="707">
    <Pos>
     <V type="double" value="50.229473418309304122"/>
     <V type="double" value="-0.96897063341498568256"/>
     <V type="double" value="0"/>
    </Pos>
    <Normal>
     <V type="double" value="0"/>
     <V type="double" value="0"/>
     <V type="double" value="1"/>
    </Normal>
   </Vertex2>
   <Vertex2 ref_type="Vertex" ref_id="708">
    <Pos>
     <V type="double" value="51.017317591835521284"/>
     <V type="double" value="-0.45486204251676087829"/>
     <V type="double" value="0"/>
    </Pos>
    <Normal>
     <V type="double" value="0"/>
     <V type="double" value="0"/>
     <V type="double" value="1"/>
    </Normal>
   </Vertex2>
   <Vertex2 ref_type="Vertex" ref_id="709">
    <Pos>
     <V type="double" value="21.567742987174906233"/>
     <V type="double" value="0.26236664184136992972"/>
     <V type="double" value="0"/>
    </Pos>
    <Normal>
     <V type="double" value="0"/>
     <V type="double" value="0"/>
     <V type="double" value="1"/>
    </Normal>
   </Vertex2>
   <Vertex2 ref_type="Vertex" ref_id="710">
    <Pos>
     <V type="double" value="12.243147630734600995"/>
     <V type="double" value="9.9460236709353253559"/>
     <V type="double" value="0"/>
    </Pos>
    <Normal>
     <V type="double" value="0"/>
     <V type="double" value="0"/>
     <V type="double" value="1"/>
    </Normal>
   </Vertex2>
   <Vertex2 ref_type="Vertex" ref_id="711">
    <Pos>
     <V type="double" value="12.283998006681430937"/>
     <V type="double" value="7.9762059513367571384"/>
     <V type="double" value="0"/>
    </Pos>
    <Normal>
     <V type="double" value="0"/>
     <V type="double" value="0"/>
     <V type="double" value="1"/>
    </Normal>
   </Vertex2>
   <Vertex2 ref_type="Vertex" ref_id="712">
    <Pos>
     <V type="double" value="13.03662802996946013"/>
     <V type="double" value="8.5200801633960470127"/>
     <V type="double" value="0"/>
    </Pos>
    <Normal>
     <V type="double" value="0"/>
     <V type="double" value="0"/>
     <V type="double" value="1"/>
    </Normal>
   </Vertex2>
   <Vertex2 ref_type="Vertex" ref_id="713">
    <Pos>
     <V type="double" value="11.399283133588451022"/>
     <V type="double" value="8.6868995580478358676"/>
     <V type="double" value="0"/>
    </Pos>
    <Normal>
     <V type="double" value="0"/>
     <V type="double" value="0"/>
     <V type="double" value="1"/>
    </Normal>
   </Vertex2>
   <Vertex2 ref_type="Vertex" ref_id="714">
    <Pos>
     <V type="double" value="11.462009247479286955"/>
     <V type="double" value="9.412033951580742297"/>
     <V type="double" value="0"/>
    </Pos>
    <Normal>
     <V type="double" value="0"/>
     <V type="double" value="0"/>
     <V type="double" value="1"/>
    </Normal>
   </Vertex2>
   <Vertex2 ref_type="Vertex" ref_id="715">
    <Pos>
     <V type="double" value="40.858811314767017109"/>
     <V type="double" value="6.5956679645363527342"/>
     <V type="double" value="0"/>
    </Pos>
    <Normal>
     <V type="double" value="0"/>
     <V type="double" value="0"/>
     <V type="double" value="1"/>
    </Normal>
   </Vertex2>
   <Vertex2 ref_type="Vertex" ref_id="716">
    <Pos>
     <V type="double" value="52.035115729895387915"/>
     <V type="double" value="12.957511923147150057"/>
     <V type="double" value="0"/>
    </Pos>
    <Normal>
     <V type="double" value="0"/>
     <V type="double" value="0"/>
     <V type="double" value="1"/>
    </Normal>
   </Vertex2>
   <Vertex2 ref_type="Vertex" ref_id="717">
    <Pos>
     <V type="double" value="48.450635817303989938"/>
     <V type="double" value="11.022267836575149857"/>
     <V type="double" value="0"/>
    </Pos>
    <Normal>
     <V type="double" value="0"/>
     <V type="double" value="0"/>
     <V type="double" value="1"/>
    </Normal>
   </Vertex2>
   <Vertex2 ref_type="Vertex" ref_id="718">
    <Pos>
     <V type="double" value="51.872129550287901623"/>
     <V type="double" value="10.051612039028285039"/>
     <V type="double" value="0"/>
    </Pos>
    <Normal>
     <V type="double" value="0"/>
     <V type="double" value="0"/>
     <V type="double" value="1"/>
    </Normal>
   </Vertex2>
   <Vertex2 ref_type="Vertex" ref_id="719">
    <Pos>
     <V type="double" value="47.523318779669118328"/>
     <V type="double" value="5.6248188345633218788"/>
     <V type="double" value="0"/>
    </Pos>
    <Normal>
     <V type="double" value="0"/>
     <V type="double" value="0"/>
     <V type="double" value="1"/>
    </Normal>
   </Vertex2>
   <Vertex2 ref_type="Vertex" ref_id="720">
    <Pos>
     <V type="double" value="46.924684417346320231"/>
     <V type="double" value="0.8225855325389967998"/>
     <V type="double" value="0"/>
    </Pos>
    <Normal>
     <V type="double" value="0"/>
     <V type="double" value="0"/>
     <V type="double" value="1"/>
    </Normal>
   </Vertex2>
   <Vertex2 ref_type="Vertex" ref_id="721">
    <Pos>
     <V type="double" value="46.765371803387566274"/>
     <V type="double" value="-1.1491239202894278915"/>
     <V type="double" value="0"/>
    </Pos>
    <Normal>
     <V type="double" value="0"/>
     <V type="double" value="0"/>
     <V type="double" value="1"/>
    </Normal>
   </Vertex2>
   <Vertex2 ref_type="Vertex" ref_id="722">
    <Pos>
     <V type="double" value="-0.031123737233146764325"/>
     <V type="double" value="6.944927630508110461"/>
     <V type="double" value="0"/>
    </Pos>
    <Normal>
     <V type="double" value="0"/>
     <V type="double" value="0"/>
     <V type="double" value="1"/>
    </Normal>
   </Vertex2>
   <Vertex2 ref_type="Vertex" ref_id="723">
    <Pos>
     <V type="double" value="0.77271268792283331894"/>
     <V type="double" value="-0.48827974487243230861"/>
     <V type="double" value="0"/>
    </Pos>
    <Normal>
     <V type="double" value="0"/>
     <V type="double" value="0"/>
     <V type="double" value="1"/>
    </Normal>
   </Vertex2>
   <Vertex2 ref_type="Vertex" ref_id="724">
    <Pos>
     <V type="double" value="2.6626030489653111921"/>
     <V type="double" value="0.57549842602026901606"/>
     <V type="double" value="0"/>
    </Pos>
    <Normal>
     <V type="double" value="0"/>
     <V type="double" value="0"/>
     <V type="double" value="1"/>
    </Normal>
   </Vertex2>
   <Vertex2 ref_type="Vertex" ref_id="725">
    <Pos>
     <V type="double" value="2.5989169424329907621"/>
     <V type="double" value="-0.52689187883062671425"/>
     <V type="double" value="0"/>
    </Pos>
    <Normal>
     <V type="double" value="0"/>
     <V type="double" value="0"/>
     <V type="double" value="1"/>
    </Normal>
   </Vertex2>
   <Vertex2 ref_type="Vertex" ref_id="726">
    <Pos>
     <V type="double" value="1.7320508076108720452"/>
     <V type="double" value="-1.0778652929506078451"/>
     <V type="double" value="0"/>
    </Pos>
    <Normal>
     <V type="double" value="0"/>
     <V type="double" value="0"/>
     <V type="double" value="1"/>
    </Normal>
   </Vertex2>
   <Vertex2 ref_type="Vertex" ref_id="727">
    <Pos>
     <V type="double" value="6.9502949461497562922"/>
     <V type="double" value="1.9500394677642791663"/>
     <V type="double" value="0"/>
    </Pos>
    <Normal>
     <V type="double" value="0"/>
     <V type="double" value="0"/>
     <V type="double" value="1"/>
    </Normal>
   </Vertex2>
   <Vertex2 ref_type="Vertex" ref_id="728">
    <Pos>
     <V type="double" value="49.150878343524688319"/>
     <V type="double" value="3.621622264884720277"/>
     <V type="double" value="0"/>
    </Pos>
    <Normal>
     <V type="double" value="0"/>
     <V type="double" value="0"/>
     <V type="double" value="1"/>
    </Normal>
   </Vertex2>
   <Vertex2 ref_type="Vertex" ref_id="729">
    <Pos>
     <V type="double" value="52.198142451649616191"/>
     <V type="double" value="5.1366115951590494149"/>
     <V type="double" value="0"/>
    </Pos>
    <Normal>
     <V type="double" value="0"/>
     <V type="double" value="0"/>
     <V type="double" value="1"/>
    </Normal>
   </Vertex2>
   <Vertex2 ref_type="Vertex" ref_id="730">
    <Pos>
     <V type="double" value="51.977098995497115652"/>
     <V type="double" value="3.9910079042604134081"/>
     <V type="double" value="0"/>
    </Pos>
    <Normal>
     <V type="double" value="0"/>
     <V type="double" value="0"/>
     <V type="double" value="1"/>
    </Normal>
   </Vertex2>
   <Vertex2 ref_type="Vertex" ref_id="731">
    <Pos>
     <V type="double" value="50.65390658596537321"/>
     <V type="double" value="4.0073395049995443884"/>
     <V type="double" value="0"/>
    </Pos>
    <Normal>
     <V type="double" value="0"/>
     <V type="double" value="0"/>
     <V type="double" value="1"/>
    </Normal>
   </Vertex2>
   <Vertex2 ref_type="Vertex" ref_id="732">
    <Pos>
     <V type="double" value="51.014123736912402762"/>
     <V type="double" value="3.674795617202041953"/>
     <V type="double" value="0"/>
    </Pos>
    <Normal>
     <V type="double" value="0"/>
     <V type="double" value="0"/>
     <V type="double" value="1"/>
    </Normal>
   </Vertex2>
   <Vertex2 ref_type="Vertex" ref_id="733">
    <Pos>
     <V type="double" value="4.4207481003748814175"/>
     <V type="double" value="0.45158933552309332704"/>
     <V type="double" value="0"/>
    </Pos>
    <Normal>
     <V type="double" value="0"/>
     <V type="double" value="0"/>
     <V type="double" value="1"/>
    </Normal>
   </Vertex2>
   <Vertex2 ref_type="Vertex" ref_id="734">
    <Pos>
     <V type="double" value="5.1563019685108599788"/>
     <V type="double" value="1.1987974278360011837"/>
     <V type="double" value="0"/>
    </Pos>
    <Normal>
     <V type="double" value="0"/>
     <V type="double" value="0"/>
     <V type="double" value="1"/>
    </Normal>
   </Vertex2>
   <Vertex2 ref_type="Vertex" ref_id="735">
    <Pos>
     <V type="double" value="3.46410161276389994"/>
     <V type="double" value="-1.1507813070632415542"/>
     <V type="double" value="0"/>
    </Pos>
    <Normal>
     <V type="double" value="0"/>
     <V type="double" value="0"/>
     <V type="double" value="1"/>
    </Normal>
   </Vertex2>
   <Vertex2 ref_type="Vertex" ref_id="736">
    <Pos>
     <V type="double" value="4.5636676252930090669"/>
     <V type="double" value="-0.45719443258329173219"/>
     <V type="double" value="0"/>
    </Pos>
    <Normal>
     <V type="double" value="0"/>
     <V type="double" value="0"/>
     <V type="double" value="1"/>
    </Normal>
   </Vertex2>
   <Vertex2 ref_type="Vertex" ref_id="737">
    <Pos>
     <V type="double" value="5.1961524222830419717"/>
     <V type="double" value="-0.91552417158577892309"/>
     <V type="double" value="0"/>
    </Pos>
    <Normal>
     <V type="double" value="0"/>
     <V type="double" value="0"/>
     <V type="double" value="1"/>
    </Normal>
   </Vertex2>
   <Vertex2 ref_type="Vertex" ref_id="738">
    <Pos>
     <V type="double" value="37.736158381383944516"/>
     <V type="double" value="8.0554262454648810632"/>
     <V type="double" value="0"/>
    </Pos>
    <Normal>
     <V type="double" value="0"/>
     <V type="double" value="0"/>
     <V type="double" value="1"/>
    </Normal>
   </Vertex2>
   <Vertex2 ref_type="Vertex" ref_id="739">
    <Pos>
     <V type="double" value="39.235388516173820506"/>
     <V type="double" value="6.8046621989110862572"/>
     <V type="double" value="0"/>
    </Pos>
    <Normal>
     <V type="double" value="0"/>
     <V type="double" value="0"/>
     <V type="double" value="1"/>
    </Normal>
   </Vertex2>
   <Vertex2 ref_type="Vertex" ref_id="740">
    <Pos>
     <V type="double" value="39.01042402602112702"/>
     <V type="double" value="5.6199795457110921504"/>
     <V type="double" value="0"/>
    </Pos>
    <Normal>
     <V type="double" value="0"/>
     <V type="double" value="0"/>
     <V type="double" value="1"/>
    </Normal>
   </Vertex2>
   <Vertex2 ref_type="Vertex" ref_id="741">
    <Pos>
     <V type="double" value="37.375666575723400342"/>
     <V type="double" value="6.5375481492699112351"/>
     <V type="double" value="0"/>
    </Pos>
    <Normal>
     <V type="double" value="0"/>
     <V type="double" value="0"/>
     <V type="double" value="1"/>
    </Normal>
   </Vertex2>
   <Vertex2 ref_type="Vertex" ref_id="742">
    <Pos>
     <V type="double" value="37.931627343627134508"/>
     <V type="double" value="7.175603697940045933"/>
     <V type="double" value="0"/>
    </Pos>
    <Normal>
     <V type="double" value="0"/>
     <V type="double" value="0"/>
     <V type="double" value="1"/>
    </Normal>
   </Vertex2>
   <Vertex2 ref_type="Vertex" ref_id="743">
    <Pos>
     <V type="double" value="38.045625956425745073"/>
     <V type="double" value="5.1850200902499015143"/>
     <V type="double" value="0"/>
    </Pos>
    <Normal>
     <V type="double" value="0"/>
     <V type="double" value="0"/>
     <V type="double" value="1"/>
    </Normal>
   </Vertex2>
   <Vertex2 ref_type="Vertex" ref_id="744">
    <Pos>
     <V type="double" value="37.239092362858443153"/>
     <V type="double" value="14.583862113659398219"/>
     <V type="double" value="0"/>
    </Pos>
    <Normal>
     <V type="double" value="0"/>
     <V type="double" value="0"/>
     <V type="double" value="1"/>
    </Normal>
   </Vertex2>
   <Vertex2 ref_type="Vertex" ref_id="745">
    <Pos>
     <V type="double" value="32.073096586160225741"/>
     <V type="double" value="2.6240800375094908148"/>
     <V type="double" value="0"/>
    </Pos>
    <Normal>
     <V type="double" value="0"/>
     <V type="double" value="0"/>
     <V type="double" value="1"/>
    </Normal>
   </Vertex2>
   <Vertex2 ref_type="Vertex" ref_id="746">
    <Pos>
     <V type="double" value="30.232049596896061416"/>
     <V type="double" value="2.3024597723842994412"/>
     <V type="double" value="0"/>
    </Pos>
    <Normal>
     <V type="double" value="0"/>
     <V type="double" value="0"/>
     <V type="double" value="1"/>
    </Normal>
   </Vertex2>
   <Vertex2 ref_type="Vertex" ref_id="747">
    <Pos>
     <V type="double" value="31.094129188315772439"/>
     <V type="double" value="1.8616974546774263111"/>
     <V type="double" value="0"/>
    </Pos>
    <Normal>
     <V type="double" value="0"/>
     <V type="double" value="0"/>
     <V type="double" value="1"/>
    </Normal>
   </Vertex2>
   <Vertex2 ref_type="Vertex" ref_id="748">
    <Pos>
     <V type="double" value="29.547989289906361421"/>
     <V type="double" value="6.8865374250736568484"/>
     <V type="double" value="0"/>
    </Pos>
    <Normal>
     <V type="double" value="0"/>
     <V type="double" value="0"/>
     <V type="double" value="1"/>
    </Normal>
   </Vertex2>
   <Vertex2 ref_type="Vertex" ref_id="749">
    <Pos>
     <V type="double" value="28.534542117137192463"/>
     <V type="double" value="6.4062968761661709394"/>
     <V type="double" value="0"/>
    </Pos>
    <Normal>
     <V type="double" value="0"/>
     <V type="double" value="0"/>
     <V type="double" value="1"/>
    </Normal>
   </Vertex2>
   <Vertex2 ref_type="Vertex" ref_id="750">
    <Pos>
     <V type="double" value="28.535078270728497785"/>
     <V type="double" value="5.6193006545650634465"/>
     <V type="double" value="0"/>
    </Pos>
    <Normal>
     <V type="double" value="0"/>
     <V type="double" value="0"/>
     <V type="double" value="1"/>
    </Normal>
   </Vertex2>
   <Vertex2 ref_type="Vertex" ref_id="751">
    <Pos>
     <V type="double" value="48.699700019698738629"/>
     <V type="double" value="8.1884692353395731601"/>
     <V type="double" value="0"/>
    </Pos>
    <Normal>
     <V type="double" value="0"/>
     <V type="double" value="0"/>
     <V type="double" value="1"/>
    </Normal>
   </Vertex2>
   <Vertex2 ref_type="Vertex" ref_id="752">
    <Pos>
     <V type="double" value="49.448807940330027577"/>
     <V type="double" value="6.6380286300274748967"/>
     <V type="double" value="0"/>
    </Pos>
    <Normal>
     <V type="double" value="0"/>
     <V type="double" value="0"/>
     <V type="double" value="1"/>
    </Normal>
   </Vertex2>
   <Vertex2 ref_type="Vertex" ref_id="753">
    <Pos>
     <V type="double" value="50.379886082702810768"/>
     <V type="double" value="7.0061763337943041563"/>
     <V type="double" value="0"/>
    </Pos>
    <Normal>
     <V type="double" value="0"/>
     <V type="double" value="0"/>
     <V type="double" value="1"/>
    </Normal>
   </Vertex2>
   <Vertex2 ref_type="Vertex" ref_id="754">
    <Pos>
     <V type="double" value="50.404808585792643782"/>
     <V type="double" value="5.0067170591858598527"/>
     <V type="double" value="0"/>
    </Pos>
    <Normal>
     <V type="double" value="0"/>
     <V type="double" value="0"/>
     <V type="double" value="1"/>
    </Normal>
   </Vertex2>
   <Vertex2 ref_type="Vertex" ref_id="755">
    <Pos>
     <V type="double" value="49.438760562532479526"/>
     <V type="double" value="5.3789327246086582335"/>
     <V type="double" value="0"/>
    </Pos>
    <Normal>
     <V type="double" value="0"/>
     <V type="double" value="0"/>
     <V type="double" value="1"/>
    </Normal>
   </Vertex2>
   <Vertex2 ref_type="Vertex" ref_id="756">
    <Pos>
     <V type="double" value="51.125024859964398161"/>
     <V type="double" value="5.6506466520018285848"/>
     <V type="double" value="0"/>
    </Pos>
    <Normal>
     <V type="double" value="0"/>
     <V type="double" value="0"/>
     <V type="double" value="1"/>
    </Normal>
   </Vertex2>
   <Vertex2 ref_type="Vertex" ref_id="757">
    <Pos>
     <V type="double" value="37.5664327949730108"/>
     <V type="double" value="5.4829848903164366547"/>
     <V type="double" value="0"/>
    </Pos>
    <Normal>
     <V type="double" value="0"/>
     <V type="double" value="0"/>
     <V type="double" value="1"/>
    </Normal>
   </Vertex2>
   <Vertex2 ref_type="Vertex" ref_id="758">
    <Pos>
     <V type="double" value="45.899346399504750593"/>
     <V type="double" value="14.574484127533658295"/>
     <V type="double" value="0"/>
    </Pos>
    <Normal>
     <V type="double" value="0"/>
     <V type="double" value="0"/>
     <V type="double" value="1"/>
    </Normal>
   </Vertex2>
   <Vertex2 ref_type="Vertex" ref_id="759">
    <Pos>
     <V type="double" value="44.9644091943885158"/>
     <V type="double" value="13.977011957880776549"/>
     <V type="double" value="0"/>
    </Pos>
    <Normal>
     <V type="double" value="0"/>
     <V type="double" value="0"/>
     <V type="double" value="1"/>
    </Normal>
   </Vertex2>
   <Vertex2 ref_type="Vertex" ref_id="760">
    <Pos>
     <V type="double" value="41.744416909584607822"/>
     <V type="double" value="13.954806773508000362"/>
     <V type="double" value="0"/>
    </Pos>
    <Normal>
     <V type="double" value="0"/>
     <V type="double" value="0"/>
     <V type="double" value="1"/>
    </Normal>
   </Vertex2>
   <Vertex2 ref_type="Vertex" ref_id="761">
    <Pos>
     <V type="double" value="41.579040645971744539"/>
     <V type="double" value="13.101144111539170467"/>
     <V type="double" value="0"/>
    </Pos>
    <Normal>
     <V type="double" value="0"/>
     <V type="double" value="0"/>
     <V type="double" value="1"/>
    </Normal>
   </Vertex2>
   <Vertex2 ref_type="Vertex" ref_id="762">
    <Pos>
     <V type="double" value="42.435244784219243286"/>
     <V type="double" value="14.413130864035059275"/>
     <V type="double" value="0"/>
    </Pos>
    <Normal>
     <V type="double" value="0"/>
     <V type="double" value="0"/>
     <V type="double" value="1"/>
    </Normal>
   </Vertex2>
   <Vertex2 ref_type="Vertex" ref_id="763">
    <Pos>
     <V type="double" value="13.839113304557558948"/>
     <V type="double" value="3.8653355600985150886"/>
     <V type="double" value="0"/>
    </Pos>
    <Normal>
     <V type="double" value="0"/>
     <V type="double" value="0"/>
     <V type="double" value="1"/>
    </Normal>
   </Vertex2>
   <Vertex2 ref_type="Vertex" ref_id="764">
    <Pos>
     <V type="double" value="36.417728302884214031"/>
     <V type="double" value="13.903389578866372389"/>
     <V type="double" value="0"/>
    </Pos>
    <Normal>
     <V type="double" value="0"/>
     <V type="double" value="0"/>
     <V type="double" value="1"/>
    </Normal>
   </Vertex2>
   <Vertex2 ref_type="Vertex" ref_id="765">
    <Pos>
     <V type="double" value="43.307666116913537735"/>
     <V type="double" value="14.055072313342620305"/>
     <V type="double" value="0"/>
    </Pos>
    <Normal>
     <V type="double" value="0"/>
     <V type="double" value="0"/>
     <V type="double" value="1"/>
    </Normal>
   </Vertex2>
   <Vertex2 ref_type="Vertex" ref_id="766">
    <Pos>
     <V type="double" value="41.844227153553099186"/>
     <V type="double" value="8.1727648715665424106"/>
     <V type="double" value="0"/>
    </Pos>
    <Normal>
     <V type="double" value="0"/>
     <V type="double" value="0"/>
     <V type="double" value="1"/>
    </Normal>
   </Vertex2>
   <Vertex2 ref_type="Vertex" ref_id="767">
    <Pos>
     <V type="double" value="40.745565819708936317"/>
     <V type="double" value="9.6409479404437430361"/>
     <V type="double" value="0"/>
    </Pos>
    <Normal>
     <V type="double" value="0"/>
     <V type="double" value="0"/>
     <V type="double" value="1"/>
    </Normal>
   </Vertex2>
   <Vertex2 ref_type="Vertex" ref_id="768">
    <Pos>
     <V type="double" value="40.764781193275830162"/>
     <V type="double" value="8.7772478673743350441"/>
     <V type="double" value="0"/>
    </Pos>
    <Normal>
     <V type="double" value="0"/>
     <V type="double" value="0"/>
     <V type="double" value="1"/>
    </Normal>
   </Vertex2>
   <Vertex2 ref_type="Vertex" ref_id="769">
    <Pos>
     <V type="double" value="38.09165044403290068"/>
     <V type="double" value="10.65604676729973832"/>
     <V type="double" value="0"/>
    </Pos>
    <Normal>
     <V type="double" value="0"/>
     <V type="double" value="0"/>
     <V type="double" value="1"/>
    </Normal>
   </Vertex2>
   <Vertex2 ref_type="Vertex" ref_id="770">
    <Pos>
     <V type="double" value="39.013644630819207748"/>
     <V type="double" value="11.332362513384991232"/>
     <V type="double" value="0"/>
    </Pos>
    <Normal>
     <V type="double" value="0"/>
     <V type="double" value="0"/>
     <V type="double" value="1"/>
    </Normal>
   </Vertex2>
   <Vertex2 ref_type="Vertex" ref_id="771">
    <Pos>
     <V type="double" value="51.12420791022584865"/>
     <V type="double" value="6.4134013239928870931"/>
     <V type="double" value="0"/>
    </Pos>
    <Normal>
     <V type="double" value="0"/>
     <V type="double" value="0"/>
     <V type="double" value="1"/>
    </Normal>
   </Vertex2>
   <Vertex2 ref_type="Vertex" ref_id="772">
    <Pos>
     <V type="double" value="8.6299079268727307834"/>
     <V type="double" value="8.1224105545775753257"/>
     <V type="double" value="0"/>
    </Pos>
    <Normal>
     <V type="double" value="0"/>
     <V type="double" value="0"/>
     <V type="double" value="1"/>
    </Normal>
   </Vertex2>
   <Vertex2 ref_type="Vertex" ref_id="773">
    <Pos>
     <V type="double" value="9.6584913319284684263"/>
     <V type="double" value="8.5797463085648502101"/>
     <V type="double" value="0"/>
    </Pos>
    <Normal>
     <V type="double" value="0"/>
     <V type="double" value="0"/>
     <V type="double" value="1"/>
    </Normal>
   </Vertex2>
   <Vertex2 ref_type="Vertex" ref_id="774">
    <Pos>
     <V type="double" value="9.6072990364096444438"/>
     <V type="double" value="9.2795056301665326259"/>
     <V type="double" value="0"/>
    </Pos>
    <Normal>
     <V type="double" value="0"/>
     <V type="double" value="0"/>
     <V type="double" value="1"/>
    </Normal>
   </Vertex2>
   <Vertex2 ref_type="Vertex" ref_id="775">
    <Pos>
     <V type="double" value="10.275692169999478764"/>
     <V type="double" value="8.0416603543611593352"/>
     <V type="double" value="0"/>
    </Pos>
    <Normal>
     <V type="double" value="0"/>
     <V type="double" value="0"/>
     <V type="double" value="1"/>
    </Normal>
   </Vertex2>
   <Vertex2 ref_type="Vertex" ref_id="776">
    <Pos>
     <V type="double" value="12.235627836654105138"/>
     <V type="double" value="7.1402181037374621297"/>
     <V type="double" value="0"/>
    </Pos>
    <Normal>
     <V type="double" value="0"/>
     <V type="double" value="0"/>
     <V type="double" value="1"/>
    </Normal>
   </Vertex2>
   <Vertex2 ref_type="Vertex" ref_id="777">
    <Pos>
     <V type="double" value="11.054365711783251669"/>
     <V type="double" value="5.5810710471154321155"/>
     <V type="double" value="0"/>
    </Pos>
    <Normal>
     <V type="double" value="0"/>
     <V type="double" value="0"/>
     <V type="double" value="1"/>
    </Normal>
   </Vertex2>
   <Vertex2 ref_type="Vertex" ref_id="778">
    <Pos>
     <V type="double" value="9.4172249798608440585"/>
     <V type="double" value="6.594182832831823049"/>
     <V type="double" value="0"/>
    </Pos>
    <Normal>
     <V type="double" value="0"/>
     <V type="double" value="0"/>
     <V type="double" value="1"/>
    </Normal>
   </Vertex2>
   <Vertex2 ref_type="Vertex" ref_id="779">
    <Pos>
     <V type="double" value="10.357156420282636944"/>
     <V type="double" value="7.0846172092865460357"/>
     <V type="double" value="0"/>
    </Pos>
    <Normal>
     <V type="double" value="0"/>
     <V type="double" value="0"/>
     <V type="double" value="1"/>
    </Normal>
   </Vertex2>
   <Vertex2 ref_type="Vertex" ref_id="780">
    <Pos>
     <V type="double" value="10.911227575847513904"/>
     <V type="double" value="6.736132698637701921"/>
     <V type="double" value="0"/>
    </Pos>
    <Normal>
     <V type="double" value="0"/>
     <V type="double" value="0"/>
     <V type="double" value="1"/>
    </Normal>
   </Vertex2>
   <Vertex2 ref_type="Vertex" ref_id="781">
    <Pos>
     <V type="double" value="29.446835923200268326"/>
     <V type="double" value="4.8137083725046245775"/>
     <V type="double" value="0"/>
    </Pos>
    <Normal>
     <V type="double" value="0"/>
     <V type="double" value="0"/>
     <V type="double" value="1"/>
    </Normal>
   </Vertex2>
   <Vertex2 ref_type="Vertex" ref_id="782">
    <Pos>
     <V type="double" value="29.281797586230691621"/>
     <V type="double" value="3.8639372666660443123"/>
     <V type="double" value="0"/>
    </Pos>
    <Normal>
     <V type="double" value="0"/>
     <V type="double" value="0"/>
     <V type="double" value="1"/>
    </Normal>
   </Vertex2>
   <Vertex2 ref_type="Vertex" ref_id="783">
    <Pos>
     <V type="double" value="15.762916156595460748"/>
     <V type="double" value="11.21727317406815061"/>
     <V type="double" value="0"/>
    </Pos>
    <Normal>
     <V type="double" value="0"/>
     <V type="double" value="0"/>
     <V type="double" value="1"/>
    </Normal>
   </Vertex2>
   <Vertex2 ref_type="Vertex" ref_id="784">
    <Pos>
     <V type="double" value="15.266428856062542962"/>
     <V type="double" value="9.8116705192010051917"/>
     <V type="double" value="0"/>
    </Pos>
    <Normal>
     <V type="double" value="0"/>
     <V type="double" value="0"/>
     <V type="double" value="1"/>
    </Normal>
   </Vertex2>
   <Vertex2 ref_type="Vertex" ref_id="785">
    <Pos>
     <V type="double" value="14.655183536482130791"/>
     <V type="double" value="9.5712543524869904132"/>
     <V type="double" value="0"/>
    </Pos>
    <Normal>
     <V type="double" value="0"/>
     <V type="double" value="0"/>
     <V type="double" value="1"/>
    </Normal>
   </Vertex2>
   <Vertex2 ref_type="Vertex" ref_id="786">
    <Pos>
     <V type="double" value="14.026403361185758811"/>
     <V type="double" value="9.8479594810653452441"/>
     <V type="double" value="0"/>
    </Pos>
    <Normal>
     <V type="double" value="0"/>
     <V type="double" value="0"/>
     <V type="double" value="1"/>
    </Normal>
   </Vertex2>
   <Vertex2 ref_type="Vertex" ref_id="787">
    <Pos>
     <V type="double" value="10.423157025866178316"/>
     <V type="double" value="10.031683942046164759"/>
     <V type="double" value="0"/>
    </Pos>
    <Normal>
     <V type="double" value="0"/>
     <V type="double" value="0"/>
     <V type="double" value="1"/>
    </Normal>
   </Vertex2>
   <Vertex2 ref_type="Vertex" ref_id="788">
    <Pos>
     <V type="double" value="10.392005674051887354"/>
     <V type="double" value="10.756761963415401695"/>
     <V type="double" value="0"/>
    </Pos>
    <Normal>
     <V type="double" value="0"/>
     <V type="double" value="0"/>
     <V type="double" value="1"/>
    </Normal>
   </Vertex2>
   <Vertex2 ref_type="Vertex" ref_id="789">
    <Pos>
     <V type="double" value="34.53744692088192636"/>
     <V type="double" value="2.0266230876079673884"/>
     <V type="double" value="0"/>
    </Pos>
    <Normal>
     <V type="double" value="0"/>
     <V type="double" value="0"/>
     <V type="double" value="1"/>
    </Normal>
   </Vertex2>
   <Vertex2 ref_type="Vertex" ref_id="790">
    <Pos>
     <V type="double" value="32.772751089635868027"/>
     <V type="double" value="2.2339828954337312972"/>
     <V type="double" value="0"/>
    </Pos>
    <Normal>
     <V type="double" value="0"/>
     <V type="double" value="0"/>
     <V type="double" value="1"/>
    </Normal>
   </Vertex2>
   <Vertex2 ref_type="Vertex" ref_id="791">
    <Pos>
     <V type="double" value="33.607919973356821686"/>
     <V type="double" value="2.5584945953880926517"/>
     <V type="double" value="0"/>
    </Pos>
    <Normal>
     <V type="double" value="0"/>
     <V type="double" value="0"/>
     <V type="double" value="1"/>
    </Normal>
   </Vertex2>
   <Vertex2 ref_type="Vertex" ref_id="792">
    <Pos>
     <V type="double" value="31.116563027995322699"/>
     <V type="double" value="1.1740996032056219001"/>
     <V type="double" value="0"/>
    </Pos>
    <Normal>
     <V type="double" value="0"/>
     <V type="double" value="0"/>
     <V type="double" value="1"/>
    </Normal>
   </Vertex2>
   <Vertex2 ref_type="Vertex" ref_id="793">
    <Pos>
     <V type="double" value="29.989447790957388662"/>
     <V type="double" value="0.44719635421524550623"/>
     <V type="double" value="0"/>
    </Pos>
    <Normal>
     <V type="double" value="0"/>
     <V type="double" value="0"/>
     <V type="double" value="1"/>
    </Normal>
   </Vertex2>
   <Vertex2 ref_type="Vertex" ref_id="794">
    <Pos>
     <V type="double" value="33.159917712096550702"/>
     <V type="double" value="8.1552743194741115218"/>
     <V type="double" value="0"/>
    </Pos>
    <Normal>
     <V type="double" value="0"/>
     <V type="double" value="0"/>
     <V type="double" value="1"/>
    </Normal>
   </Vertex2>
   <Vertex2 ref_type="Vertex" ref_id="795">
    <Pos>
     <V type="double" value="28.52483459581817371"/>
     <V type="double" value="8.5086998665301312172"/>
     <V type="double" value="0"/>
    </Pos>
    <Normal>
     <V type="double" value="0"/>
     <V type="double" value="0"/>
     <V type="double" value="1"/>
    </Normal>
   </Vertex2>
   <Vertex2 ref_type="Vertex" ref_id="796">
    <Pos>
     <V type="double" value="29.537606081595843222"/>
     <V type="double" value="8.0022525255895153862"/>
     <V type="double" value="0"/>
    </Pos>
    <Normal>
     <V type="double" value="0"/>
     <V type="double" value="0"/>
     <V type="double" value="1"/>
    </Normal>
   </Vertex2>
   <Vertex2 ref_type="Vertex" ref_id="797">
    <Pos>
     <V type="double" value="31.117120664451416445"/>
     <V type="double" value="14.069349595472758097"/>
     <V type="double" value="0"/>
    </Pos>
    <Normal>
     <V type="double" value="0"/>
     <V type="double" value="0"/>
     <V type="double" value="1"/>
    </Normal>
   </Vertex2>
   <Vertex2 ref_type="Vertex" ref_id="798">
    <Pos>
     <V type="double" value="31.042054480761848367"/>
     <V type="double" value="13.052557660437210885"/>
     <V type="double" value="0"/>
    </Pos>
    <Normal>
     <V type="double" value="0"/>
     <V type="double" value="0"/>
     <V type="double" value="1"/>
    </Normal>
   </Vertex2>
   <Vertex2 ref_type="Vertex" ref_id="799">
    <Pos>
     <V type="double" value="32.764414943497492061"/>
     <V type="double" value="14.077129060910692715"/>
     <V type="double" value="0"/>
    </Pos>
    <Normal>
     <V type="double" value="0"/>
     <V type="double" value="0"/>
     <V type="double" value="1"/>
    </Normal>
   </Vertex2>
   <Vertex2 ref_type="Vertex" ref_id="800">
    <Pos>
     <V type="double" value="32.042939940063405402"/>
     <V type="double" value="14.587956237254966041"/>
     <V type="double" value="0"/>
    </Pos>
    <Normal>
     <V type="double" value="0"/>
     <V type="double" value="0"/>
     <V type="double" value="1"/>
    </Normal>
   </Vertex2>
   <Vertex2 ref_type="Vertex" ref_id="801">
    <Pos>
     <V type="double" value="31.94035783097597303"/>
     <V type="double" value="12.548747151884294126"/>
     <V type="double" value="0"/>
    </Pos>
    <Normal>
     <V type="double" value="0"/>
     <V type="double" value="0"/>
     <V type="double" value="1"/>
    </Normal>
   </Vertex2>
   <Vertex2 ref_type="Vertex" ref_id="802">
    <Pos>
     <V type="double" value="32.707331759083544398"/>
     <V type="double" value="12.837953512910793563"/>
     <V type="double" value="0"/>
    </Pos>
    <Normal>
[truncated: 5,906,173 more chars]
