# Supplementary material for: Formation of polarity convergences underlying shoot outgrowths
Source: eLife. 2016 Aug 1;5:e18165. doi: 10.7554/eLife.18165 (PMC4969039; doi:10.7554/eLife.18165)
Supplement: Source code 3. — DOI: http://dx.doi.org/10.7554/eLife.18165.031 [file elife-18165-code3.zip › Source code 3_Fig. 7C/make_pages.py]

#! /usr/bin/env python

import sys
import subprocess
from path import path
import re
from itertools import izip

#wanted_fields = [ "BindingRates", "UnbindingRates", "Inhibitions", "Activation", "Diffusion", "CrossActivation" ]
wanted_fields = [ "Production", "Degradation", "BindingRates", "UnbindingRates", "Inhibitions", "Activation" ]
wanted_fields_re = re.compile(r"\s*(%s)\s*:.*$" % '|'.join(wanted_fields))

def extractInfo(dirname):
    info = []
    fn = dirname.glob("*.v")[0]
    with fn.open("rt") as f:
        for line in f:
            if wanted_fields_re.match(line):
                info.append(line.strip())
    return info

def findImages(dirname):
    res = dirname.glob("*.png")
    res.sort()
    return res

def createPage(paths, ext):
    print "Creating images for paths: %s" % paths
    images = [ findImages(path(p)) for p in paths ]
    infos = [ extractInfo(path(p)) for p in paths ]
    nb_col = max(len(imgs) for imgs in images)
    nb_lines = len(paths)/2
    cmd_line = ["montage"]
    for imgs, info in izip(images, infos):
        for i in xrange(nb_col):
            cmd_line += ["-label", "\n".join(info[i::nb_col])]
            if i < len(imgs):
                cmd_line.append(imgs[i]) # [repr(s) for s in imgs]
            else:
                cmd_line.append("null:")
    cmd_line += [ "-geometry", "300x300+5+5", "-interpolate", "bicubic", "-shadow",
                  "-background", "White",
                  "-tile", "%dx%d" % (3*nb_col, nb_lines), "montage_%s.png" % ext]
    print cmd_line
    ret = subprocess.call(cmd_line)
    if ret:
        print "Error %d while creating the montage" % ret
    else:
        print "Done"

img_per_page = 12

if __name__ == "__main__":
    for d in xrange(1,len(sys.argv),img_per_page):
        paths = sys.argv[d:d+img_per_page]
        createPage(paths, "%03d-%03d" % (d,d+img_per_page-1))
