# Supplementary material for: Formation of polarity convergences underlying shoot outgrowths
Source: eLife. 2016 Aug 1;5:e18165. doi: 10.7554/eLife.18165 (PMC4969039; doi:10.7554/eLife.18165)
Supplement: Source code 3. — DOI: http://dx.doi.org/10.7554/eLife.18165.031 [file elife-18165-code3.zip › Source code 3_Fig. 7C/model - MedWallORMembrane090911.vvl]

#ifndef NOSHADER
#  include <GL/glew.h>
#endif
#include <vve.h>

#include <QColor>
#include <util/watchdog.h>
#include <util/assert.h>
#include <util/random.h>
#include <util/parms.h>
#include <util/palette.h>
#include <util/memory.h>
#include <cmath>
#include <geometry/area.h>
#include <geometry/coordinates.h>
#include <algorithms/solver.h>
#include <shape/quadric.h>

#include <storage/storage.h>
#include <storage/complex.h>
#include <storage/vector.h>

#include <factory/complex_grid.h>

#include <QTextStream>
#include <QRegExp>
#include <QHash>
#include <QAction>
#include <QActionGroup>
#include <QFileInfo>
#include <QDir>

#include <stdio.h>

static QTextStream out(stdout);
static QTextStream err(stderr);

#ifndef NOSHADER
#  include "shader.h"
#endif
#include "dirichlet.h"

typedef util::Vector<2,size_t> Point2u;
typedef util::Vector<2,int> Point2i;

double max(double v1, double v2) {
  if(v1 < v2) return v2;
  return v1;
}

double min(double v1, double v2) {
  if(v2 < v1) return v2;
  return v1;
}

Point2d fabs(const Point2d& p)
{
  return Point2d(fabs(p.x()), fabs(p.y()));
}

// Cell type = type of organiser
enum CellType
{
  C_NORMAL,
  C_PLUS,
  C_PLUS2,
  C_MINUS
};

// Function equivalent to the serialize method but outside the type
bool serialization(storage::VVEStorage& store, CellType& ct)
{ return store.field("", (int&)ct);
}

define Tissue MyTissue:
{
junction:
  {
    Point3d pos;
    Point3d normal;
    Point3d dir; // Interpolated value of the polarity on the junction
    bool main; // Which junction defines the shape of the cell (i.e not the result of a subdivision)

  init: main(false) {}

    bool serialize(storage::VVEStorage& store)
    {
      bool result = true;
      result &= store.field("Pos", pos);
      result &= store.field("Normal", normal);
      store.field("Main", main); // Optional
      return result;
    }
  }

cell:
  {
    Point2d c, dc;
    Point3d pos;
    Point3d normal;
    Point3d polarity;
    CellType type;
    Point2u gridPos;
    double area;
    bool isMutantA;
    bool isMutantB;

  init
    : type(C_NORMAL)
    , isMutantA (false)
    , isMutantB (false)
    { }

    bool serialize(storage::VVEStorage& store)
    {
      bool result = true;
      result &= store.field("Pos", pos);
      result &= store.field("Normal", normal);
      result &= store.field("Polarity", polarity);
      result &= store.field("Area", area);
      result &= store.field("Chem", c);
      result &= store.field("type", type);
      return result;
    }
  }

wall:
  {
    Point2d c, dc;
    double mediator, dm;
    double length;
    double med_wall, dmw;
    bool border;

    init
      : mediator(0)
      , dm(0)
      , length(0)
      , med_wall(0)
      , dmw(0)
      , border(false)
      {}

    bool serialize(storage::VVEStorage& store)
    {
      bool result = true;
      result &= store.field("Chem", c);
      result &= store.field("Med", mediator);
      result &= store.field("MedWall", med_wall);
      return result;
    }
  }

wall_arc: length med_wall border dmw;
}

typedef solver::Solver<3> RDSolver;
typedef RDSolver::tag_t rd_tag_t;

enum NodeType
{
  NT_CELL,
  NT_MEMBRANE,
  NT_WALL
};

// Class linking a node in the solver graph to either a cell, a membrane (i.e. 
// a wall in a cell) or a cell wall (i.e. a wall_arc)
struct SolverLink
{
  NodeType type;

  SolverLink(NodeType t)
    : type(t)
  {}
  virtual void setChems(const Point3d& c, const Point3d& dc) = 0;
};

struct CellLink : public SolverLink
{
  const cell& cel;

  CellLink(const cell& c)
    : SolverLink(NT_CELL)
    , cel(c)
  {}

  void setChems(const Point3d& c, const Point3d& dc)
  {
    cel->c = Point2d(c);
    cel->dc = Point2d(dc);
  }
};

struct MembraneLink : public SolverLink
{
  wall w;

  MembraneLink(wall w_)
    : SolverLink(NT_MEMBRANE)
    , w(w_)
  {}

  void setChems(const Point3d& c, const Point3d& dc)
  {
    w->c = Point2d(c);
    w->dc = Point2d(dc);
    w->mediator = c[2];
    w->dm = dc[2];
  }
};

struct WallLink : public SolverLink
{
  wall_arc w;

  WallLink(wall_arc w_)
    : SolverLink(NT_WALL)
    , w(w_)
  {}

  void setChems(const Point3d& c, const Point3d& dc)
  {
    w->med_wall = c[2];;
    w->dmw = dc[2];
    w.sync();
  }
};

// Graph used to represent the set of ODEs
// This allows the use of the standard ODE solver
define VVGraph SolverGraph:
{
  vertex named node:
  {
    std::shared_ptr<SolverLink> link; //WhatIsThis?
    NodeType type;
    Point3d c, dc; //HERE!
    Point3d pos;
    double area;
    RDSolver::VertexInternals interns;
    Point3d production;
    Point3d degradation;
    Point3d variable; // 0 if constant, 1 if variable

    void apply() { link->setChems(c, dc); }
    
     void setLink(SolverLink *l)
    {
      link.reset(l); // link = l; but for shared_ptr
      type = l->type;
    }

    init
      : variable(1,1,1)
      {}

  }

  edge named nlink:
  {
    RDSolver::EdgeInternals interns;
  }

  arc named link_arc; // Just rename the arc
}

enum InitType
{
  IT_SQUARE_GRID,
  IT_HEX_GRID
};

enum BorderConditions
{
  BC_NO_FLUX,
  BC_NO_WALL
};

bool serialization(storage::VVEStorage& store, BorderConditions& bc)
{
  bool result = true;
  if(store.reader())
  {
    QString bs;
    result &= store.field("", bs);
    if(result)
    {
      if(bs == "NoFlux")
        bc = BC_NO_FLUX;
      else if(bs == "NoWall")
        bc = BC_NO_WALL;
      else
      {
        store.setLastError(storage::USER_ERROR, QString("Unknown border conditions: '%1'").arg(bs));
        result = false;
      }
    }
  }
  else if(store.writer())
  {
    QString bs;
    switch(bc)
    {
      case BC_NO_WALL:
        bs = "NoWall";
        break;
      case BC_NO_FLUX:
        bs = "NoWall";
        break;
    }
    result &= store.field("", bs);
  }
  return result;
}

struct GridSetter
{
  Point3d position(const cell& c) { return c->pos; }
  void setPosition(const cell& c, const Point3d& pos) { c->pos = pos; c->normal = Point3d(0,0,1); }
  Point3d position(const junction& j) { return j->pos; }
  void setPosition(const junction& j, const Point3d& pos) { j->pos = pos; j->normal = Point3d(0,0,1); }

  void saveGridCellPosition(const cell& c, const Point2u& pos, const MyTissue&)
  {
    c->gridPos = pos;
  }

  const Point2u& gridCellPosition(const cell& c, const MyTissue&)
  {
    return c->gridPos;
  }
};

enum StopWhen
{
  SW_NEVER,
  SW_DERIVATIVE
};

enum ColorType
{
  CT_GRADIENT,
  CT_CONCENTRATION,
  CT_MEDIATOR,
  CT_DERIV_CONCENTRATION,
  CT_DERIV_MEDIATOR,
  CT_STATE,
#ifndef NOSHADER
  CT_LIC,
#endif
  CT_NONE
};

enum WallColorType
{
  WCT_MEDIATOR,
  WCT_WALL_MEDIATOR,
  WCT_CONCENTRATION,
  WCT_DERIV_CONCENTRATION,
  WCT_DERIV_MEDIATOR,
  WCT_DERIV_WALL_MEDIATOR,
  WCT_BINDING,
  WCT_NONE
};

enum OrganiserType
{
  OT_NONE = 0,
  OT_CONSTANT_MEDIATOR,
  OT_CONSTANT_POLARISER,
  OT_PRODUCTION_MEDIATOR,
  OT_PRODUCTION_POLARISER
};

enum OrganiserPosition
{
  OP_NONE = 0,
  OP_LEFT,
  OP_RIGHT,
  OP_TOP,
  OP_BOTTOM,
  OP_CENTER_LEFT,
  OP_CENTER_RIGHT,
  OP_CENTER_TOP,
  OP_CENTER_BOTTOM,
  OP_CENTER_SQUARE
};

// Used by the parameter object to read a variable of type OrganiserType from 
// the parameter file
QTextStream& operator>>(QTextStream& ss, OrganiserType& ot)
{
  QString tt;
  ss >> tt;
  QString t = tt.toLower();
  if(t == "constantmediator")
    ot = OT_CONSTANT_MEDIATOR;
  else if(t == "constantpolariser")
    ot = OT_CONSTANT_POLARISER;
  else if(t == "productionmediator")
    ot = OT_PRODUCTION_MEDIATOR;
  else if(t == "productionpolariser")
    ot = OT_PRODUCTION_POLARISER;
  else if(t == "none")
    ot = OT_NONE;
  else
  {
    err << "Error, cannot read OrganiserType '" << tt << "', setting to OT_NONE" << endl;
    ot = OT_NONE;
  }
  return ss;
}

QTextStream& operator<<(QTextStream& ss, const OrganiserType& ot)
{
  switch(ot)
  {
    case OT_NONE:
      ss << "None";
      break;
    case OT_CONSTANT_MEDIATOR:
      ss << "ConstantMediator";
      break;
    case OT_CONSTANT_POLARISER:
      ss << "ConstantPolariser";
      break;
    case OT_PRODUCTION_MEDIATOR:
      ss << "ProductionMediator";
      break;
    case OT_PRODUCTION_POLARISER:
      ss << "ProductionPolariser";
      break;
  }
  return ss;
}

// Used by the parameter object to read a variable of type OrganiserPosition 
// from the parameter file
QTextStream& operator>>(QTextStream& ss, OrganiserPosition& ot)
{
  QString tt;
  ss >> tt;
  QString t = tt.toLower();
  if(t == "left")
    ot = OP_LEFT;
  else if(t == "right")
    ot = OP_RIGHT;
  else if(t == "top")
    ot = OP_TOP;
  else if(t == "bottom")
    ot = OP_BOTTOM;
  else if(t == "centerleft")
    ot = OP_CENTER_LEFT;
  else if(t == "centerright")
    ot = OP_CENTER_RIGHT;
  else if(t == "centertop")
    ot = OP_CENTER_TOP;
  else if(t == "centerbottom")
    ot = OP_CENTER_BOTTOM;
  else if(t == "centersquare")
    ot = OP_CENTER_SQUARE;
  else if(t == "none")
    ot = OP_NONE;
  else
  {
    err << "Error, cannot read OrganiserPosition '" << tt << "', setting to OP_NONE" << endl;
    ot = OP_NONE;
  }
  return ss;
}

QTextStream& operator<<(QTextStream& ss, const OrganiserPosition& ot)
{
  switch(ot)
  {
    case OP_NONE:
      ss << "None";
      break;
    case OP_LEFT:
      ss << "Left";
      break;
    case OP_RIGHT:
      ss << "Right";
      break;
    case OP_TOP:
      ss << "Top";
      break;
    case OP_BOTTOM:
      ss << "Bottom";
      break;
    case OP_CENTER_LEFT:
      ss << "CenterLeft";
      break;
    case OP_CENTER_RIGHT:
      ss << "CenterRight";
      break;
    case OP_CENTER_TOP:
      ss << "CenterTop";
      break;
    case OP_CENTER_BOTTOM:
      ss << "CenterBottom";
      break;
    case OP_CENTER_SQUARE:
      ss << "CenterSquare";
      break;
  }
  return ss;
}

enum ActionType
{
  AT_DISPLAY,
  AT_SET_PLUS,
  AT_SET_MINUS
};

Model:
{
  QString viewFile, saveFile, nextSaveFile;
  QStringList loadFiles;

  util::WatchDog rex;
  util::Palette palette;
  MyTissue T;
  SolverGraph S;
  RDSolver solve;
  InitType initType;
  BorderConditions borderConditions;
  double dt, drawDt;
  double drawTime, time;

  OrganiserType organiserType;
  OrganiserPosition plusOrganiser, minusOrganiser, plus2Organiser;
  double organiserDistance;
  Point3d plusLevel, minusLevel;

  int polIndex;
  double maxPolarisation, maxPolarisation2;
  double polarityThreshold;
  Point2d crossActivation, binding, unbinding, diff, inhib, activation;
  Point3d membraneDiff;

  size_t randomSeed;

  double samplingDl;

  Point2d cellSize, posNoise;
  Point2u gridSize;

  Point2d cellConcentration, wallConcentration, wallConcentrationNoise, mutantWallConcentration, mutantWallConcentrationNoise ;
  double cellThickness, wallThickness, membraneThickness;
  double mutantTopBorder, mutantBottomBorder, mutantLeftBorder, mutantRightBorder;
  double timeToOutput;
  double mediatorConcentration, mediatorDiffusion, mediatorWallDiffusion, mediatorPermeation;
  Point2d mediatorActivation, mediatorInhibition, mediatorTransport;
  double mediatorProduction, mediatorDegradation;
  bool useMembraneMediator;

  Point2i beginColorC, endColorC;
  Point2i beginColorDC, endColorDC;
  int backColor, errColor, foreground;
  double arrowRadiusBase, arrowHeadLength, lineWidth, stickRadiusBase, stickLength;
  int beginColorMed, endColorMed, beginColorWallMed, endColorWallMed;
  int beginColorDW, endColorDW;
  int colorArrow, colorPolarity, colorMutantAPolarity, colorMutantBPolarity, colorPlus2, colorPlus2b;
  int colorPlus, colorMinus, colorNormal, colorNormal2;
  double sizePolarity;

  bool plotSolverGraph;
  int colorCell, colorMembrane, colorWall, colorLink, outsideWallColor;
  float sphereSize, linkThickness;

  float viewWallThickness, outsideWallThickness, sizeArrow;
  float medMaxView, wallMedMaxView;
  float dmedMaxView, dwallMedMaxView;
  Point2d cMaxView, dcMaxView;

  ColorType colorType;
  WallColorType wallColorType;

  double max_d;
  StopWhen stopWhen;
  double stopValue;

  ActionType actionType;
  QActionGroup *act_group;

#ifndef NOSHADER
  util::Shader shader;
  Point2u texture_size;
  bool texture_size_changed;
  unsigned char* texture;
  GLuint texture_id;
  int materialTissue;
#endif

  bool renderOnly;
  int argumentIndex;
  Viewer *_viewer;

  bool serialize(storage::VVEStorage& store)
  {
    bool result = true;
    result = store.field("Time", time);
    result = store.field("T", T);
    result = store.field("BorderConditions", borderConditions);
    if(store.reader())
    {
      // Check there are "main" junctions
      bool has_main = false;
      forall const junction& j in T.W: if(j->main)
      {
        has_main = true;
        break;
      }
      if(not has_main)
      {
        forall const junction& j in T.W:
        {
          if(T.W.valence(j) != 2)
            j->main = true;
          else
          {
            const junction& j1 = T.W.anyIn(j);
            const junction& j2 = T.W.nextTo(j, j1);
            Point3d d1 = j1->pos - j->pos;
            Point3d d2 = j2->pos - j->pos;
            if(util::norm(d1^d2)/(util::norm(d1) + util::norm(d2)) > 1e-6)
            {
              j->main = true;
            }
          }
        }
      }
      updateCells();
      createSolverGraph();
    }
    return result;
  }

  init
    : rex(this)
    , palette("pal.map")
    , T(palette, this)
    , drawTime(0)
    , time(0)
    , actionType(AT_DISPLAY)
    , act_group(0)
#ifndef NOSHADER
    , shader(3)
    , texture(0)
    , texture_id(0)
#endif
    , renderOnly(false)
    , argumentIndex(0)
    , _viewer(0)
    {
      if(arguments().size() > 0)
      {
        QRegExp st(".*\\.(bin|xml)");
        if(arguments().filter(st).size() == arguments().size())
        {
          viewFile = "view.v";
          loadFiles = arguments();
          renderOnly = true;
        }
        else
        {
          viewFile = arguments()[0];
          if(arguments().size() > 1)
            saveFile = arguments()[1];
        }
      }
      else
        viewFile = "view.v";
      setFilename(viewFile);
      reread();
      // Registering the configuration files
      rex.addObject(this);
      rex.addObject(palette);

      // Setup menu
      QAction* act_display = new QAction("Details", this);
      QAction* act_plus = new QAction("Toggle Plus Organiser", this);
      QAction* act_minus = new QAction("Toggle Minus Organiser", this);
      act_display->setCheckable(true);
      act_plus->setCheckable(true);
      act_minus->setCheckable(true);
      act_group = new QActionGroup(this);
      act_group->addAction(act_display);
      act_group->addAction(act_plus);
      act_group->addAction(act_minus);
      act_display->setChecked(true);
      connect(act_display, SIGNAL(triggered(bool)), this, SLOT(selectDisplay(bool)));
      connect(act_plus, SIGNAL(triggered(bool)), this, SLOT(selectPlus(bool)));
      connect(act_minus, SIGNAL(triggered(bool)), this, SLOT(selectMinus(bool)));

      addAction(act_display);
      addAction(act_plus);
      addAction(act_minus);

      // Initialize model
      if(randomSeed == 0)
        randomSeed = util::sran_time();
      else
        util::sran(randomSeed);
      out << "Seed = " << randomSeed << endl;

      switch(initType)
      {
        case IT_SQUARE_GRID:
          {
            GridSetter setter;
            out << "Creating square grid" << endl;
            if(!complex_factory::square_grid(gridSize.x(), gridSize.y(), T, setter,
                                             Point3d(0,0,0), Point3d(cellSize.x(), 0, 0), Point3d(0, cellSize.y(), 0)))
              vvassert_msg(false, "Cannot create square grid.");
          }
          break;
        case IT_HEX_GRID:
          {
            GridSetter setter;
            out << "Creating hex grid" << endl;
            if(posNoise.x() != 0 or posNoise.y() != 0)
            {
              if(!createNoisyGrid(T, setter))
                vvassert_msg(false, "Cannot create noisy hexagonal grid.");
            }
            else
            {
              if(!complex_factory::hex_grid(gridSize.x(), gridSize.y(), T, setter,
                                            Point3d(0,0,0), Point3d(cellSize.x(), 0, 0), Point3d(0, cellSize.y(), 0)))
                vvassert_msg(false, "Cannot create hexagonal grid.");
            }
          }
          break;
      }

      forall const junction& j in T.W:
        j->main = true;
      
     /*  forall const cell& c in T.C:
      {
          double xpos = c->gridPos[0];
          double ypos= c->gridPos[1];
          out<< "This cells x position is: "<< xpos << "the cells y position is" << ypos <<endl;
      }*/

      subdivideCells();
      updateCells();
      initConcentrations();
      createSolverGraph();

      printConcentrations();
    }

  void printConcentrations()
  {
    Point2d max_cell_c1(-HUGE_VAL, -HUGE_VAL), max_wall_c1(-HUGE_VAL,-HUGE_VAL);
    double tot_c1 = 0, tot_c2 = 0;
    double max_med_wall = -HUGE_VAL, max_med = -HUGE_VAL, min_med = HUGE_VAL;
    double tot_med = 0;
    max_d = 0;
   /* double meanCellConcA = 0;
    double meanCellConcB = 0;
    double meanCellArea = 0;
    double cellCounter = 0;*/
    forall const cell& c in T.C:
    {
     // cellCounter = cellCounter + 1;
     // meanCellConcA += c->c[0];
     // meanCellConcB += c->c[1];
    //  meanCellArea += c->area;
      max_cell_c1 = util::max(max_wall_c1, c->c);
      tot_c1 += c->c[0]*c->area;
      tot_c2 += c->c[1]*c->area;
      max_d = max(max_d, max(fabs(c->dc[0]), fabs(c->dc[1])));
    }
   /* meanCellConcA = meanCellConcA / cellCounter;
    meanCellConcB = meanCellConcB / cellCounter;
    meanCellArea = meanCellArea/ cellCounter;*/

   /* double meanMembraneConcA = 0;
    double meanMembraneConcB = 0;
    double membraneCounter =0;
    double meanMembraneConcAOverCells = 0;
    double meanMembraneConcBOverCells= 0;*/
   /* forall const cell& c in T.C:
    { 
        forall const junction& j in T.S.neighbors(c):
        {
          const junction& jn = T.S.nextTo(c, j);
          wall w = T.W.edge(j,jn);
          membraneCounter += 1;
          meanMembraneConcA += w->c[0] * w->length * membraneThickness; //amount of chems in membrane
          meanMembraneConcB += w->c[1]* w->length * membraneThickness;

        }
        
        meanMembraneConcAOverCells += meanMembraneConcA;
       
        meanMembraneConcBOverCells += meanMembraneConcB;
    }
    meanMembraneConcAOverCells = meanMembraneConcAOverCells / cellCounter;
    meanMembraneConcBOverCells = meanMembraneConcBOverCells / cellCounter; */

    forall const junction& j in T.W:
      forall const junction& jn in T.W.neighbors(j):
      {
        Point2d c = T.W.edge(j,jn)->c;
        max_wall_c1 = util::max(max_wall_c1, c);
        wall w = T.W.edge(j,jn);
        tot_c1 += c[0] * w->length;
        tot_c2 += c[1] * w->length;
        tot_med += w->mediator * w->length * membraneThickness;
        if(w->mediator > max_med) max_med = w->mediator;
        if(w->mediator < min_med) min_med = w->mediator;
        max_d = max(max_d, max(fabs(w->dc[0]), fabs(w->dc[1])));
        max_d = max(max_d, fabs(w->dm));
      }
    forall const junction& j in T.W:
      forall const junction& jn in T.W.neighbors(j): if(j<jn)
      {
        wall w = T.W.edge(j,jn);
        max_d = max(max_d, fabs(w->dmw));
        tot_med += w->med_wall * w->length * wallThickness;
        if(w->med_wall > max_med_wall) max_med_wall = w->med_wall;
      }
    out << "Time: " << time << " - dt = " << dt << endl;
    out << "Max concentration in cells: " << max_cell_c1 << endl
      << "Max concentration in walls: " << max_wall_c1 << endl
      << "Min mediator in cells: " << min_med << endl
      << "Max mediator in cells: " << max_med << endl
      << "Max mediator in walls: " << max_med_wall << endl;
    out << "Total amount of c1: " << tot_c1 << endl
      << "Total amount of c2: " << tot_c2 << endl
     //<< "Mean cell area: " << meanCellArea << endl
    //<< "Mean cell concA: " << meanCellConcA << endl
    //<< "Mean cell concB: " << meanCellConcB << endl
    // << "meanMembraneConcAOverCells: " << meanMembraneConcAOverCells << endl
    //  << "meanMembraneConcBOverCells: " << meanMembraneConcBOverCells << endl
      << "Total amount of mediator: " << tot_med << endl;
    out << "Max derivative: " << max_d << endl;
  }

  bool isOrganiser(OrganiserPosition op, const Point2u& pos)
  {
    return ((op == OP_BOTTOM        and pos.x() == 0) or
            (op == OP_TOP           and pos.x() == gridSize[0]-1) or
            (op == OP_RIGHT         and pos.y() == gridSize[1]-1) or
            (op == OP_LEFT          and pos.y() == 0) or
            (op == OP_CENTER_BOTTOM and pos.x() == organiserDistance and pos.y() == gridSize[1]/2) or
            (op == OP_CENTER_TOP    and gridSize[0] - pos.x() - 1 == organiserDistance and pos.y() == gridSize[1]/2) or
            //(op == OP_CENTER_RIGHT  and gridSize[1] - pos.y() - 1 == organiserDistance and pos.x() == gridSize[0] / 2) or
            (op == OP_CENTER_RIGHT  and gridSize[1] - pos.y() - 1 == organiserDistance and (pos.x() > gridSize[0] / 3 and pos.x() < gridSize[0] / 1.5)) or
            (op == OP_CENTER_LEFT   and pos.y() == organiserDistance and pos.x() == gridSize[0] / 2) or
            (op == OP_CENTER_SQUARE and pos.x() > 3 and pos.x() < 9 and pos.y() >4 and pos.y() < 9));
  }

  void initConcentrations()
  {
    forall const cell& c in T.C:
    {
      c->c = cellConcentration;
      // Setting the organiser status of the cell
      bool is_minus = isOrganiser(minusOrganiser, c->gridPos);
      bool is_plus = isOrganiser(plusOrganiser, c->gridPos);
      bool is_plus2 = isOrganiser(plus2Organiser, c->gridPos);
      if(is_minus != is_plus or is_minus != is_plus2)
      {
        if(is_minus)
          c->type = C_MINUS;
        else if (is_plus) 
          c->type = C_PLUS;
        else if (is_plus2)
          c->type = C_PLUS2;
      }
      else
        is_minus = is_plus = is_plus2 = false;
    }
    forall const cell& c in T.C:
    {
         if(c->pos[0] >= mutantLeftBorder and c->pos[0] <=mutantRightBorder and c->pos[1] >=mutantBottomBorder and c->pos[1] <= mutantTopBorder and mutantWallConcentration [0] == 0)
         {
                c->isMutantA = true;
            	forall const junction& j in T.S.neighbors(c):
            		
            	{
                      const junction& jn = T.S.nextTo(c, j);
                      wall w = T.W.edge(j,jn);
                      Point2d v = mutantWallConcentration + util::ran(mutantWallConcentrationNoise) - mutantWallConcentrationNoise/2;
        	      w->c = v;
       		      w->med_wall = 0;
        	      w->mediator = mediatorConcentration;
     	    	}
        }
        else if (c->pos[0] >= mutantLeftBorder and c->pos[0] <=mutantRightBorder and c->pos[1] >=mutantBottomBorder and c->pos[1] <= mutantTopBorder and mutantWallConcentration [1] == 0)
         {
                c->isMutantB = true;
            	forall const junction& j in T.S.neighbors(c):
            		
            	{
                      const junction& jn = T.S.nextTo(c, j);
                      wall w = T.W.edge(j,jn);
                      Point2d v = mutantWallConcentration + util::ran(mutantWallConcentrationNoise) - mutantWallConcentrationNoise/2;
        	      w->c = v;
       		      w->med_wall =0;
        	      w->mediator = mediatorConcentration;
     	    	}
        }
         else
        {	
                 forall const junction& j in T.S.neighbors(c):
            		
            	{
                      const junction& jn = T.S.nextTo(c, j);
                      wall w = T.W.edge(j,jn);
                      Point2d v = wallConcentration + util::ran(wallConcentrationNoise) - wallConcentrationNoise/2;
        	      w->c = v;
       		      w->med_wall = 0;
        	      w->mediator = mediatorConcentration;
     	    	}
       }
    }
  }

  void subdivideCells()
  {
    std::list<wall> to_divide;
    forall const junction& j in T.W:
      forall const junction& jn in T.W.neighbors(j): if(j<jn)
      {
        double l = util::norm(j->pos - jn->pos);
        T.W.arc(j,jn)->length = l;
        if(l > samplingDl)
        {
          if(T.adjacentCells(j,jn).first)
            to_divide.push_back(T.W.edge(j,jn));
          else
            to_divide.push_back(T.W.edge(jn,j));
        }
      }
    forall wall w in to_divide:
    {
      const junction& j = T.W.source(w);
      const junction& jn = T.W.target(w);
      int nb_samples = (int)ceil(w->length / samplingDl);
      Point3d du = (jn->pos - j->pos)/nb_samples;
      const cell& c = T.adjacentCells(j,jn).first;
      vvassert(c);
      for(int i = 1 ; i < nb_samples ; ++i)
      {
        const junction& n = T.splitWall(c, j);
        n->pos = j->pos + (nb_samples-i)*du;
      }
    }
  }

  wall getWall(const junction& j1, const junction& j2)
  {
    if(j1<j2)
      return T.W.edge(j1,j2);
    return T.W.edge(j2,j1);
  }

  void setWallNodeOrganiser(const node& n, CellType type)
  {
    if(n->type == NT_MEMBRANE)
    {
      n->production[2] = mediatorProduction;
      n->degradation[2] = mediatorDegradation;
    }
    if(type == C_NORMAL)
      return;
    n->variable = Point3d(1,1,1);
    switch(organiserType)
    {
      case OT_CONSTANT_MEDIATOR:
        n->variable = Point3d(1,1,0);
        if(type == C_PLUS or type == C_PLUS2)
          n->c[2] = plusLevel[2];
        else
          n->c[2] = minusLevel[2];
        break;
      case OT_CONSTANT_POLARISER:
        n->variable = Point3d(0,0,1);
        if(type == C_PLUS or type == C_PLUS2)
        {
          n->c[0] = plusLevel[0];
          n->c[1] = plusLevel[1];
          //n->production[2] = plusLevel[2];
          
        }
        else
        {
          n->c[0] = minusLevel[0];
          n->c[1] = minusLevel[1];
         // n->degradation = minusLevel[2];
        }
        break;
      case OT_PRODUCTION_MEDIATOR:
        if(type == C_PLUS or type == C_PLUS2)
        {
          if(plusLevel[2] > 0)
            n->production[2] = plusLevel[2];
          else if(plusLevel[2] < 0)
            n->degradation[2] = -plusLevel[2];
        }
        else
        {
          if(minusLevel[2] > 0)
            n->production[2] = minusLevel[2];
          else if(minusLevel[2] < 0)
            n->degradation[2] = -minusLevel[2];
        }
        break;
      case OT_PRODUCTION_POLARISER:
        if(type == C_PLUS or type == C_PLUS)
        {
          if(plusLevel[0] > 0)
            n->production[0] = plusLevel[0];
          else if(plusLevel[0] < 0)
            n->degradation[0] = -plusLevel[0];
          if(plusLevel[1] > 0)
            n->production[1] = plusLevel[1];
          else if(plusLevel[1] < 0)
            n->degradation[1] = -plusLevel[1];
        }
        else
        {
          if(minusLevel[0] > 0)
            n->production[0] = minusLevel[0];
          else if(minusLevel[0] < 0)
            n->degradation[0] = -minusLevel[0];
          if(minusLevel[1] > 0)
            n->production[1] = minusLevel[1];
          else if(minusLevel[1] < 0)
            n->degradation[1] = -minusLevel[1];
        }
        n->production[2] = n->degradation[2] = 0;
      default:
        break;
    }
  }

  void createSolverGraph()
  {
    QHash<cell,node> cells;
    QHash<wall,node> membranes;
    QHash<wall,node> walls;
    S.clear();
    // First connect cells to membranes
    forall const cell& c in T.C:
    {
      node n;
      n->setLink(new CellLink(c));
      n->area = c->area;
      std::cout << " c area is : " << c->area << std::endl;
      n->c = Point3d(c->c);
      n->pos = c->pos;
      cells[c] = n;
      S.insert(n);
      node prev(0), first(0);
      forall const junction& j in T.S.neighbors(c):
      {
        const junction& jn = T.S.nextTo(c, j);
        node nj;
        wall w = T.W.edge(j,jn);
        membranes[w] = nj;
        nj->setLink(new MembraneLink(w));
        nj->area = membraneThickness*w->length;
        std::cout<< "nj area"<< nj->area << std::endl;
        nj->c = Point3d(w->c[0], w->c[1], w->mediator);
        nj->pos = (j->pos + jn->pos)/2;
        setWallNodeOrganiser(nj, c->type);
        S.insert(nj);
        if(prev)
        {
          S.insertEdge(n, nj);
          S.insertEdge(nj, prev);
          S.insertEdge(prev, nj);
        }
        else
        {
          S.insertEdge(n, nj);
          first = nj;
        }
        S.insertEdge(nj, n);
        prev = nj;
      }
      if(first and first != prev)
      {
        S.insertEdge(first, prev);
        S.insertEdge(prev, first);
      }
    }
    // Then, create and connect walls to membranes
    forall const junction& j in T.W:
      forall const junction& jn in T.W.neighbors(j): if(j<jn)
      {
        wall w = T.W.edge(j,jn);
        if(w->border and borderConditions == BC_NO_WALL)
          continue;
        node nw;
        nw->setLink(new WallLink(T.W.arc(j,jn)));
        nw->area = wallThickness*w->length;
        nw->c = Point3d(0,0,w->med_wall);
        nw->pos = (j->pos + jn->pos)/2;
        S.insert(nw);
        walls[w] = nw;
        std::pair<cell, cell> cs = T.adjacentCells(j,jn);
        node nm1 = membranes[T.W.edge(j,jn)];
        node nm2 = membranes[T.W.edge(jn,j)];
        if(cs.first)
        {
          node c1 = cells[cs.first];
          S.insertEdge(nw, nm1);
          S.insertEdge(nm1, nw);
        }
        if(cs.second)
        {
          node c2 = cells[cs.second];
          S.insertEdge(nw, nm2);
          S.insertEdge(nm2, nw);
        }
      }
    // Now connect walls to other walls
    forall const junction& j in T.W:
      forall const junction& jn in T.W.neighbors(j): if(j<jn)
      {
        wall w = T.W.edge(j,jn);
        if(w->border and borderConditions == BC_NO_WALL)
          continue;
        node nw = walls[w];
        forall const junction& jnn in T.W.neighbors(jn): if(jnn != j)
        {
          wall wn = getWall(jn, jnn);
          node nwn = walls.value(wn, node(0));
          if(nwn)
            S.insertEdge(nw, nwn);
        }
        forall const junction& jp in T.W.neighbors(j): if(jp != jn)
        {
          wall wp = getWall(j, jp);
          node nwp = walls.value(wp, node(0));
          if(nwp)
            S.insertEdge(nw, nwp);
        }
      }
  }

  bool createNoisyGrid(MyTissue &T, GridSetter& setter)
  {
    double dx = sqrt(3)*cellSize.x(), dy = 1.5*cellSize.y();
    double shift_x = dx/2;
    size_t nb_pts = gridSize.x()*gridSize.y();
    std::vector<Point2d> pts(nb_pts);
    size_t nb_anchors = 2*gridSize.x() + 2*gridSize.y() + 4;
    std::vector<Point2d> anchors(nb_anchors);
    std::vector<Point2u> gridPositions(nb_pts);

    // Create points
    size_t k = 0;
    for(size_t i = 0 ; i < gridSize.y() ; ++i)
      for(size_t j = 0 ; j < gridSize.x() ; ++j)
      {
        Point2d noise = util::ran(2*posNoise) - posNoise;
        gridPositions[k] = Point2u(j,i);
        if(j%2)
          pts[k++] = Point2d(i*dx+shift_x, j*dy) + noise;
        else
          pts[k++] = Point2d(i*dx, j*dy) + noise;
      }
    vvassert(k == nb_pts);

    // Create anchors
    k = 0;
    // Top and bottom
    for(int i = -1 ; i < (int)gridSize.y()+1 ; ++i)
    {
      anchors[k++] = Point2d(i*dx+shift_x, -dy);
      if(gridSize.x() % 2)
        anchors[k++] = Point2d(i*dx+shift_x, gridSize.x()*dy);
      else
        anchors[k++] = Point2d(i*dx, gridSize.x()*dy);
    }
    // Left and right
    for(int j = 0 ; j < (int)gridSize.x() ; ++j)
    {
      if(j%2)
      {
        anchors[k++] = Point2d(shift_x-dx, j*dy);
        anchors[k++] = Point2d(shift_x+gridSize.y()*dx, j*dy);
      }
      else
      {
        anchors[k++] = Point2d(-dx, j*dy);
        anchors[k++] = Point2d(gridSize.y()*dx, j*dy);
      }
    }
    vvassert(k == nb_anchors);

    std::vector<cell> cells = complex_factory::dirichlet(pts, anchors, T, &setter);

    if(cells.empty())
    {
      out << "Failing creating Dirichlet diagram" << endl;
      T.clear();
      return false;
    }

    for(size_t i = 0 ; i < nb_pts ; ++i)
    {
      cells[i]->gridPos = gridPositions[i];
    }

    forall const cell& c in T.C:
    {
      Point3d center;
      forall const junction& j in T.S.neighbors(c):
        center += j->pos;
      c->pos = center / T.S.valence(c);
    }

    return true;
  }

  void updateCells()
  {
    forall const cell& c in T.C:
      updateCell(c);
  }

  void updateCell(const cell& c)
  {
    double area = 0;
    Point3d center;
    forall const junction& j in T.S.neighbors(c):
      center += j->pos;
    center /= T.S.valence(c);
    c->pos = center;
    forall const junction& j in T.S.neighbors(c):
    {
      const junction& jn = T.S.nextTo(c, j);
      area += util::norm((j->pos - center) ^ (jn->pos - center));
      T.W.edge(j,jn)->length = util::norm(j->pos - jn->pos);
      T.W.arc(j,jn)->border = T.border(c, j);
    }
    c->area = area/2;
  }

  // Here, reread the files when they are modified
  void modifiedFiles( const std::set<std::string>& filenames )
  {
    rex.watch(filenames);
  }

  void reread()
  {
    util::Parms parms(viewFile);
    parms("Main", "DrawDt", drawDt);
    parms("Main", "RandomSeed", randomSeed);

    QString sw;
    parms("Main", "StopWhen", sw);
    QString isw = sw.toLower();
    if(isw == "never")
      stopWhen = SW_NEVER;
    else if(isw == "derivative")
      stopWhen = SW_DERIVATIVE;
    else
    {
      err << "Error, unknown value '" << sw << "' for the StopWhen directive. Should be one of 'never', 'derivative'. Default = 'never'";
      stopWhen = SW_NEVER;
    }
    parms("Main", "StopValue", stopValue);

    parms("Chemicals", "BindingRates", binding);
    parms("Chemicals", "UnbindingRates", unbinding);
    parms("Chemicals", "Diffusion", diff);
    parms("Chemicals", "Inhibitions", inhib);
    parms("Chemicals", "Activation", activation);

    parms("Mediator", "Diffusion", mediatorDiffusion);
    parms("Mediator", "WallDiffusion", mediatorWallDiffusion);
    parms("Mediator", "Permeation", mediatorPermeation);
    parms("Mediator", "Activation", mediatorActivation);
    parms("Mediator", "Transport", mediatorTransport);
    parms("Mediator", "Production", mediatorProduction);
    parms("Mediator", "Degradation", mediatorDegradation);

    parms("Organisers", "Type", organiserType);
    parms("Organisers", "Plus", plusOrganiser);
    parms("Organisers", "Minus", minusOrganiser);
    parms("Organisers", "Plus2", plus2Organiser);
    parms("Organisers", "Distance", organiserDistance);
    parms("Organisers", "PlusLevel", plusLevel);
    parms("Organisers", "MinusLevel", minusLevel);

    vvassert_msg(plusOrganiser == OP_NONE or minusOrganiser != plusOrganiser, "Error, the plus and minus organisers must be different");

    solve.readParms(parms, "Solver");

    membraneDiff = Point3d(diff.x(), diff.y(), mediatorDiffusion);

    parms("Polarity", "Chemical", polIndex);
    parms("Polarity", "MaxStrength", maxPolarisation);
    parms("Polarity", "PolarityThreshold", polarityThreshold);
    maxPolarisation2 = maxPolarisation*maxPolarisation;

    parms("Initialization", "CellThickness", cellThickness);
    parms("Initialization", "WallThickness", wallThickness);
    parms("Initialization", "MembraneThickness", membraneThickness);
    parms("Initialization", "CellConcentration", cellConcentration);
    parms("Initialization", "WallConcentration", wallConcentration);
    parms("Initialization", "MutantWallConcentration", mutantWallConcentration);
    parms("Initialization", "MutantWallConcentrationNoise", mutantWallConcentrationNoise);
    parms("Initialization", "WallConcentrationNoise", wallConcentrationNoise);
    parms("Initialization", "MediatorConcentration", mediatorConcentration);
    parms("Initialization", "UseMembraneMediator", useMembraneMediator);
    parms("Initialization", "MutantLeftBorder", mutantLeftBorder);
    parms("Initialization", "MutantRightBorder", mutantRightBorder);
    parms("Initialization", "MutantTopBorder", mutantTopBorder);
    parms("Initialization", "MutantBottomBorder", mutantBottomBorder);
    parms("Initialization", "SamplingDl", samplingDl);
    QString bcs;
    parms("Initialization", "BorderConditions", bcs);
    parms("Initialization", "TimeToOutput", timeToOutput);
    QString bc = bcs.toLower();
    if(bc == "noflux")
      borderConditions = BC_NO_FLUX;
    else if(bc == "nowall")
      borderConditions = BC_NO_WALL;
    else
    {
      err << "Error, border conditions '" << bcs << "' not recognised. Using NoFlux." << endl;
      borderConditions = BC_NO_FLUX;
    }

    QString startType;
    parms("Initialization", "Type", startType);
    QString st  = startType.toLower();
    if(st == "squaregrid")
      initType = IT_SQUARE_GRID;
    else if(st == "hexgrid")
      initType = IT_HEX_GRID;
    else
    {
      err << "Error, init type " << startType << " not recognised";
    }
    QString gso, gsi;
    parms("Initialization", "GridSize", gridSize);
    parms("Initialization", "PositionNoise", posNoise);
    //parms("Initialization", "Sources", gso);
    //parms("Initialization", "Sinks", gsi);
    parms("Initialization", "CellSize", cellSize);
    //gridSources = readPositions(gso);
    //gridSinks = readPositions(gsi);
    //growth = false;
    T.readViewParms(parms, "TissueView");
    parms("View", "LineWidth", lineWidth);
    parms("View", "ArrowRadiusBase", arrowRadiusBase);
    parms("View", "ArrowHeadLength", arrowHeadLength);
    parms("View", "StickRadiusBase", stickRadiusBase);
    parms("View", "StickLength", stickLength);
   
    parms("View", "BackColor", backColor);
    parms("View", "Foreground", foreground);

    parms("View", "ColorArrow", colorArrow);
    parms("View", "SizeArrow", sizeArrow);

    QString ct;
    parms("View", "Coloring", ct);
    ct = ct.toLower();
    if(ct == "gradient")
      colorType = CT_GRADIENT;
    else if(ct == "mediator")
      colorType = CT_MEDIATOR;
    else if(ct == "state")
      colorType = CT_STATE;
    else if(ct == "concentration")
      colorType = CT_CONCENTRATION;
    else if(ct == "deriv_concentration")
      colorType = CT_DERIV_CONCENTRATION;
    else if(ct == "deriv_mediator")
      colorType = CT_DERIV_MEDIATOR;
#ifndef NOSHADER
    else if(ct == "lic")
      colorType = CT_LIC;
#endif
    else if(ct == "none")
      colorType = CT_NONE;
    else
    {
      err << "Error, valid color types are 'gradient', 'concentration', 'mediator', 'lic', 'state', 'deriv_concentration', 'deriv_mediator' and 'none'. Choosing default: concentration" << endl;
      colorType = CT_CONCENTRATION;
    }

    parms("View", "WallColoring", ct);
    ct = ct.toLower();
    if(ct == "binding")
      wallColorType = WCT_BINDING;
    else if(ct == "wall_mediator")
      wallColorType = WCT_WALL_MEDIATOR;
    else if(ct == "mediator")
      wallColorType = WCT_MEDIATOR;
    else if(ct == "concentration")
      wallColorType = WCT_CONCENTRATION;
    else if(ct == "none")
      wallColorType = WCT_NONE;
    else if(ct == "deriv_concentration")
      wallColorType = WCT_DERIV_CONCENTRATION;
    else if(ct == "deriv_mediator")
      wallColorType = WCT_DERIV_MEDIATOR;
    else if(ct == "deriv_wall_mediator")
      wallColorType = WCT_DERIV_WALL_MEDIATOR;
    else
    {
      err << "Error, valid color types are 'concentration', 'binding', 'mediator', 'wall_mediator', 'deriv_concentration, 'deriv_mediator', 'deriv_wall_mediator' and 'none'. Choosing default: concentration" << endl;
      wallColorType = WCT_CONCENTRATION;
    }

    parms("View", "WallMedMaxView", wallMedMaxView);
    parms("View", "DWallMedMaxView", dwallMedMaxView);
    parms("View", "MedMaxView", medMaxView);
    parms("View", "DMedMaxView", dmedMaxView);
    parms("View", "CMaxView", cMaxView);
    parms("View", "DCMaxView", dcMaxView);
    parms("View", "WallThickness", viewWallThickness);
    parms("View", "OutsideWallThickness", outsideWallThickness);
    parms("View", "OutsideWallColor", outsideWallColor);
   
    parms("View", "BeginC", beginColorC);
    parms("View", "EndC", endColorC);
    parms("View", "BeginDC", beginColorDC);
    parms("View", "EndDC", endColorDC);
    parms("View", "BeginDW", beginColorDW);
    parms("View", "EndDW", endColorDW);
    parms("View", "BeginMed", beginColorMed);
    parms("View", "EndMed", endColorMed);
    parms("View", "BeginWallMed", beginColorWallMed);
    parms("View", "EndWallMed", endColorWallMed);

    parms("View", "ColorPlus", colorPlus);
    parms("View", "ColorMinus", colorMinus);
    parms("View", "ColorNormal", colorNormal);
    parms("View", "ColorNormal2", colorNormal2);

    parms("View", "ColorPolarity", colorPolarity);
    parms("View", "ColorMutantAPolarity", colorMutantAPolarity);
    parms("View", "ColorMutantBPolarity", colorMutantBPolarity);
    parms("View", "ColorPlus2", colorPlus2);
    parms("View", "ColorPlus2b", colorPlus2b);
    parms("View", "SizePolarity", sizePolarity);

#ifndef NOSHADER
    parms("View", "MaterialTissue", materialTissue);

    parms("View", "PlotSolverGraph", plotSolverGraph);
    parms("View", "ColorCell", colorCell);
    parms("View", "ColorMembrane", colorMembrane);
    parms("View", "ColorWall", colorWall);
    parms("View", "ColorLink", colorLink);
    parms("View", "SphereSize", sphereSize);
    parms("View", "LinkThickness", linkThickness);

    Point2u ts = texture_size;
    parms("Shaders", "TextureSize", texture_size);
    if(ts != texture_size)
      texture_size_changed = true;
    shader.readParms(parms, "Shaders", "Uniforms");
#endif
  }

  void step()
  {
int counter = 0;
counter = counter+1;
#ifndef NOSHADER
    if(renderOnly)
    {
      if(argumentIndex % 2)
      {
        int idx = argumentIndex/2;
        argumentIndex++;
        QString file = loadFiles[idx];
        idx = file.lastIndexOf('.');
        nextSaveFile = file.left(idx) + "_pol.png";
        out << "  * POL: " << nextSaveFile << endl;
        colorType = CT_MEDIATOR;
        wallColorType = WCT_CONCENTRATION;
        colorPolarity = abs(colorPolarity);
        //_viewer->saveScreenshot(pol_output, true);
      }
      else if((argumentIndex/2) < loadFiles.size())
      {
        int idx = argumentIndex/2;
        argumentIndex++;
        QString file = loadFiles[idx];
        out << "Processing file: " << file << endl;
        loadSnapshot(file);
        forall const cell& c in T.C:  
        {
              
           c->polarity = findPolarity(c);  
              
        }
        updateJunctionsPolarity();
        if(_viewer)
        {
          idx = file.lastIndexOf('.');
          nextSaveFile = file.left(idx) + "_lic.png";
          colorType = CT_LIC;
          out << "  * LIC: " << nextSaveFile << endl;
          wallColorType = WCT_NONE;
          colorPolarity = -abs(colorPolarity);
          //_viewer->saveScreenshot(lic_output, true);
        }
        else
          out << "  Warning, no viewer!" << endl;
      }
      else
        stop();
    }
    else
#endif // NOSHADER
    {
      do
      {
        solve(S, *this);
        dt = solve.dt;
        time += dt;
        drawTime += dt;
      } while(drawTime < drawDt);
      drawTime -= drawDt;

      // Transfer the concentrations and their derivatives back to the tissue
      forall const node& n in S:
        n->apply();
      forall const cell& c in T.C:  
        {
              c->polarity = findPolarity(c);  
              
        }
      if (time > timeToOutput and time < timeToOutput+3) 
      {
         outputMediatorWall();
      }

      printConcentrations();
      if(stopWhen == SW_DERIVATIVE)
      {
        if(max_d < stopValue)
        {
          out << "Stop criterion reached with dmax = " << max_d << endl;
          outputMediatorWall();
          stop();
        }
      }

      // Interpolate the polarity at the junctions of the tissue
      updateJunctionsPolarity();
    }
  }

  void updateJunctionsPolarity()
  {
    // First, find directions for junctions between three cells
    forall const junction& j in T.W: if(j->main)
    {
      j->dir = realDirection(j);
    }
  }

  Point3d findPolarity(const cell& c) // It is assumed that by default polIndex will be 0 -we will calculate polarity based on concentration of A. If a cell is a mutant for A, we will use a polIndex of 0+1 (corresponding to b) to calculate polarity, and then the polarity that is returned will the negative of this (away from B)
  {
   Point3d acc;
   Point3d minusacc;
    	if (c->isMutantA == false)
    	{
    
    		forall const junction& j in T.S.neighbors(c):
    		{
     		 	const junction& jn = T.S.nextTo(c, j);
      		 	Point3d dj = j->pos - c->pos;
      		 	Point3d dn = jn->pos - c->pos;
      		 	Point3d pos = util::normalized(dj+dn);
      		 	wall w = T.W.edge(j,jn);
        	 	double angle = atan2((dj ^ dn).z(), dj*dn);
      		 	acc += w->c[polIndex] * angle * pos;
                }
        }
        else if (c->isMutantA == true)
        {
		forall const junction& j in T.S.neighbors(c):
    		{
      			const junction& jn = T.S.nextTo(c, j);
      			Point3d dj = j->pos - c->pos;
     			Point3d dn = jn->pos - c->pos;
     			Point3d pos = util::normalized(dj+dn);
      			wall w = T.W.edge(j,jn);
     			double angle = atan2((dj ^ dn).z(), dj*dn);
      			acc += w->c[polIndex+1] * angle * pos;
                 }
    	}
    double ll = util::normsq(acc);
    if(ll > maxPolarisation2)
      acc /= std::sqrt(ll);
    else
      acc /= maxPolarisation;
      minusacc = -acc;
    if(c->isMutantA == false)
    {
    	return acc;
    }
    else if(c->isMutantA ==true) //this means the arrow should always point away from B, even if polarity is calculated for B.
    {
        return minusacc;
    }
 }
    

  
  // Reaction is per unit length of membrane, i.e. concentration on the 
  // membrane
  Point3d reaction(const node& c, const node& m) // HERE!
  {
    
    Point2d d = 0;
    d += multiply(( binding +
                    multiply(activation, Point2d(m->c)) +
                    m->c[2]*util::max(Point2d(0,0), mediatorActivation)),
                  Point2d(c->c));
    Point2d inh = multiply(inhib, Point2d(m->c));
    d -= multiply(( unbinding +
                    Point2d(inh[1], inh[0]) +
                    m->c[2]*util::max(Point2d(0,0), -mediatorActivation)),
                  Point2d(m->c));
    return Point3d(d);
  }
   Point3d reactionWallMediator(const node& c, const node& m, const node& w) // to be used if mediator is sensed in the wall
  {
    if (w->type == NT_MEMBRANE or w->type ==NT_CELL)
    {
    std::cout <<" error! in reaction for wall mediator, wall type= " << w->type << std::endl;
    }
    /*std::cout << " in reaction for wall mediator, wall node chems are: " << w->c[0] << " ," << w->c[1] << " ," <<w->c[2] << std::endl;
    std::cout << "membrane node chems are: " << m->c[0] << " ," << m->c[1] << " ," <<m->c[2] << std::endl;
    std::cout << "cell node chems are: " << c->c[0] << " ," << c->c[1] << " ," <<c->c[2] << std::endl;*/
    Point2d d = 0;
    d += multiply(( binding +
                    multiply(activation, Point2d(m->c)) +
                    w->c[2]*util::max(Point2d(0,0), mediatorActivation)),
                    Point2d(c->c));

    Point2d inh = multiply(inhib, Point2d(m->c));
    d -= multiply(( unbinding +
                    Point2d(inh[1], inh[0]) +
                    w->c[2]*util::max(Point2d(0,0), -mediatorActivation)),
                  Point2d(m->c));
    
     return Point3d(d);
  }

  // Returns the flux from the membrane to the cell wall
  // Flux is a quantity per unit length of contact
  Point3d membraneToWall(const node& m, const node& w)
  {
    Point3d result;
    // Permeation of mediator
    double perm = mediatorPermeation*(m->c[2] - w->c[2]);
    // Add transport toward the inter-cellular space
    double tr = (util::max(Point2d(0,0), mediatorTransport) * Point2d(m->c)) * m->c[2];
    // Add transport from the inter-cellular space
    //tr += (util::min(Point2d(0,0), mediatorTransport) * Point2d(m->c)) * w->c[2];
    tr -= (util::max(Point2d(0,0), -mediatorTransport) * Point2d(m->c)) * w->c[2];
    result[2] = (perm+tr);
    return result;
  }

  void updateDerivatives(const node& n, const rd_tag_t&)//HERE!
  {
    if (useMembraneMediator)
    {
    	Point3d dc;
    	switch(n->type)
    	{
      		case NT_CELL:
        	// For cells, all neighbors are membranes ...
        	forall const node& nm in S.neighbors(n):
          	dc -= multiply(reaction(n, nm)*nm->area/(membraneThickness*n->area), nm->variable);
        	break;
      		case NT_MEMBRANE:
        	// For membranes, neighbors can be cells or walls, or other membranes
        	forall const node& nn in S.neighbors(n):
        	{
          		switch(nn->type)
          		{
            			case NT_CELL:
             			dc += reaction(nn, n);
              			break;
            			case NT_MEMBRANE:
              			dc += multiply(membraneDiff, nn->c - n->c)*(membraneThickness/n->area);
             			break;
            			case NT_WALL:
              			dc -= membraneToWall(n, nn)/membraneThickness;
              			break;
          		}
        	}
                dc += n->production - util::multiply(n->degradation, n->c); //production of mediator is not proportional to the amount of mediator present in the cell, but degradation of mediator is
       		dc = multiply(dc, n->variable);
        	break;
      		
                case NT_WALL:
        	// For wall, neighbors can be membranes or other walls
        	forall const node& nn in S.neighbors(n):
        	{
          		switch(nn->type)
          		{
           			 case NT_WALL:
              			 dc[2] += mediatorWallDiffusion*wallThickness*(nn->c[2] - n->c[2])/n->area;
             			 break;
            			 case NT_MEMBRANE:
              			 dc += membraneToWall(nn, n)/wallThickness;
              	                 break;
                                 case NT_CELL:
                                 vvassert_msg(false, "Error, a cell is neighbor to a wall");
          		}
               }
       	       break;
   	 }
    		n->dc = dc;
    	}
    else if (!useMembraneMediator)
    {
       
    Point3d dc;
    switch(n->type)
    {
      case NT_CELL:
            
        forall const node& nm in S.neighbors(n): //get the membrane node neighbors of the cell node
        {
            forall const node& nmw in S.neighbors(nm): // get the wall node neighbor of the membrane node
           {
          	 if (nmw->type == NT_WALL) 
           	{
              		 //node w = nmw;
               		 dc -= multiply(reactionWallMediator(n, nm, nmw)*nm->area/(membraneThickness*n->area), nm->variable);
           	}

           }
        // node nw = S.flagged(nm);
        // if(nw)
        // dc -= multiply(reactionWallMediator(n, nm, nw)*nm->area/(membraneThickness*n->area), nm->variable);
        }
        break;
      case NT_MEMBRANE:
        // For membranes, neighbors can be cells or walls, or other membranes
       // node nw = S.flagged(n);
        forall const node& nn in S.neighbors(n):
        {
          switch(nn->type)
          {
            case NT_CELL:
            {
              forall const node& nw in S.neighbors(n):
              if (nw->type == NT_WALL) 
           	{
              		 //node w = nw;
               		 dc += reactionWallMediator(nn, n, nw);
           	}

              /*if(nw)
              {
                  dc += reactionWallMediator(nn, n, nw);
              }*/
              break;
            }
            case NT_MEMBRANE:
              dc += multiply(membraneDiff, nn->c - n->c)*(membraneThickness/n->area);
              break;
            case NT_WALL:
              dc -= membraneToWall(n, nn)/membraneThickness;
              break;
          }
        }
        dc += n->production - util::multiply(n->degradation, n->c); //production of mediator is not proportional to the amount of mediator present in the cell, but degradation of mediator is
        dc = multiply(dc, n->variable);
        break;
      case NT_WALL:
        // For wall, neighbors can be membranes or other walls
        forall const node& nn in S.neighbors(n):
        {
          switch(nn->type)
          {
            case NT_WALL:
              dc[2] += mediatorWallDiffusion*wallThickness*(nn->c[2] - n->c[2])/n->area;
              break;
            case NT_MEMBRANE:
              dc += membraneToWall(nn, n)/wallThickness;
              break;
            case NT_CELL:
              vvassert_msg(false, "Error, a cell is neighbor to a wall");
          }
        }
        break;
    }
    n->dc = dc;

    }
  }

  void finalizePrint()
  {
    if(not saveFile.isEmpty())
    {
      saveSnapshot(saveFile);
    }
  }

       void outputMediatorWall() //HERE!
    {
        QFile f("my_file.csv");
        if (! f.open(QIODevice::WriteOnly))
        {
            std::cout << "could not open file" << std::endl;
            return;
        }
        QTextStream ts (&f);
        ts << " Time, xPositionMembraneNode, yPositionMembraneNode, MediatorMembraneNode, xPositionWallNode, yPositionWallNode, MediatorWallNode\n";
        
        /*forall const junction& j in T.W:
        {
             forall const junction& jn in T.W.neighbors(j):
             {
                 wall w = T.W.edge(j,jn);
                 Point3d pos = (j->pos + jn->pos) /2;
                 ts << pos[0] << "," << w->med_wall << "\n";
             }
        }*/
         forall const node& n in S:
         {
              if (n->type == NT_CELL and n->pos[1] > 6 and n->pos[1] < 8)
                //if (n->type == NT_CELL)
              { 
                  forall const node& nn in S.neighbors(n):
                  {
                  	if (nn->type == NT_MEMBRANE)
                  	{
                  		ts << time << "," << nn->pos[0]<< "," << nn->pos[1] << "," << nn->c[2] <<"\n";
                                forall const node & nnn in S.neighbors(nn):
                                {
                                	if (nnn->type == NT_WALL)
                               	        {
                                             ts << time << "," << 0 << "," << 0 << "," << 0 << "," << nnn->pos[0] << "," << nnn->pos[1] << "," << nnn->c[2] << "\n";
                                        }
                                }
                       }
                  }
             }
        }
       /*    forall const node& n in S:
        {
             if (n->type == NT_MEMBRANE)
            {
             
               ts << time << ", " << n->pos[0] << "," << n->pos[1] << "," << n->c[2] << "\n"; 
            }
        }
        forall const node& n in S:
        {
             if (n->type == NT_WALL)
            {
             
               ts << time << "," << 0 << "," << 0 << "," << "," << 0 << n->pos[0] << "," << n->c[2] << "\n"; 
            }
        }*/
        f.close();
        out << "Written file 'my_file.csv'" << endl;
     }
  void initDraw(Viewer *viewer)
  {
#ifndef NOSHADER
    out << "Initializing OpenGL context" << endl;
    if(!shader.init())
    {
      err << "Cannot initialize shaders" << endl;
      exit(2);
    }
    reread();
    shader.setUniform("nb_lights", util::GLSLValue(2));
#endif
    util::Vector<4,GLfloat> lpos, ldir, lambient, ldiffuse, lspecular;
    glGetLightfv(GL_LIGHT0, GL_POSITION, lpos.data());
    glGetLightfv(GL_LIGHT0, GL_SPOT_DIRECTION, ldir.data());
    glGetLightfv(GL_LIGHT0, GL_AMBIENT,  lambient.data());
    glGetLightfv(GL_LIGHT0, GL_SPECULAR, lspecular.data());
    glGetLightfv(GL_LIGHT0, GL_DIFFUSE,  ldiffuse.data());
    glEnable(GL_LIGHT1);
    lpos *= -1;
    ldir *= -1;
    glLightfv(GL_LIGHT1, GL_POSITION, lpos.data());
    glLightfv(GL_LIGHT1, GL_SPOT_DIRECTION, ldir.data());
    glLightfv(GL_LIGHT1, GL_AMBIENT,  lambient.data());
    glLightfv(GL_LIGHT1, GL_SPECULAR, lspecular.data());
    glLightfv(GL_LIGHT1, GL_DIFFUSE,  ldiffuse.data());
    if(renderOnly)
      _viewer = viewer;
  }

#ifndef NOSHADER
  void freeCurrentTexture()
  {
    if(texture_id != 0)
    {
      glDeleteTextures( 1, &texture_id );
      REPORT_GL_ERROR("glDeleteTextures( 1, &texture_id )");
    }
    texture_id = 0;
  }

  void generateTexture()
  {
    if(texture)
    {
      delete [] texture;
      freeCurrentTexture();
    }
    out << "Generate texture" << endl;
    texture = new unsigned char[texture_size.x()*texture_size.y()];
    for(size_t i = 0 ; i < texture_size.x()*texture_size.y() ; ++i)
    {
      texture[i] = util::random(512);
    }
  }

  void loadTexture()
  {
    out << "Loading texture ... " << endl;
    freeCurrentTexture();
    glGenTextures(1, &texture_id);
    REPORT_GL_ERROR("glGenTextures(1, &texture_id)");
    glBindTexture(GL_TEXTURE_2D, texture_id);
    REPORT_GL_ERROR("glBindTexture(GL_TEXTURE_2D, texture_id)");
    glTexImage2D(GL_TEXTURE_2D, 0, 1, texture_size.x(), texture_size.y(), 0, GL_LUMINANCE, GL_UNSIGNED_BYTE, texture);
    REPORT_GL_ERROR("glTexImage2D(GL_TEXTURE_2D, 0, 1, texture_size.x(), texture_size.y(), 0, GL_LUMINANCE, GL_UNSIGNED_BYTE, texture)");
    glTexParameterf(GL_TEXTURE_2D, GL_TEXTURE_MIN_FILTER, GL_LINEAR );
    REPORT_GL_ERROR("glTexParameterf(GL_TEXTURE_2D, GL_TEXTURE_MIN_FILTER, GL_LINEAR )");
    glTexParameterf(GL_TEXTURE_2D, GL_TEXTURE_MAG_FILTER, GL_LINEAR );
    REPORT_GL_ERROR("glTexParameterf(GL_TEXTURE_2D, GL_TEXTURE_MAG_FILTER, GL_LINEAR )");
    glTexParameteri(GL_TEXTURE_2D, GL_TEXTURE_WRAP_S, GL_REPEAT);
    REPORT_GL_ERROR("glTexParameteri(GL_TEXTURE_2D, GL_TEXTURE_WRAP_S, GL_REPEAT)");
    glTexParameteri(GL_TEXTURE_2D, GL_TEXTURE_WRAP_T, GL_REPEAT);
    REPORT_GL_ERROR("glTexParameteri(GL_TEXTURE_2D, GL_TEXTURE_WRAP_T, GL_REPEAT)");
    glActiveTextureARB(GL_TEXTURE1_ARB);
    REPORT_GL_ERROR("glActiveTextureARB(GL_TEXTURE0_ARB)");
    glBindTexture(GL_TEXTURE_2D, texture_id);
    shader.setUniform("texture", util::GLSLValue(1));
    shader.setUniform("texture_size", util::GLSLValue(float(texture_size.x())));
    glActiveTextureARB(GL_TEXTURE0_ARB);
    glBindTexture(GL_TEXTURE_2D, 0);
    REPORT_GL_ERROR("glBindTexture(GL_TEXTURE_2D, 0)");
    out << "Generated texture number " << texture_id << endl;
  }
#endif


  void preDraw(Viewer *viewer)
  {
    T.preDraw();
    viewer->setBackgroundColor(palette.getColor(backColor));
    viewer->setForegroundColor(palette.getColor(foreground));
    glClear(GL_COLOR_BUFFER_BIT | GL_DEPTH_BUFFER_BIT);
    glLightModeli(GL_LIGHT_MODEL_TWO_SIDE, 1);
  }

  void postDraw()
  {
    T.postDraw();
    if(not nextSaveFile.isEmpty())
    {
      _viewer->saveScreenshot(nextSaveFile, true);
      nextSaveFile = QString();
    }
  }

  double cotangent(const Point3d& a, const Point3d& b, const Point3d& c)
  {
    Point3d ba = a-b;
    Point3d bc = c-b;
    return (bc*ba)/util::norm(bc^ba);
  }

  Point3d realDirection(const junction& j)
  {
    Point3d j_dir;
    switch(T.S.valence(j))
    {
      case 0:
        j_dir = Point3d(0,0,0);
        break;
      case 1:
        j_dir = T.S.anyIn(j)->polarity;
        break;
      case 2:
        {
          const cell& c1 = T.S.anyIn(j);
          const cell& c2 = T.S.nextTo(j, c1);
          const Point3d& c1pos = c1->pos;
          const Point3d& c2pos = c2->pos;
          Point3d dir = c2pos-c1pos;
          double ratio = ((j->pos-c1pos)*dir)/util::normsq(dir);
          j_dir = (1-ratio)*c1->polarity + ratio*c2->polarity;
        }
        break;
      case 3:
        {
          const cell& c1 = T.S.anyIn(j);
          const cell& c2 = T.S.nextTo(j, c1);
          const cell& c3 = T.S.nextTo(j, c2);
          Point3d bar = geometry::cartesianToBarycentric(j->pos, c1->pos, c2->pos, c3->pos);
          //if(bar.x() < 0) bar.x() = 0;
          //if(bar.y() < 0) bar.y() = 0;
          //if(bar.z() < 0) bar.z() = 0;
          //bar /= bar.x()+bar.y()+bar.z();
          j_dir = bar.x()*c1->polarity + bar.y()*c2->polarity + bar.z()*c3->polarity;
        }
        break;
      default: // Generalized barycentric coordinate [Meyer02]
        {
          double weightSum = 0;
          const Point3d& jpos = j->pos;
          std::vector<double> weights;
          forall(const cell& c, T.S.neighbors(j))
          {
            const cell& cn = T.S.nextTo(j, c);
            const cell& cp = T.S.prevTo(j, c);
            const Point3d& cpos = c->pos;
            const Point3d& npos = cn->pos;
            const Point3d& ppos = cp->pos;
            // First, test if the point is too close to [cn-cp]
            if(util::normsq((npos - cpos) ^ (jpos - cpos))/util::normsq(npos - cpos) < 1e-6)
            {
              Point3d dir = npos - cpos;
              double ratio = ((jpos-cpos) * dir) / util::normsq(dir);
              weights.clear();
              j_dir = (1-ratio)*c->polarity + ratio*cn->polarity;
              break;
            }
            double w = (cotangent(jpos, cpos, ppos) + cotangent(jpos, cpos, npos))/util::normsq(jpos-cpos);
            weightSum += w;
            weights.push_back(w);
          }
          if(!weights.empty())
          {
            int i = 0;
            Point3d dir;
            forall(const cell& c, T.S.neighbors(j))
            {
              dir += weights[i] * c->polarity;
              i++;
            }
            j_dir = dir/weightSum;
          }
        }
    }
    return j_dir;
  }

  // Draw the cell with two colors defined by the vector at *value
  // If findMin is true, the function will also find the minimum and, if the 
  // max and min are opposite signs, they will be changed such that min = -max
  void drawUniformCells(Point2i beginColors, Point2i endColors,
                        Point2d cell::content_t::*value, Point2d maxView, bool findMin = false) //this can be used to draw cells with a color that depends on a property of the cell - ie the concentration of free polarisers
  {
    Point2d origMaxView = maxView;
    Point2d minView = (findMin) ? Point2d(HUGE_VAL, HUGE_VAL) : Point2d(0,0);
    bool findMax0 = maxView[0] < 0;
    bool findMax1 = maxView[1] < 0;
    if(findMax0 or findMax1 or findMin)
    {
      forall const cell& c in T.C:
      {
        if(findMax0 and (c->*value)[0] > maxView[0]) maxView[0] = (c->*value)[0];
        if(findMax1 and (c->*value)[1] > maxView[1]) maxView[1] = (c->*value)[1];
        if(findMin and (c->*value)[0] < minView[0]) minView[0] = (c->*value)[0];
        if(findMin and (c->*value)[1] < minView[1]) minView[1] = (c->*value)[1];
      }
      //out << "maxView cell = " << maxView << " - minView cell = " << minView << endl;
    }
    if(minView[0]*maxView[0] < 0)
    {
      maxView[0] = max(maxView[0], -minView[0]);
      minView[0] = -maxView[0];
    }
    else if(maxView[0] > 0)
      minView[0] = 0;
    else
      maxView[0] = 0;
    if(minView[1]*maxView[0] < 0)
    {
      maxView[1] = max(maxView[1], -minView[1]);
      minView[1] = -maxView[1];
    }
    else if(maxView[1] > 0)
      minView[1] = 0;
    else
      maxView[1] = 0;
    Point2d deltaView = maxView - minView;
    if(fabs(deltaView[0]/origMaxView[0]) < 1e-6) deltaView[0] = 1;
    if(fabs(deltaView[1]/origMaxView[1]) < 1e-6) deltaView[1] = 1;
    forall const cell& c in T.C:
    {
      util::Palette::Color c1 = palette.selectColor(beginColors[0], endColors[0], ((c->*value)[0] - minView[0])/deltaView[0]);
      util::Palette::Color c2 = palette.selectColor(beginColors[1], endColors[1], ((c->*value)[1] - minView[1])/deltaView[1]);
      util::Palette::Color col = util::max(c1,c2);
      T.drawCell(c, col, col);
    }
  }

  void drawUniformCellsOneColor(int color) //this can be used to draw cells with a color that depends on a property of the cell - ie the concentration of free polarisers
  {
    
    forall const cell& c in T.C:
    {
      
    glPolygonMode(GL_FRONT_AND_BACK, GL_FILL);

    glPolygonOffset(0,0);

    forall const cell& c in T.C:   // for all cells, find the average quantity of a value in all of its walls
    {
      Point3d center = c->pos;
      glBegin(GL_TRIANGLE_FAN);
      

      palette.useColor(color);
      glVertex3dv(c->pos.c_data());     //the centre of the triangle fan will be drawn on the cell centre, and its color will depend on the average amount of mediator in all the walls of the cell

      forall const junction& j in T.S.neighbors(c):
      {
        const junction& jn = T.S.nextTo(c, j);
        palette.useColor(color);  //a color is selected for each wall which depends on its concentration of mediator
        Point3d p1 = j->pos;
        Point3d p2 = jn->pos;
        glVertex3dv(p1.c_data());            //two points are drawn - one for j, one for jn
        glVertex3dv(p2.c_data());
      }
      glEnd();
    }
    glPolygonOffset(0,0);
  }
}
  void drawPartitionnedCells(int beginColor, int endColor,
                             double wall::content_t::*value, double maxView, bool findMin = false)// this is how its called : drawPartitionnedCells(beginColorMed, endColorMed, &wall::content_t::mediator, medMaxView). This function
  {
    double origMaxView = maxView;
    double minView = (findMin) ? HUGE_VAL : 0;
    bool findMax = maxView < 0;
    if(findMax or findMin)
    {
      forall const junction& j in T.W:
        forall const junction& jn in T.W.neighbors(j):
        {
          wall w = T.W.edge(j,jn);
          if(findMax and w->*value > maxView) maxView = w->*value;
          if(findMin and w->*value < minView) minView = w->*value;
        }
      //out << "maxView cell = " << maxView << " - minView cell = " << minView << endl;
    }
    if(minView*maxView < 0)
    {
      maxView = max(fabs(maxView), fabs(minView));
      minView = -maxView;
    }
    else if(maxView > 0)
      minView = 0;
    else
      maxView = 0;
    double deltaView = maxView - minView;
    if(fabs(deltaView / origMaxView) < 1e-6) maxView = 1;
    glPolygonMode(GL_FRONT_AND_BACK, GL_FILL);

    glPolygonOffset(0,0);

    forall const cell& c in T.C:   // for all cells, find the average quantity of a value in all of its walls
    {
      Point3d center = c->pos;
      glBegin(GL_TRIANGLE_FAN);
      double average_qty = 0;
      forall const junction& j in T.S.neighbors(c):
      {
        const junction& jn = T.S.nextTo(c, j);
        average_qty += T.W.edge(j,jn)->*value;
      }
      average_qty /= T.S.valence(c);

      palette.select(beginColor, endColor, (average_qty - minView)/deltaView);
      glVertex3dv(c->pos.c_data());     //the centre of the triangle fan will be drawn on the cell centre, and its color will depend on the average amount of mediator in all the walls of the cell

      forall const junction& j in T.S.neighbors(c):
      {
        const junction& jn = T.S.nextTo(c, j);
        palette.select(beginColor, endColor, (T.W.edge(j,jn)->*value)/maxView);  //a color is selected for each wall which depends on its concentration of mediator
        Point3d p1 = j->pos;
        Point3d p2 = jn->pos;
        glVertex3dv(p1.c_data());            //two points are drawn - one for j, one for jn
        glVertex3dv(p2.c_data());
      }
      glEnd();
    }

    glPolygonOffset(0,0);
  }

  void drawWallsOneMolecule(int beginColor, int endColor,
                            double wall::content_t::*value, double maxView, bool findMin = false)// This is called in the following ways: drawWallsOneMolecule(beginColorWallMed, endColorWallMed, &wall::content_t::med_wall, wallMedMaxView); other things are used for the value - mediator, dmw, and dm
  {
    double origMaxView = maxView;
    double minView = (findMin) ? HUGE_VAL : 0;
    bool findMax = maxView < 0;
    if(findMax or findMin)
    {
      forall const junction& j in T.W:
        forall const junction& jn in T.W.neighbors(j):
        {
          wall w = T.W.edge(j,jn);
          if(findMax and w->*value > maxView) maxView = w->*value;
          if(findMin and w->*value < minView) minView = w->*value;
        }
      //out << "maxView wall = " << maxView << " - minView wall = " << minView << endl;
    }
    if(minView*maxView < 0)
    {
      maxView = max(fabs(minView), fabs(maxView));
      minView = -maxView;
    }
    else if(maxView > 0)
      minView = 0;
    else
      maxView = 0;
    double deltaView = maxView - minView;
    if(fabs(deltaView / origMaxView) < 1e-6) deltaView = 1;

    glPolygonMode(GL_FRONT_AND_BACK, GL_FILL);

    glPolygonOffset(-10,-10);

    glBegin(GL_QUADS);
    forall const cell& c in T.C:
    {
      Point3d center = c->pos;
      forall const junction& j in T.S.neighbors(c):
      {
        const junction& jn = T.S.nextTo(c, j);
        palette.select(beginColor, endColor, (T.W.edge(j,jn)->*value - minView)/deltaView); //draw the quad for a given wall with a color depending on the edge j, jn's value
        Point3d p1 = j->pos;
        Point3d p2 = jn->pos;
        Point3d p3 = jn->pos + viewWallThickness*util::normalized(c->pos - jn->pos); //shifts the position of jn towards the centre of the cell by an amount depending on the value of viewWallThickness
        Point3d p4 = j->pos + viewWallThickness*util::normalized(c->pos - j->pos);
        glVertex3dv(p1.c_data());
        glVertex3dv(p2.c_data());
        glVertex3dv(p3.c_data());
        glVertex3dv(p4.c_data());
      }
    }
    glEnd();

    glPolygonOffset(0,0);
  }
  
  void drawWalls(int outsideWallColor)
   {
    

    glPolygonMode(GL_FRONT_AND_BACK, GL_FILL);

    glPolygonOffset(-20,-20);

    glBegin(GL_QUADS);
    forall const cell& c in T.C:
    {
      Point3d center = c->pos;
      forall const junction& j in T.S.neighbors(c):
      {
        const junction& jn = T.S.nextTo(c, j);
        palette.useColor(outsideWallColor); //draw the quad for a given wall with a color depending on the edge j, jn's value
        Point3d p1 = j->pos;
        Point3d p2 = jn->pos;
        Point3d p3 = jn->pos + outsideWallThickness*util::normalized(c->pos - jn->pos); //shifts the position of jn towards the centre of the cell by an amount depending on the value of viewWallThickness
        Point3d p4 = j->pos + outsideWallThickness*util::normalized(c->pos - j->pos);
        glVertex3dv(p1.c_data());
        glVertex3dv(p2.c_data());
        glVertex3dv(p3.c_data());
        glVertex3dv(p4.c_data());
      }
    }
    glEnd();

    glPolygonOffset(0,0);
  }

  void drawWallsTwoMolecules(Point2i beginColor, Point2i endColor,
                             Point2d wall::content_t::*value, Point2d maxView, bool findMin = false) //its used to draw walls according to the concentrations of c or dc
  {
    Point2d origMaxView = maxView;
    Point2d minView = (findMin) ? Point2d(HUGE_VAL, HUGE_VAL) : Point2d(0,0);
    bool findMax0 = maxView[0] < 0;
    bool findMax1 = maxView[1] < 0;
    if(findMax0 or findMax1 or findMin)
    {
      forall const junction& j in T.W:
        forall const junction& jn in T.W.neighbors(j):
        {
          wall w = T.W.edge(j,jn);
          if(findMax0 and (w->*value)[0] > maxView[0]) maxView = (w->*value)[0];
          if(findMax1 and (w->*value)[1] > maxView[1]) maxView = (w->*value)[1];
          if(findMin  and (w->*value)[0] < minView[0]) minView = (w->*value)[0];
          if(findMin  and (w->*value)[1] < minView[1]) minView = (w->*value)[1];
        }
      //out << "maxView wall = " << maxView << " - minView wall = " << minView << endl;
    }
    if(minView[0]*maxView[0] < 0)
    {
      maxView[0] = max(fabs(minView[0]), fabs(maxView[0]));
      minView[0] = -maxView[0];
    }
    else if(maxView[0] > 0)
      minView[0] = 0;
    else
      maxView[0] = 0;
    if(minView[1]*maxView[1] < 0)
    {
      maxView[1] = max(fabs(minView[1]), fabs(maxView[1]));
      minView[1] = -maxView[1];
    }
    else if(maxView[1] > 0)
      minView[1] = 0;
    else
      maxView[1] = 0;
    Point2d deltaView = maxView - minView;
    if(fabs(deltaView[0] / origMaxView[0]) < 1e-6) deltaView[0] = 1;
    if(fabs(deltaView[1] / origMaxView[1]) < 1e-6) deltaView[1] = 1;

    glPolygonMode(GL_FRONT_AND_BACK, GL_FILL);

    glPolygonOffset(-10,-10);

    glBegin(GL_QUADS);
    forall const cell& c in T.C:
    {
      Point3d center = c->pos;
      forall const junction& j in T.S.neighbors(c):
      {
        const junction& jn = T.S.nextTo(c, j);
        util::Palette::Color c1 = palette.selectColor(beginColor[0], endColor[0], ((T.W.edge(j,jn)->*value)[0] - minView[0])/deltaView[0]);  
        util::Palette::Color c2 = palette.selectColor(beginColor[1], endColor[1], ((T.W.edge(j,jn)->*value)[1] - minView[1])/deltaView[1]);
        util::Palette::Color col = util::max(c1,c2);
        glColor4fv(col.c_data());
        Point3d p1 = j->pos;
        Point3d p2 = jn->pos;
        Point3d p3 = jn->pos + viewWallThickness*util::normalized(c->pos - jn->pos);    //displacing towards centre of cell
        Point3d p4 = j->pos + viewWallThickness*util::normalized(c->pos - j->pos);
        glVertex3dv(p1.c_data());
        glVertex3dv(p2.c_data());
        glVertex3dv(p3.c_data());
        glVertex3dv(p4.c_data());
      }
    }
    glEnd();

    glPolygonOffset(0,0);
  }

  void draw(Viewer *viewer)
  {
    if(T.C.empty())
    {
      util::Palette::Color col = palette.getColor(errColor);
      glClearColor(col.r(), col.g(), col.b(), col.a());
      return;
    }
    Vec vmin(HUGE_VAL, HUGE_VAL, HUGE_VAL), vmax(-HUGE_VAL,-HUGE_VAL,-HUGE_VAL);

    forall(const junction& j, T.W)
    {
      const Point3d& jpos = j->pos;
      if(jpos.x() < vmin.x)
        vmin.x = jpos.x();
      if(jpos.y() < vmin.y)
        vmin.y = jpos.y();
      if(jpos.z() < vmin.z)
        vmin.z = jpos.z();
      if(jpos.x() > vmax.x)
        vmax.x = jpos.x();
      if(jpos.y() > vmax.y)
        vmax.y = jpos.y();
      if(jpos.z() > vmax.z)
        vmax.z = jpos.z();
    }

    viewer->setSceneBoundingBox(vmin, vmax);

    if(plotSolverGraph)                       // can be set to true or false in the parameter file                                 
    {
      QHash<node,Point3d> poss;             //associate a node with a Point3d holding its position
      forall const node& n in S:
      {
        Point3d pos;
        switch(n->type)
        {
          case NT_CELL:
            {
              CellLink *cl = static_cast<CellLink*>(n->link.get()); //This means get the pointer and asssume its a cell link. The static cast operator converts a given expression (here n->link.get()) to a particular type (CellLink*). link is a shared pointer associated with the node, it points to the solverGraph associated with that node
              pos = cl->cel->pos;                                   //gets the position of the cell node using the CellLink 
            }
            break;
          case NT_MEMBRANE:
            {
              MembraneLink *ml = static_cast<MembraneLink*>(n->link.get());  
              wall w = ml->w;
              const junction& j1 = T.W.source(w);
              const junction& j2 = T.W.target(w);
              const cell& c = T.adjacentCells(j1, j2).first;
              pos = (j1->pos+j2->pos)/2;
              pos += viewWallThickness*util::normalized(c->pos - pos);      //moves the point towards the cell centre by an amount specified by the value of viewWallThickness (wallThickness in parameter file)
            }
            break;
          case NT_WALL:
            {
              WallLink *wl = static_cast<WallLink*>(n->link.get());
              wall w = wl->w;
              const junction& j1 = T.W.source(w);
              const junction& j2 = T.W.target(w);
              pos = (j1->pos + j2->pos)/2;
            }
            break;
        }
        poss[n] = pos;  //associates the pos found in the switch statement above with the node found in the poss QHash
      }
      forall const node& n in S:                
      {
        switch(n->type)                     //colors the nodes according to their type
        {
          case NT_CELL:
            palette.useColor(colorCell);
            break;
          case NT_MEMBRANE:
            palette.useColor(colorMembrane);
            break;
          case NT_WALL:
            palette.useColor(colorWall);
            break;
        }
        Point3d p = poss[n];                
        shape::sphere(p, sphereSize, 8, 8); //draws a sphere with position p
        glLineWidth(linkThickness);
        palette.useColor(colorLink);
        glBegin(GL_LINES);
        forall const node& nn in S.neighbors(n):
        {
          glVertex3dv(p.c_data());
          Point3d pp = (p+poss[nn])/2;   //draws a half line between two neighboring nodes?
          glVertex3dv(pp.c_data());
        }
        glEnd();
      }
    }
    else
    {
      glDisable(GL_LIGHTING);
      switch(colorType)
      {
        case CT_CONCENTRATION:                                                      //when in the parameter file concentration is used as the coloring option, this case will be used
          drawUniformCells(beginColorC, endColorC, &cell::content_t::c, cMaxView);
          break;
        case CT_DERIV_CONCENTRATION:                                                //when deriv concentration in the parameter file is used, this case will be used
          drawUniformCells(beginColorDC, endColorDC, &cell::content_t::dc, dcMaxView, true);
          break;
        case CT_STATE:                                                       //when state is used as parameter - will color cells according to their type
          forall const cell& c in T.C:
          {
            switch(c->type)
            {
              case C_NORMAL:
                palette.useColor(colorNormal);
                break;
              case C_MINUS:
                palette.useColor(colorMinus);
                break;
              case C_PLUS:
                palette.useColor(colorPlus);
                break;
            }
            T.drawSimplifiedCell(c);
          }
          break;
        case CT_MEDIATOR:                                                                             //when mediator is used as parameter
          drawPartitionnedCells(beginColorMed, endColorMed, &wall::content_t::mediator, medMaxView);
          break;
        case CT_DERIV_MEDIATOR:                                                                        //when deriv mediator is used
          drawPartitionnedCells(beginColorDW, endColorDW, &wall::content_t::dm, dmedMaxView, true);
          break;
        case CT_GRADIENT:
          forall(const cell& c, T.C)
            T.drawCell(c, 0.5);
          break;
        case CT_NONE:
          forall (const cell& c, T.C)
          {
             if (c->type != C_PLUS2)
             {
                   T.drawCell(c, 0.5);
             }
             else if (c->type == C_PLUS2)
             {
                    palette.useColor(colorPlus2b);
                    T.drawSimplifiedCell(c);
             }

           /* if (c->type == C_PLUS2)
             {
                 drawUniformCellsOneColor(colorPlus2b);
             }
             else if (c->type != C_PLUS2)
             {
                 drawUniformCellsOneColor(colorNormal2);
             }*/
          }
          break;
#ifndef NOSHADER
        case CT_LIC:                                                                            //when LIC is used as a parameter
          {
            if(texture_size_changed)
              generateTexture();
            texture_size_changed = false;
            if(!shader.initialized())
              if(!shader.setupShaders())
              {
                err << "Error compiling shaders" << endl;
                exit(2);
              }
            glEnable(GL_TEXTURE_2D);

            REPORT_GL_ERROR("shader.setupShaders()");
            if(!texture_id)
              loadTexture();
            glActiveTextureARB(GL_TEXTURE1_ARB);
            shader.useShaders();
            glPolygonOffset(0,0);
            shader.setupUniforms();
            GLuint loc_dir = shader.attribLocation("dir");
            palette.useColor(materialTissue);
            forall const cell& c in T.C:
            {
              glBegin(GL_TRIANGLE_FAN);
              const Point3d& cpos = c->pos;
              glNormal3dv(c->normal.c_data());
              shader.setAttrib(loc_dir, util::GLSLValue(util::vec3(c->polarity)));
              glVertex3dv(cpos.c_data());
              junction init_j(0);
              Point3d init_pos;
              forall const junction& j in T.S.neighbors(c): if(j->main)
              {
                Point3d j_dir = j->dir; //realDirection(j);
                shader.setAttrib(loc_dir, util::GLSLValue(util::vec3(j_dir)));
                glVertex3dv(j->pos.c_data());
                if(!init_j)
                {
                  init_j = j;
                  init_pos = j->pos;
                }
              }
              if(init_j)
              {
                Point3d j_dir = init_j->dir; //realDirection(init_j);
                shader.setAttrib(loc_dir, util::GLSLValue(util::vec3(j_dir)));
                glVertex3dv(init_pos.c_data());
              }
              glEnd();
              REPORT_GL_ERROR("BOOM");
            }
            shader.stopUsingShaders();
            //glPolygonOffset(0,0);
            glActiveTextureARB(GL_TEXTURE0_ARB);
            glDisable(GL_TEXTURE_2D);
          }
#endif
      }

      switch(wallColorType)
      {
        case WCT_WALL_MEDIATOR:
          drawWallsOneMolecule(beginColorWallMed, endColorWallMed, &wall::content_t::med_wall, wallMedMaxView);
          break;
        case WCT_MEDIATOR:
          drawWallsOneMolecule(beginColorMed, endColorMed, &wall::content_t::mediator, medMaxView);
          break;
        case WCT_DERIV_WALL_MEDIATOR:
          drawWallsOneMolecule(beginColorDW, endColorDW, &wall::content_t::dmw, dwallMedMaxView);
          break;
        case WCT_DERIV_MEDIATOR:
          drawWallsOneMolecule(beginColorDW, endColorDW, &wall::content_t::dm, dmedMaxView);
          break;
        case WCT_CONCENTRATION:
          drawWalls(outsideWallColor);
          drawWallsTwoMolecules(beginColorC, endColorC, &wall::content_t::c, cMaxView);
          break;
        case WCT_DERIV_CONCENTRATION:
          drawWallsTwoMolecules(beginColorDC, endColorDC, &wall::content_t::dc, dcMaxView);
          break;
        case WCT_NONE:
        case WCT_BINDING:
          break;
      }
      glEnable(GL_LIGHTING);

      glPolygonMode(GL_FRONT_AND_BACK, GL_FILL);

      forall const cell& c in T.C:
      {        
                  if (fabs(c->polarity[0]) > polarityThreshold or fabs(c->polarity[1]) > polarityThreshold or fabs(c->polarity[2]) > polarityThreshold)
                  {
                 	 if(c->isMutantA == true) 
      		  	{
       			 	palette.useColor(colorMutantAPolarity);
                                
                                Point3d beginPos = Point3d (c->pos - sizePolarity* util::normalized(c->polarity));
                                Point3d endPos = Point3d (c->pos + (sizePolarity/3)* util::normalized(c->polarity));
                                                               
                                Point3d baseCenter = endPos;
                                Point3d normalizedPolarity = util::normalized(c->polarity);
                                Point3d axis = Point3d (normalizedPolarity[0], normalizedPolarity[1], 0);
                                shape::cylinder(baseCenter, axis, arrowRadiusBase, 0, arrowHeadLength, 10, 10, true);
                                shape::cylinder(beginPos, axis, stickRadiusBase, stickRadiusBase, stickLength, 10, 10, true);                	    
          		 	/*viewer->drawArrow(Vec(c->pos - sizePolarity* util::normalized(c->polarity)),
                           	 	Vec(c->pos + sizePolarity* util::normalized(c->polarity)), 0.12, 20);*/
                                
                  	}
                        else if(c->type == C_PLUS2) 
      		  	{
       			 	palette.useColor(colorPlus2);
                                
                                Point3d beginPos = Point3d (c->pos - sizePolarity* util::normalized(c->polarity));
                                Point3d endPos = Point3d (c->pos + (sizePolarity/3)* util::normalized(c->polarity));
                                                               
                                Point3d baseCenter = endPos;
                                Point3d normalizedPolarity = util::normalized(c->polarity);
                                Point3d axis = Point3d (normalizedPolarity[0], normalizedPolarity[1], 0);
                                shape::cylinder(baseCenter, axis, arrowRadiusBase, 0, arrowHeadLength, 10, 10, true);
                                shape::cylinder(beginPos, axis, stickRadiusBase, stickRadiusBase, stickLength, 10, 10, true);                	    
          		 	/*viewer->drawArrow(Vec(c->pos - sizePolarity* util::normalized(c->polarity)),
                           	 	Vec(c->pos + sizePolarity* util::normalized(c->polarity)), 0.12, 20);*/
                                
                  	}
                  	else if(c->isMutantB ==true)
      		  	{
       			 	palette.useColor(colorMutantBPolarity);
                                Point3d beginPos = Point3d (c->pos - sizePolarity* util::normalized(c->polarity));
                                Point3d endPos = Point3d (c->pos + (sizePolarity/3)* util::normalized(c->polarity));

                                Point3d baseCenter = Point3d (c->pos + (sizePolarity/3.5)* util::normalized(c->polarity));;
                                Point3d normalizedPolarity = util::normalized(c->polarity);
                                Point3d axis = Point3d (normalizedPolarity[0], normalizedPolarity[1], 0);
                                shape::cylinder(baseCenter, axis, arrowRadiusBase, 0, arrowHeadLength, 10, 10, true);
                                shape::cylinder(beginPos, axis, stickRadiusBase, stickRadiusBase, stickLength, 10, 10, true);
                	
          			 /*viewer->drawArrow(Vec(c->pos - sizePolarity* util::normalized(c->polarity)),
                           	 	Vec(c->pos + sizePolarity* util::normalized(c->polarity)),0.12, 20);*/
                  	}
      
                 	else if(colorPolarity >= 0)
                	{
       			 	palette.useColor(colorPolarity);
                                Point3d beginPos = Point3d (c->pos - sizePolarity* util::normalized(c->polarity));
                                Point3d endPos = Point3d (c->pos + (sizePolarity/3)* util::normalized(c->polarity));

                                Point3d baseCenter = Point3d (c->pos + (sizePolarity/3.5)* util::normalized(c->polarity));;
                                Point3d normalizedPolarity = util::normalized(c->polarity);
                                Point3d axis = Point3d (normalizedPolarity[0], normalizedPolarity[1], 0);
                                shape::cylinder(baseCenter, axis, arrowRadiusBase, 0, arrowHeadLength, 10, 10, true);
                                shape::cylinder(beginPos, axis, stickRadiusBase, stickRadiusBase, stickLength, 10, 10, true);
                              
                                
          		 	/*viewer->drawArrow(Vec(c->pos - sizePolarity* util::normalized(c->polarity)),
                           	 Vec(c->pos + sizePolarity* util::normalized(c->polarity)), 0.12, 20);*/
                 	}
                 }
       }  
      
    }
  }

  void drawWithNames()                                    //this is to be able to click on an element and get its number back
  {
    int i = 0;
    forall const cell& c in T.C:
    {
      glPushName(i++);
      T.drawSimplifiedCell(c);
      glPopName();
    }
  }

  void postSelection(const QPoint&, Viewer *viewer)         //this lets you change the property of the cell you clicked on
  {
    int name = viewer->selectedName();
    if(name != -1)
    {
      const cell& c = T.C[name];
      switch(actionType)
      {
        case AT_DISPLAY:
          displayCellContent(c);
          break;
        case AT_SET_PLUS:
          c->type = (c->type == C_PLUS) ? C_NORMAL : C_PLUS;
          break;
        case AT_SET_MINUS:
          c->type = (c->type == C_MINUS) ? C_NORMAL : C_MINUS;
          break;
      }
    }
  }

  void displayCellContent(const cell& c)
  {
    out << "Content of cell " << c.id() << endl;
    out
        << "  Type      = " << c->type << endl
        << "  Position  = " << c->pos << endl
        << "  Chemicals = " << c->c << endl
        << "  Polarity  = " << c->polarity << endl
        << "  GridPos   = " << c->gridPos << endl
        << "  Area      = " << c->area << endl
        << "  #vertices = " << T.S.valence(c) << endl
        << "  #neighbors= " << T.C.valence(c) << endl;
    out << endl;
  }

  // Methods needed by the new tissue
  Point3d position(const cell& c) const { return c->pos; }
  void setPosition(const cell& c, const Point3d& p) { c->pos = p; }

  Point3d position(const junction& j) const { return j->pos; }
  void setPosition(const junction& j, const Point3d& p) { j->pos = p; }
  void setPositionHint(const junction&, const junction&, const junction&, double) {}

  Point3d normal(const cell&) const { return Point3d(0,0,1); }
  Point3d normal(const junction&) const { return Point3d(0,0,1); }

  void updateFromOld(const cell& , const cell& , const cell&, const MyTissue::division_data&, MyTissue&)
  {
  }

  Point3d& values(const node& n, const rd_tag_t&) const
  {
    return n->c;
  }

  Point3d& derivatives(const node& n, const rd_tag_t&) const
  {
    return n->dc;
  }

  RDSolver::VertexInternals& vertexInternals(const node& n, const rd_tag_t&) const
  {
    return n->interns;
  }

  RDSolver::EdgeInternals& edgeInternals(const node& src, const node& tgt, SolverGraph& S, const rd_tag_t&) const
  {
    return S.edge(src, tgt)->interns;
  }

public slots:
  void selectDisplay(bool on)
  {
    if(on)
      actionType = AT_DISPLAY;
  }

  void selectPlus(bool on)
  {
    if(on)
      actionType = AT_SET_PLUS;
  }

  void selectMinus(bool on)
  {
    if(on)
      actionType = AT_SET_MINUS;
  }

}
