# Supplementary material for: Formation of polarity convergences underlying shoot outgrowths
Source: eLife. 2016 Aug 1;5:e18165. doi: 10.7554/eLife.18165 (PMC4969039; doi:10.7554/eLife.18165)
Supplement: Source code 3. — DOI: http://dx.doi.org/10.7554/eLife.18165.031 [file elife-18165-code3.zip › Source code 3_Fig. 7C/my_file.csv]

Time	yPositionCellNode	xPositionCellNode	MediatorCellNode	xPosMembraneNode	MediatorMembraneNode	xPositionWallNode	MediatorWallNode
50	0	1.73205	0.718931	0.866025	0	0.866025	0.047906
50	0	1.73205	0.718931	0.866025	0	0.866025	0.0478467
50	0	1.73205	0.718931	0.866025	0	0.866025	0.0476337
50	0	1.73205	0.718931	0.866025	0	0.866025	0.0468677
50	0	1.73205	0.718931	0.974279	0	0.974279	0.045959
50	0	1.73205	0.718931	1.19078	0	1.19078	0.0460656
50	0	1.73205	0.718931	1.40729	0	1.40729	0.0466488
50	0	1.73205	0.718931	1.6238	0	1.6238	0.0498956
50	0	1.73205	0.718931	1.8403	0	1.8403	0.063931
50	0	1.73205	0.718931	2.05681	0	2.05681	0.0800903
50	0	1.73205	0.718931	2.27332	0	2.27332	0.0964686
50	0	1.73205	0.718931	2.48982	0	2.48982	0.108603
50	0	1.73205	0.718931	2.59808	0	2.59808	0.0710737
50	0	1.73205	0.718931	2.59808	0	2.59808	0.0544247
50	0	1.73205	0.718931	2.59808	0	2.59808	0.0514342
50	0	1.73205	0.718931	2.59808	0	2.59808	0.0508876
50	0	1.73205	0.718931	2.48982	0	2.48982	0.0494876
50	0	1.73205	0.718931	2.27332	0	2.27332	0.0483621
50	0	1.73205	0.718931	2.05681	0	2.05681	0.0480492
50	0	1.73205	0.718931	1.8403	0	1.8403	0.0479622
50	0	1.73205	0.718931	1.6238	0	1.6238	0.0479379
50	0	1.73205	0.718931	1.40729	0	1.40729	0.0479308
50	0	1.73205	0.718931	1.19078	0	1.19078	0.0479277
50	0	1.73205	0.718931	0.974279	0	0.974279	0.0479226
50	0	3.4641	0.804542	2.59808	0	2.59808	0.0508876
50	0	3.4641	0.804542	2.59808	0	2.59808	0.0514342
50	0	3.4641	0.804542	2.59808	0	2.59808	0.0544247
50	0	3.4641	0.804542	2.59808	0	2.59808	0.0710737
50	0	3.4641	0.804542	2.70633	0	2.70633	0.126286
50	0	3.4641	0.804542	2.92284	0	2.92284	0.151359
50	0	3.4641	0.804542	3.13934	0	3.13934	0.162005
50	0	3.4641	0.804542	3.35585	0	3.35585	0.155076
50	0	3.4641	0.804542	3.57235	0	3.57235	0.0842969
50	0	3.4641	0.804542	3.78886	0	3.78886	0.0590304
50	0	3.4641	0.804542	4.00537	0	4.00537	0.054492
50	0	3.4641	0.804542	4.22187	0	4.22187	0.0536626
50	0	3.4641	0.804542	4.33013	0	4.33013	0.0536091
50	0	3.4641	0.804542	4.33013	0	4.33013	0.0536286
50	0	3.4641	0.804542	4.33013	0	4.33013	0.053634
50	0	3.4641	0.804542	4.33013	0	4.33013	0.0536355
50	0	3.4641	0.804542	4.22187	0	4.22187	0.0536358
50	0	3.4641	0.804542	4.00537	0	4.00537	0.0536354
50	0	3.4641	0.804542	3.78886	0	3.78886	0.0536336
50	0	3.4641	0.804542	3.57235	0	3.57235	0.0536272
50	0	3.4641	0.804542	3.35585	0	3.35585	0.0536039
50	0	3.4641	0.804542	3.13934	0	3.13934	0.0535202
50	0	3.4641	0.804542	2.92284	0	2.92284	0.053219
50	0	3.4641	0.804542	2.70633	0	2.70633	0.0521358
50	1.5	0.866025	0.659224	0	0	0	0.0439547
50	1.5	0.866025	0.659224	0	0	0	0.0439501
50	1.5	0.866025	0.659224	0	0	0	0.0439487
50	1.5	0.866025	0.659224	0	0	0	0.0439482
50	1.5	0.866025	0.659224	0.108253	0	0.108253	0.0439477
50	1.5	0.866025	0.659224	0.32476	0	0.32476	0.0439459
50	1.5	0.866025	0.659224	0.541266	0	0.541266	0.0439395
50	1.5	0.866025	0.659224	0.757772	0	0.757772	0.0439168
50	1.5	0.866025	0.659224	0.974279	0	0.974279	0.0438881
50	1.5	0.866025	0.659224	1.19078	0	1.19078	0.0438733
50	1.5	0.866025	0.659224	1.40729	0	1.40729	0.0437924
50	1.5	0.866025	0.659224	1.6238	0	1.6238	0.0433422
50	1.5	0.866025	0.659224	1.73205	0	1.73205	0.0422042
50	1.5	0.866025	0.659224	1.73205	0	1.73205	0.0439759
50	1.5	0.866025	0.659224	1.73205	0	1.73205	0.0479101
50	1.5	0.866025	0.659224	1.73205	0	1.73205	0.0539461
50	1.5	0.866025	0.659224	1.6238	0	1.6238	0.0498956
50	1.5	0.866025	0.659224	1.40729	0	1.40729	0.0466488
50	1.5	0.866025	0.659224	1.19078	0	1.19078	0.0460656
50	1.5	0.866025	0.659224	0.974279	0	0.974279	0.045959
50	1.5	0.866025	0.659224	0.757772	0	0.757772	0.0450208
50	1.5	0.866025	0.659224	0.541266	0	0.541266	0.0442464
50	1.5	0.866025	0.659224	0.32476	0	0.32476	0.0440312
50	1.5	0.866025	0.659224	0.108253	0	0.108253	0.0439713
50	1.5	2.59808	0.196266	1.73205	0	1.73205	0.0539461
50	1.5	2.59808	0.196266	1.73205	0	1.73205	0.0479101
50	1.5	2.59808	0.196266	1.73205	0	1.73205	0.0439759
50	1.5	2.59808	0.196266	1.73205	0	1.73205	0.0422042
50	1.5	2.59808	0.196266	1.8403	0	1.8403	0.0419724
50	1.5	2.59808	0.196266	2.05681	0	2.05681	0.04321
50	1.5	2.59808	0.196266	2.27332	0	2.27332	0.0465557
50	1.5	2.59808	0.196266	2.48982	0	2.48982	0.0519935
50	1.5	2.59808	0.196266	2.70633	0	2.70633	0.0610615
50	1.5	2.59808	0.196266	2.92284	0	2.92284	0.0758934
50	1.5	2.59808	0.196266	3.13934	0	3.13934	0.09153
50	1.5	2.59808	0.196266	3.35585	0	3.35585	0.103926
50	1.5	2.59808	0.196266	3.4641	0	3.4641	0.121961
50	1.5	2.59808	0.196266	3.4641	0	3.4641	0.147497
50	1.5	2.59808	0.196266	3.4641	0	3.4641	0.159454
50	1.5	2.59808	0.196266	3.4641	0	3.4641	0.154262
50	1.5	2.59808	0.196266	3.35585	0	3.35585	0.155076
50	1.5	2.59808	0.196266	3.13934	0	3.13934	0.162005
50	1.5	2.59808	0.196266	2.92284	0	2.92284	0.151359
50	1.5	2.59808	0.196266	2.70633	0	2.70633	0.126286
50	1.5	2.59808	0.196266	2.48982	0	2.48982	0.108603
50	1.5	2.59808	0.196266	2.27332	0	2.27332	0.0964686
50	1.5	2.59808	0.196266	2.05681	0	2.05681	0.0800903
50	1.5	2.59808	0.196266	1.8403	0	1.8403	0.063931
50	1.5	4.33013	0.800545	3.4641	0	3.4641	0.121961
50	1.5	4.33013	0.800545	3.57235	0	3.57235	0.0694732
50	1.5	4.33013	0.800545	3.78886	0	3.78886	0.0538656
50	1.5	4.33013	0.800545	4.00537	0	4.00537	0.0510621
50	1.5	4.33013	0.800545	4.22187	0	4.22187	0.0505498
50	1.5	4.33013	0.800545	4.43838	0	4.43838	0.0518327
50	1.5	4.33013	0.800545	4.65489	0	4.65489	0.0529424
50	1.5	4.33013	0.800545	4.87139	0	4.87139	0.0532509
50	1.5	4.33013	0.800545	5.0879	0	5.0879	0.0533366
50	1.5	4.33013	0.800545	5.19615	0	5.19615	0.0533605
50	1.5	4.33013	0.800545	5.19615	0	5.19615	0.0533672
50	1.5	4.33013	0.800545	5.19615	0	5.19615	0.0533691
50	1.5	4.33013	0.800545	5.19615	0	5.19615	0.0533702
50	1.5	4.33013	0.800545	5.0879	0	5.0879	0.0533721
50	1.5	4.33013	0.800545	4.87139	0	4.87139	0.0533786
50	1.5	4.33013	0.800545	4.65489	0	4.65489	0.0534019
50	1.5	4.33013	0.800545	4.43838	0	4.43838	0.0534855
50	1.5	4.33013	0.800545	4.22187	0	4.22187	0.0536626
50	1.5	4.33013	0.800545	4.00537	0	4.00537	0.054492
50	1.5	4.33013	0.800545	3.78886	0	3.78886	0.0590304
50	1.5	4.33013	0.800545	3.57235	0	3.57235	0.0842969
50	1.5	4.33013	0.800545	3.4641	0	3.4641	0.154262
50	1.5	4.33013	0.800545	3.4641	0	3.4641	0.159454
50	1.5	4.33013	0.800545	3.4641	0	3.4641	0.147497
50	3	1.73205	0.657504	0.866025	0	0.866025	0.0438635
50	3	1.73205	0.657504	0.866025	0	0.866025	0.0438419
50	3	1.73205	0.657504	0.866025	0	0.866025	0.0438359
50	3	1.73205	0.657504	0.866025	0	0.866025	0.0438343
50	3	1.73205	0.657504	0.974279	0	0.974279	0.0438339
50	3	1.73205	0.657504	1.19078	0	1.19078	0.0438341
50	3	1.73205	0.657504	1.40729	0	1.40729	0.0438352
50	3	1.73205	0.657504	1.6238	0	1.6238	0.0438395
50	3	1.73205	0.657504	1.8403	0	1.8403	0.043855
50	3	1.73205	0.657504	2.05681	0	2.05681	0.0439106
50	3	1.73205	0.657504	2.27332	0	2.27332	0.0441105
50	3	1.73205	0.657504	2.48982	0	2.48982	0.0448297
50	3	1.73205	0.657504	2.59808	0	2.59808	0.0457002
50	3	1.73205	0.657504	2.59808	0	2.59808	0.0457891
50	3	1.73205	0.657504	2.59808	0	2.59808	0.0462756
50	3	1.73205	0.657504	2.59808	0	2.59808	0.048984
50	3	1.73205	0.657504	2.48982	0	2.48982	0.0519935
50	3	1.73205	0.657504	2.27332	0	2.27332	0.0465557
50	3	1.73205	0.657504	2.05681	0	2.05681	0.04321
50	3	1.73205	0.657504	1.8403	0	1.8403	0.0419724
50	3	1.73205	0.657504	1.6238	0	1.6238	0.0433422
50	3	1.73205	0.657504	1.40729	0	1.40729	0.0437924
50	3	1.73205	0.657504	1.19078	0	1.19078	0.0438733
50	3	1.73205	0.657504	0.974279	0	0.974279	0.0438881
50	3	3.4641	0.712988	2.59808	0	2.59808	0.048984
50	3	3.4641	0.712988	2.59808	0	2.59808	0.0462756
50	3	3.4641	0.712988	2.59808	0	2.59808	0.0457891
50	3	3.4641	0.712988	2.59808	0	2.59808	0.0457002
50	3	3.4641	0.712988	2.70633	0	2.70633	0.046546
50	3	3.4641	0.712988	2.92284	0	2.92284	0.0472583
50	3	3.4641	0.712988	3.13934	0	3.13934	0.0474563
50	3	3.4641	0.712988	3.35585	0	3.35585	0.0475114
50	3	3.4641	0.712988	3.57235	0	3.57235	0.0475269
50	3	3.4641	0.712988	3.78886	0	3.78886	0.0475317
50	3	3.4641	0.712988	4.00537	0	4.00537	0.0475347
50	3	3.4641	0.712988	4.22187	0	4.22187	0.0475419
50	3	3.4641	0.712988	4.33013	0	4.33013	0.0475667
50	3	3.4641	0.712988	4.33013	0	4.33013	0.0476556
50	3	3.4641	0.712988	4.33013	0	4.33013	0.0479751
50	3	3.4641	0.712988	4.33013	0	4.33013	0.0491243
50	3	3.4641	0.712988	4.22187	0	4.22187	0.0505498
50	3	3.4641	0.712988	4.00537	0	4.00537	0.0510621
50	3	3.4641	0.712988	3.78886	0	3.78886	0.0538656
50	3	3.4641	0.712988	3.57235	0	3.57235	0.0694732
50	3	3.4641	0.712988	3.35585	0	3.35585	0.103926
50	3	3.4641	0.712988	3.13934	0	3.13934	0.09153
50	3	3.4641	0.712988	2.92284	0	2.92284	0.0758934
50	3	3.4641	0.712988	2.70633	0	2.70633	0.0610615
