# Supplementary material for: Formation of polarity convergences underlying shoot outgrowths
Source: eLife. 2016 Aug 1;5:e18165. doi: 10.7554/eLife.18165 (PMC4969039; doi:10.7554/eLife.18165)
Supplement: Source code 3. — DOI: http://dx.doi.org/10.7554/eLife.18165.031 [file elife-18165-code3.zip › Source code 3_Fig. 7C/my_file2.csv]

z	smallerZ	n->c[2]
-1.69052	-0.042263	1.57665
0.579928	0.0144982	1.17891
-0.18442	-0.0046105	1.89527
0.0578943	0.00144736	0.955277
0.637562	0.0159391	1.39636
-0.613801	-0.015345	1.37308
-0.0531097	-0.00132774	1.37132
0.902398	0.02256	1.04672
-0.722822	-0.0180705	0.78313
1.39765	0.0349412	0.826431
-1.22205	-0.0305513	0.639526
-1.47018	-0.0367545	0.167254
-0.576112	-0.0144028	1.93472
0.109006	0.00272514	2.26474
-0.0829778	-0.00207445	1.7448
0.544664	0.0136166	1.51648
-0.387712	-0.00969281	1.52217
0.830124	0.0207531	1.44496
-0.100584	-0.0025146	1.74962
0.804286	0.0201072	1.03757
-1.03277	-0.0258192	0.979456
0.585938	0.0146485	1.32787
0.382135	0.00955338	0.739042
0.179048	0.0044762	0.584951
1.16981	0.0292453	0.58285
-0.613308	-0.0153327	0.786672
-1.84566	-0.0461415	1.65258
-0.159557	-0.00398894	1.50131
-0.245699	-0.00614248	1.72187
-0.4051	-0.0101275	1.32584
2.54122	0.0635304	1.24713
-0.0462102	-0.00115526	1.41289
0.777044	0.0194261	1.44128
1.66313	0.0415782	0.843674
0.610726	0.0152681	1.32009
0.258003	0.00645008	0.828338
1.71933	0.0429834	0.61642
1.18701	0.0296754	0.547776
-0.289889	-0.00724722	1.13384
-0.817436	-0.0204359	1.51326
-1.60702	-0.0401755	1.63423
-0.791016	-0.0197754	1.4191
1.22491	0.0306228	1.34515
0.451182	0.0112796	0.81662
-0.663023	-0.0165756	1.07032
-1.15295	-0.0288238	0.782071
0.522669	0.0130667	1.03637
0.933439	0.023336	0.885178
0.920173	0.0230043	0.798929
0.505317	0.0126329	0.738554
1.4077	0.0351926	0.546824
1.39853	0.0349632	1.4372
-0.313332	-0.0078333	1.48522
-0.159158	-0.00397896	1.23752
1.05904	0.0264759	1.50011
-2.4537	-0.0613426	1.20027
-1.94624	-0.0486561	1.10378
1.31696	0.0329241	0.711853
-1.96831	-0.0492077	1.05008
-0.829778	-0.0207445	0.946794
0.000729443	1.82361e-05	0.750665
-0.963151	-0.0240788	0.415485
-0.730283	-0.0182571	0.608523
0.137262	0.00343154	0.539839
-0.0776792	-0.00194198	1.39819
0.14438	0.00360951	1.6562
-0.844223	-0.0211056	1.27639
0.268523	0.00671308	0.983704
-0.0350817	-0.000877043	1.38325
-0.0462611	-0.00115653	1.52547
0.233239	0.00583097	0.909424
-0.697685	-0.0174421	0.915474
0.894204	0.0223551	1.14276
0.898251	0.0224563	0.808178
-1.0175	-0.0254375	0.70092
-0.94777	-0.0236943	0.537132
0.510877	0.0127719	0.394768
2.13848	0.053462	2.34023
0.639836	0.0159959	2.05521
0.487959	0.012199	1.80569
1.56129	0.0390321	1.25939
-0.917591	-0.0229398	0.962447
0.00868627	0.000217157	1.63027
0.29375	0.00734374	1.54133
0.411723	0.0102931	0.852664
0.6186	0.015465	0.952717
-1.03197	-0.0257992	0.633701
1.05536	0.026384	0.585982
0.00329951	8.24876e-05	0.6976
-0.595069	-0.0148767	0.329598
0.444385	0.0111096	1.81425
-0.654951	-0.0163738	1.43215
-0.0260227	-0.000650567	1.39038
-1.32168	-0.0330421	2.4707
-0.145485	-0.00363712	1.95046
-0.564272	-0.0141068	2.09479
-0.309299	-0.00773247	1.49696
0.0446264	0.00111566	0.872428
0.210141	0.00525354	0.945271
0.139015	0.00347537	0.664314
1.00983	0.0252457	0.83703
1.21884	0.0304711	0.669898
-0.0225932	-0.000564829	0.40363
0.217696	0.00544241	1.89785
0.347508	0.00868769	2.19091
0.922221	0.0230555	1.50485
-0.29063	-0.00726575	1.567
-2.14907	-0.0537268	1.81415
0.690765	0.0172691	1.15494
1.12009	0.0280023	0.961428
-0.312991	-0.00782477	1.09097
-0.671055	-0.0167764	0.862483
0.191549	0.00478871	1.19693
-0.927604	-0.0231901	0.737508
0.0442757	0.00110689	0.781787
0.39987	0.00999675	0.814092
0.322727	0.00806817	3.05488
1.01401	0.0253501	1.54111
-1.00155	-0.0250388	2.5975
-1.11151	-0.0277878	1.87612
-0.924634	-0.0231159	0.866811
-0.749419	-0.0187355	1.53148
0.958088	0.0239522	1.38768
-0.504057	-0.0126014	0.697377
-0.409501	-0.0102375	1.08016
-0.751171	-0.0187793	0.543597
-0.780855	-0.0195214	1.10452
0.304543	0.00761357	0.574233
2.07381	0.0518453	0.431768
1.00245	0.0250613	3.33283
