# Supplementary material for: Formation of polarity convergences underlying shoot outgrowths
Source: eLife. 2016 Aug 1;5:e18165. doi: 10.7554/eLife.18165 (PMC4969039; doi:10.7554/eLife.18165)
Supplement: Source code 3. — DOI: http://dx.doi.org/10.7554/eLife.18165.031 [file elife-18165-code3.zip › Source code 3_Fig. 7C/specifications]

final_20.xml
final.xml
final2.xml
description.html
eqns_Ac.png
eqns_An.png
eqns_cell.png
eqns_membrane.png
eqns_N.png
eqns_wall.png
cells_full.png
cells_graph.png
simple_view.v
long_final.xml
make_pages.sh
make_pages.py
pos.vert
lic.frag
noise.frag
shader.h
shader.cpp
shader.o
.qglviewer.xml
LSspecifications
Makefile
anim.a
description.txt
dirichlet.h
dirichlet.vvh
geom.c
geom.h
geom.o
geom2.c
geom2.o
global.c
global.o
io.c
io.h
io.o
mem.c
mem.h
mem.o
merge.c
merge.h
merge.o
model.expmap
model.moc
model.o
model.vve
model.vvl
pal.map
poly.c
poly.h
poly.o
poly2.c
poly2.o
qhull.c
qhull.h
qhull.o
qhull_a.h
qset.c
qset.h
qset.o
stat.c
stat.h
stat.o
user.c
user.h
user.o
view.v
ignore:
.*.swp
*~
*
VVE:
	run:
		make && make run
	build:
		make model.vve
	clean:
		make clean

Files:
	model:
		EDIT model.vvl
	description:
		EDIT description.html
	parameters:
		EDIT view.v
	Makefile:
		EDIT Makefile

Controls:
	ColorPalette:
		palette pal.map
