# Supplementary material for: Formation of polarity convergences underlying shoot outgrowths
Source: eLife. 2016 Aug 1;5:e18165. doi: 10.7554/eLife.18165 (PMC4969039; doi:10.7554/eLife.18165)
Supplement: Source code 3. — DOI: http://dx.doi.org/10.7554/eLife.18165.031 [file elife-18165-code3.zip › Source code 3_Fig. 7C/unnamed.s]

-1.50 1.50 -1.50 1.50 0.00 0.00
CONTACT POINT X: 0.00 Y: 0.00 Z: 0.00
END POINT X: 0.00 Y: 0.00 Z: 0.00
HEADING X: 0.00 Y: 1.00 Z: 0.00
UP X: 0.00 Y: 0.00 Z: -1.00
SIZE: 1.00
Patch_1
TOP COLOR: 0 DIFFUSE: 0.00 BOTTOM COLOR: 0 DIFFUSE: 0.00
AL: ~ A: ~ AR: ~
L: ~ R: ~
BL: ~ B: ~ BR: ~
-1.50 -1.50 0.00 -0.50 -1.50 0.00 0.50 -1.50 0.00 1.50 -1.50 0.00
-1.50 -0.50 0.00 -0.50 -0.50 0.00 0.50 -0.50 0.00 1.50 -0.50 0.00
-1.50 0.50 0.00 -0.50 0.50 0.00 0.50 0.50 0.00 1.50 0.50 0.00
-1.50 1.50 0.00 -0.50 1.50 0.00 0.50 1.50 0.00 1.50 1.50 0.00
