# Supplementary material for: Formation of polarity convergences underlying shoot outgrowths
Source: eLife. 2016 Aug 1;5:e18165. doi: 10.7554/eLife.18165 (PMC4969039; doi:10.7554/eLife.18165)
Supplement: Source code 3. — DOI: http://dx.doi.org/10.7554/eLife.18165.031 [file elife-18165-code3.zip › Source code 3_Fig. 7C/view.v]

// note that space units are 10uM and time units are 100s in this code, so parameter values used here need to be rescaled. For example, 
// mediatorProduction (which is auxin production rate) is 1.00 here. Units are Au/uM^2.s. So real value is 1x10-4Au/uM^2.s
[Main] 
RandomSeed: 3
DrawDt: 10
PrintInterval: 10
StopWhen: derivative
StopValue:0.0001

[Chemicals] // Parameters related to A* and B* behaviour. Described in Abley et al., 2013
BindingRates: .2 .2
UnbindingRates: .2 .2
Inhibitions: .4 .4
Activation: .2 .2 // .4 .4
Diffusion: 0.1 0.1

APromotesPIN: 2 // A* dependent promotion of PIN1 binding (tau)
PINDiffusion:0.1 // PIN1 diffusion in the membrane
DefaultPINBinding:0.3 //(rho PIN)
DefaultPINUnbinding:0.4 // (mu PIN)

[Mediator]		
PermeationOut: 0.5 // Vout		
PermeationIn: 7.5 // Vin		
Activation: -0.9 0.0 // auxin dependent conversion of A* to A conversion (gamma_aux)
Transport: 40 0.0 //PIN dependent active auxin efflux rate	
WallDiffusion: 10 //Diffusion rate of auxin in the cell wall	
Production:1.3 // production rate of auxin (rho aux)	
Degradation:2.0 // degradation rate of auxin (mu aux)	

[Initialization]
Type: hexgrid // squaregrid //
GridSize: 3 3//13 14 // 10 10 // 2 2 // 5 5 // 10 10 
PositionNoise: 0.0 0.0 //0.3 0.3 //diffusion of wall
CellSize: 1. 1.
SamplingDl: 0.3 
CellThickness: 0.1
WallThickness: 0.1
MembraneThickness: 0.1

CellConcentration: 2 2 // initial concentration of A and B in the cell
WallConcentration: 3 3  // initial concentration of A* and B* in the membrane 
WallConcentrationNoise:0.1 0.1 // Limit for noise addition to A* and B* in membrane in initConcentrations function
MediatorConcentration: 0.1 //initial mediator concentration in the cell
MediatorConcentrationNoise: 50  // noise added to mediator concentrations at each step in addNoise function
PINConcentrationCell: 0.3 // initial concentration of PIN in cell
PINConcentrationMembrane: 0 // initial concentration of PIN in membrane

BorderConditions: NoFlux// NoFlux NoWall
TimeToOutput:100
BaseBoundary: 13 //// position of boundary below which cells will have elevated auxin concentration in simulations used for Fig 7C and D
BaseMediatorProduction:1.5 // Rate of auxin production in the cells below the base boundary

[Organisers]
Type:None//ConstantPolariser ProductionMediator  Constant Production - Mediator Polariser None
Plus:None// Left Right Top Bottom CenterLeft CenterRight CenterTop CenterBottom None CenterSquare
Minus:None// Left Right Top Bottom CenterLeft CenterRight CenterTop CenterBottom None CenterSquare
Distance: 0 // Distance from the border for the Center* positions
PlusLevel:0 0 2 //Production of A*, B*, auxin in the plus org
MinusLevel: 0 0 -7 //degradation of A*, B*, Auxin in the minus
ThresholdToBecomeMinus:2.85  //threshold auxin concentration, above which a cell will have elevated auxin import and removal

[Polarity]
Chemical: 0
MaxStrength: 2 //default is 10
PolarityThreshold:0.6

[Shaders]
Vertex: pos.vert
Fragment: noise.frag
//Fragment: blur.frag
Fragment: lic.frag
Verbosity: 2
TextureSize: 1024 1024

[Uniforms]
Name: scale
Value: float 0.02 //6 6 1 //25 25 1

Name: sampleNumber
Value: int 10

Name: min_color
Value: float 0.2//0.1//0.3

Name: span_color
Value: float 0.5//.3//0.4

[View]
BeginColorPINCell: 96
EndColorPINCell:97
PINMaxView: -10
BeginColorImport:127//80
EndColorImport:128//81
ImportMaxView: 20
EndColorPIN: 16
PINWallThickness:3//6
LineWidth: 0.1
ArrowRadiusBase: 0.18
ArrowHeadLength: 0.4
StickRadiusBase: 0.05
StickLength: 0.65
BackColor:0
Foreground: 254
ErrorColor: 1
ColorArrow: 19
SizeArrow: 1
WallThickness: 0.03 //0.15 0.05
OutsideWallThickness: 0.1
OutsideWallColor: 10
BeginC: 2 4
EndC: 3 5
BeginMed: 8// 8
EndMed: 7//7
BeginWallMed: 33//80
EndWallMed: 33//81
CMaxView: 3 3
DCMaxView: -7 -7
MedMaxView: -5 // 25
DMedMaxView: -7
WallMedMaxView: -5
DWallMedMaxView: -5
ColorPlus: 97
ColorMinus: 5
ColorNormal: 0
ColorPlasticity: 18
Coloring: total_mediator// For the paper, the most relevant ones are state and total_mediator. State is the organiser status (orange = elevated auxin production, blue =elevated removal). Total_mediator = concentration of intracellular auxin. Other different options are: concentration lic none mediator state deriv_concentration deriv_mediator total_mediator organiser_status import production
WallColoring:wall_mediator// wall_mediator always used for paper. It's just drawing PIN. Other options: mediator concentration binding none wall_mediator deriv_mediator deriv_concentration deriv_wall_mediator import
ColorPolarity: 19
ColorMutantAPolarity: 32
ColorPlus2: 97
ColorPlus2b: 97
ColorNormal2: 0
ColorMutantBPolarity: 1
SizePolarity: 0.5
MaterialTissue: 255
BeginDC: 32 32
EndDC: 34 34
BeginDW: 32
EndDW: 48


PlotSolverGraph: false
ColorCell: 16
ColorMembrane: 17
ColorWall: 18
ColorLink: 19
LinkThickness: 1
SphereSize: 0.05

[TissueView]
CellColorBegin: 0//7
CellColorEnd: 0//8
CellColorCenter: .2
CellContourColor: 9
DrawInsideCells: true
DrawCellBorders: true
CellWallCorner: .07
CellWallWidth: .02
CellBlending: 1.0
CellCenterBlending: 1.0

[Tissue]
DivisionAlgorithm: ShortWall // ClosestWall ShortWall ClosestMid
CellPinch: .7
CellMaxPinch: .1
CellMaxArea: 0.4
CellWallMin: 0.03
CellWallSample: 0.05
OrderCellDivision: true
CellSampleDx: 0.01

[Solver]
Solver: Euler           // Euler AdaptiveEuler Fixedpoint Midpoint
                        // RungeKutta AdaptiveRungeKutta AdaptiveCrankNicholson
// Global help:
//  *TolType can be MeanComponent or MaxComponent

// Various Timesteps
EulerDt: .0005//.0025
FixedPointDt: .05
MidPointDt: .01
RungeKuttaDt: .01
InitialDt: .01
MaxDt: 25

// Adaptive Euler parms
AEulerIncDt: .1
AEulerResDt: .5
AEulerMinDt: .001
AEulerMaxDt: .25
AEulerTolType: MaxComponent
AEulerResTol: 1
AEulerLowTol: .3
AEulerHighTol: .4

// Fixed Point iteration parms
FixedPointMaxSteps: 5
FixedPointTol: .001
FixedPointTolType: MaxComponent

// Adaptive Runge-Kutta parms
ARungeIncDt: .01
ARungeResDt: .5
ARungeMinDt: .001
ARungeMaxDt: 1
ARungeTolType: MaxComponent
ARungeResTol: 1
ARungeLowTol: .03
ARungeHighTol: .05

// Crank Nicholson params
CRIncDt: .2
CRResDt: .5
CRAvgCPU: .5                            // Weight of current dt in eff average
CRMinCPU: 5

// Newton Tolerance (used by Crank Nicholson)
NewtTol: .01
NewtTolType: MeanComponent
NewtMaxSteps: 10 

// Conjugate gradient params (used by Crank Nicholson)
ConjGradTol: .001
ConjGradTolType: MeanComponent
ConjGradMaxSteps: .05
ConstNbPartials: true

// Misc general parms
Dx: .0001
PrintMatrix: false
PrintStats: 0
