# Supplementary material for: Formation of polarity convergences underlying shoot outgrowths
Source: eLife. 2016 Aug 1;5:e18165. doi: 10.7554/eLife.18165 (PMC4969039; doi:10.7554/eLife.18165)
Supplement: Source code 3. — DOI: http://dx.doi.org/10.7554/eLife.18165.031 [file elife-18165-code3.zip › Source code 3_Fig. 7C/~_viminfo]

# This viminfo file was generated by Vim 7.2.
# You may edit it if you're careful!

# Value of 'encoding' when this file was written
*encoding=latin1


# hlsearch on (H) or off (h):
~H
# Last Search Pattern:
~Msle0~/\<glUniformTransposedMatrix2fv\>

# Last Substitute Search Pattern:
~MSle0&ARB\>

# Last Substitute String:
$

# Command Line History (newest to oldest):
:qa
:w
:525
:%s/ARB\>//gc
:%s/ARB//gc
:noh
:495
:%s/\<uniform_fct\>/ValueImpl<>::\0/gc
:%s/\<uniform_fct\>/ValueImpl<>(\0)/gc
:%s/
:477
:%s/glUniform.\{-}\>/reinterpret_cast<uniform_fct>(\0)/gc
:%s/glUniform.\{-}\>/reinterpret_cast<uniform_fct>(\0/gc
:%s/glUniform/reinterpret_cast<uniform_fct>(\0/gc
:sp
:465
:e shader.cpp
:setf cpp
:make!
:cd \Documents and Settings\barbierp\Local Settings\Temp\lst008.tmp\

# Search String History (newest to oldest):
? \<glUniformTransposedMatrix2fv\>
? ARB\>
?/ARB
? \<uniform_fct\>
? glUniform.\{-}\>
? glUniform
?/ValueImpl

# Expression History (newest to oldest):

# Input Line History (newest to oldest):

# Input Line History (newest to oldest):

# Registers:
"1	LINE	0
	    void (*ptr)(int, GLsizei, const int*) = glUniform1ivARB;
""-	CHAR	0
	ARB

# global variables:

# File marks:
'0  389  18  ~\Local Settings\Temp\lst008.tmp\shader.cpp
'1  16  0  ~\Local Settings\Temp\lst008.tmp\model.vvl

# Jumplist (newest first):
-'  389  18  ~\Local Settings\Temp\lst008.tmp\shader.cpp
-'  407  7  ~\Local Settings\Temp\lst008.tmp\shader.cpp
-'  402  17  ~\Local Settings\Temp\lst008.tmp\shader.cpp
-'  525  48  ~\Local Settings\Temp\lst008.tmp\shader.cpp
-'  465  45  ~\Local Settings\Temp\lst008.tmp\shader.cpp
-'  471  45  ~\Local Settings\Temp\lst008.tmp\shader.cpp
-'  97  0  ~\Local Settings\Temp\lst008.tmp\shader.cpp
-'  99  0  ~\Local Settings\Temp\lst008.tmp\shader.cpp
-'  103  0  ~\Local Settings\Temp\lst008.tmp\shader.cpp
-'  108  0  ~\Local Settings\Temp\lst008.tmp\shader.cpp
-'  120  0  ~\Local Settings\Temp\lst008.tmp\shader.cpp
-'  121  0  ~\Local Settings\Temp\lst008.tmp\shader.cpp
-'  133  0  ~\Local Settings\Temp\lst008.tmp\shader.cpp
-'  146  0  ~\Local Settings\Temp\lst008.tmp\shader.cpp
-'  123  77  ~\Local Settings\Temp\lst008.tmp\shader.cpp
-'  495  44  ~\Local Settings\Temp\lst008.tmp\shader.cpp
-'  483  44  ~\Local Settings\Temp\lst008.tmp\shader.cpp
-'  477  0  ~\Local Settings\Temp\lst008.tmp\shader.cpp
-'  489  0  ~\Local Settings\Temp\lst008.tmp\shader.cpp
-'  501  0  ~\Local Settings\Temp\lst008.tmp\shader.cpp
-'  507  0  ~\Local Settings\Temp\lst008.tmp\shader.cpp
-'  513  0  ~\Local Settings\Temp\lst008.tmp\shader.cpp
-'  519  0  ~\Local Settings\Temp\lst008.tmp\shader.cpp
-'  531  0  ~\Local Settings\Temp\lst008.tmp\shader.cpp
-'  537  0  ~\Local Settings\Temp\lst008.tmp\shader.cpp
-'  493  2  ~\Local Settings\Temp\lst008.tmp\shader.cpp
-'  464  22  ~\Local Settings\Temp\lst008.tmp\shader.cpp

# Buffer list:
%~\Local Settings\Temp\lst008.tmp\model.vvl	16	0
%~\Local Settings\Temp\lst008.tmp\shader.cpp	389	18
%~\Local Settings\Temp\lst008.tmp\shader.h	20	0

# History of marks within files (newest to oldest):

> ~\Local Settings\Temp\lst008.tmp\model.vvl
	"	16	0

> ~\Local Settings\Temp\lst008.tmp\shader.cpp
	"	389	18
	^	407	18
	.	407	17
	+	465	63
	+	465	55
	+	465	35
	+	465	0
	+	465	60
	+	471	0
	+	471	0
	+	477	0
	+	483	0
	+	489	0
	+	495	0
	+	501	0
	+	507	0
	+	513	0
	+	519	0
	+	525	0
	+	531	0
	+	537	0
	+	465	0
	+	471	0
	+	477	0
	+	483	0
	+	489	0
	+	495	0
	+	501	0
	+	507	0
	+	513	0
	+	519	0
	+	525	0
	+	531	0
	+	537	0
	+	465	65
	+	471	65
	+	477	64
	+	483	64
	+	489	64
	+	495	62
	+	501	62
	+	507	62
	+	513	62
	+	519	62
	+	507	62
	+	513	62
	+	519	62
	+	525	62
	+	531	62
	+	537	62
	+	531	62
	+	537	0
	+	465	0
	+	519	66
	+	513	66
	+	507	66
	+	501	66
	+	495	66
	+	489	45
	+	483	45
	+	477	45
	+	471	45
	+	465	45
	+	97	0
	+	99	0
	+	103	0
	+	108	0
	+	120	0
	+	121	0
	+	133	0
	+	465	0
	+	399	0
	+	404	0
	+	409	0
	+	495	0
	+	501	0
	+	507	0
	+	513	0
	+	519	0
	+	397	17
	+	402	17
	+	407	17

> ~\Local Settings\Temp\lst008.tmp\shader.h
	"	20	0
	^	13	28
	.	13	27
	+	68	29
	+	69	29
	+	13	27
