# Supplementary material for: Formation of polarity convergences underlying shoot outgrowths
Source: eLife. 2016 Aug 1;5:e18165. doi: 10.7554/eLife.18165 (PMC4969039; doi:10.7554/eLife.18165)
Supplement: Source code 4. — DOI: http://dx.doi.org/10.7554/eLife.18165.032 [file elife-18165-code4.zip]

Archive with 96 entries (93 files):
- Source code 4_Fig. 7D/
- Source code 4_Fig. 7D/.qglviewer.xml
- __MACOSX/
- __MACOSX/Source code 4_Fig. 7D/
- __MACOSX/Source code 4_Fig. 7D/._.qglviewer.xml
- Source code 4_Fig. 7D/anim.a
- __MACOSX/Source code 4_Fig. 7D/._anim.a
- Source code 4_Fig. 7D/description.txt
- __MACOSX/Source code 4_Fig. 7D/._description.txt
- Source code 4_Fig. 7D/dirichlet.h
- __MACOSX/Source code 4_Fig. 7D/._dirichlet.h
- Source code 4_Fig. 7D/dirichlet.vvh
- __MACOSX/Source code 4_Fig. 7D/._dirichlet.vvh
- Source code 4_Fig. 7D/geom.c
- __MACOSX/Source code 4_Fig. 7D/._geom.c
- Source code 4_Fig. 7D/geom.h
- __MACOSX/Source code 4_Fig. 7D/._geom.h
- Source code 4_Fig. 7D/geom2.c
- __MACOSX/Source code 4_Fig. 7D/._geom2.c
- Source code 4_Fig. 7D/global.c
- __MACOSX/Source code 4_Fig. 7D/._global.c
- Source code 4_Fig. 7D/icon
- __MACOSX/Source code 4_Fig. 7D/._icon
- Source code 4_Fig. 7D/io.c
- __MACOSX/Source code 4_Fig. 7D/._io.c
- Source code 4_Fig. 7D/io.h
- __MACOSX/Source code 4_Fig. 7D/._io.h
- Source code 4_Fig. 7D/lic.frag
- __MACOSX/Source code 4_Fig. 7D/._lic.frag
- Source code 4_Fig. 7D/long_final.xml
- __MACOSX/Source code 4_Fig. 7D/._long_final.xml
- Source code 4_Fig. 7D/LSspecifications
- __MACOSX/Source code 4_Fig. 7D/._LSspecifications
- Source code 4_Fig. 7D/make_pages.py
- __MACOSX/Source code 4_Fig. 7D/._make_pages.py
- Source code 4_Fig. 7D/make_pages.sh
- __MACOSX/Source code 4_Fig. 7D/._make_pages.sh
- Source code 4_Fig. 7D/Makefile
- __MACOSX/Source code 4_Fig. 7D/._Makefile
- Source code 4_Fig. 7D/mem.c
- __MACOSX/Source code 4_Fig. 7D/._mem.c
- Source code 4_Fig. 7D/mem.h
- __MACOSX/Source code 4_Fig. 7D/._mem.h
- Source code 4_Fig. 7D/merge.c
- __MACOSX/Source code 4_Fig. 7D/._merge.c
- Source code 4_Fig. 7D/merge.h
- __MACOSX/Source code 4_Fig. 7D/._merge.h
- Source code 4_Fig. 7D/model.expmap
- __MACOSX/Source code 4_Fig. 7D/._model.expmap
- Source code 4_Fig. 7D/model.vve
- __MACOSX/Source code 4_Fig. 7D/._model.vve
- Source code 4_Fig. 7D/model.vvl
- __MACOSX/Source code 4_Fig. 7D/._model.vvl
- Source code 4_Fig. 7D/my_file.csv
- __MACOSX/Source code 4_Fig. 7D/._my_file.csv
- Source code 4_Fig. 7D/noise.frag
- __MACOSX/Source code 4_Fig. 7D/._noise.frag
- Source code 4_Fig. 7D/pal.map
- __MACOSX/Source code 4_Fig. 7D/._pal.map
- Source code 4_Fig. 7D/poly.c
- __MACOSX/Source code 4_Fig. 7D/._poly.c
- Source code 4_Fig. 7D/poly.h
- __MACOSX/Source code 4_Fig. 7D/._poly.h
- Source code 4_Fig. 7D/poly2.c
- __MACOSX/Source code 4_Fig. 7D/._poly2.c
- Source code 4_Fig. 7D/pos.vert
- __MACOSX/Source code 4_Fig. 7D/._pos.vert
- Source code 4_Fig. 7D/qhull.c
- __MACOSX/Source code 4_Fig. 7D/._qhull.c
- Source code 4_Fig. 7D/qhull.h
- __MACOSX/Source code 4_Fig. 7D/._qhull.h
- Source code 4_Fig. 7D/qhull_a.h
- __MACOSX/Source code 4_Fig. 7D/._qhull_a.h
- Source code 4_Fig. 7D/qset.c
- __MACOSX/Source code 4_Fig. 7D/._qset.c
- Source code 4_Fig. 7D/qset.h
- __MACOSX/Source code 4_Fig. 7D/._qset.h
- Source code 4_Fig. 7D/shader.cpp
- __MACOSX/Source code 4_Fig. 7D/._shader.cpp
- Source code 4_Fig. 7D/shader.h
- __MACOSX/Source code 4_Fig. 7D/._shader.h
- Source code 4_Fig. 7D/shader.o
- __MACOSX/Source code 4_Fig. 7D/._shader.o
- Source code 4_Fig. 7D/specifications
- __MACOSX/Source code 4_Fig. 7D/._specifications
- Source code 4_Fig. 7D/stat.c
- __MACOSX/Source code 4_Fig. 7D/._stat.c
- Source code 4_Fig. 7D/stat.h
- __MACOSX/Source code 4_Fig. 7D/._stat.h
- Source code 4_Fig. 7D/user.c
- __MACOSX/Source code 4_Fig. 7D/._user.c
- Source code 4_Fig. 7D/user.h
- __MACOSX/Source code 4_Fig. 7D/._user.h
- Source code 4_Fig. 7D/view.v
- __MACOSX/Source code 4_Fig. 7D/._view.v
- __MACOSX/._Source code 4_Fig. 7D
