# Supplementary material for: Formation of polarity convergences underlying shoot outgrowths
Source: eLife. 2016 Aug 1;5:e18165. doi: 10.7554/eLife.18165 (PMC4969039; doi:10.7554/eLife.18165)
Supplement: Source code 4. — DOI: http://dx.doi.org/10.7554/eLife.18165.032 [file elife-18165-code4.zip › Source code 4_Fig. 7D/my_file.csv]

Time	yPositionCellNode	xPositionCellNode	auxincellNode
300.1	0	0	2.52542
300.1	0	1.73205	3.25982
300.1	0	3.4641	3.81096
300.1	0	5.19615	3.98437
300.1	0	6.9282	3.68686
300.1	0	8.66025	3.12557
300.1	0	10.3923	2.6589
300.1	0	12.1244	2.6971
300.1	0	13.8564	3.10998
300.1	0	15.5885	3.44699
300.1	0	17.3205	3.42123
300.1	0	19.0526	3.02519
300.1	0	20.7846	2.45588
300.1	1.5	0.866025	3.73294
300.1	1.5	2.59808	4.87895
300.1	1.5	4.33013	5.79849
300.1	1.5	6.06218	5.58066
300.1	1.5	7.79423	4.55808
300.1	1.5	9.52628	3.4552
300.1	1.5	11.2583	3.06303
300.1	1.5	12.9904	3.65161
300.1	1.5	14.7224	4.57742
300.1	1.5	16.4545	5.0603
300.1	1.5	18.1865	4.49961
300.1	1.5	19.9186	3.48886
300.1	1.5	21.6506	2.56564
300.1	3	0	3.70651
300.1	3	1.73205	5.48746
300.1	3	3.4641	7.86432
300.1	3	5.19615	8.91866
300.1	3	6.9282	7.15636
300.1	3	8.66025	4.82845
300.1	3	10.3923	3.49765
300.1	3	12.1244	3.7923
300.1	3	13.8564	5.40612
300.1	3	15.5885	7.31878
300.1	3	17.3205	7.3022
300.1	3	19.0526	5.10084
300.1	3	20.7846	3.49503
300.1	4.5	0.866025	4.75521
300.1	4.5	2.59808	7.89483
300.1	4.5	4.33013	14.0557
300.1	4.5	6.06218	11.8951
300.1	4.5	7.79423	6.67393
300.1	4.5	9.52628	4.18747
300.1	4.5	11.2583	3.67511
300.1	4.5	12.9904	5.16606
300.1	4.5	14.7224	8.21633
300.1	4.5	16.4545	12.9914
300.1	4.5	18.1865	7.37746
300.1	4.5	19.9186	4.63125
300.1	4.5	21.6506	3.13995
300.1	6	0	3.75833
300.1	6	1.73205	5.53618
300.1	6	3.4641	7.90343
300.1	6	5.19615	8.87093
300.1	6	6.9282	7.17365
300.1	6	8.66025	4.84656
300.1	6	10.3923	3.61858
300.1	6	12.1244	4.21281
300.1	6	13.8564	6.57834
300.1	6	15.5885	10.8448
300.1	6	17.3205	8.24926
300.1	6	19.0526	5.47697
300.1	6	20.7846	3.68632
300.1	7.5	0.866025	3.88513
300.1	7.5	2.59808	5.00329
300.1	7.5	4.33013	5.7122
300.1	7.5	6.06218	5.53836
300.1	7.5	7.79423	4.67339
300.1	7.5	9.52628	3.6328
300.1	7.5	11.2583	3.50432
300.1	7.5	12.9904	4.58038
300.1	7.5	14.7224	6.01487
300.1	7.5	16.4545	6.33245
300.1	7.5	18.1865	5.35791
300.1	7.5	19.9186	4.05072
300.1	7.5	21.6506	2.96761
300.1	9	0	3.10299
300.1	9	1.73205	4.1834
300.1	9	3.4641	5.52647
300.1	9	5.19615	5.91872
300.1	9	6.9282	5.10596
300.1	9	8.66025	3.8449
300.1	9	10.3923	3.24891
300.1	9	12.1244	3.8002
300.1	9	13.8564	5.08294
300.1	9	15.5885	6.3185
300.1	9	17.3205	6.16667
300.1	9	19.0526	4.67453
300.1	9	20.7846	3.39832
300.1	10.5	0.866025	3.62547
300.1	10.5	2.59808	5.65371
300.1	10.5	4.33013	9.79034
300.1	10.5	6.06218	8.40722
300.1	10.5	7.79423	4.92017
300.1	10.5	9.52628	3.38376
300.1	10.5	11.2583	3.39566
300.1	10.5	12.9904	4.77739
300.1	10.5	14.7224	7.4238
300.1	10.5	16.4545	11.4956
300.1	10.5	18.1865	6.6612
300.1	10.5	19.9186	4.24341
300.1	10.5	21.6506	2.9296
300.1	12	0	2.81494
300.1	12	1.73205	4.00557
300.1	12	3.4641	5.68047
300.1	12	5.19615	6.29922
300.1	12	6.9282	5.11137
300.1	12	8.66025	3.58953
300.1	12	10.3923	3.07565
300.1	12	12.1244	3.90567
300.1	12	13.8564	6.00174
300.1	12	15.5885	9.90273
300.1	12	17.3205	7.38771
300.1	12	19.0526	4.91442
300.1	12	20.7846	3.33765
300.1	13.5	0.866025	2.85161
300.1	13.5	2.59808	3.65029
300.1	13.5	4.33013	4.20807
300.1	13.5	6.06218	4.07753
300.1	13.5	7.79423	3.40732
300.1	13.5	9.52628	2.83876
300.1	13.5	11.2583	3.05913
300.1	13.5	12.9904	4.12671
300.1	13.5	14.7224	5.65925
300.1	13.5	16.4545	5.92279
300.1	13.5	18.1865	4.70433
300.1	13.5	19.9186	3.49093
300.1	13.5	21.6506	2.52901
300.1	15	0	1.97667
300.1	15	1.73205	2.5352
300.1	15	3.4641	2.90012
300.1	15	5.19615	3.01173
300.1	15	6.9282	2.82541
300.1	15	8.66025	2.51289
300.1	15	10.3923	2.45871
300.1	15	12.1244	2.91638
300.1	15	13.8564	3.621
300.1	15	15.5885	4.00872
300.1	15	17.3205	3.80478
300.1	15	19.0526	3.17954
300.1	15	20.7846	2.49222
