# Supplementary material for: Formation of polarity convergences underlying shoot outgrowths
Source: eLife. 2016 Aug 1;5:e18165. doi: 10.7554/eLife.18165 (PMC4969039; doi:10.7554/eLife.18165)
Supplement: Source code 5. — DOI: http://dx.doi.org/10.7554/eLife.18165.033 [file elife-18165-code5.zip]

Archive with 96 entries (93 files):
- Source code 5_Fig. 7E/
- Source code 5_Fig. 7E/.qglviewer.xml
- __MACOSX/
- __MACOSX/Source code 5_Fig. 7E/
- __MACOSX/Source code 5_Fig. 7E/._.qglviewer.xml
- Source code 5_Fig. 7E/anim.a
- __MACOSX/Source code 5_Fig. 7E/._anim.a
- Source code 5_Fig. 7E/description.txt
- __MACOSX/Source code 5_Fig. 7E/._description.txt
- Source code 5_Fig. 7E/dirichlet.h
- __MACOSX/Source code 5_Fig. 7E/._dirichlet.h
- Source code 5_Fig. 7E/dirichlet.vvh
- __MACOSX/Source code 5_Fig. 7E/._dirichlet.vvh
- Source code 5_Fig. 7E/geom.c
- __MACOSX/Source code 5_Fig. 7E/._geom.c
- Source code 5_Fig. 7E/geom.h
- __MACOSX/Source code 5_Fig. 7E/._geom.h
- Source code 5_Fig. 7E/geom2.c
- __MACOSX/Source code 5_Fig. 7E/._geom2.c
- Source code 5_Fig. 7E/global.c
- __MACOSX/Source code 5_Fig. 7E/._global.c
- Source code 5_Fig. 7E/icon
- __MACOSX/Source code 5_Fig. 7E/._icon
- Source code 5_Fig. 7E/io.c
- __MACOSX/Source code 5_Fig. 7E/._io.c
- Source code 5_Fig. 7E/io.h
- __MACOSX/Source code 5_Fig. 7E/._io.h
- Source code 5_Fig. 7E/lic.frag
- __MACOSX/Source code 5_Fig. 7E/._lic.frag
- Source code 5_Fig. 7E/long_final.xml
- __MACOSX/Source code 5_Fig. 7E/._long_final.xml
- Source code 5_Fig. 7E/LSspecifications
- __MACOSX/Source code 5_Fig. 7E/._LSspecifications
- Source code 5_Fig. 7E/make_pages.py
- __MACOSX/Source code 5_Fig. 7E/._make_pages.py
- Source code 5_Fig. 7E/make_pages.sh
- __MACOSX/Source code 5_Fig. 7E/._make_pages.sh
- Source code 5_Fig. 7E/Makefile
- __MACOSX/Source code 5_Fig. 7E/._Makefile
- Source code 5_Fig. 7E/mem.c
- __MACOSX/Source code 5_Fig. 7E/._mem.c
- Source code 5_Fig. 7E/mem.h
- __MACOSX/Source code 5_Fig. 7E/._mem.h
- Source code 5_Fig. 7E/merge.c
- __MACOSX/Source code 5_Fig. 7E/._merge.c
- Source code 5_Fig. 7E/merge.h
- __MACOSX/Source code 5_Fig. 7E/._merge.h
- Source code 5_Fig. 7E/model.expmap
- __MACOSX/Source code 5_Fig. 7E/._model.expmap
- Source code 5_Fig. 7E/model.vve
- __MACOSX/Source code 5_Fig. 7E/._model.vve
- Source code 5_Fig. 7E/model.vvl
- __MACOSX/Source code 5_Fig. 7E/._model.vvl
- Source code 5_Fig. 7E/my_file.csv
- __MACOSX/Source code 5_Fig. 7E/._my_file.csv
- Source code 5_Fig. 7E/noise.frag
- __MACOSX/Source code 5_Fig. 7E/._noise.frag
- Source code 5_Fig. 7E/pal.map
- __MACOSX/Source code 5_Fig. 7E/._pal.map
- Source code 5_Fig. 7E/poly.c
- __MACOSX/Source code 5_Fig. 7E/._poly.c
- Source code 5_Fig. 7E/poly.h
- __MACOSX/Source code 5_Fig. 7E/._poly.h
- Source code 5_Fig. 7E/poly2.c
- __MACOSX/Source code 5_Fig. 7E/._poly2.c
- Source code 5_Fig. 7E/pos.vert
- __MACOSX/Source code 5_Fig. 7E/._pos.vert
- Source code 5_Fig. 7E/qhull.c
- __MACOSX/Source code 5_Fig. 7E/._qhull.c
- Source code 5_Fig. 7E/qhull.h
- __MACOSX/Source code 5_Fig. 7E/._qhull.h
- Source code 5_Fig. 7E/qhull_a.h
- __MACOSX/Source code 5_Fig. 7E/._qhull_a.h
- Source code 5_Fig. 7E/qset.c
- __MACOSX/Source code 5_Fig. 7E/._qset.c
- Source code 5_Fig. 7E/qset.h
- __MACOSX/Source code 5_Fig. 7E/._qset.h
- Source code 5_Fig. 7E/shader.cpp
- __MACOSX/Source code 5_Fig. 7E/._shader.cpp
- Source code 5_Fig. 7E/shader.h
- __MACOSX/Source code 5_Fig. 7E/._shader.h
- Source code 5_Fig. 7E/shader.o
- __MACOSX/Source code 5_Fig. 7E/._shader.o
- Source code 5_Fig. 7E/specifications
- __MACOSX/Source code 5_Fig. 7E/._specifications
- Source code 5_Fig. 7E/stat.c
- __MACOSX/Source code 5_Fig. 7E/._stat.c
- Source code 5_Fig. 7E/stat.h
- __MACOSX/Source code 5_Fig. 7E/._stat.h
- Source code 5_Fig. 7E/user.c
- __MACOSX/Source code 5_Fig. 7E/._user.c
- Source code 5_Fig. 7E/user.h
- __MACOSX/Source code 5_Fig. 7E/._user.h
- Source code 5_Fig. 7E/view.v
- __MACOSX/Source code 5_Fig. 7E/._view.v
- __MACOSX/._Source code 5_Fig. 7E
