# Supplementary material for: Formation of polarity convergences underlying shoot outgrowths
Source: eLife. 2016 Aug 1;5:e18165. doi: 10.7554/eLife.18165 (PMC4969039; doi:10.7554/eLife.18165)
Supplement: Source code 5. — DOI: http://dx.doi.org/10.7554/eLife.18165.033 [file elife-18165-code5.zip › Source code 5_Fig. 7E/my_file.csv]

Time	yPositionCellNode	xPositionCellNode	auxincellNode
401	0	0	34.7484
401	0	1.73205	34.7484
401	0	3.4641	34.7484
401	0	5.19615	34.7484
401	0	6.9282	34.7484
401	0	8.66025	34.7484
401	0	10.3923	34.7484
401	0	12.1244	34.7484
401	0	13.8564	34.7484
401	0	15.5885	34.7484
401	0	17.3205	34.7484
401	0	19.0526	34.7484
401	0	20.7846	34.7484
401	1.5	0.866025	34.7484
401	1.5	2.59808	34.7484
401	1.5	4.33013	34.7484
401	1.5	6.06218	34.7484
401	1.5	7.79423	34.7484
401	1.5	9.52628	34.7484
401	1.5	11.2583	34.7484
401	1.5	12.9904	34.7484
401	1.5	14.7224	34.7484
401	1.5	16.4545	34.7484
401	1.5	18.1865	34.7484
401	1.5	19.9186	34.7484
401	1.5	21.6506	34.7484
401	3	0	34.7484
401	3	1.73205	34.7484
401	3	3.4641	34.7484
401	3	5.19615	34.7484
401	3	6.9282	34.7484
401	3	8.66025	34.7484
401	3	10.3923	34.7484
401	3	12.1244	34.7484
401	3	13.8564	34.7484
401	3	15.5885	34.7484
401	3	17.3205	34.7484
401	3	19.0526	34.7484
401	3	20.7846	34.7484
401	4.5	0.866025	34.7484
401	4.5	2.59808	34.7484
401	4.5	4.33013	34.7484
401	4.5	6.06218	34.7484
401	4.5	7.79423	34.7484
401	4.5	9.52628	34.7484
401	4.5	11.2583	34.7484
401	4.5	12.9904	34.7484
401	4.5	14.7224	34.7484
401	4.5	16.4545	34.7484
401	4.5	18.1865	34.7484
401	4.5	19.9186	34.7484
401	4.5	21.6506	34.7484
401	6	0	34.7484
401	6	1.73205	34.7484
401	6	3.4641	34.7484
401	6	5.19615	34.7484
401	6	6.9282	34.7484
401	6	8.66025	34.7484
401	6	10.3923	34.7484
401	6	12.1244	34.7484
401	6	13.8564	34.7484
401	6	15.5885	34.7484
401	6	17.3205	34.7484
401	6	19.0526	34.7484
401	6	20.7846	34.7484
401	7.5	0.866025	34.7484
401	7.5	2.59808	34.7484
401	7.5	4.33013	34.7484
401	7.5	6.06218	34.7484
401	7.5	7.79423	34.7484
401	7.5	9.52628	34.7484
401	7.5	11.2583	34.7484
401	7.5	12.9904	34.7484
401	7.5	14.7224	34.7484
401	7.5	16.4545	34.7484
401	7.5	18.1865	34.7484
401	7.5	19.9186	34.7484
401	7.5	21.6506	34.7484
401	9	0	34.7484
401	9	1.73205	34.7484
401	9	3.4641	34.7484
401	9	5.19615	34.7484
401	9	6.9282	34.7484
401	9	8.66025	34.7484
401	9	10.3923	34.7484
401	9	12.1244	34.7484
401	9	13.8564	34.7484
401	9	15.5885	34.7484
401	9	17.3205	34.7484
401	9	19.0526	34.7484
401	9	20.7846	34.7484
401	10.5	0.866025	34.7484
401	10.5	2.59808	34.7484
401	10.5	4.33013	34.7484
401	10.5	6.06218	34.7484
401	10.5	7.79423	34.7484
401	10.5	9.52628	34.7484
401	10.5	11.2583	34.7484
401	10.5	12.9904	34.7484
401	10.5	14.7224	34.7484
401	10.5	16.4545	34.7484
401	10.5	18.1865	34.7484
401	10.5	19.9186	34.7484
401	10.5	21.6506	34.7484
401	12	0	34.7484
401	12	1.73205	34.7484
401	12	3.4641	34.7484
401	12	5.19615	34.7484
401	12	6.9282	34.7484
401	12	8.66025	34.7484
401	12	10.3923	34.7484
401	12	12.1244	34.7484
401	12	13.8564	34.7484
401	12	15.5885	34.7484
401	12	17.3205	34.7484
401	12	19.0526	34.7484
401	12	20.7846	34.7484
401	13.5	0.866025	34.7484
401	13.5	2.59808	34.7484
401	13.5	4.33013	34.7484
401	13.5	6.06218	34.7484
401	13.5	7.79423	34.7484
401	13.5	9.52628	34.7484
401	13.5	11.2583	34.7484
401	13.5	12.9904	34.7484
401	13.5	14.7224	34.7484
401	13.5	16.4545	34.7484
401	13.5	18.1865	34.7484
401	13.5	19.9186	34.7484
401	13.5	21.6506	34.7484
401	15	0	34.7484
401	15	1.73205	34.7484
401	15	3.4641	34.7484
401	15	5.19615	34.7484
401	15	6.9282	34.7484
401	15	8.66025	34.7484
401	15	10.3923	34.7484
401	15	12.1244	34.7484
401	15	13.8564	34.7484
401	15	15.5885	34.7484
401	15	17.3205	34.7484
401	15	19.0526	34.7484
401	15	20.7846	34.7484
