# Supplementary material for: Formation of polarity convergences underlying shoot outgrowths
Source: eLife. 2016 Aug 1;5:e18165. doi: 10.7554/eLife.18165 (PMC4969039; doi:10.7554/eLife.18165)
Supplement: Source code 6. — DOI: http://dx.doi.org/10.7554/eLife.18165.034 [file elife-18165-code6.zip]

Archive with 116 entries (113 files):
- Source code 6_Fig. 7F/
- Source code 6_Fig. 7F/.qglviewer.xml
- __MACOSX/
- __MACOSX/Source code 6_Fig. 7F/
- __MACOSX/Source code 6_Fig. 7F/._.qglviewer.xml
- Source code 6_Fig. 7F/anim.a
- __MACOSX/Source code 6_Fig. 7F/._anim.a
- Source code 6_Fig. 7F/desc
- __MACOSX/Source code 6_Fig. 7F/._desc
- Source code 6_Fig. 7F/description.html
- __MACOSX/Source code 6_Fig. 7F/._description.html
- Source code 6_Fig. 7F/description.txt
- __MACOSX/Source code 6_Fig. 7F/._description.txt
- Source code 6_Fig. 7F/dirichlet.h
- __MACOSX/Source code 6_Fig. 7F/._dirichlet.h
- Source code 6_Fig. 7F/dirichlet.vvh
- __MACOSX/Source code 6_Fig. 7F/._dirichlet.vvh
- Source code 6_Fig. 7F/final.xml
- __MACOSX/Source code 6_Fig. 7F/._final.xml
- Source code 6_Fig. 7F/final2.xml
- __MACOSX/Source code 6_Fig. 7F/._final2.xml
- Source code 6_Fig. 7F/final_20.xml
- __MACOSX/Source code 6_Fig. 7F/._final_20.xml
- Source code 6_Fig. 7F/geom.c
- __MACOSX/Source code 6_Fig. 7F/._geom.c
- Source code 6_Fig. 7F/geom.h
- __MACOSX/Source code 6_Fig. 7F/._geom.h
- Source code 6_Fig. 7F/geom2.c
- __MACOSX/Source code 6_Fig. 7F/._geom2.c
- Source code 6_Fig. 7F/global.c
- __MACOSX/Source code 6_Fig. 7F/._global.c
- Source code 6_Fig. 7F/icon
- __MACOSX/Source code 6_Fig. 7F/._icon
- Source code 6_Fig. 7F/io.c
- __MACOSX/Source code 6_Fig. 7F/._io.c
- Source code 6_Fig. 7F/io.h
- __MACOSX/Source code 6_Fig. 7F/._io.h
- Source code 6_Fig. 7F/lic.frag
- __MACOSX/Source code 6_Fig. 7F/._lic.frag
- Source code 6_Fig. 7F/long_final.xml
- __MACOSX/Source code 6_Fig. 7F/._long_final.xml
- Source code 6_Fig. 7F/LSspecifications
- __MACOSX/Source code 6_Fig. 7F/._LSspecifications
- Source code 6_Fig. 7F/make_pages.py
- __MACOSX/Source code 6_Fig. 7F/._make_pages.py
- Source code 6_Fig. 7F/make_pages.sh
- __MACOSX/Source code 6_Fig. 7F/._make_pages.sh
- Source code 6_Fig. 7F/Makefile
- __MACOSX/Source code 6_Fig. 7F/._Makefile
- Source code 6_Fig. 7F/mem.c
- __MACOSX/Source code 6_Fig. 7F/._mem.c
- Source code 6_Fig. 7F/mem.h
- __MACOSX/Source code 6_Fig. 7F/._mem.h
- Source code 6_Fig. 7F/merge.c
- __MACOSX/Source code 6_Fig. 7F/._merge.c
- Source code 6_Fig. 7F/merge.h
- __MACOSX/Source code 6_Fig. 7F/._merge.h
- Source code 6_Fig. 7F/model - MedWallORMembrane090911.vvl
- __MACOSX/Source code 6_Fig. 7F/._model - MedWallORMembrane090911.vvl
- Source code 6_Fig. 7F/model.expmap
- __MACOSX/Source code 6_Fig. 7F/._model.expmap
- Source code 6_Fig. 7F/model.vve
- __MACOSX/Source code 6_Fig. 7F/._model.vve
- Source code 6_Fig. 7F/model.vvl
- __MACOSX/Source code 6_Fig. 7F/._model.vvl
- Source code 6_Fig. 7F/my_file.csv
- __MACOSX/Source code 6_Fig. 7F/._my_file.csv
- Source code 6_Fig. 7F/my_file.xlsx
- __MACOSX/Source code 6_Fig. 7F/._my_file.xlsx
- Source code 6_Fig. 7F/my_file2.csv
- __MACOSX/Source code 6_Fig. 7F/._my_file2.csv
- Source code 6_Fig. 7F/noise.frag
- __MACOSX/Source code 6_Fig. 7F/._noise.frag
- Source code 6_Fig. 7F/pal.map
- __MACOSX/Source code 6_Fig. 7F/._pal.map
- Source code 6_Fig. 7F/poly.c
- __MACOSX/Source code 6_Fig. 7F/._poly.c
- Source code 6_Fig. 7F/poly.h
- __MACOSX/Source code 6_Fig. 7F/._poly.h
- Source code 6_Fig. 7F/poly2.c
- __MACOSX/Source code 6_Fig. 7F/._poly2.c
- Source code 6_Fig. 7F/pos.vert
- __MACOSX/Source code 6_Fig. 7F/._pos.vert
- Source code 6_Fig. 7F/qhull.c
- __MACOSX/Source code 6_Fig. 7F/._qhull.c
- Source code 6_Fig. 7F/qhull.h
- __MACOSX/Source code 6_Fig. 7F/._qhull.h
- Source code 6_Fig. 7F/qhull_a.h
- __MACOSX/Source code 6_Fig. 7F/._qhull_a.h
- Source code 6_Fig. 7F/qset.c
- __MACOSX/Source code 6_Fig. 7F/._qset.c
- Source code 6_Fig. 7F/qset.h
- __MACOSX/Source code 6_Fig. 7F/._qset.h
- Source code 6_Fig. 7F/shader.cpp
- __MACOSX/Source code 6_Fig. 7F/._shader.cpp
- Source code 6_Fig. 7F/shader.h
- __MACOSX/Source code 6_Fig. 7F/._shader.h
- Source code 6_Fig. 7F/shader.o
- __MACOSX/Source code 6_Fig. 7F/._shader.o
- Source code 6_Fig. 7F/specifications
- __MACOSX/Source code 6_Fig. 7F/._specifications
- Source code 6_Fig. 7F/stat.c
- __MACOSX/Source code 6_Fig. 7F/._stat.c
- Source code 6_Fig. 7F/stat.h
- __MACOSX/Source code 6_Fig. 7F/._stat.h
- Source code 6_Fig. 7F/unnamed.s
- __MACOSX/Source code 6_Fig. 7F/._unnamed.s
- Source code 6_Fig. 7F/user.c
- __MACOSX/Source code 6_Fig. 7F/._user.c
- Source code 6_Fig. 7F/user.h
- __MACOSX/Source code 6_Fig. 7F/._user.h
- Source code 6_Fig. 7F/view.v
- __MACOSX/Source code 6_Fig. 7F/._view.v
- Source code 6_Fig. 7F/~_viminfo
- __MACOSX/Source code 6_Fig. 7F/._~_viminfo
- __MACOSX/._Source code 6_Fig. 7F
