# Supplementary material for: Formation of polarity convergences underlying shoot outgrowths
Source: eLife. 2016 Aug 1;5:e18165. doi: 10.7554/eLife.18165 (PMC4969039; doi:10.7554/eLife.18165)
Supplement: Source code 6. — DOI: http://dx.doi.org/10.7554/eLife.18165.034 [file elife-18165-code6.zip › Source code 6_Fig. 7F/my_file.csv]

Time	yPositionCellNode	xPositionCellNode	MediatorCellNode	xPosMembraneNode	MediatorMembraneNode	xPositionWallNode	MediatorWallNode
130	0	0	0.831561	-0.866025	0	-0.866025	0.933567
130	0	0	0.831561	-0.866025	0	-0.866025	0.927965
130	0	0	0.831561	-0.866025	0	-0.866025	0.902935
130	0	0	0.831561	-0.866025	0	-0.866025	0.857951
130	0	0	0.831561	-0.757772	0	-0.757772	0.7934
130	0	0	0.831561	-0.541266	0	-0.541266	0.712083
130	0	0	0.831561	-0.32476	0	-0.32476	0.620046
130	0	0	0.831561	-0.108253	0	-0.108253	0.525444
130	0	0	0.831561	0.108253	0	0.108253	0.499574
130	0	0	0.831561	0.32476	0	0.32476	0.520488
130	0	0	0.831561	0.541266	0	0.541266	0.540872
130	0	0	0.831561	0.757772	0	0.757772	0.526273
130	0	0	0.831561	0.866025	0	0.866025	0.319971
130	0	0	0.831561	0.866025	0	0.866025	0.256758
130	0	0	0.831561	0.866025	0	0.866025	0.268486
130	0	0	0.831561	0.866025	0	0.866025	0.313963
130	0	0	0.831561	0.757772	0	0.757772	0.393846
130	0	0	0.831561	0.541266	0	0.541266	0.492205
130	0	0	0.831561	0.32476	0	0.32476	0.586421
130	0	0	0.831561	0.108253	0	0.108253	0.67906
130	0	0	0.831561	-0.108253	0	-0.108253	0.763982
130	0	0	0.831561	-0.32476	0	-0.32476	0.834648
130	0	0	0.831561	-0.541266	0	-0.541266	0.887096
130	0	0	0.831561	-0.757772	0	-0.757772	0.920026
130	0	1.73205	0.692818	0.866025	0	0.866025	0.313963
130	0	1.73205	0.692818	0.866025	0	0.866025	0.268486
130	0	1.73205	0.692818	0.866025	0	0.866025	0.256758
130	0	1.73205	0.692818	0.866025	0	0.866025	0.319971
130	0	1.73205	0.692818	0.974279	0	0.974279	0.518224
130	0	1.73205	0.692818	1.19078	0	1.19078	0.564074
130	0	1.73205	0.692818	1.40729	0	1.40729	0.573058
130	0	1.73205	0.692818	1.6238	0	1.6238	0.553015
130	0	1.73205	0.692818	1.8403	0	1.8403	0.451024
130	0	1.73205	0.692818	2.05681	0	2.05681	0.50208
130	0	1.73205	0.692818	2.27332	0	2.27332	0.597394
130	0	1.73205	0.692818	2.48982	0	2.48982	0.658352
130	0	1.73205	0.692818	2.59808	0	2.59808	0.547142
130	0	1.73205	0.692818	2.59808	0	2.59808	0.550884
130	0	1.73205	0.692818	2.59808	0	2.59808	0.565772
130	0	1.73205	0.692818	2.59808	0	2.59808	0.567626
130	0	1.73205	0.692818	2.48982	0	2.48982	0.701998
130	0	1.73205	0.692818	2.27332	0	2.27332	0.761125
130	0	1.73205	0.692818	2.05681	0	2.05681	0.712792
130	0	1.73205	0.692818	1.8403	0	1.8403	0.631646
130	0	1.73205	0.692818	1.6238	0	1.6238	0.541863
130	0	1.73205	0.692818	1.40729	0	1.40729	0.454853
130	0	1.73205	0.692818	1.19078	0	1.19078	0.381007
130	0	1.73205	0.692818	0.974279	0	0.974279	0.337439
130	0	3.4641	0.737312	2.59808	0	2.59808	0.567626
130	0	3.4641	0.737312	2.59808	0	2.59808	0.565772
130	0	3.4641	0.737312	2.59808	0	2.59808	0.550884
130	0	3.4641	0.737312	2.59808	0	2.59808	0.547142
130	0	3.4641	0.737312	2.70633	0	2.70633	0.569357
130	0	3.4641	0.737312	2.92284	0	2.92284	0.607613
130	0	3.4641	0.737312	3.13934	0	3.13934	0.653447
130	0	3.4641	0.737312	3.35585	0	3.35585	0.654717
130	0	3.4641	0.737312	3.57235	0	3.57235	0.47738
130	0	3.4641	0.737312	3.78886	0	3.78886	0.500574
130	0	3.4641	0.737312	4.00537	0	4.00537	0.578031
130	0	3.4641	0.737312	4.22187	0	4.22187	0.624509
130	0	3.4641	0.737312	4.33013	0	4.33013	0.575399
130	0	3.4641	0.737312	4.33013	0	4.33013	0.589143
130	0	3.4641	0.737312	4.33013	0	4.33013	0.581515
130	0	3.4641	0.737312	4.33013	0	4.33013	0.553103
130	0	3.4641	0.737312	4.22187	0	4.22187	0.66649
130	0	3.4641	0.737312	4.00537	0	4.00537	0.696089
130	0	3.4641	0.737312	3.78886	0	3.78886	0.621285
130	0	3.4641	0.737312	3.57235	0	3.57235	0.523467
130	0	3.4641	0.737312	3.35585	0	3.35585	0.43118
130	0	3.4641	0.737312	3.13934	0	3.13934	0.360095
130	0	3.4641	0.737312	2.92284	0	2.92284	0.332718
130	0	3.4641	0.737312	2.70633	0	2.70633	0.416663
130	0	5.19615	0.668055	4.33013	0	4.33013	0.553103
130	0	5.19615	0.668055	4.33013	0	4.33013	0.581515
130	0	5.19615	0.668055	4.33013	0	4.33013	0.589143
130	0	5.19615	0.668055	4.33013	0	4.33013	0.575399
130	0	5.19615	0.668055	4.43838	0	4.43838	0.474355
130	0	5.19615	0.668055	4.65489	0	4.65489	0.500514
130	0	5.19615	0.668055	4.87139	0	4.87139	0.573368
130	0	5.19615	0.668055	5.0879	0	5.0879	0.618852
130	0	5.19615	0.668055	5.30441	0	5.30441	0.471337
130	0	5.19615	0.668055	5.52091	0	5.52091	0.458743
130	0	5.19615	0.668055	5.73742	0	5.73742	0.488892
130	0	5.19615	0.668055	5.95392	0	5.95392	0.48897
130	0	5.19615	0.668055	6.06218	0	6.06218	0.503844
130	0	5.19615	0.668055	6.06218	0	6.06218	0.542257
130	0	5.19615	0.668055	6.06218	0	6.06218	0.534277
130	0	5.19615	0.668055	6.06218	0	6.06218	0.506135
130	0	5.19615	0.668055	5.95392	0	5.95392	0.585798
130	0	5.19615	0.668055	5.73742	0	5.73742	0.587844
130	0	5.19615	0.668055	5.52091	0	5.52091	0.511637
130	0	5.19615	0.668055	5.30441	0	5.30441	0.422354
130	0	5.19615	0.668055	5.0879	0	5.0879	0.343266
130	0	5.19615	0.668055	4.87139	0	4.87139	0.287358
130	0	5.19615	0.668055	4.65489	0	4.65489	0.275684
130	0	5.19615	0.668055	4.43838	0	4.43838	0.377205
130	0	6.9282	0.656006	6.06218	0	6.06218	0.506135
130	0	6.9282	0.656006	6.06218	0	6.06218	0.534277
130	0	6.9282	0.656006	6.06218	0	6.06218	0.542257
130	0	6.9282	0.656006	6.06218	0	6.06218	0.503844
130	0	6.9282	0.656006	6.17043	0	6.17043	0.28804
130	0	6.9282	0.656006	6.38694	0	6.38694	0.238559
130	0	6.9282	0.656006	6.60344	0	6.60344	0.274673
130	0	6.9282	0.656006	6.81995	0	6.81995	0.379268
130	0	6.9282	0.656006	7.03646	0	7.03646	0.548852
130	0	6.9282	0.656006	7.25296	0	7.25296	0.58396
130	0	6.9282	0.656006	7.46947	0	7.46947	0.590778
130	0	6.9282	0.656006	7.68598	0	7.68598	0.566217
130	0	6.9282	0.656006	7.79423	0	7.79423	0.540615
130	0	6.9282	0.656006	7.79423	0	7.79423	0.553867
130	0	6.9282	0.656006	7.79423	0	7.79423	0.542547
130	0	6.9282	0.656006	7.79423	0	7.79423	0.511076
130	0	6.9282	0.656006	7.68598	0	7.68598	0.625577
130	0	6.9282	0.656006	7.46947	0	7.46947	0.669899
130	0	6.9282	0.656006	7.25296	0	7.25296	0.607171
130	0	6.9282	0.656006	7.03646	0	7.03646	0.51676
130	0	6.9282	0.656006	6.81995	0	6.81995	0.426888
130	0	6.9282	0.656006	6.60344	0	6.60344	0.353296
130	0	6.9282	0.656006	6.38694	0	6.38694	0.316515
130	0	6.9282	0.656006	6.17043	0	6.17043	0.372889
130	0	8.66025	0.57498	7.79423	0	7.79423	0.511076
130	0	8.66025	0.57498	7.79423	0	7.79423	0.542547
130	0	8.66025	0.57498	7.79423	0	7.79423	0.553867
130	0	8.66025	0.57498	7.79423	0	7.79423	0.540615
130	0	8.66025	0.57498	7.90248	0	7.90248	0.420629
130	0	8.66025	0.57498	8.11899	0	8.11899	0.387666
130	0	8.66025	0.57498	8.33549	0	8.33549	0.401913
130	0	8.66025	0.57498	8.552	0	8.552	0.405099
130	0	8.66025	0.57498	8.76851	0	8.76851	0.426692
130	0	8.66025	0.57498	8.98501	0	8.98501	0.470746
130	0	8.66025	0.57498	9.20152	0	9.20152	0.481718
130	0	8.66025	0.57498	9.41803	0	9.41803	0.496833
130	0	8.66025	0.57498	9.52628	0	9.52628	0.622526
130	0	8.66025	0.57498	9.52628	0	9.52628	0.614035
130	0	8.66025	0.57498	9.52628	0	9.52628	0.548791
130	0	8.66025	0.57498	9.52628	0	9.52628	0.461552
130	0	8.66025	0.57498	9.41803	0	9.41803	0.392652
130	0	8.66025	0.57498	9.20152	0	9.20152	0.322612
130	0	8.66025	0.57498	8.98501	0	8.98501	0.261815
130	0	8.66025	0.57498	8.76851	0	8.76851	0.214472
130	0	8.66025	0.57498	8.552	0	8.552	0.182666
130	0	8.66025	0.57498	8.33549	0	8.33549	0.170665
130	0	8.66025	0.57498	8.11899	0	8.11899	0.196186
130	0	8.66025	0.57498	7.90248	0	7.90248	0.327003
130	0	10.3923	0.518194	9.52628	0	9.52628	0.461552
130	0	10.3923	0.518194	9.52628	0	9.52628	0.548791
130	0	10.3923	0.518194	9.52628	0	9.52628	0.614035
130	0	10.3923	0.518194	9.52628	0	9.52628	0.622526
130	0	10.3923	0.518194	9.63453	0	9.63453	0.488115
130	0	10.3923	0.518194	9.85104	0	9.85104	0.479785
130	0	10.3923	0.518194	10.0675	0	10.0675	0.489323
130	0	10.3923	0.518194	10.2841	0	10.2841	0.494639
130	0	10.3923	0.518194	10.5006	0	10.5006	0.510283
130	0	10.3923	0.518194	10.7171	0	10.7171	0.529105
130	0	10.3923	0.518194	10.9336	0	10.9336	0.532021
130	0	10.3923	0.518194	11.1501	0	11.1501	0.492931
130	0	10.3923	0.518194	11.2583	0	11.2583	0.264076
130	0	10.3923	0.518194	11.2583	0	11.2583	0.16998
130	0	10.3923	0.518194	11.2583	0	11.2583	0.146292
130	0	10.3923	0.518194	11.2583	0	11.2583	0.145396
130	0	10.3923	0.518194	11.1501	0	11.1501	0.143064
130	0	10.3923	0.518194	10.9336	0	10.9336	0.140074
130	0	10.3923	0.518194	10.7171	0	10.7171	0.151128
130	0	10.3923	0.518194	10.5006	0	10.5006	0.174466
130	0	10.3923	0.518194	10.2841	0	10.2841	0.210857
130	0	10.3923	0.518194	10.0675	0	10.0675	0.260997
130	0	10.3923	0.518194	9.85104	0	9.85104	0.323575
130	0	10.3923	0.518194	9.63453	0	9.63453	0.393633
130	0	12.1244	0.52423	11.2583	0	11.2583	0.145396
130	0	12.1244	0.52423	11.2583	0	11.2583	0.146292
130	0	12.1244	0.52423	11.2583	0	11.2583	0.16998
130	0	12.1244	0.52423	11.2583	0	11.2583	0.264076
130	0	12.1244	0.52423	11.3666	0	11.3666	0.468419
130	0	12.1244	0.52423	11.5831	0	11.5831	0.513231
130	0	12.1244	0.52423	11.7996	0	11.7996	0.522243
130	0	12.1244	0.52423	12.0161	0	12.0161	0.510647
130	0	12.1244	0.52423	12.2326	0	12.2326	0.41292
130	0	12.1244	0.52423	12.4491	0	12.4491	0.380045
130	0	12.1244	0.52423	12.6656	0	12.6656	0.387015
130	0	12.1244	0.52423	12.8821	0	12.8821	0.383321
130	0	12.1244	0.52423	12.9904	0	12.9904	0.399073
130	0	12.1244	0.52423	12.9904	0	12.9904	0.433867
130	0	12.1244	0.52423	12.9904	0	12.9904	0.434588
130	0	12.1244	0.52423	12.9904	0	12.9904	0.416945
130	0	12.1244	0.52423	12.8821	0	12.8821	0.508942
130	0	12.1244	0.52423	12.6656	0	12.6656	0.539772
130	0	12.1244	0.52423	12.4491	0	12.4491	0.486943
130	0	12.1244	0.52423	12.2326	0	12.2326	0.412159
130	0	12.1244	0.52423	12.0161	0	12.0161	0.336672
130	0	12.1244	0.52423	11.7996	0	11.7996	0.269469
130	0	12.1244	0.52423	11.5831	0	11.5831	0.21395
130	0	12.1244	0.52423	11.3666	0	11.3666	0.168141
130	0	13.8564	0.522525	12.9904	0	12.9904	0.416945
130	0	13.8564	0.522525	12.9904	0	12.9904	0.434588
130	0	13.8564	0.522525	12.9904	0	12.9904	0.433867
130	0	13.8564	0.522525	12.9904	0	12.9904	0.399073
130	0	13.8564	0.522525	13.0986	0	13.0986	0.247225
130	0	13.8564	0.522525	13.3151	0	13.3151	0.211957
130	0	13.8564	0.522525	13.5316	0	13.5316	0.232369
130	0	13.8564	0.522525	13.7482	0	13.7482	0.272473
130	0	13.8564	0.522525	13.9647	0	13.9647	0.369925
130	0	13.8564	0.522525	14.1812	0	14.1812	0.474234
130	0	13.8564	0.522525	14.3977	0	14.3977	0.549284
130	0	13.8564	0.522525	14.6142	0	14.6142	0.576628
130	0	13.8564	0.522525	14.7224	0	14.7224	0.46745
130	0	13.8564	0.522525	14.7224	0	14.7224	0.443524
130	0	13.8564	0.522525	14.7224	0	14.7224	0.428897
130	0	13.8564	0.522525	14.7224	0	14.7224	0.405982
130	0	13.8564	0.522525	14.6142	0	14.6142	0.457104
130	0	13.8564	0.522525	14.3977	0	14.3977	0.446421
130	0	13.8564	0.522525	14.1812	0	14.1812	0.380315
130	0	13.8564	0.522525	13.9647	0	13.9647	0.307396
130	0	13.8564	0.522525	13.7482	0	13.7482	0.24575
130	0	13.8564	0.522525	13.5316	0	13.5316	0.204808
130	0	13.8564	0.522525	13.3151	0	13.3151	0.199625
130	0	13.8564	0.522525	13.0986	0	13.0986	0.282128
130	0	15.5885	0.659307	14.7224	0	14.7224	0.405982
130	0	15.5885	0.659307	14.7224	0	14.7224	0.428897
130	0	15.5885	0.659307	14.7224	0	14.7224	0.443524
130	0	15.5885	0.659307	14.7224	0	14.7224	0.46745
130	0	15.5885	0.659307	14.8307	0	14.8307	0.480743
130	0	15.5885	0.659307	15.0472	0	15.0472	0.51132
130	0	15.5885	0.659307	15.2637	0	15.2637	0.553453
130	0	15.5885	0.659307	15.4802	0	15.4802	0.561985
130	0	15.5885	0.659307	15.6967	0	15.6967	0.434755
130	0	15.5885	0.659307	15.9132	0	15.9132	0.470926
130	0	15.5885	0.659307	16.1297	0	16.1297	0.549175
130	0	15.5885	0.659307	16.3462	0	16.3462	0.598487
130	0	15.5885	0.659307	16.4545	0	16.4545	0.542492
130	0	15.5885	0.659307	16.4545	0	16.4545	0.55076
130	0	15.5885	0.659307	16.4545	0	16.4545	0.547972
130	0	15.5885	0.659307	16.4545	0	16.4545	0.530913
130	0	15.5885	0.659307	16.3462	0	16.3462	0.620836
130	0	15.5885	0.659307	16.1297	0	16.1297	0.633698
130	0	15.5885	0.659307	15.9132	0	15.9132	0.562442
130	0	15.5885	0.659307	15.6967	0	15.6967	0.472102
130	0	15.5885	0.659307	15.4802	0	15.4802	0.38632
130	0	15.5885	0.659307	15.2637	0	15.2637	0.317567
130	0	15.5885	0.659307	15.0472	0	15.0472	0.280095
130	0	15.5885	0.659307	14.8307	0	14.8307	0.312371
130	0	17.3205	0.740888	16.4545	0	16.4545	0.530913
130	0	17.3205	0.740888	16.4545	0	16.4545	0.547972
130	0	17.3205	0.740888	16.4545	0	16.4545	0.55076
130	0	17.3205	0.740888	16.4545	0	16.4545	0.542492
130	0	17.3205	0.740888	16.5627	0	16.5627	0.480961
130	0	17.3205	0.740888	16.7792	0	16.7792	0.514579
130	0	17.3205	0.740888	16.9957	0	16.9957	0.581675
130	0	17.3205	0.740888	17.2123	0	17.2123	0.619875
130	0	17.3205	0.740888	17.4288	0	17.4288	0.487076
130	0	17.3205	0.740888	17.6453	0	17.6453	0.524845
130	0	17.3205	0.740888	17.8618	0	17.8618	0.613619
130	0	17.3205	0.740888	18.0783	0	18.0783	0.670705
130	0	17.3205	0.740888	18.1865	0	18.1865	0.599504
130	0	17.3205	0.740888	18.1865	0	18.1865	0.607111
130	0	17.3205	0.740888	18.1865	0	18.1865	0.606134
130	0	17.3205	0.740888	18.1865	0	18.1865	0.588862
130	0	17.3205	0.740888	18.0783	0	18.0783	0.7001
130	0	17.3205	0.740888	17.8618	0	17.8618	0.727827
130	0	17.3205	0.740888	17.6453	0	17.6453	0.655561
130	0	17.3205	0.740888	17.4288	0	17.4288	0.55869
130	0	17.3205	0.740888	17.2123	0	17.2123	0.464072
130	0	17.3205	0.740888	16.9957	0	16.9957	0.386894
130	0	17.3205	0.740888	16.7792	0	16.7792	0.347493
130	0	17.3205	0.740888	16.5627	0	16.5627	0.402413
130	0	19.0526	0.782398	18.1865	0	18.1865	0.588862
130	0	19.0526	0.782398	18.1865	0	18.1865	0.606134
130	0	19.0526	0.782398	18.1865	0	18.1865	0.607111
130	0	19.0526	0.782398	18.1865	0	18.1865	0.599504
130	0	19.0526	0.782398	18.2948	0	18.2948	0.547094
130	0	19.0526	0.782398	18.5113	0	18.5113	0.585946
130	0	19.0526	0.782398	18.7278	0	18.7278	0.656188
130	0	19.0526	0.782398	18.9443	0	18.9443	0.688473
130	0	19.0526	0.782398	19.1608	0	19.1608	0.521287
130	0	19.0526	0.782398	19.3773	0	19.3773	0.54262
130	0	19.0526	0.782398	19.5938	0	19.5938	0.618991
130	0	19.0526	0.782398	19.8103	0	19.8103	0.673169
130	0	19.0526	0.782398	19.9186	0	19.9186	0.652985
130	0	19.0526	0.782398	19.9186	0	19.9186	0.66219
130	0	19.0526	0.782398	19.9186	0	19.9186	0.649787
130	0	19.0526	0.782398	19.9186	0	19.9186	0.620345
130	0	19.0526	0.782398	19.8103	0	19.8103	0.719714
130	0	19.0526	0.782398	19.5938	0	19.5938	0.738263
130	0	19.0526	0.782398	19.3773	0	19.3773	0.660649
130	0	19.0526	0.782398	19.1608	0	19.1608	0.560833
130	0	19.0526	0.782398	18.9443	0	18.9443	0.465595
130	0	19.0526	0.782398	18.7278	0	18.7278	0.390575
130	0	19.0526	0.782398	18.5113	0	18.5113	0.358335
130	0	19.0526	0.782398	18.2948	0	18.2948	0.434943
130	0	20.7846	0.874706	19.9186	0	19.9186	0.620345
130	0	20.7846	0.874706	19.9186	0	19.9186	0.649787
130	0	20.7846	0.874706	19.9186	0	19.9186	0.66219
130	0	20.7846	0.874706	19.9186	0	19.9186	0.652985
130	0	20.7846	0.874706	20.0268	0	20.0268	0.559755
130	0	20.7846	0.874706	20.2433	0	20.2433	0.608985
130	0	20.7846	0.874706	20.4599	0	20.4599	0.704975
130	0	20.7846	0.874706	20.6764	0	20.6764	0.771252
130	0	20.7846	0.874706	20.8929	0	20.8929	0.652475
130	0	20.7846	0.874706	21.1094	0	21.1094	0.655396
130	0	20.7846	0.874706	21.3259	0	21.3259	0.683187
130	0	20.7846	0.874706	21.5424	0	21.5424	0.702301
130	0	20.7846	0.874706	21.6506	0	21.6506	0.868291
130	0	20.7846	0.874706	21.6506	0	21.6506	0.96422
130	0	20.7846	0.874706	21.6506	0	21.6506	0.942558
130	0	20.7846	0.874706	21.6506	0	21.6506	0.882762
130	0	20.7846	0.874706	21.5424	0	21.5424	0.806917
130	0	20.7846	0.874706	21.3259	0	21.3259	0.721462
130	0	20.7846	0.874706	21.1094	0	21.1094	0.630674
130	0	20.7846	0.874706	20.8929	0	20.8929	0.54066
130	0	20.7846	0.874706	20.6764	0	20.6764	0.459602
130	0	20.7846	0.874706	20.4599	0	20.4599	0.398253
130	0	20.7846	0.874706	20.2433	0	20.2433	0.377599
130	0	20.7846	0.874706	20.0268	0	20.0268	0.461887
130	1.5	0.866025	0.68597	0	0	0	0.460273
130	1.5	0.866025	0.68597	0	0	0	0.377341
130	1.5	0.866025	0.68597	0	0	0	0.339063
130	1.5	0.866025	0.68597	0	0	0	0.413161
130	1.5	0.866025	0.68597	0.108253	0	0.108253	0.556309
130	1.5	0.866025	0.68597	0.32476	0	0.32476	0.547192
130	1.5	0.866025	0.68597	0.541266	0	0.541266	0.526665
130	1.5	0.866025	0.68597	0.757772	0	0.757772	0.520869
130	1.5	0.866025	0.68597	0.974279	0	0.974279	0.550155
130	1.5	0.866025	0.68597	1.19078	0	1.19078	0.580149
130	1.5	0.866025	0.68597	1.40729	0	1.40729	0.613738
130	1.5	0.866025	0.68597	1.6238	0	1.6238	0.602223
130	1.5	0.866025	0.68597	1.73205	0	1.73205	0.412052
130	1.5	0.866025	0.68597	1.73205	0	1.73205	0.413335
130	1.5	0.866025	0.68597	1.73205	0	1.73205	0.475129
130	1.5	0.866025	0.68597	1.73205	0	1.73205	0.53042
130	1.5	0.866025	0.68597	1.6238	0	1.6238	0.553015
130	1.5	0.866025	0.68597	1.40729	0	1.40729	0.573058
130	1.5	0.866025	0.68597	1.19078	0	1.19078	0.564074
130	1.5	0.866025	0.68597	0.974279	0	0.974279	0.518224
130	1.5	0.866025	0.68597	0.757772	0	0.757772	0.526273
130	1.5	0.866025	0.68597	0.541266	0	0.541266	0.540872
130	1.5	0.866025	0.68597	0.32476	0	0.32476	0.520488
130	1.5	0.866025	0.68597	0.108253	0	0.108253	0.499574
130	1.5	2.59808	0.739007	1.73205	0	1.73205	0.53042
130	1.5	2.59808	0.739007	1.73205	0	1.73205	0.475129
130	1.5	2.59808	0.739007	1.73205	0	1.73205	0.413335
130	1.5	2.59808	0.739007	1.73205	0	1.73205	0.412052
130	1.5	2.59808	0.739007	1.8403	0	1.8403	0.541996
130	1.5	2.59808	0.739007	2.05681	0	2.05681	0.523735
130	1.5	2.59808	0.739007	2.27332	0	2.27332	0.490004
130	1.5	2.59808	0.739007	2.48982	0	2.48982	0.494447
130	1.5	2.59808	0.739007	2.70633	0	2.70633	0.598433
130	1.5	2.59808	0.739007	2.92284	0	2.92284	0.637614
130	1.5	2.59808	0.739007	3.13934	0	3.13934	0.663549
130	1.5	2.59808	0.739007	3.35585	0	3.35585	0.643821
130	1.5	2.59808	0.739007	3.4641	0	3.4641	0.501081
130	1.5	2.59808	0.739007	3.4641	0	3.4641	0.517825
130	1.5	2.59808	0.739007	3.4641	0	3.4641	0.558335
130	1.5	2.59808	0.739007	3.4641	0	3.4641	0.584119
130	1.5	2.59808	0.739007	3.35585	0	3.35585	0.654717
130	1.5	2.59808	0.739007	3.13934	0	3.13934	0.653447
130	1.5	2.59808	0.739007	2.92284	0	2.92284	0.607613
130	1.5	2.59808	0.739007	2.70633	0	2.70633	0.569357
130	1.5	2.59808	0.739007	2.48982	0	2.48982	0.658352
130	1.5	2.59808	0.739007	2.27332	0	2.27332	0.597394
130	1.5	2.59808	0.739007	2.05681	0	2.05681	0.50208
130	1.5	2.59808	0.739007	1.8403	0	1.8403	0.451024
130	1.5	4.33013	0.74306	3.4641	0	3.4641	0.584119
130	1.5	4.33013	0.74306	3.4641	0	3.4641	0.558335
130	1.5	4.33013	0.74306	3.4641	0	3.4641	0.517825
130	1.5	4.33013	0.74306	3.4641	0	3.4641	0.501081
130	1.5	4.33013	0.74306	3.57235	0	3.57235	0.519852
130	1.5	4.33013	0.74306	3.78886	0	3.78886	0.479214
130	1.5	4.33013	0.74306	4.00537	0	4.00537	0.458197
130	1.5	4.33013	0.74306	4.22187	0	4.22187	0.470212
130	1.5	4.33013	0.74306	4.43838	0	4.43838	0.544883
130	1.5	4.33013	0.74306	4.65489	0	4.65489	0.559114
130	1.5	4.33013	0.74306	4.87139	0	4.87139	0.567359
130	1.5	4.33013	0.74306	5.0879	0	5.0879	0.584468
130	1.5	4.33013	0.74306	5.19615	0	5.19615	0.690377
130	1.5	4.33013	0.74306	5.19615	0	5.19615	0.701542
130	1.5	4.33013	0.74306	5.19615	0	5.19615	0.665207
130	1.5	4.33013	0.74306	5.19615	0	5.19615	0.60739
130	1.5	4.33013	0.74306	5.0879	0	5.0879	0.618852
130	1.5	4.33013	0.74306	4.87139	0	4.87139	0.573368
130	1.5	4.33013	0.74306	4.65489	0	4.65489	0.500514
130	1.5	4.33013	0.74306	4.43838	0	4.43838	0.474355
130	1.5	4.33013	0.74306	4.22187	0	4.22187	0.624509
130	1.5	4.33013	0.74306	4.00537	0	4.00537	0.578031
130	1.5	4.33013	0.74306	3.78886	0	3.78886	0.500574
130	1.5	4.33013	0.74306	3.57235	0	3.57235	0.47738
130	1.5	6.06218	0.726015	5.19615	0	5.19615	0.60739
130	1.5	6.06218	0.726015	5.19615	0	5.19615	0.665207
130	1.5	6.06218	0.726015	5.19615	0	5.19615	0.701542
130	1.5	6.06218	0.726015	5.19615	0	5.19615	0.690377
130	1.5	6.06218	0.726015	5.30441	0	5.30441	0.538184
130	1.5	6.06218	0.726015	5.52091	0	5.52091	0.539526
130	1.5	6.06218	0.726015	5.73742	0	5.73742	0.567993
130	1.5	6.06218	0.726015	5.95392	0	5.95392	0.581182
130	1.5	6.06218	0.726015	6.17043	0	6.17043	0.654704
130	1.5	6.06218	0.726015	6.38694	0	6.38694	0.648576
130	1.5	6.06218	0.726015	6.60344	0	6.60344	0.594464
130	1.5	6.06218	0.726015	6.81995	0	6.81995	0.555488
130	1.5	6.06218	0.726015	6.9282	0	6.9282	0.68915
130	1.5	6.06218	0.726015	6.9282	0	6.9282	0.692674
130	1.5	6.06218	0.726015	6.9282	0	6.9282	0.638766
130	1.5	6.06218	0.726015	6.9282	0	6.9282	0.555861
130	1.5	6.06218	0.726015	6.81995	0	6.81995	0.379268
130	1.5	6.06218	0.726015	6.60344	0	6.60344	0.274673
130	1.5	6.06218	0.726015	6.38694	0	6.38694	0.238559
130	1.5	6.06218	0.726015	6.17043	0	6.17043	0.28804
130	1.5	6.06218	0.726015	5.95392	0	5.95392	0.48897
130	1.5	6.06218	0.726015	5.73742	0	5.73742	0.488892
130	1.5	6.06218	0.726015	5.52091	0	5.52091	0.458743
130	1.5	6.06218	0.726015	5.30441	0	5.30441	0.471337
130	1.5	7.79423	0.651773	6.9282	0	6.9282	0.555861
130	1.5	7.79423	0.651773	6.9282	0	6.9282	0.638766
130	1.5	7.79423	0.651773	6.9282	0	6.9282	0.692674
130	1.5	7.79423	0.651773	6.9282	0	6.9282	0.68915
130	1.5	7.79423	0.651773	7.03646	0	7.03646	0.533371
130	1.5	7.79423	0.651773	7.25296	0	7.25296	0.469533
130	1.5	7.79423	0.651773	7.46947	0	7.46947	0.425615
130	1.5	7.79423	0.651773	7.68598	0	7.68598	0.415367
130	1.5	7.79423	0.651773	7.90248	0	7.90248	0.543417
130	1.5	7.79423	0.651773	8.11899	0	8.11899	0.554786
130	1.5	7.79423	0.651773	8.33549	0	8.33549	0.52679
130	1.5	7.79423	0.651773	8.552	0	8.552	0.481598
130	1.5	7.79423	0.651773	8.66025	0	8.66025	0.342086
130	1.5	7.79423	0.651773	8.66025	0	8.66025	0.250324
130	1.5	7.79423	0.651773	8.66025	0	8.66025	0.221607
130	1.5	7.79423	0.651773	8.66025	0	8.66025	0.26039
130	1.5	7.79423	0.651773	8.552	0	8.552	0.405099
130	1.5	7.79423	0.651773	8.33549	0	8.33549	0.401913
130	1.5	7.79423	0.651773	8.11899	0	8.11899	0.387666
130	1.5	7.79423	0.651773	7.90248	0	7.90248	0.420629
130	1.5	7.79423	0.651773	7.68598	0	7.68598	0.566217
130	1.5	7.79423	0.651773	7.46947	0	7.46947	0.590778
130	1.5	7.79423	0.651773	7.25296	0	7.25296	0.58396
130	1.5	7.79423	0.651773	7.03646	0	7.03646	0.548852
130	1.5	9.52628	0.639454	8.66025	0	8.66025	0.26039
130	1.5	9.52628	0.639454	8.66025	0	8.66025	0.221607
130	1.5	9.52628	0.639454	8.66025	0	8.66025	0.250324
130	1.5	9.52628	0.639454	8.66025	0	8.66025	0.342086
130	1.5	9.52628	0.639454	8.76851	0	8.76851	0.534563
130	1.5	9.52628	0.639454	8.98501	0	8.98501	0.583856
130	1.5	9.52628	0.639454	9.20152	0	9.20152	0.588538
130	1.5	9.52628	0.639454	9.41803	0	9.41803	0.54599
130	1.5	9.52628	0.639454	9.63453	0	9.63453	0.501005
130	1.5	9.52628	0.639454	9.85104	0	9.85104	0.557453
130	1.5	9.52628	0.639454	10.0675	0	10.0675	0.591321
130	1.5	9.52628	0.639454	10.2841	0	10.2841	0.578291
130	1.5	9.52628	0.639454	10.3923	0	10.3923	0.49165
130	1.5	9.52628	0.639454	10.3923	0	10.3923	0.472193
130	1.5	9.52628	0.639454	10.3923	0	10.3923	0.455496
130	1.5	9.52628	0.639454	10.3923	0	10.3923	0.459062
130	1.5	9.52628	0.639454	10.2841	0	10.2841	0.494639
130	1.5	9.52628	0.639454	10.0675	0	10.0675	0.489323
130	1.5	9.52628	0.639454	9.85104	0	9.85104	0.479785
130	1.5	9.52628	0.639454	9.63453	0	9.63453	0.488115
130	1.5	9.52628	0.639454	9.41803	0	9.41803	0.496833
130	1.5	9.52628	0.639454	9.20152	0	9.20152	0.481718
130	1.5	9.52628	0.639454	8.98501	0	8.98501	0.470746
130	1.5	9.52628	0.639454	8.76851	0	8.76851	0.426692
130	1.5	11.2583	0.617667	10.3923	0	10.3923	0.459062
130	1.5	11.2583	0.617667	10.3923	0	10.3923	0.455496
130	1.5	11.2583	0.617667	10.3923	0	10.3923	0.472193
130	1.5	11.2583	0.617667	10.3923	0	10.3923	0.49165
130	1.5	11.2583	0.617667	10.5006	0	10.5006	0.419946
130	1.5	11.2583	0.617667	10.7171	0	10.7171	0.418474
130	1.5	11.2583	0.617667	10.9336	0	10.9336	0.448773
130	1.5	11.2583	0.617667	11.1501	0	11.1501	0.446808
130	1.5	11.2583	0.617667	11.3666	0	11.3666	0.250732
130	1.5	11.2583	0.617667	11.5831	0	11.5831	0.190106
130	1.5	11.2583	0.617667	11.7996	0	11.7996	0.210314
130	1.5	11.2583	0.617667	12.0161	0	12.0161	0.30037
130	1.5	11.2583	0.617667	12.1244	0	12.1244	0.50456
130	1.5	11.2583	0.617667	12.1244	0	12.1244	0.558209
130	1.5	11.2583	0.617667	12.1244	0	12.1244	0.569568
130	1.5	11.2583	0.617667	12.1244	0	12.1244	0.546532
130	1.5	11.2583	0.617667	12.0161	0	12.0161	0.510647
130	1.5	11.2583	0.617667	11.7996	0	11.7996	0.522243
130	1.5	11.2583	0.617667	11.5831	0	11.5831	0.513231
130	1.5	11.2583	0.617667	11.3666	0	11.3666	0.468419
130	1.5	11.2583	0.617667	11.1501	0	11.1501	0.492931
130	1.5	11.2583	0.617667	10.9336	0	10.9336	0.532021
130	1.5	11.2583	0.617667	10.7171	0	10.7171	0.529105
130	1.5	11.2583	0.617667	10.5006	0	10.5006	0.510283
130	1.5	12.9904	0.549639	12.1244	0	12.1244	0.546532
130	1.5	12.9904	0.549639	12.1244	0	12.1244	0.569568
130	1.5	12.9904	0.549639	12.1244	0	12.1244	0.558209
130	1.5	12.9904	0.549639	12.1244	0	12.1244	0.50456
130	1.5	12.9904	0.549639	12.2326	0	12.2326	0.456064
130	1.5	12.9904	0.549639	12.4491	0	12.4491	0.492336
130	1.5	12.9904	0.549639	12.6656	0	12.6656	0.505933
130	1.5	12.9904	0.549639	12.8821	0	12.8821	0.493423
130	1.5	12.9904	0.549639	13.0986	0	13.0986	0.467515
130	1.5	12.9904	0.549639	13.3151	0	13.3151	0.47455
130	1.5	12.9904	0.549639	13.5316	0	13.5316	0.47533
130	1.5	12.9904	0.549639	13.7482	0	13.7482	0.449603
130	1.5	12.9904	0.549639	13.8564	0	13.8564	0.273494
130	1.5	12.9904	0.549639	13.8564	0	13.8564	0.204658
130	1.5	12.9904	0.549639	13.8564	0	13.8564	0.199237
130	1.5	12.9904	0.549639	13.8564	0	13.8564	0.23702
130	1.5	12.9904	0.549639	13.7482	0	13.7482	0.272473
130	1.5	12.9904	0.549639	13.5316	0	13.5316	0.232369
130	1.5	12.9904	0.549639	13.3151	0	13.3151	0.211957
130	1.5	12.9904	0.549639	13.0986	0	13.0986	0.247225
130	1.5	12.9904	0.549639	12.8821	0	12.8821	0.383321
130	1.5	12.9904	0.549639	12.6656	0	12.6656	0.387015
130	1.5	12.9904	0.549639	12.4491	0	12.4491	0.380045
130	1.5	12.9904	0.549639	12.2326	0	12.2326	0.41292
130	1.5	14.7224	0.603291	13.8564	0	13.8564	0.23702
130	1.5	14.7224	0.603291	13.8564	0	13.8564	0.199237
130	1.5	14.7224	0.603291	13.8564	0	13.8564	0.204658
130	1.5	14.7224	0.603291	13.8564	0	13.8564	0.273494
130	1.5	14.7224	0.603291	13.9647	0	13.9647	0.431864
130	1.5	14.7224	0.603291	14.1812	0	14.1812	0.481813
130	1.5	14.7224	0.603291	14.3977	0	14.3977	0.503152
130	1.5	14.7224	0.603291	14.6142	0	14.6142	0.494935
130	1.5	14.7224	0.603291	14.8307	0	14.8307	0.373816
130	1.5	14.7224	0.603291	15.0472	0	15.0472	0.395075
130	1.5	14.7224	0.603291	15.2637	0	15.2637	0.471385
130	1.5	14.7224	0.603291	15.4802	0	15.4802	0.529192
130	1.5	14.7224	0.603291	15.5885	0	15.5885	0.430231
130	1.5	14.7224	0.603291	15.5885	0	15.5885	0.441812
130	1.5	14.7224	0.603291	15.5885	0	15.5885	0.478406
130	1.5	14.7224	0.603291	15.5885	0	15.5885	0.50593
130	1.5	14.7224	0.603291	15.4802	0	15.4802	0.561985
130	1.5	14.7224	0.603291	15.2637	0	15.2637	0.553453
130	1.5	14.7224	0.603291	15.0472	0	15.0472	0.51132
130	1.5	14.7224	0.603291	14.8307	0	14.8307	0.480743
130	1.5	14.7224	0.603291	14.6142	0	14.6142	0.576628
130	1.5	14.7224	0.603291	14.3977	0	14.3977	0.549284
130	1.5	14.7224	0.603291	14.1812	0	14.1812	0.474234
130	1.5	14.7224	0.603291	13.9647	0	13.9647	0.369925
130	1.5	16.4545	0.717151	15.5885	0	15.5885	0.50593
130	1.5	16.4545	0.717151	15.5885	0	15.5885	0.478406
130	1.5	16.4545	0.717151	15.5885	0	15.5885	0.441812
130	1.5	16.4545	0.717151	15.5885	0	15.5885	0.430231
130	1.5	16.4545	0.717151	15.6967	0	15.6967	0.493123
130	1.5	16.4545	0.717151	15.9132	0	15.9132	0.534958
130	1.5	16.4545	0.717151	16.1297	0	16.1297	0.570026
130	1.5	16.4545	0.717151	16.3462	0	16.3462	0.574535
130	1.5	16.4545	0.717151	16.5627	0	16.5627	0.457757
130	1.5	16.4545	0.717151	16.7792	0	16.7792	0.5036
130	1.5	16.4545	0.717151	16.9957	0	16.9957	0.597047
130	1.5	16.4545	0.717151	17.2123	0	17.2123	0.65814
130	1.5	16.4545	0.717151	17.3205	0	17.3205	0.566935
130	1.5	16.4545	0.717151	17.3205	0	17.3205	0.580623
130	1.5	16.4545	0.717151	17.3205	0	17.3205	0.598395
130	1.5	16.4545	0.717151	17.3205	0	17.3205	0.595001
130	1.5	16.4545	0.717151	17.2123	0	17.2123	0.619875
130	1.5	16.4545	0.717151	16.9957	0	16.9957	0.581675
130	1.5	16.4545	0.717151	16.7792	0	16.7792	0.514579
130	1.5	16.4545	0.717151	16.5627	0	16.5627	0.480961
130	1.5	16.4545	0.717151	16.3462	0	16.3462	0.598487
130	1.5	16.4545	0.717151	16.1297	0	16.1297	0.549175
130	1.5	16.4545	0.717151	15.9132	0	15.9132	0.470926
130	1.5	16.4545	0.717151	15.6967	0	15.6967	0.434755
130	1.5	18.1865	0.794228	17.3205	0	17.3205	0.595001
130	1.5	18.1865	0.794228	17.3205	0	17.3205	0.598395
130	1.5	18.1865	0.794228	17.3205	0	17.3205	0.580623
130	1.5	18.1865	0.794228	17.3205	0	17.3205	0.566935
130	1.5	18.1865	0.794228	17.4288	0	17.4288	0.552136
130	1.5	18.1865	0.794228	17.6453	0	17.6453	0.584851
130	1.5	18.1865	0.794228	17.8618	0	17.8618	0.633962
130	1.5	18.1865	0.794228	18.0783	0	18.0783	0.648181
130	1.5	18.1865	0.794228	18.2948	0	18.2948	0.491004
130	1.5	18.1865	0.794228	18.5113	0	18.5113	0.520413
130	1.5	18.1865	0.794228	18.7278	0	18.7278	0.613964
130	1.5	18.1865	0.794228	18.9443	0	18.9443	0.685024
130	1.5	18.1865	0.794228	19.0526	0	19.0526	0.619307
130	1.5	18.1865	0.794228	19.0526	0	19.0526	0.635618
130	1.5	18.1865	0.794228	19.0526	0	19.0526	0.651001
130	1.5	18.1865	0.794228	19.0526	0	19.0526	0.644691
130	1.5	18.1865	0.794228	18.9443	0	18.9443	0.688473
130	1.5	18.1865	0.794228	18.7278	0	18.7278	0.656188
130	1.5	18.1865	0.794228	18.5113	0	18.5113	0.585946
130	1.5	18.1865	0.794228	18.2948	0	18.2948	0.547094
130	1.5	18.1865	0.794228	18.0783	0	18.0783	0.670705
130	1.5	18.1865	0.794228	17.8618	0	17.8618	0.613619
130	1.5	18.1865	0.794228	17.6453	0	17.6453	0.524845
130	1.5	18.1865	0.794228	17.4288	0	17.4288	0.487076
130	1.5	19.9186	0.872286	19.0526	0	19.0526	0.644691
130	1.5	19.9186	0.872286	19.0526	0	19.0526	0.651001
130	1.5	19.9186	0.872286	19.0526	0	19.0526	0.635618
130	1.5	19.9186	0.872286	19.0526	0	19.0526	0.619307
130	1.5	19.9186	0.872286	19.1608	0	19.1608	0.595581
130	1.5	19.9186	0.872286	19.3773	0	19.3773	0.645471
130	1.5	19.9186	0.872286	19.5938	0	19.5938	0.717328
130	1.5	19.9186	0.872286	19.8103	0	19.8103	0.755744
130	1.5	19.9186	0.872286	20.0268	0	20.0268	0.610817
130	1.5	19.9186	0.872286	20.2433	0	20.2433	0.597364
130	1.5	19.9186	0.872286	20.4599	0	20.4599	0.62978
130	1.5	19.9186	0.872286	20.6764	0	20.6764	0.676555
130	1.5	19.9186	0.872286	20.7846	0	20.7846	0.831876
130	1.5	19.9186	0.872286	20.7846	0	20.7846	0.835989
130	1.5	19.9186	0.872286	20.7846	0	20.7846	0.781597
130	1.5	19.9186	0.872286	20.7846	0	20.7846	0.723999
130	1.5	19.9186	0.872286	20.6764	0	20.6764	0.771252
130	1.5	19.9186	0.872286	20.4599	0	20.4599	0.704975
130	1.5	19.9186	0.872286	20.2433	0	20.2433	0.608985
130	1.5	19.9186	0.872286	20.0268	0	20.0268	0.559755
130	1.5	19.9186	0.872286	19.8103	0	19.8103	0.673169
130	1.5	19.9186	0.872286	19.5938	0	19.5938	0.618991
130	1.5	19.9186	0.872286	19.3773	0	19.3773	0.54262
130	1.5	19.9186	0.872286	19.1608	0	19.1608	0.521287
130	1.5	21.6506	0.963219	20.7846	0	20.7846	0.723999
130	1.5	21.6506	0.963219	20.7846	0	20.7846	0.781597
130	1.5	21.6506	0.963219	20.7846	0	20.7846	0.835989
130	1.5	21.6506	0.963219	20.7846	0	20.7846	0.831876
130	1.5	21.6506	0.963219	20.8929	0	20.8929	0.644453
130	1.5	21.6506	0.963219	21.1094	0	21.1094	0.6653
130	1.5	21.6506	0.963219	21.3259	0	21.3259	0.716481
130	1.5	21.6506	0.963219	21.5424	0	21.5424	0.760833
130	1.5	21.6506	0.963219	21.7589	0	21.7589	0.943965
130	1.5	21.6506	0.963219	21.9754	0	21.9754	1.04424
130	1.5	21.6506	0.963219	22.1919	0	22.1919	1.02617
130	1.5	21.6506	0.963219	22.4084	0	22.4084	0.97086
130	1.5	21.6506	0.963219	22.5167	0	22.5167	0.900006
130	1.5	21.6506	0.963219	22.5167	0	22.5167	0.818624
130	1.5	21.6506	0.963219	22.5167	0	22.5167	0.729202
130	1.5	21.6506	0.963219	22.5167	0	22.5167	0.636525
130	1.5	21.6506	0.963219	22.4084	0	22.4084	0.548813
130	1.5	21.6506	0.963219	22.1919	0	22.1919	0.478803
130	1.5	21.6506	0.963219	21.9754	0	21.9754	0.452295
130	1.5	21.6506	0.963219	21.7589	0	21.7589	0.545736
130	1.5	21.6506	0.963219	21.5424	0	21.5424	0.702301
130	1.5	21.6506	0.963219	21.3259	0	21.3259	0.683187
130	1.5	21.6506	0.963219	21.1094	0	21.1094	0.655396
130	1.5	21.6506	0.963219	20.8929	0	20.8929	0.652475
130	3	0	0.680993	-0.866025	0	-0.866025	0.557265
130	3	0	0.680993	-0.866025	0	-0.866025	0.470619
130	3	0	0.680993	-0.866025	0	-0.866025	0.389897
130	3	0	0.680993	-0.866025	0	-0.866025	0.320868
130	3	0	0.680993	-0.757772	0	-0.757772	0.268142
130	3	0	0.680993	-0.541266	0	-0.541266	0.237424
130	3	0	0.680993	-0.32476	0	-0.32476	0.245554
130	3	0	0.680993	-0.108253	0	-0.108253	0.354894
130	3	0	0.680993	0.108253	0	0.108253	0.517088
130	3	0	0.680993	0.32476	0	0.32476	0.537828
130	3	0	0.680993	0.541266	0	0.541266	0.542624
130	3	0	0.680993	0.757772	0	0.757772	0.524557
130	3	0	0.680993	0.866025	0	0.866025	0.438468
130	3	0	0.680993	0.866025	0	0.866025	0.491861
130	3	0	0.680993	0.866025	0	0.866025	0.585269
130	3	0	0.680993	0.866025	0	0.866025	0.642133
130	3	0	0.680993	0.757772	0	0.757772	0.520869
130	3	0	0.680993	0.541266	0	0.541266	0.526665
130	3	0	0.680993	0.32476	0	0.32476	0.547192
130	3	0	0.680993	0.108253	0	0.108253	0.556309
130	3	0	0.680993	-0.108253	0	-0.108253	0.695415
130	3	0	0.680993	-0.32476	0	-0.32476	0.76013
130	3	0	0.680993	-0.541266	0	-0.541266	0.718253
130	3	0	0.680993	-0.757772	0	-0.757772	0.643017
130	3	1.73205	0.710568	0.866025	0	0.866025	0.642133
130	3	1.73205	0.710568	0.866025	0	0.866025	0.585269
130	3	1.73205	0.710568	0.866025	0	0.866025	0.491861
130	3	1.73205	0.710568	0.866025	0	0.866025	0.438468
130	3	1.73205	0.710568	0.974279	0	0.974279	0.510692
130	3	1.73205	0.710568	1.19078	0	1.19078	0.453362
130	3	1.73205	0.710568	1.40729	0	1.40729	0.390107
130	3	1.73205	0.710568	1.6238	0	1.6238	0.388902
130	3	1.73205	0.710568	1.8403	0	1.8403	0.537079
130	3	1.73205	0.710568	2.05681	0	2.05681	0.553591
130	3	1.73205	0.710568	2.27332	0	2.27332	0.541532
130	3	1.73205	0.710568	2.48982	0	2.48982	0.522263
130	3	1.73205	0.710568	2.59808	0	2.59808	0.483775
130	3	1.73205	0.710568	2.59808	0	2.59808	0.530153
130	3	1.73205	0.710568	2.59808	0	2.59808	0.601841
130	3	1.73205	0.710568	2.59808	0	2.59808	0.639208
130	3	1.73205	0.710568	2.48982	0	2.48982	0.494447
130	3	1.73205	0.710568	2.27332	0	2.27332	0.490004
130	3	1.73205	0.710568	2.05681	0	2.05681	0.523735
130	3	1.73205	0.710568	1.8403	0	1.8403	0.541996
130	3	1.73205	0.710568	1.6238	0	1.6238	0.602223
130	3	1.73205	0.710568	1.40729	0	1.40729	0.613738
130	3	1.73205	0.710568	1.19078	0	1.19078	0.580149
130	3	1.73205	0.710568	0.974279	0	0.974279	0.550155
130	3	3.4641	0.71108	2.59808	0	2.59808	0.639208
130	3	3.4641	0.71108	2.59808	0	2.59808	0.601841
130	3	3.4641	0.71108	2.59808	0	2.59808	0.530153
130	3	3.4641	0.71108	2.59808	0	2.59808	0.483775
130	3	3.4641	0.71108	2.70633	0	2.70633	0.567483
130	3	3.4641	0.71108	2.92284	0	2.92284	0.503845
130	3	3.4641	0.71108	3.13934	0	3.13934	0.42344
130	3	3.4641	0.71108	3.35585	0	3.35585	0.401691
130	3	3.4641	0.71108	3.57235	0	3.57235	0.511033
130	3	3.4641	0.71108	3.78886	0	3.78886	0.472398
130	3	3.4641	0.71108	4.00537	0	4.00537	0.424702
130	3	3.4641	0.71108	4.22187	0	4.22187	0.435108
130	3	3.4641	0.71108	4.33013	0	4.33013	0.575625
130	3	3.4641	0.71108	4.33013	0	4.33013	0.5776
130	3	3.4641	0.71108	4.33013	0	4.33013	0.558879
130	3	3.4641	0.71108	4.33013	0	4.33013	0.531838
130	3	3.4641	0.71108	4.22187	0	4.22187	0.470212
130	3	3.4641	0.71108	4.00537	0	4.00537	0.458197
130	3	3.4641	0.71108	3.78886	0	3.78886	0.479214
130	3	3.4641	0.71108	3.57235	0	3.57235	0.519852
130	3	3.4641	0.71108	3.35585	0	3.35585	0.643821
130	3	3.4641	0.71108	3.13934	0	3.13934	0.663549
130	3	3.4641	0.71108	2.92284	0	2.92284	0.637614
130	3	3.4641	0.71108	2.70633	0	2.70633	0.598433
130	3	5.19615	0.738661	4.33013	0	4.33013	0.531838
130	3	5.19615	0.738661	4.33013	0	4.33013	0.558879
130	3	5.19615	0.738661	4.33013	0	4.33013	0.5776
130	3	5.19615	0.738661	4.33013	0	4.33013	0.575625
130	3	5.19615	0.738661	4.43838	0	4.43838	0.635074
130	3	5.19615	0.738661	4.65489	0	4.65489	0.63622
130	3	5.19615	0.738661	4.87139	0	4.87139	0.590372
130	3	5.19615	0.738661	5.0879	0	5.0879	0.549623
130	3	5.19615	0.738661	5.30441	0	5.30441	0.630188
130	3	5.19615	0.738661	5.52091	0	5.52091	0.566173
130	3	5.19615	0.738661	5.73742	0	5.73742	0.474876
130	3	5.19615	0.738661	5.95392	0	5.95392	0.442125
130	3	5.19615	0.738661	6.06218	0	6.06218	0.568017
130	3	5.19615	0.738661	6.06218	0	6.06218	0.527347
130	3	5.19615	0.738661	6.06218	0	6.06218	0.467437
130	3	5.19615	0.738661	6.06218	0	6.06218	0.461519
130	3	5.19615	0.738661	5.95392	0	5.95392	0.581182
130	3	5.19615	0.738661	5.73742	0	5.73742	0.567993
130	3	5.19615	0.738661	5.52091	0	5.52091	0.539526
130	3	5.19615	0.738661	5.30441	0	5.30441	0.538184
130	3	5.19615	0.738661	5.0879	0	5.0879	0.584468
130	3	5.19615	0.738661	4.87139	0	4.87139	0.567359
130	3	5.19615	0.738661	4.65489	0	4.65489	0.559114
130	3	5.19615	0.738661	4.43838	0	4.43838	0.544883
130	3	6.9282	0.714167	6.06218	0	6.06218	0.461519
130	3	6.9282	0.714167	6.06218	0	6.06218	0.467437
130	3	6.9282	0.714167	6.06218	0	6.06218	0.527347
130	3	6.9282	0.714167	6.06218	0	6.06218	0.568017
130	3	6.9282	0.714167	6.17043	0	6.17043	0.580479
130	3	6.9282	0.714167	6.38694	0	6.38694	0.59522
130	3	6.9282	0.714167	6.60344	0	6.60344	0.579634
130	3	6.9282	0.714167	6.81995	0	6.81995	0.569827
130	3	6.9282	0.714167	7.03646	0	7.03646	0.694855
130	3	6.9282	0.714167	7.25296	0	7.25296	0.663881
130	3	6.9282	0.714167	7.46947	0	7.46947	0.574416
130	3	6.9282	0.714167	7.68598	0	7.68598	0.46787
130	3	6.9282	0.714167	7.79423	0	7.79423	0.41078
130	3	6.9282	0.714167	7.79423	0	7.79423	0.419207
130	3	6.9282	0.714167	7.79423	0	7.79423	0.438651
130	3	6.9282	0.714167	7.79423	0	7.79423	0.462774
130	3	6.9282	0.714167	7.68598	0	7.68598	0.415367
130	3	6.9282	0.714167	7.46947	0	7.46947	0.425615
130	3	6.9282	0.714167	7.25296	0	7.25296	0.469533
130	3	6.9282	0.714167	7.03646	0	7.03646	0.533371
130	3	6.9282	0.714167	6.81995	0	6.81995	0.555488
130	3	6.9282	0.714167	6.60344	0	6.60344	0.594464
130	3	6.9282	0.714167	6.38694	0	6.38694	0.648576
130	3	6.9282	0.714167	6.17043	0	6.17043	0.654704
130	3	8.66025	0.583713	7.79423	0	7.79423	0.462774
130	3	8.66025	0.583713	7.79423	0	7.79423	0.438651
130	3	8.66025	0.583713	7.79423	0	7.79423	0.419207
130	3	8.66025	0.583713	7.79423	0	7.79423	0.41078
130	3	8.66025	0.583713	7.90248	0	7.90248	0.369353
130	3	8.66025	0.583713	8.11899	0	8.11899	0.289994
130	3	8.66025	0.583713	8.33549	0	8.33549	0.245168
130	3	8.66025	0.583713	8.552	0	8.552	0.272841
130	3	8.66025	0.583713	8.76851	0	8.76851	0.451839
130	3	8.66025	0.583713	8.98501	0	8.98501	0.485241
130	3	8.66025	0.583713	9.20152	0	9.20152	0.47695
130	3	8.66025	0.583713	9.41803	0	9.41803	0.425804
130	3	8.66025	0.583713	9.52628	0	9.52628	0.24284
130	3	8.66025	0.583713	9.52628	0	9.52628	0.20438
130	3	8.66025	0.583713	9.52628	0	9.52628	0.236733
130	3	8.66025	0.583713	9.52628	0	9.52628	0.337115
130	3	8.66025	0.583713	9.41803	0	9.41803	0.54599
130	3	8.66025	0.583713	9.20152	0	9.20152	0.588538
130	3	8.66025	0.583713	8.98501	0	8.98501	0.583856
130	3	8.66025	0.583713	8.76851	0	8.76851	0.534563
130	3	8.66025	0.583713	8.552	0	8.552	0.481598
130	3	8.66025	0.583713	8.33549	0	8.33549	0.52679
130	3	8.66025	0.583713	8.11899	0	8.11899	0.554786
130	3	8.66025	0.583713	7.90248	0	7.90248	0.543417
130	3	10.3923	0.596909	9.52628	0	9.52628	0.337115
130	3	10.3923	0.596909	9.52628	0	9.52628	0.236733
130	3	10.3923	0.596909	9.52628	0	9.52628	0.20438
130	3	10.3923	0.596909	9.52628	0	9.52628	0.24284
130	3	10.3923	0.596909	9.63453	0	9.63453	0.391006
130	3	10.3923	0.596909	9.85104	0	9.85104	0.379701
130	3	10.3923	0.596909	10.0675	0	10.0675	0.355061
130	3	10.3923	0.596909	10.2841	0	10.2841	0.369518
130	3	10.3923	0.596909	10.5006	0	10.5006	0.471421
130	3	10.3923	0.596909	10.7171	0	10.7171	0.488629
130	3	10.3923	0.596909	10.9336	0	10.9336	0.49146
130	3	10.3923	0.596909	11.1501	0	11.1501	0.483447
130	3	10.3923	0.596909	11.2583	0	11.2583	0.498497
130	3	10.3923	0.596909	11.2583	0	11.2583	0.517879
130	3	10.3923	0.596909	11.2583	0	11.2583	0.51171
130	3	10.3923	0.596909	11.2583	0	11.2583	0.463991
130	3	10.3923	0.596909	11.1501	0	11.1501	0.446808
130	3	10.3923	0.596909	10.9336	0	10.9336	0.448773
130	3	10.3923	0.596909	10.7171	0	10.7171	0.418474
130	3	10.3923	0.596909	10.5006	0	10.5006	0.419946
130	3	10.3923	0.596909	10.2841	0	10.2841	0.578291
130	3	10.3923	0.596909	10.0675	0	10.0675	0.591321
130	3	10.3923	0.596909	9.85104	0	9.85104	0.557453
130	3	10.3923	0.596909	9.63453	0	9.63453	0.501005
130	3	12.1244	0.586248	11.2583	0	11.2583	0.463991
130	3	12.1244	0.586248	11.2583	0	11.2583	0.51171
130	3	12.1244	0.586248	11.2583	0	11.2583	0.517879
130	3	12.1244	0.586248	11.2583	0	11.2583	0.498497
130	3	12.1244	0.586248	11.3666	0	11.3666	0.399908
130	3	12.1244	0.586248	11.5831	0	11.5831	0.385819
130	3	12.1244	0.586248	11.7996	0	11.7996	0.402985
130	3	12.1244	0.586248	12.0161	0	12.0161	0.40215
130	3	12.1244	0.586248	12.2326	0	12.2326	0.442785
130	3	12.1244	0.586248	12.4491	0	12.4491	0.519598
130	3	12.1244	0.586248	12.6656	0	12.6656	0.554794
130	3	12.1244	0.586248	12.8821	0	12.8821	0.540867
130	3	12.1244	0.586248	12.9904	0	12.9904	0.443691
130	3	12.1244	0.586248	12.9904	0	12.9904	0.414149
130	3	12.1244	0.586248	12.9904	0	12.9904	0.391522
130	3	12.1244	0.586248	12.9904	0	12.9904	0.400118
130	3	12.1244	0.586248	12.8821	0	12.8821	0.493423
130	3	12.1244	0.586248	12.6656	0	12.6656	0.505933
130	3	12.1244	0.586248	12.4491	0	12.4491	0.492336
130	3	12.1244	0.586248	12.2326	0	12.2326	0.456064
130	3	12.1244	0.586248	12.0161	0	12.0161	0.30037
130	3	12.1244	0.586248	11.7996	0	11.7996	0.210314
130	3	12.1244	0.586248	11.5831	0	11.5831	0.190106
130	3	12.1244	0.586248	11.3666	0	11.3666	0.250732
130	3	13.8564	0.610533	12.9904	0	12.9904	0.400118
130	3	13.8564	0.610533	12.9904	0	12.9904	0.391522
130	3	13.8564	0.610533	12.9904	0	12.9904	0.414149
130	3	13.8564	0.610533	12.9904	0	12.9904	0.443691
130	3	13.8564	0.610533	13.0986	0	13.0986	0.392992
130	3	13.8564	0.610533	13.3151	0	13.3151	0.396253
130	3	13.8564	0.610533	13.5316	0	13.5316	0.428447
130	3	13.8564	0.610533	13.7482	0	13.7482	0.448894
130	3	13.8564	0.610533	13.9647	0	13.9647	0.368015
130	3	13.8564	0.610533	14.1812	0	14.1812	0.396813
130	3	13.8564	0.610533	14.3977	0	14.3977	0.470108
130	3	13.8564	0.610533	14.6142	0	14.6142	0.51997
130	3	13.8564	0.610533	14.7224	0	14.7224	0.410323
130	3	13.8564	0.610533	14.7224	0	14.7224	0.432063
130	3	13.8564	0.610533	14.7224	0	14.7224	0.483779
130	3	13.8564	0.610533	14.7224	0	14.7224	0.508989
130	3	13.8564	0.610533	14.6142	0	14.6142	0.494935
130	3	13.8564	0.610533	14.3977	0	14.3977	0.503152
130	3	13.8564	0.610533	14.1812	0	14.1812	0.481813
130	3	13.8564	0.610533	13.9647	0	13.9647	0.431864
130	3	13.8564	0.610533	13.7482	0	13.7482	0.449603
130	3	13.8564	0.610533	13.5316	0	13.5316	0.47533
130	3	13.8564	0.610533	13.3151	0	13.3151	0.47455
130	3	13.8564	0.610533	13.0986	0	13.0986	0.467515
130	3	15.5885	0.649703	14.7224	0	14.7224	0.508989
130	3	15.5885	0.649703	14.7224	0	14.7224	0.483779
130	3	15.5885	0.649703	14.7224	0	14.7224	0.432063
130	3	15.5885	0.649703	14.7224	0	14.7224	0.410323
130	3	15.5885	0.649703	14.8307	0	14.8307	0.475762
130	3	15.5885	0.649703	15.0472	0	15.0472	0.499124
130	3	15.5885	0.649703	15.2637	0	15.2637	0.51081
130	3	15.5885	0.649703	15.4802	0	15.4802	0.494214
130	3	15.5885	0.649703	15.6967	0	15.6967	0.367312
130	3	15.5885	0.649703	15.9132	0	15.9132	0.388888
130	3	15.5885	0.649703	16.1297	0	16.1297	0.467329
130	3	15.5885	0.649703	16.3462	0	16.3462	0.529891
130	3	15.5885	0.649703	16.4545	0	16.4545	0.442408
130	3	15.5885	0.649703	16.4545	0	16.4545	0.466013
130	3	15.5885	0.649703	16.4545	0	16.4545	0.512706
130	3	15.5885	0.649703	16.4545	0	16.4545	0.544553
130	3	15.5885	0.649703	16.3462	0	16.3462	0.574535
130	3	15.5885	0.649703	16.1297	0	16.1297	0.570026
130	3	15.5885	0.649703	15.9132	0	15.9132	0.534958
130	3	15.5885	0.649703	15.6967	0	15.6967	0.493123
130	3	15.5885	0.649703	15.4802	0	15.4802	0.529192
130	3	15.5885	0.649703	15.2637	0	15.2637	0.471385
130	3	15.5885	0.649703	15.0472	0	15.0472	0.395075
130	3	15.5885	0.649703	14.8307	0	14.8307	0.373816
130	3	17.3205	0.755716	16.4545	0	16.4545	0.544553
130	3	17.3205	0.755716	16.4545	0	16.4545	0.512706
130	3	17.3205	0.755716	16.4545	0	16.4545	0.466013
130	3	17.3205	0.755716	16.4545	0	16.4545	0.442408
130	3	17.3205	0.755716	16.5627	0	16.5627	0.490548
130	3	17.3205	0.755716	16.7792	0	16.7792	0.526817
130	3	17.3205	0.755716	16.9957	0	16.9957	0.559274
130	3	17.3205	0.755716	17.2123	0	17.2123	0.578438
130	3	17.3205	0.755716	17.4288	0	17.4288	0.516541
130	3	17.3205	0.755716	17.6453	0	17.6453	0.570933
130	3	17.3205	0.755716	17.8618	0	17.8618	0.660815
130	3	17.3205	0.755716	18.0783	0	18.0783	0.708411
130	3	17.3205	0.755716	18.1865	0	18.1865	0.570148
130	3	17.3205	0.755716	18.1865	0	18.1865	0.582382
130	3	17.3205	0.755716	18.1865	0	18.1865	0.619292
130	3	17.3205	0.755716	18.1865	0	18.1865	0.630428
130	3	17.3205	0.755716	18.0783	0	18.0783	0.648181
130	3	17.3205	0.755716	17.8618	0	17.8618	0.633962
130	3	17.3205	0.755716	17.6453	0	17.6453	0.584851
130	3	17.3205	0.755716	17.4288	0	17.4288	0.552136
130	3	17.3205	0.755716	17.2123	0	17.2123	0.65814
130	3	17.3205	0.755716	16.9957	0	16.9957	0.597047
130	3	17.3205	0.755716	16.7792	0	16.7792	0.5036
130	3	17.3205	0.755716	16.5627	0	16.5627	0.457757
130	3	19.0526	0.838591	18.1865	0	18.1865	0.630428
130	3	19.0526	0.838591	18.1865	0	18.1865	0.619292
130	3	19.0526	0.838591	18.1865	0	18.1865	0.582382
130	3	19.0526	0.838591	18.1865	0	18.1865	0.570148
130	3	19.0526	0.838591	18.2948	0	18.2948	0.617957
130	3	19.0526	0.838591	18.5113	0	18.5113	0.630837
130	3	19.0526	0.838591	18.7278	0	18.7278	0.642644
130	3	19.0526	0.838591	18.9443	0	18.9443	0.635541
130	3	19.0526	0.838591	19.1608	0	19.1608	0.531535
130	3	19.0526	0.838591	19.3773	0	19.3773	0.505979
130	3	19.0526	0.838591	19.5938	0	19.5938	0.531221
130	3	19.0526	0.838591	19.8103	0	19.8103	0.599524
130	3	19.0526	0.838591	19.9186	0	19.9186	0.802569
130	3	19.0526	0.838591	19.9186	0	19.9186	0.825775
130	3	19.0526	0.838591	19.9186	0	19.9186	0.788641
130	3	19.0526	0.838591	19.9186	0	19.9186	0.734068
130	3	19.0526	0.838591	19.8103	0	19.8103	0.755744
130	3	19.0526	0.838591	19.5938	0	19.5938	0.717328
130	3	19.0526	0.838591	19.3773	0	19.3773	0.645471
130	3	19.0526	0.838591	19.1608	0	19.1608	0.595581
130	3	19.0526	0.838591	18.9443	0	18.9443	0.685024
130	3	19.0526	0.838591	18.7278	0	18.7278	0.613964
130	3	19.0526	0.838591	18.5113	0	18.5113	0.520413
130	3	19.0526	0.838591	18.2948	0	18.2948	0.491004
130	3	20.7846	0.916783	19.9186	0	19.9186	0.734068
130	3	20.7846	0.916783	19.9186	0	19.9186	0.788641
130	3	20.7846	0.916783	19.9186	0	19.9186	0.825775
130	3	20.7846	0.916783	19.9186	0	19.9186	0.802569
130	3	20.7846	0.916783	20.0268	0	20.0268	0.650795
130	3	20.7846	0.916783	20.2433	0	20.2433	0.678187
130	3	20.7846	0.916783	20.4599	0	20.4599	0.709164
130	3	20.7846	0.916783	20.6764	0	20.6764	0.697673
130	3	20.7846	0.916783	20.8929	0	20.8929	0.751048
130	3	20.7846	0.916783	21.1094	0	21.1094	0.794476
130	3	20.7846	0.916783	21.3259	0	21.3259	0.782019
130	3	20.7846	0.916783	21.5424	0	21.5424	0.759825
130	3	20.7846	0.916783	21.6506	0	21.6506	0.736038
130	3	20.7846	0.916783	21.6506	0	21.6506	0.642988
130	3	20.7846	0.916783	21.6506	0	21.6506	0.575174
130	3	20.7846	0.916783	21.6506	0	21.6506	0.627067
130	3	20.7846	0.916783	21.5424	0	21.5424	0.760833
130	3	20.7846	0.916783	21.3259	0	21.3259	0.716481
130	3	20.7846	0.916783	21.1094	0	21.1094	0.6653
130	3	20.7846	0.916783	20.8929	0	20.8929	0.644453
130	3	20.7846	0.916783	20.6764	0	20.6764	0.676555
130	3	20.7846	0.916783	20.4599	0	20.4599	0.62978
130	3	20.7846	0.916783	20.2433	0	20.2433	0.597364
130	3	20.7846	0.916783	20.0268	0	20.0268	0.610817
130	4.5	0.866025	0.658141	0	0	0	0.63125
130	4.5	0.866025	0.658141	0	0	0	0.678652
130	4.5	0.866025	0.658141	0	0	0	0.611959
130	4.5	0.866025	0.658141	0	0	0	0.463645
130	4.5	0.866025	0.658141	0.108253	0	0.108253	0.326353
130	4.5	0.866025	0.658141	0.32476	0	0.32476	0.289139
130	4.5	0.866025	0.658141	0.541266	0	0.541266	0.278605
130	4.5	0.866025	0.658141	0.757772	0	0.757772	0.340061
130	4.5	0.866025	0.658141	0.974279	0	0.974279	0.521261
130	4.5	0.866025	0.658141	1.19078	0	1.19078	0.544772
130	4.5	0.866025	0.658141	1.40729	0	1.40729	0.534387
130	4.5	0.866025	0.658141	1.6238	0	1.6238	0.513821
130	4.5	0.866025	0.658141	1.73205	0	1.73205	0.458098
130	4.5	0.866025	0.658141	1.73205	0	1.73205	0.485344
130	4.5	0.866025	0.658141	1.73205	0	1.73205	0.540597
130	4.5	0.866025	0.658141	1.73205	0	1.73205	0.560992
130	4.5	0.866025	0.658141	1.6238	0	1.6238	0.388902
130	4.5	0.866025	0.658141	1.40729	0	1.40729	0.390107
130	4.5	0.866025	0.658141	1.19078	0	1.19078	0.453362
130	4.5	0.866025	0.658141	0.974279	0	0.974279	0.510692
130	4.5	0.866025	0.658141	0.757772	0	0.757772	0.524557
130	4.5	0.866025	0.658141	0.541266	0	0.541266	0.542624
130	4.5	0.866025	0.658141	0.32476	0	0.32476	0.537828
130	4.5	0.866025	0.658141	0.108253	0	0.108253	0.517088
130	4.5	2.59808	0.68472	1.73205	0	1.73205	0.560992
130	4.5	2.59808	0.68472	1.73205	0	1.73205	0.540597
130	4.5	2.59808	0.68472	1.73205	0	1.73205	0.485344
130	4.5	2.59808	0.68472	1.73205	0	1.73205	0.458098
130	4.5	2.59808	0.68472	1.8403	0	1.8403	0.573494
130	4.5	2.59808	0.68472	2.05681	0	2.05681	0.518341
130	4.5	2.59808	0.68472	2.27332	0	2.27332	0.437806
130	4.5	2.59808	0.68472	2.48982	0	2.48982	0.41232
130	4.5	2.59808	0.68472	2.70633	0	2.70633	0.518111
130	4.5	2.59808	0.68472	2.92284	0	2.92284	0.487364
130	4.5	2.59808	0.68472	3.13934	0	3.13934	0.442976
130	4.5	2.59808	0.68472	3.35585	0	3.35585	0.438762
130	4.5	2.59808	0.68472	3.4641	0	3.4641	0.541009
130	4.5	2.59808	0.68472	3.4641	0	3.4641	0.572449
130	4.5	2.59808	0.68472	3.4641	0	3.4641	0.586976
130	4.5	2.59808	0.68472	3.4641	0	3.4641	0.561781
130	4.5	2.59808	0.68472	3.35585	0	3.35585	0.401691
130	4.5	2.59808	0.68472	3.13934	0	3.13934	0.42344
130	4.5	2.59808	0.68472	2.92284	0	2.92284	0.503845
130	4.5	2.59808	0.68472	2.70633	0	2.70633	0.567483
130	4.5	2.59808	0.68472	2.48982	0	2.48982	0.522263
130	4.5	2.59808	0.68472	2.27332	0	2.27332	0.541532
130	4.5	2.59808	0.68472	2.05681	0	2.05681	0.553591
130	4.5	2.59808	0.68472	1.8403	0	1.8403	0.537079
130	4.5	4.33013	0.70162	3.4641	0	3.4641	0.561781
130	4.5	4.33013	0.70162	3.4641	0	3.4641	0.586976
130	4.5	4.33013	0.70162	3.4641	0	3.4641	0.572449
130	4.5	4.33013	0.70162	3.4641	0	3.4641	0.541009
130	4.5	4.33013	0.70162	3.57235	0	3.57235	0.588289
130	4.5	4.33013	0.70162	3.78886	0	3.78886	0.545644
130	4.5	4.33013	0.70162	4.00537	0	4.00537	0.470278
130	4.5	4.33013	0.70162	4.22187	0	4.22187	0.430369
130	4.5	4.33013	0.70162	4.43838	0	4.43838	0.525215
130	4.5	4.33013	0.70162	4.65489	0	4.65489	0.467413
130	4.5	4.33013	0.70162	4.87139	0	4.87139	0.39758
130	4.5	4.33013	0.70162	5.0879	0	5.0879	0.398133
130	4.5	4.33013	0.70162	5.19615	0	5.19615	0.563608
130	4.5	4.33013	0.70162	5.19615	0	5.19615	0.565898
130	4.5	4.33013	0.70162	5.19615	0	5.19615	0.538139
130	4.5	4.33013	0.70162	5.19615	0	5.19615	0.523897
130	4.5	4.33013	0.70162	5.0879	0	5.0879	0.549623
130	4.5	4.33013	0.70162	4.87139	0	4.87139	0.590372
130	4.5	4.33013	0.70162	4.65489	0	4.65489	0.63622
130	4.5	4.33013	0.70162	4.43838	0	4.43838	0.635074
130	4.5	4.33013	0.70162	4.22187	0	4.22187	0.435108
130	4.5	4.33013	0.70162	4.00537	0	4.00537	0.424702
130	4.5	4.33013	0.70162	3.78886	0	3.78886	0.472398
130	4.5	4.33013	0.70162	3.57235	0	3.57235	0.511033
130	4.5	6.06218	0.72588	5.19615	0	5.19615	0.523897
130	4.5	6.06218	0.72588	5.19615	0	5.19615	0.538139
130	4.5	6.06218	0.72588	5.19615	0	5.19615	0.565898
130	4.5	6.06218	0.72588	5.19615	0	5.19615	0.563608
130	4.5	6.06218	0.72588	5.30441	0	5.30441	0.59229
130	4.5	6.06218	0.72588	5.52091	0	5.52091	0.586984
130	4.5	6.06218	0.72588	5.73742	0	5.73742	0.539436
130	4.5	6.06218	0.72588	5.95392	0	5.95392	0.504251
130	4.5	6.06218	0.72588	6.17043	0	6.17043	0.601582
130	4.5	6.06218	0.72588	6.38694	0	6.38694	0.542528
130	4.5	6.06218	0.72588	6.60344	0	6.60344	0.454302
130	4.5	6.06218	0.72588	6.81995	0	6.81995	0.41564
130	4.5	6.06218	0.72588	6.9282	0	6.9282	0.529603
130	4.5	6.06218	0.72588	6.9282	0	6.9282	0.544389
130	4.5	6.06218	0.72588	6.9282	0	6.9282	0.535292
130	4.5	6.06218	0.72588	6.9282	0	6.9282	0.54403
130	4.5	6.06218	0.72588	6.81995	0	6.81995	0.569827
130	4.5	6.06218	0.72588	6.60344	0	6.60344	0.579634
130	4.5	6.06218	0.72588	6.38694	0	6.38694	0.59522
130	4.5	6.06218	0.72588	6.17043	0	6.17043	0.580479
130	4.5	6.06218	0.72588	5.95392	0	5.95392	0.442125
130	4.5	6.06218	0.72588	5.73742	0	5.73742	0.474876
130	4.5	6.06218	0.72588	5.52091	0	5.52091	0.566173
130	4.5	6.06218	0.72588	5.30441	0	5.30441	0.630188
130	4.5	7.79423	0.642214	6.9282	0	6.9282	0.54403
130	4.5	7.79423	0.642214	6.9282	0	6.9282	0.535292
130	4.5	7.79423	0.642214	6.9282	0	6.9282	0.544389
130	4.5	7.79423	0.642214	6.9282	0	6.9282	0.529603
130	4.5	7.79423	0.642214	7.03646	0	7.03646	0.514831
130	4.5	7.79423	0.642214	7.25296	0	7.25296	0.469124
130	4.5	7.79423	0.642214	7.46947	0	7.46947	0.408213
130	4.5	7.79423	0.642214	7.68598	0	7.68598	0.392984
130	4.5	7.79423	0.642214	7.90248	0	7.90248	0.552227
130	4.5	7.79423	0.642214	8.11899	0	8.11899	0.563868
130	4.5	7.79423	0.642214	8.33549	0	8.33549	0.532757
130	4.5	7.79423	0.642214	8.552	0	8.552	0.487231
130	4.5	7.79423	0.642214	8.66025	0	8.66025	0.393947
130	4.5	7.79423	0.642214	8.66025	0	8.66025	0.397023
130	4.5	7.79423	0.642214	8.66025	0	8.66025	0.432586
130	4.5	7.79423	0.642214	8.66025	0	8.66025	0.441252
130	4.5	7.79423	0.642214	8.552	0	8.552	0.272841
130	4.5	7.79423	0.642214	8.33549	0	8.33549	0.245168
130	4.5	7.79423	0.642214	8.11899	0	8.11899	0.289994
130	4.5	7.79423	0.642214	7.90248	0	7.90248	0.369353
130	4.5	7.79423	0.642214	7.68598	0	7.68598	0.46787
130	4.5	7.79423	0.642214	7.46947	0	7.46947	0.574416
130	4.5	7.79423	0.642214	7.25296	0	7.25296	0.663881
130	4.5	7.79423	0.642214	7.03646	0	7.03646	0.694855
130	4.5	9.52628	0.602216	8.66025	0	8.66025	0.441252
130	4.5	9.52628	0.602216	8.66025	0	8.66025	0.432586
130	4.5	9.52628	0.602216	8.66025	0	8.66025	0.397023
130	4.5	9.52628	0.602216	8.66025	0	8.66025	0.393947
130	4.5	9.52628	0.602216	8.76851	0	8.76851	0.511004
130	4.5	9.52628	0.602216	8.98501	0	8.98501	0.462455
130	4.5	9.52628	0.602216	9.20152	0	9.20152	0.392588
130	4.5	9.52628	0.602216	9.41803	0	9.41803	0.3682
130	4.5	9.52628	0.602216	9.63453	0	9.63453	0.465269
130	4.5	9.52628	0.602216	9.85104	0	9.85104	0.477058
130	4.5	9.52628	0.602216	10.0675	0	10.0675	0.470511
130	4.5	9.52628	0.602216	10.2841	0	10.2841	0.471884
130	4.5	9.52628	0.602216	10.3923	0	10.3923	0.469098
130	4.5	9.52628	0.602216	10.3923	0	10.3923	0.471214
130	4.5	9.52628	0.602216	10.3923	0	10.3923	0.485026
130	4.5	9.52628	0.602216	10.3923	0	10.3923	0.477534
130	4.5	9.52628	0.602216	10.2841	0	10.2841	0.369518
130	4.5	9.52628	0.602216	10.0675	0	10.0675	0.355061
130	4.5	9.52628	0.602216	9.85104	0	9.85104	0.379701
130	4.5	9.52628	0.602216	9.63453	0	9.63453	0.391006
130	4.5	9.52628	0.602216	9.41803	0	9.41803	0.425804
130	4.5	9.52628	0.602216	9.20152	0	9.20152	0.47695
130	4.5	9.52628	0.602216	8.98501	0	8.98501	0.485241
130	4.5	9.52628	0.602216	8.76851	0	8.76851	0.451839
130	4.5	11.2583	0.534462	10.3923	0	10.3923	0.477534
130	4.5	11.2583	0.534462	10.3923	0	10.3923	0.485026
130	4.5	11.2583	0.534462	10.3923	0	10.3923	0.471214
130	4.5	11.2583	0.534462	10.3923	0	10.3923	0.469098
130	4.5	11.2583	0.534462	10.5006	0	10.5006	0.587485
130	4.5	11.2583	0.534462	10.7171	0	10.7171	0.556853
130	4.5	11.2583	0.534462	10.9336	0	10.9336	0.476988
130	4.5	11.2583	0.534462	11.1501	0	11.1501	0.395271
130	4.5	11.2583	0.534462	11.3666	0	11.3666	0.352352
130	4.5	11.2583	0.534462	11.5831	0	11.5831	0.280834
130	4.5	11.2583	0.534462	11.7996	0	11.7996	0.221033
130	4.5	11.2583	0.534462	12.0161	0	12.0161	0.171585
130	4.5	11.2583	0.534462	12.1244	0	12.1244	0.139976
130	4.5	11.2583	0.534462	12.1244	0	12.1244	0.13438
130	4.5	11.2583	0.534462	12.1244	0	12.1244	0.150622
130	4.5	11.2583	0.534462	12.1244	0	12.1244	0.230149
130	4.5	11.2583	0.534462	12.0161	0	12.0161	0.40215
130	4.5	11.2583	0.534462	11.7996	0	11.7996	0.402985
130	4.5	11.2583	0.534462	11.5831	0	11.5831	0.385819
130	4.5	11.2583	0.534462	11.3666	0	11.3666	0.399908
130	4.5	11.2583	0.534462	11.1501	0	11.1501	0.483447
130	4.5	11.2583	0.534462	10.9336	0	10.9336	0.49146
130	4.5	11.2583	0.534462	10.7171	0	10.7171	0.488629
130	4.5	11.2583	0.534462	10.5006	0	10.5006	0.471421
130	4.5	12.9904	0.525731	12.1244	0	12.1244	0.230149
130	4.5	12.9904	0.525731	12.1244	0	12.1244	0.150622
130	4.5	12.9904	0.525731	12.1244	0	12.1244	0.13438
130	4.5	12.9904	0.525731	12.1244	0	12.1244	0.139976
130	4.5	12.9904	0.525731	12.2326	0	12.2326	0.142633
130	4.5	12.9904	0.525731	12.4491	0	12.4491	0.137624
130	4.5	12.9904	0.525731	12.6656	0	12.6656	0.155303
130	4.5	12.9904	0.525731	12.8821	0	12.8821	0.243357
130	4.5	12.9904	0.525731	13.0986	0	13.0986	0.478358
130	4.5	12.9904	0.525731	13.3151	0	13.3151	0.535493
130	4.5	12.9904	0.525731	13.5316	0	13.5316	0.544937
130	4.5	12.9904	0.525731	13.7482	0	13.7482	0.509229
130	4.5	12.9904	0.525731	13.8564	0	13.8564	0.409418
130	4.5	12.9904	0.525731	13.8564	0	13.8564	0.442593
130	4.5	12.9904	0.525731	13.8564	0	13.8564	0.483156
130	4.5	12.9904	0.525731	13.8564	0	13.8564	0.491429
130	4.5	12.9904	0.525731	13.7482	0	13.7482	0.448894
130	4.5	12.9904	0.525731	13.5316	0	13.5316	0.428447
130	4.5	12.9904	0.525731	13.3151	0	13.3151	0.396253
130	4.5	12.9904	0.525731	13.0986	0	13.0986	0.392992
130	4.5	12.9904	0.525731	12.8821	0	12.8821	0.540867
130	4.5	12.9904	0.525731	12.6656	0	12.6656	0.554794
130	4.5	12.9904	0.525731	12.4491	0	12.4491	0.519598
130	4.5	12.9904	0.525731	12.2326	0	12.2326	0.442785
130	4.5	14.7224	0.614656	13.8564	0	13.8564	0.491429
130	4.5	14.7224	0.614656	13.8564	0	13.8564	0.483156
130	4.5	14.7224	0.614656	13.8564	0	13.8564	0.442593
130	4.5	14.7224	0.614656	13.8564	0	13.8564	0.409418
130	4.5	14.7224	0.614656	13.9647	0	13.9647	0.368396
130	4.5	14.7224	0.614656	14.1812	0	14.1812	0.297683
130	4.5	14.7224	0.614656	14.3977	0	14.3977	0.26473
130	4.5	14.7224	0.614656	14.6142	0	14.6142	0.307253
130	4.5	14.7224	0.614656	14.8307	0	14.8307	0.509909
130	4.5	14.7224	0.614656	15.0472	0	15.0472	0.564611
130	4.5	14.7224	0.614656	15.2637	0	15.2637	0.580217
130	4.5	14.7224	0.614656	15.4802	0	15.4802	0.54977
130	4.5	14.7224	0.614656	15.5885	0	15.5885	0.395418
130	4.5	14.7224	0.614656	15.5885	0	15.5885	0.410949
130	4.5	14.7224	0.614656	15.5885	0	15.5885	0.463529
130	4.5	14.7224	0.614656	15.5885	0	15.5885	0.494123
130	4.5	14.7224	0.614656	15.4802	0	15.4802	0.494214
130	4.5	14.7224	0.614656	15.2637	0	15.2637	0.51081
130	4.5	14.7224	0.614656	15.0472	0	15.0472	0.499124
130	4.5	14.7224	0.614656	14.8307	0	14.8307	0.475762
130	4.5	14.7224	0.614656	14.6142	0	14.6142	0.51997
130	4.5	14.7224	0.614656	14.3977	0	14.3977	0.470108
130	4.5	14.7224	0.614656	14.1812	0	14.1812	0.396813
130	4.5	14.7224	0.614656	13.9647	0	13.9647	0.368015
130	4.5	16.4545	0.660258	15.5885	0	15.5885	0.494123
130	4.5	16.4545	0.660258	15.5885	0	15.5885	0.463529
130	4.5	16.4545	0.660258	15.5885	0	15.5885	0.410949
130	4.5	16.4545	0.660258	15.5885	0	15.5885	0.395418
130	4.5	16.4545	0.660258	15.6967	0	15.6967	0.452057
130	4.5	16.4545	0.660258	15.9132	0	15.9132	0.407382
130	4.5	16.4545	0.660258	16.1297	0	16.1297	0.371736
130	4.5	16.4545	0.660258	16.3462	0	16.3462	0.390509
130	4.5	16.4545	0.660258	16.5627	0	16.5627	0.529647
130	4.5	16.4545	0.660258	16.7792	0	16.7792	0.561619
130	4.5	16.4545	0.660258	16.9957	0	16.9957	0.56923
130	4.5	16.4545	0.660258	17.2123	0	17.2123	0.540783
130	4.5	16.4545	0.660258	17.3205	0	17.3205	0.464626
130	4.5	16.4545	0.660258	17.3205	0	17.3205	0.521058
130	4.5	16.4545	0.660258	17.3205	0	17.3205	0.585623
130	4.5	16.4545	0.660258	17.3205	0	17.3205	0.619751
130	4.5	16.4545	0.660258	17.2123	0	17.2123	0.578438
130	4.5	16.4545	0.660258	16.9957	0	16.9957	0.559274
130	4.5	16.4545	0.660258	16.7792	0	16.7792	0.526817
130	4.5	16.4545	0.660258	16.5627	0	16.5627	0.490548
130	4.5	16.4545	0.660258	16.3462	0	16.3462	0.529891
130	4.5	16.4545	0.660258	16.1297	0	16.1297	0.467329
130	4.5	16.4545	0.660258	15.9132	0	15.9132	0.388888
130	4.5	16.4545	0.660258	15.6967	0	15.6967	0.367312
130	4.5	18.1865	0.719237	17.3205	0	17.3205	0.619751
130	4.5	18.1865	0.719237	17.3205	0	17.3205	0.585623
130	4.5	18.1865	0.719237	17.3205	0	17.3205	0.521058
130	4.5	18.1865	0.719237	17.3205	0	17.3205	0.464626
130	4.5	18.1865	0.719237	17.4288	0	17.4288	0.408629
130	4.5	18.1865	0.719237	17.6453	0	17.6453	0.330593
130	4.5	18.1865	0.719237	17.8618	0	17.8618	0.288294
130	4.5	18.1865	0.719237	18.0783	0	18.0783	0.304068
130	4.5	18.1865	0.719237	18.2948	0	18.2948	0.41663
130	4.5	18.1865	0.719237	18.5113	0	18.5113	0.402168
130	4.5	18.1865	0.719237	18.7278	0	18.7278	0.390044
130	4.5	18.1865	0.719237	18.9443	0	18.9443	0.447588
130	4.5	18.1865	0.719237	19.0526	0	19.0526	0.660363
130	4.5	18.1865	0.719237	19.0526	0	19.0526	0.694474
130	4.5	18.1865	0.719237	19.0526	0	19.0526	0.687765
130	4.5	18.1865	0.719237	19.0526	0	19.0526	0.655709
130	4.5	18.1865	0.719237	18.9443	0	18.9443	0.635541
130	4.5	18.1865	0.719237	18.7278	0	18.7278	0.642644
130	4.5	18.1865	0.719237	18.5113	0	18.5113	0.630837
130	4.5	18.1865	0.719237	18.2948	0	18.2948	0.617957
130	4.5	18.1865	0.719237	18.0783	0	18.0783	0.708411
130	4.5	18.1865	0.719237	17.8618	0	17.8618	0.660815
130	4.5	18.1865	0.719237	17.6453	0	17.6453	0.570933
130	4.5	18.1865	0.719237	17.4288	0	17.4288	0.516541
130	4.5	19.9186	0.812821	19.0526	0	19.0526	0.655709
130	4.5	19.9186	0.812821	19.0526	0	19.0526	0.687765
130	4.5	19.9186	0.812821	19.0526	0	19.0526	0.694474
130	4.5	19.9186	0.812821	19.0526	0	19.0526	0.660363
130	4.5	19.9186	0.812821	19.1608	0	19.1608	0.628179
130	4.5	19.9186	0.812821	19.3773	0	19.3773	0.653752
130	4.5	19.9186	0.812821	19.5938	0	19.5938	0.641995
130	4.5	19.9186	0.812821	19.8103	0	19.8103	0.598269
130	4.5	19.9186	0.812821	20.0268	0	20.0268	0.681113
130	4.5	19.9186	0.812821	20.2433	0	20.2433	0.731642
130	4.5	19.9186	0.812821	20.4599	0	20.4599	0.717033
130	4.5	19.9186	0.812821	20.6764	0	20.6764	0.672047
130	4.5	19.9186	0.812821	20.7846	0	20.7846	0.536069
130	4.5	19.9186	0.812821	20.7846	0	20.7846	0.437239
130	4.5	19.9186	0.812821	20.7846	0	20.7846	0.400175
130	4.5	19.9186	0.812821	20.7846	0	20.7846	0.465409
130	4.5	19.9186	0.812821	20.6764	0	20.6764	0.697673
130	4.5	19.9186	0.812821	20.4599	0	20.4599	0.709164
130	4.5	19.9186	0.812821	20.2433	0	20.2433	0.678187
130	4.5	19.9186	0.812821	20.0268	0	20.0268	0.650795
130	4.5	19.9186	0.812821	19.8103	0	19.8103	0.599524
130	4.5	19.9186	0.812821	19.5938	0	19.5938	0.531221
130	4.5	19.9186	0.812821	19.3773	0	19.3773	0.505979
130	4.5	19.9186	0.812821	19.1608	0	19.1608	0.531535
130	4.5	21.6506	1.07823	20.7846	0	20.7846	0.465409
130	4.5	21.6506	1.07823	20.7846	0	20.7846	0.400175
130	4.5	21.6506	1.07823	20.7846	0	20.7846	0.437239
130	4.5	21.6506	1.07823	20.7846	0	20.7846	0.536069
130	4.5	21.6506	1.07823	20.8929	0	20.8929	0.674756
130	4.5	21.6506	1.07823	21.1094	0	21.1094	0.738607
130	4.5	21.6506	1.07823	21.3259	0	21.3259	0.784058
130	4.5	21.6506	1.07823	21.5424	0	21.5424	0.821532
130	4.5	21.6506	1.07823	21.7589	0	21.7589	0.896916
130	4.5	21.6506	1.07823	21.9754	0	21.9754	1.00216
130	4.5	21.6506	1.07823	22.1919	0	22.1919	1.06878
130	4.5	21.6506	1.07823	22.4084	0	22.4084	1.10951
130	4.5	21.6506	1.07823	22.5167	0	22.5167	1.12858
130	4.5	21.6506	1.07823	22.5167	0	22.5167	1.1275
130	4.5	21.6506	1.07823	22.5167	0	22.5167	1.10643
130	4.5	21.6506	1.07823	22.5167	0	22.5167	1.06489
130	4.5	21.6506	1.07823	22.4084	0	22.4084	1.003
130	4.5	21.6506	1.07823	22.1919	0	22.1919	0.92344
130	4.5	21.6506	1.07823	21.9754	0	21.9754	0.834468
130	4.5	21.6506	1.07823	21.7589	0	21.7589	0.75603
130	4.5	21.6506	1.07823	21.5424	0	21.5424	0.759825
130	4.5	21.6506	1.07823	21.3259	0	21.3259	0.782019
130	4.5	21.6506	1.07823	21.1094	0	21.1094	0.794476
130	4.5	21.6506	1.07823	20.8929	0	20.8929	0.751048
130	6	0	0.594253	-0.866025	0	-0.866025	0.247619
130	6	0	0.594253	-0.866025	0	-0.866025	0.303457
130	6	0	0.594253	-0.866025	0	-0.866025	0.372917
130	6	0	0.594253	-0.866025	0	-0.866025	0.451502
130	6	0	0.594253	-0.757772	0	-0.757772	0.532534
130	6	0	0.594253	-0.541266	0	-0.541266	0.607635
130	6	0	0.594253	-0.32476	0	-0.32476	0.663571
130	6	0	0.594253	-0.108253	0	-0.108253	0.666566
130	6	0	0.594253	0.108253	0	0.108253	0.596972
130	6	0	0.594253	0.32476	0	0.32476	0.560091
130	6	0	0.594253	0.541266	0	0.541266	0.519943
130	6	0	0.594253	0.757772	0	0.757772	0.474861
130	6	0	0.594253	0.866025	0	0.866025	0.542708
130	6	0	0.594253	0.866025	0	0.866025	0.584266
130	6	0	0.594253	0.866025	0	0.866025	0.584061
130	6	0	0.594253	0.866025	0	0.866025	0.543761
130	6	0	0.594253	0.757772	0	0.757772	0.340061
130	6	0	0.594253	0.541266	0	0.541266	0.278605
130	6	0	0.594253	0.32476	0	0.32476	0.289139
130	6	0	0.594253	0.108253	0	0.108253	0.326353
130	6	0	0.594253	-0.108253	0	-0.108253	0.260228
130	6	0	0.594253	-0.32476	0	-0.32476	0.191003
130	6	0	0.594253	-0.541266	0	-0.541266	0.185745
130	6	0	0.594253	-0.757772	0	-0.757772	0.207638
130	6	1.73205	0.668534	0.866025	0	0.866025	0.543761
130	6	1.73205	0.668534	0.866025	0	0.866025	0.584061
130	6	1.73205	0.668534	0.866025	0	0.866025	0.584266
130	6	1.73205	0.668534	0.866025	0	0.866025	0.542708
130	6	1.73205	0.668534	0.974279	0	0.974279	0.372593
130	6	1.73205	0.668534	1.19078	0	1.19078	0.286948
130	6	1.73205	0.668534	1.40729	0	1.40729	0.257151
130	6	1.73205	0.668534	1.6238	0	1.6238	0.309327
130	6	1.73205	0.668534	1.8403	0	1.8403	0.516794
130	6	1.73205	0.668534	2.05681	0	2.05681	0.541746
130	6	1.73205	0.668534	2.27332	0	2.27332	0.525683
130	6	1.73205	0.668534	2.48982	0	2.48982	0.517259
130	6	1.73205	0.668534	2.59808	0	2.59808	0.526977
130	6	1.73205	0.668534	2.59808	0	2.59808	0.547104
130	6	1.73205	0.668534	2.59808	0	2.59808	0.57611
130	6	1.73205	0.668534	2.59808	0	2.59808	0.568077
130	6	1.73205	0.668534	2.48982	0	2.48982	0.41232
130	6	1.73205	0.668534	2.27332	0	2.27332	0.437806
130	6	1.73205	0.668534	2.05681	0	2.05681	0.518341
130	6	1.73205	0.668534	1.8403	0	1.8403	0.573494
130	6	1.73205	0.668534	1.6238	0	1.6238	0.513821
130	6	1.73205	0.668534	1.40729	0	1.40729	0.534387
130	6	1.73205	0.668534	1.19078	0	1.19078	0.544772
130	6	1.73205	0.668534	0.974279	0	0.974279	0.521261
130	6	3.4641	0.662424	2.59808	0	2.59808	0.568077
130	6	3.4641	0.662424	2.59808	0	2.59808	0.57611
130	6	3.4641	0.662424	2.59808	0	2.59808	0.547104
130	6	3.4641	0.662424	2.59808	0	2.59808	0.526977
130	6	3.4641	0.662424	2.70633	0	2.70633	0.631547
130	6	3.4641	0.662424	2.92284	0	2.92284	0.581553
130	6	3.4641	0.662424	3.13934	0	3.13934	0.489862
130	6	3.4641	0.662424	3.35585	0	3.35585	0.417926
130	6	3.4641	0.662424	3.57235	0	3.57235	0.423665
130	6	3.4641	0.662424	3.78886	0	3.78886	0.353422
130	6	3.4641	0.662424	4.00537	0	4.00537	0.298434
130	6	3.4641	0.662424	4.22187	0	4.22187	0.319621
130	6	3.4641	0.662424	4.33013	0	4.33013	0.510191
130	6	3.4641	0.662424	4.33013	0	4.33013	0.538724
130	6	3.4641	0.662424	4.33013	0	4.33013	0.527467
130	6	3.4641	0.662424	4.33013	0	4.33013	0.499889
130	6	3.4641	0.662424	4.22187	0	4.22187	0.430369
130	6	3.4641	0.662424	4.00537	0	4.00537	0.470278
130	6	3.4641	0.662424	3.78886	0	3.78886	0.545644
130	6	3.4641	0.662424	3.57235	0	3.57235	0.588289
130	6	3.4641	0.662424	3.35585	0	3.35585	0.438762
130	6	3.4641	0.662424	3.13934	0	3.13934	0.442976
130	6	3.4641	0.662424	2.92284	0	2.92284	0.487364
130	6	3.4641	0.662424	2.70633	0	2.70633	0.518111
130	6	5.19615	0.673226	4.33013	0	4.33013	0.499889
130	6	5.19615	0.673226	4.33013	0	4.33013	0.527467
130	6	5.19615	0.673226	4.33013	0	4.33013	0.538724
130	6	5.19615	0.673226	4.33013	0	4.33013	0.510191
130	6	5.19615	0.673226	4.43838	0	4.43838	0.50681
130	6	5.19615	0.673226	4.65489	0	4.65489	0.496072
130	6	5.19615	0.673226	4.87139	0	4.87139	0.451284
130	6	5.19615	0.673226	5.0879	0	5.0879	0.432367
130	6	5.19615	0.673226	5.30441	0	5.30441	0.550738
130	6	5.19615	0.673226	5.52091	0	5.52091	0.501877
130	6	5.19615	0.673226	5.73742	0	5.73742	0.4274
130	6	5.19615	0.673226	5.95392	0	5.95392	0.407685
130	6	5.19615	0.673226	6.06218	0	6.06218	0.53287
130	6	5.19615	0.673226	6.06218	0	6.06218	0.53842
130	6	5.19615	0.673226	6.06218	0	6.06218	0.520053
130	6	5.19615	0.673226	6.06218	0	6.06218	0.507729
130	6	5.19615	0.673226	5.95392	0	5.95392	0.504251
130	6	5.19615	0.673226	5.73742	0	5.73742	0.539436
130	6	5.19615	0.673226	5.52091	0	5.52091	0.586984
130	6	5.19615	0.673226	5.30441	0	5.30441	0.59229
130	6	5.19615	0.673226	5.0879	0	5.0879	0.398133
130	6	5.19615	0.673226	4.87139	0	4.87139	0.39758
130	6	5.19615	0.673226	4.65489	0	4.65489	0.467413
130	6	5.19615	0.673226	4.43838	0	4.43838	0.525215
130	6	6.9282	0.661474	6.06218	0	6.06218	0.507729
130	6	6.9282	0.661474	6.06218	0	6.06218	0.520053
130	6	6.9282	0.661474	6.06218	0	6.06218	0.53842
130	6	6.9282	0.661474	6.06218	0	6.06218	0.53287
130	6	6.9282	0.661474	6.17043	0	6.17043	0.556221
130	6	6.9282	0.661474	6.38694	0	6.38694	0.52946
130	6	6.9282	0.661474	6.60344	0	6.60344	0.467635
130	6	6.9282	0.661474	6.81995	0	6.81995	0.415536
130	6	6.9282	0.661474	7.03646	0	7.03646	0.503076
130	6	6.9282	0.661474	7.25296	0	7.25296	0.534079
130	6	6.9282	0.661474	7.46947	0	7.46947	0.531614
130	6	6.9282	0.661474	7.68598	0	7.68598	0.517837
130	6	6.9282	0.661474	7.79423	0	7.79423	0.421781
130	6	6.9282	0.661474	7.79423	0	7.79423	0.415142
130	6	6.9282	0.661474	7.79423	0	7.79423	0.448383
130	6	6.9282	0.661474	7.79423	0	7.79423	0.477029
130	6	6.9282	0.661474	7.68598	0	7.68598	0.392984
130	6	6.9282	0.661474	7.46947	0	7.46947	0.408213
130	6	6.9282	0.661474	7.25296	0	7.25296	0.469124
130	6	6.9282	0.661474	7.03646	0	7.03646	0.514831
130	6	6.9282	0.661474	6.81995	0	6.81995	0.41564
130	6	6.9282	0.661474	6.60344	0	6.60344	0.454302
130	6	6.9282	0.661474	6.38694	0	6.38694	0.542528
130	6	6.9282	0.661474	6.17043	0	6.17043	0.601582
130	6	8.66025	0.629691	7.79423	0	7.79423	0.477029
130	6	8.66025	0.629691	7.79423	0	7.79423	0.448383
130	6	8.66025	0.629691	7.79423	0	7.79423	0.415142
130	6	8.66025	0.629691	7.79423	0	7.79423	0.421781
130	6	8.66025	0.629691	7.90248	0	7.90248	0.568396
130	6	8.66025	0.629691	8.11899	0	8.11899	0.56063
130	6	8.66025	0.629691	8.33549	0	8.33549	0.514187
130	6	8.66025	0.629691	8.552	0	8.552	0.456997
130	6	8.66025	0.629691	8.76851	0	8.76851	0.377077
130	6	8.66025	0.629691	8.98501	0	8.98501	0.383115
130	6	8.66025	0.629691	9.20152	0	9.20152	0.418875
130	6	8.66025	0.629691	9.41803	0	9.41803	0.450255
130	6	8.66025	0.629691	9.52628	0	9.52628	0.375899
130	6	8.66025	0.629691	9.52628	0	9.52628	0.393693
130	6	8.66025	0.629691	9.52628	0	9.52628	0.452678
130	6	8.66025	0.629691	9.52628	0	9.52628	0.488289
130	6	8.66025	0.629691	9.41803	0	9.41803	0.3682
130	6	8.66025	0.629691	9.20152	0	9.20152	0.392588
130	6	8.66025	0.629691	8.98501	0	8.98501	0.462455
130	6	8.66025	0.629691	8.76851	0	8.76851	0.511004
130	6	8.66025	0.629691	8.552	0	8.552	0.487231
130	6	8.66025	0.629691	8.33549	0	8.33549	0.532757
130	6	8.66025	0.629691	8.11899	0	8.11899	0.563868
130	6	8.66025	0.629691	7.90248	0	7.90248	0.552227
130	6	10.3923	0.573028	9.52628	0	9.52628	0.488289
130	6	10.3923	0.573028	9.52628	0	9.52628	0.452678
130	6	10.3923	0.573028	9.52628	0	9.52628	0.393693
130	6	10.3923	0.573028	9.52628	0	9.52628	0.375899
130	6	10.3923	0.573028	9.63453	0	9.63453	0.523326
130	6	10.3923	0.573028	9.85104	0	9.85104	0.535361
130	6	10.3923	0.573028	10.0675	0	10.0675	0.503191
130	6	10.3923	0.573028	10.2841	0	10.2841	0.43308
130	6	10.3923	0.573028	10.5006	0	10.5006	0.231938
130	6	10.3923	0.573028	10.7171	0	10.7171	0.156564
130	6	10.3923	0.573028	10.9336	0	10.9336	0.151706
130	6	10.3923	0.573028	11.1501	0	11.1501	0.212801
130	6	10.3923	0.573028	11.2583	0	11.2583	0.378039
130	6	10.3923	0.573028	11.2583	0	11.2583	0.400237
130	6	10.3923	0.573028	11.2583	0	11.2583	0.394854
130	6	10.3923	0.573028	11.2583	0	11.2583	0.384007
130	6	10.3923	0.573028	11.1501	0	11.1501	0.395271
130	6	10.3923	0.573028	10.9336	0	10.9336	0.476988
130	6	10.3923	0.573028	10.7171	0	10.7171	0.556853
130	6	10.3923	0.573028	10.5006	0	10.5006	0.587485
130	6	10.3923	0.573028	10.2841	0	10.2841	0.471884
130	6	10.3923	0.573028	10.0675	0	10.0675	0.470511
130	6	10.3923	0.573028	9.85104	0	9.85104	0.477058
130	6	10.3923	0.573028	9.63453	0	9.63453	0.465269
130	6	12.1244	0.479373	11.2583	0	11.2583	0.384007
130	6	12.1244	0.479373	11.2583	0	11.2583	0.394854
130	6	12.1244	0.479373	11.2583	0	11.2583	0.400237
130	6	12.1244	0.479373	11.2583	0	11.2583	0.378039
130	6	12.1244	0.479373	11.3666	0	11.3666	0.381886
130	6	12.1244	0.479373	11.5831	0	11.5831	0.416953
130	6	12.1244	0.479373	11.7996	0	11.7996	0.419889
130	6	12.1244	0.479373	12.0161	0	12.0161	0.396099
130	6	12.1244	0.479373	12.2326	0	12.2326	0.345609
130	6	12.1244	0.479373	12.4491	0	12.4491	0.33075
130	6	12.1244	0.479373	12.6656	0	12.6656	0.329524
130	6	12.1244	0.479373	12.8821	0	12.8821	0.366168
130	6	12.1244	0.479373	12.9904	0	12.9904	0.425338
130	6	12.1244	0.479373	12.9904	0	12.9904	0.445247
130	6	12.1244	0.479373	12.9904	0	12.9904	0.458334
130	6	12.1244	0.479373	12.9904	0	12.9904	0.438236
130	6	12.1244	0.479373	12.8821	0	12.8821	0.243357
130	6	12.1244	0.479373	12.6656	0	12.6656	0.155303
130	6	12.1244	0.479373	12.4491	0	12.4491	0.137624
130	6	12.1244	0.479373	12.2326	0	12.2326	0.142633
130	6	12.1244	0.479373	12.0161	0	12.0161	0.171585
130	6	12.1244	0.479373	11.7996	0	11.7996	0.221033
130	6	12.1244	0.479373	11.5831	0	11.5831	0.280834
130	6	12.1244	0.479373	11.3666	0	11.3666	0.352352
130	6	13.8564	0.590559	12.9904	0	12.9904	0.438236
130	6	13.8564	0.590559	12.9904	0	12.9904	0.458334
130	6	13.8564	0.590559	12.9904	0	12.9904	0.445247
130	6	13.8564	0.590559	12.9904	0	12.9904	0.425338
130	6	13.8564	0.590559	13.0986	0	13.0986	0.488182
130	6	13.8564	0.590559	13.3151	0	13.3151	0.520119
130	6	13.8564	0.590559	13.5316	0	13.5316	0.523356
130	6	13.8564	0.590559	13.7482	0	13.7482	0.499588
130	6	13.8564	0.590559	13.9647	0	13.9647	0.33673
130	6	13.8564	0.590559	14.1812	0	14.1812	0.299979
130	6	13.8564	0.590559	14.3977	0	14.3977	0.329895
130	6	13.8564	0.590559	14.6142	0	14.6142	0.39055
130	6	13.8564	0.590559	14.7224	0	14.7224	0.403076
130	6	13.8564	0.590559	14.7224	0	14.7224	0.434806
130	6	13.8564	0.590559	14.7224	0	14.7224	0.482397
130	6	13.8564	0.590559	14.7224	0	14.7224	0.495465
130	6	13.8564	0.590559	14.6142	0	14.6142	0.307253
130	6	13.8564	0.590559	14.3977	0	14.3977	0.26473
130	6	13.8564	0.590559	14.1812	0	14.1812	0.297683
130	6	13.8564	0.590559	13.9647	0	13.9647	0.368396
130	6	13.8564	0.590559	13.7482	0	13.7482	0.509229
130	6	13.8564	0.590559	13.5316	0	13.5316	0.544937
130	6	13.8564	0.590559	13.3151	0	13.3151	0.535493
130	6	13.8564	0.590559	13.0986	0	13.0986	0.478358
130	6	15.5885	0.671016	14.7224	0	14.7224	0.495465
130	6	15.5885	0.671016	14.7224	0	14.7224	0.482397
130	6	15.5885	0.671016	14.7224	0	14.7224	0.434806
130	6	15.5885	0.671016	14.7224	0	14.7224	0.403076
130	6	15.5885	0.671016	14.8307	0	14.8307	0.522669
130	6	15.5885	0.671016	15.0472	0	15.0472	0.555403
130	6	15.5885	0.671016	15.2637	0	15.2637	0.550735
130	6	15.5885	0.671016	15.4802	0	15.4802	0.549674
130	6	15.5885	0.671016	15.6967	0	15.6967	0.506946
130	6	15.5885	0.671016	15.9132	0	15.9132	0.497807
130	6	15.5885	0.671016	16.1297	0	16.1297	0.512482
130	6	15.5885	0.671016	16.3462	0	16.3462	0.52797
130	6	15.5885	0.671016	16.4545	0	16.4545	0.480439
130	6	15.5885	0.671016	16.4545	0	16.4545	0.492704
130	6	15.5885	0.671016	16.4545	0	16.4545	0.532361
130	6	15.5885	0.671016	16.4545	0	16.4545	0.542331
130	6	15.5885	0.671016	16.3462	0	16.3462	0.390509
130	6	15.5885	0.671016	16.1297	0	16.1297	0.371736
130	6	15.5885	0.671016	15.9132	0	15.9132	0.407382
130	6	15.5885	0.671016	15.6967	0	15.6967	0.452057
130	6	15.5885	0.671016	15.4802	0	15.4802	0.54977
130	6	15.5885	0.671016	15.2637	0	15.2637	0.580217
130	6	15.5885	0.671016	15.0472	0	15.0472	0.564611
130	6	15.5885	0.671016	14.8307	0	14.8307	0.509909
130	6	17.3205	0.615998	16.4545	0	16.4545	0.542331
130	6	17.3205	0.615998	16.4545	0	16.4545	0.532361
130	6	17.3205	0.615998	16.4545	0	16.4545	0.492704
130	6	17.3205	0.615998	16.4545	0	16.4545	0.480439
130	6	17.3205	0.615998	16.5627	0	16.5627	0.629535
130	6	17.3205	0.615998	16.7792	0	16.7792	0.605368
130	6	17.3205	0.615998	16.9957	0	16.9957	0.528708
130	6	17.3205	0.615998	17.2123	0	17.2123	0.440973
130	6	17.3205	0.615998	17.4288	0	17.4288	0.332893
130	6	17.3205	0.615998	17.6453	0	17.6453	0.250523
130	6	17.3205	0.615998	17.8618	0	17.8618	0.216231
130	6	17.3205	0.615998	18.0783	0	18.0783	0.262704
130	6	17.3205	0.615998	18.1865	0	18.1865	0.473813
130	6	17.3205	0.615998	18.1865	0	18.1865	0.509848
130	6	17.3205	0.615998	18.1865	0	18.1865	0.499905
130	6	17.3205	0.615998	18.1865	0	18.1865	0.453262
130	6	17.3205	0.615998	18.0783	0	18.0783	0.304068
130	6	17.3205	0.615998	17.8618	0	17.8618	0.288294
130	6	17.3205	0.615998	17.6453	0	17.6453	0.330593
130	6	17.3205	0.615998	17.4288	0	17.4288	0.408629
130	6	17.3205	0.615998	17.2123	0	17.2123	0.540783
130	6	17.3205	0.615998	16.9957	0	16.9957	0.56923
130	6	17.3205	0.615998	16.7792	0	16.7792	0.561619
130	6	17.3205	0.615998	16.5627	0	16.5627	0.529647
130	6	19.0526	0.630514	18.1865	0	18.1865	0.453262
130	6	19.0526	0.630514	18.1865	0	18.1865	0.499905
130	6	19.0526	0.630514	18.1865	0	18.1865	0.509848
130	6	19.0526	0.630514	18.1865	0	18.1865	0.473813
130	6	19.0526	0.630514	18.2948	0	18.2948	0.460737
130	6	19.0526	0.630514	18.5113	0	18.5113	0.460907
130	6	19.0526	0.630514	18.7278	0	18.7278	0.425006
130	6	19.0526	0.630514	18.9443	0	18.9443	0.404824
130	6	19.0526	0.630514	19.1608	0	19.1608	0.525503
130	6	19.0526	0.630514	19.3773	0	19.3773	0.536203
130	6	19.0526	0.630514	19.5938	0	19.5938	0.503834
130	6	19.0526	0.630514	19.8103	0	19.8103	0.443492
130	6	19.0526	0.630514	19.9186	0	19.9186	0.288117
130	6	19.0526	0.630514	19.9186	0	19.9186	0.251502
130	6	19.0526	0.630514	19.9186	0	19.9186	0.282517
130	6	19.0526	0.630514	19.9186	0	19.9186	0.397304
130	6	19.0526	0.630514	19.8103	0	19.8103	0.598269
130	6	19.0526	0.630514	19.5938	0	19.5938	0.641995
130	6	19.0526	0.630514	19.3773	0	19.3773	0.653752
130	6	19.0526	0.630514	19.1608	0	19.1608	0.628179
130	6	19.0526	0.630514	18.9443	0	18.9443	0.447588
130	6	19.0526	0.630514	18.7278	0	18.7278	0.390044
130	6	19.0526	0.630514	18.5113	0	18.5113	0.402168
130	6	19.0526	0.630514	18.2948	0	18.2948	0.41663
130	6	20.7846	0.692154	19.9186	0	19.9186	0.397304
130	6	20.7846	0.692154	19.9186	0	19.9186	0.282517
130	6	20.7846	0.692154	19.9186	0	19.9186	0.251502
130	6	20.7846	0.692154	19.9186	0	19.9186	0.288117
130	6	20.7846	0.692154	20.0268	0	20.0268	0.420306
130	6	20.7846	0.692154	20.2433	0	20.2433	0.406268
130	6	20.7846	0.692154	20.4599	0	20.4599	0.36988
130	6	20.7846	0.692154	20.6764	0	20.6764	0.338501
130	6	20.7846	0.692154	20.8929	0	20.8929	0.316708
130	6	20.7846	0.692154	21.1094	0	21.1094	0.294527
130	6	20.7846	0.692154	21.3259	0	21.3259	0.295054
130	6	20.7846	0.692154	21.5424	0	21.5424	0.314591
130	6	20.7846	0.692154	21.6506	0	21.6506	0.438837
130	6	20.7846	0.692154	21.6506	0	21.6506	0.588952
130	6	20.7846	0.692154	21.6506	0	21.6506	0.687932
130	6	20.7846	0.692154	21.6506	0	21.6506	0.782601
130	6	20.7846	0.692154	21.5424	0	21.5424	0.821532
130	6	20.7846	0.692154	21.3259	0	21.3259	0.784058
130	6	20.7846	0.692154	21.1094	0	21.1094	0.738607
130	6	20.7846	0.692154	20.8929	0	20.8929	0.674756
130	6	20.7846	0.692154	20.6764	0	20.6764	0.672047
130	6	20.7846	0.692154	20.4599	0	20.4599	0.717033
130	6	20.7846	0.692154	20.2433	0	20.2433	0.731642
130	6	20.7846	0.692154	20.0268	0	20.0268	0.681113
130	7.5	0.866025	0.714738	0	0	0	0.57637
130	7.5	0.866025	0.714738	0	0	0	0.621533
130	7.5	0.866025	0.714738	0	0	0	0.685272
130	7.5	0.866025	0.714738	0	0	0	0.652053
130	7.5	0.866025	0.714738	0.108253	0	0.108253	0.542649
130	7.5	0.866025	0.714738	0.32476	0	0.32476	0.585847
130	7.5	0.866025	0.714738	0.541266	0	0.541266	0.604411
130	7.5	0.866025	0.714738	0.757772	0	0.757772	0.586605
130	7.5	0.866025	0.714738	0.974279	0	0.974279	0.598335
130	7.5	0.866025	0.714738	1.19078	0	1.19078	0.623996
130	7.5	0.866025	0.714738	1.40729	0	1.40729	0.619037
130	7.5	0.866025	0.714738	1.6238	0	1.6238	0.602975
130	7.5	0.866025	0.714738	1.73205	0	1.73205	0.534045
130	7.5	0.866025	0.714738	1.73205	0	1.73205	0.522744
130	7.5	0.866025	0.714738	1.73205	0	1.73205	0.532979
130	7.5	0.866025	0.714738	1.73205	0	1.73205	0.512892
130	7.5	0.866025	0.714738	1.6238	0	1.6238	0.309327
130	7.5	0.866025	0.714738	1.40729	0	1.40729	0.257151
130	7.5	0.866025	0.714738	1.19078	0	1.19078	0.286948
130	7.5	0.866025	0.714738	0.974279	0	0.974279	0.372593
130	7.5	0.866025	0.714738	0.757772	0	0.757772	0.474861
130	7.5	0.866025	0.714738	0.541266	0	0.541266	0.519943
130	7.5	0.866025	0.714738	0.32476	0	0.32476	0.560091
130	7.5	0.866025	0.714738	0.108253	0	0.108253	0.596972
130	7.5	2.59808	0.653125	1.73205	0	1.73205	0.512892
130	7.5	2.59808	0.653125	1.73205	0	1.73205	0.532979
130	7.5	2.59808	0.653125	1.73205	0	1.73205	0.522744
130	7.5	2.59808	0.653125	1.73205	0	1.73205	0.534045
130	7.5	2.59808	0.653125	1.8403	0	1.8403	0.61315
130	7.5	2.59808	0.653125	2.05681	0	2.05681	0.617411
130	7.5	2.59808	0.653125	2.27332	0	2.27332	0.597359
130	7.5	2.59808	0.653125	2.48982	0	2.48982	0.530387
130	7.5	2.59808	0.653125	2.70633	0	2.70633	0.279794
130	7.5	2.59808	0.653125	2.92284	0	2.92284	0.196243
130	7.5	2.59808	0.653125	3.13934	0	3.13934	0.200586
130	7.5	2.59808	0.653125	3.35585	0	3.35585	0.284952
130	7.5	2.59808	0.653125	3.4641	0	3.4641	0.470589
130	7.5	2.59808	0.653125	3.4641	0	3.4641	0.490755
130	7.5	2.59808	0.653125	3.4641	0	3.4641	0.480594
130	7.5	2.59808	0.653125	3.4641	0	3.4641	0.455298
130	7.5	2.59808	0.653125	3.35585	0	3.35585	0.417926
130	7.5	2.59808	0.653125	3.13934	0	3.13934	0.489862
130	7.5	2.59808	0.653125	2.92284	0	2.92284	0.581553
130	7.5	2.59808	0.653125	2.70633	0	2.70633	0.631547
130	7.5	2.59808	0.653125	2.48982	0	2.48982	0.517259
130	7.5	2.59808	0.653125	2.27332	0	2.27332	0.525683
130	7.5	2.59808	0.653125	2.05681	0	2.05681	0.541746
130	7.5	2.59808	0.653125	1.8403	0	1.8403	0.516794
130	7.5	4.33013	0.618156	3.4641	0	3.4641	0.455298
130	7.5	4.33013	0.618156	3.4641	0	3.4641	0.480594
130	7.5	4.33013	0.618156	3.4641	0	3.4641	0.490755
130	7.5	4.33013	0.618156	3.4641	0	3.4641	0.470589
130	7.5	4.33013	0.618156	3.57235	0	3.57235	0.510182
130	7.5	4.33013	0.618156	3.78886	0	3.78886	0.573824
130	7.5	4.33013	0.618156	4.00537	0	4.00537	0.594523
130	7.5	4.33013	0.618156	4.22187	0	4.22187	0.570365
130	7.5	4.33013	0.618156	4.43838	0	4.43838	0.419982
130	7.5	4.33013	0.618156	4.65489	0	4.65489	0.340062
130	7.5	4.33013	0.618156	4.87139	0	4.87139	0.297773
130	7.5	4.33013	0.618156	5.0879	0	5.0879	0.320818
130	7.5	4.33013	0.618156	5.19615	0	5.19615	0.501012
130	7.5	4.33013	0.618156	5.19615	0	5.19615	0.527362
130	7.5	4.33013	0.618156	5.19615	0	5.19615	0.512964
130	7.5	4.33013	0.618156	5.19615	0	5.19615	0.489655
130	7.5	4.33013	0.618156	5.0879	0	5.0879	0.432367
130	7.5	4.33013	0.618156	4.87139	0	4.87139	0.451284
130	7.5	4.33013	0.618156	4.65489	0	4.65489	0.496072
130	7.5	4.33013	0.618156	4.43838	0	4.43838	0.50681
130	7.5	4.33013	0.618156	4.22187	0	4.22187	0.319621
130	7.5	4.33013	0.618156	4.00537	0	4.00537	0.298434
130	7.5	4.33013	0.618156	3.78886	0	3.78886	0.353422
130	7.5	4.33013	0.618156	3.57235	0	3.57235	0.423665
130	7.5	6.06218	0.622699	5.19615	0	5.19615	0.489655
130	7.5	6.06218	0.622699	5.19615	0	5.19615	0.512964
130	7.5	6.06218	0.622699	5.19615	0	5.19615	0.527362
130	7.5	6.06218	0.622699	5.19615	0	5.19615	0.501012
130	7.5	6.06218	0.622699	5.30441	0	5.30441	0.463593
130	7.5	6.06218	0.622699	5.52091	0	5.52091	0.460151
130	7.5	6.06218	0.622699	5.73742	0	5.73742	0.439495
130	7.5	6.06218	0.622699	5.95392	0	5.95392	0.435278
130	7.5	6.06218	0.622699	6.17043	0	6.17043	0.486861
130	7.5	6.06218	0.622699	6.38694	0	6.38694	0.50886
130	7.5	6.06218	0.622699	6.60344	0	6.60344	0.518034
130	7.5	6.06218	0.622699	6.81995	0	6.81995	0.495307
130	7.5	6.06218	0.622699	6.9282	0	6.9282	0.306066
130	7.5	6.06218	0.622699	6.9282	0	6.9282	0.263676
130	7.5	6.06218	0.622699	6.9282	0	6.9282	0.297329
130	7.5	6.06218	0.622699	6.9282	0	6.9282	0.369059
130	7.5	6.06218	0.622699	6.81995	0	6.81995	0.415536
130	7.5	6.06218	0.622699	6.60344	0	6.60344	0.467635
130	7.5	6.06218	0.622699	6.38694	0	6.38694	0.52946
130	7.5	6.06218	0.622699	6.17043	0	6.17043	0.556221
130	7.5	6.06218	0.622699	5.95392	0	5.95392	0.407685
130	7.5	6.06218	0.622699	5.73742	0	5.73742	0.4274
130	7.5	6.06218	0.622699	5.52091	0	5.52091	0.501877
130	7.5	6.06218	0.622699	5.30441	0	5.30441	0.550738
130	7.5	7.79423	0.624977	6.9282	0	6.9282	0.369059
130	7.5	7.79423	0.624977	6.9282	0	6.9282	0.297329
130	7.5	7.79423	0.624977	6.9282	0	6.9282	0.263676
130	7.5	7.79423	0.624977	6.9282	0	6.9282	0.306066
130	7.5	7.79423	0.624977	7.03646	0	7.03646	0.507554
130	7.5	7.79423	0.624977	7.25296	0	7.25296	0.523838
130	7.5	7.79423	0.624977	7.46947	0	7.46947	0.498954
130	7.5	7.79423	0.624977	7.68598	0	7.68598	0.476256
130	7.5	7.79423	0.624977	7.90248	0	7.90248	0.462981
130	7.5	7.79423	0.624977	8.11899	0	8.11899	0.48477
130	7.5	7.79423	0.624977	8.33549	0	8.33549	0.51795
130	7.5	7.79423	0.624977	8.552	0	8.552	0.513328
130	7.5	7.79423	0.624977	8.66025	0	8.66025	0.34259
130	7.5	7.79423	0.624977	8.66025	0	8.66025	0.34555
130	7.5	7.79423	0.624977	8.66025	0	8.66025	0.411137
130	7.5	7.79423	0.624977	8.66025	0	8.66025	0.467089
130	7.5	7.79423	0.624977	8.552	0	8.552	0.456997
130	7.5	7.79423	0.624977	8.33549	0	8.33549	0.514187
130	7.5	7.79423	0.624977	8.11899	0	8.11899	0.56063
130	7.5	7.79423	0.624977	7.90248	0	7.90248	0.568396
130	7.5	7.79423	0.624977	7.68598	0	7.68598	0.517837
130	7.5	7.79423	0.624977	7.46947	0	7.46947	0.531614
130	7.5	7.79423	0.624977	7.25296	0	7.25296	0.534079
130	7.5	7.79423	0.624977	7.03646	0	7.03646	0.503076
130	7.5	9.52628	0.598733	8.66025	0	8.66025	0.467089
130	7.5	9.52628	0.598733	8.66025	0	8.66025	0.411137
130	7.5	9.52628	0.598733	8.66025	0	8.66025	0.34555
130	7.5	9.52628	0.598733	8.66025	0	8.66025	0.34259
130	7.5	9.52628	0.598733	8.76851	0	8.76851	0.479947
130	7.5	9.52628	0.598733	8.98501	0	8.98501	0.47034
130	7.5	9.52628	0.598733	9.20152	0	9.20152	0.437858
130	7.5	9.52628	0.598733	9.41803	0	9.41803	0.432043
130	7.5	9.52628	0.598733	9.63453	0	9.63453	0.479788
130	7.5	9.52628	0.598733	9.85104	0	9.85104	0.459192
130	7.5	9.52628	0.598733	10.0675	0	10.0675	0.441591
130	7.5	9.52628	0.598733	10.2841	0	10.2841	0.426484
130	7.5	9.52628	0.598733	10.3923	0	10.3923	0.403392
130	7.5	9.52628	0.598733	10.3923	0	10.3923	0.402824
130	7.5	9.52628	0.598733	10.3923	0	10.3923	0.415609
130	7.5	9.52628	0.598733	10.3923	0	10.3923	0.407842
130	7.5	9.52628	0.598733	10.2841	0	10.2841	0.43308
130	7.5	9.52628	0.598733	10.0675	0	10.0675	0.503191
130	7.5	9.52628	0.598733	9.85104	0	9.85104	0.535361
130	7.5	9.52628	0.598733	9.63453	0	9.63453	0.523326
130	7.5	9.52628	0.598733	9.41803	0	9.41803	0.450255
130	7.5	9.52628	0.598733	9.20152	0	9.20152	0.418875
130	7.5	9.52628	0.598733	8.98501	0	8.98501	0.383115
130	7.5	9.52628	0.598733	8.76851	0	8.76851	0.377077
130	7.5	11.2583	0.5482	10.3923	0	10.3923	0.407842
130	7.5	11.2583	0.5482	10.3923	0	10.3923	0.415609
130	7.5	11.2583	0.5482	10.3923	0	10.3923	0.402824
130	7.5	11.2583	0.5482	10.3923	0	10.3923	0.403392
130	7.5	11.2583	0.5482	10.5006	0	10.5006	0.440338
130	7.5	11.2583	0.5482	10.7171	0	10.7171	0.449113
130	7.5	11.2583	0.5482	10.9336	0	10.9336	0.449952
130	7.5	11.2583	0.5482	11.1501	0	11.1501	0.434546
130	7.5	11.2583	0.5482	11.3666	0	11.3666	0.485274
130	7.5	11.2583	0.5482	11.5831	0	11.5831	0.563148
130	7.5	11.2583	0.5482	11.7996	0	11.7996	0.600884
130	7.5	11.2583	0.5482	12.0161	0	12.0161	0.585408
130	7.5	11.2583	0.5482	12.1244	0	12.1244	0.424267
130	7.5	11.2583	0.5482	12.1244	0	12.1244	0.355276
130	7.5	11.2583	0.5482	12.1244	0	12.1244	0.315773
130	7.5	11.2583	0.5482	12.1244	0	12.1244	0.307431
130	7.5	11.2583	0.5482	12.0161	0	12.0161	0.396099
130	7.5	11.2583	0.5482	11.7996	0	11.7996	0.419889
130	7.5	11.2583	0.5482	11.5831	0	11.5831	0.416953
130	7.5	11.2583	0.5482	11.3666	0	11.3666	0.381886
130	7.5	11.2583	0.5482	11.1501	0	11.1501	0.212801
130	7.5	11.2583	0.5482	10.9336	0	10.9336	0.151706
130	7.5	11.2583	0.5482	10.7171	0	10.7171	0.156564
130	7.5	11.2583	0.5482	10.5006	0	10.5006	0.231938
130	7.5	12.9904	0.621775	12.1244	0	12.1244	0.307431
130	7.5	12.9904	0.621775	12.1244	0	12.1244	0.315773
130	7.5	12.9904	0.621775	12.1244	0	12.1244	0.355276
130	7.5	12.9904	0.621775	12.1244	0	12.1244	0.424267
130	7.5	12.9904	0.621775	12.2326	0	12.2326	0.478571
130	7.5	12.9904	0.621775	12.4491	0	12.4491	0.513235
130	7.5	12.9904	0.621775	12.6656	0	12.6656	0.552021
130	7.5	12.9904	0.621775	12.8821	0	12.8821	0.555714
130	7.5	12.9904	0.621775	13.0986	0	13.0986	0.412259
130	7.5	12.9904	0.621775	13.3151	0	13.3151	0.440389
130	7.5	12.9904	0.621775	13.5316	0	13.5316	0.522587
130	7.5	12.9904	0.621775	13.7482	0	13.7482	0.577454
130	7.5	12.9904	0.621775	13.8564	0	13.8564	0.498045
130	7.5	12.9904	0.621775	13.8564	0	13.8564	0.513399
130	7.5	12.9904	0.621775	13.8564	0	13.8564	0.528476
130	7.5	12.9904	0.621775	13.8564	0	13.8564	0.5089
130	7.5	12.9904	0.621775	13.7482	0	13.7482	0.499588
130	7.5	12.9904	0.621775	13.5316	0	13.5316	0.523356
130	7.5	12.9904	0.621775	13.3151	0	13.3151	0.520119
130	7.5	12.9904	0.621775	13.0986	0	13.0986	0.488182
130	7.5	12.9904	0.621775	12.8821	0	12.8821	0.366168
130	7.5	12.9904	0.621775	12.6656	0	12.6656	0.329524
130	7.5	12.9904	0.621775	12.4491	0	12.4491	0.33075
130	7.5	12.9904	0.621775	12.2326	0	12.2326	0.345609
130	7.5	14.7224	0.655869	13.8564	0	13.8564	0.5089
130	7.5	14.7224	0.655869	13.8564	0	13.8564	0.528476
130	7.5	14.7224	0.655869	13.8564	0	13.8564	0.513399
130	7.5	14.7224	0.655869	13.8564	0	13.8564	0.498045
130	7.5	14.7224	0.655869	13.9647	0	13.9647	0.475614
130	7.5	14.7224	0.655869	14.1812	0	14.1812	0.50303
130	7.5	14.7224	0.655869	14.3977	0	14.3977	0.545911
130	7.5	14.7224	0.655869	14.6142	0	14.6142	0.547148
130	7.5	14.7224	0.655869	14.8307	0	14.8307	0.351973
130	7.5	14.7224	0.655869	15.0472	0	15.0472	0.341364
130	7.5	14.7224	0.655869	15.2637	0	15.2637	0.401744
130	7.5	14.7224	0.655869	15.4802	0	15.4802	0.464388
130	7.5	14.7224	0.655869	15.5885	0	15.5885	0.498515
130	7.5	14.7224	0.655869	15.5885	0	15.5885	0.580754
130	7.5	14.7224	0.655869	15.5885	0	15.5885	0.64408
130	7.5	14.7224	0.655869	15.5885	0	15.5885	0.655471
130	7.5	14.7224	0.655869	15.4802	0	15.4802	0.549674
130	7.5	14.7224	0.655869	15.2637	0	15.2637	0.550735
130	7.5	14.7224	0.655869	15.0472	0	15.0472	0.555403
130	7.5	14.7224	0.655869	14.8307	0	14.8307	0.522669
130	7.5	14.7224	0.655869	14.6142	0	14.6142	0.39055
130	7.5	14.7224	0.655869	14.3977	0	14.3977	0.329895
130	7.5	14.7224	0.655869	14.1812	0	14.1812	0.299979
130	7.5	14.7224	0.655869	13.9647	0	13.9647	0.33673
130	7.5	16.4545	0.622464	15.5885	0	15.5885	0.655471
130	7.5	16.4545	0.622464	15.5885	0	15.5885	0.64408
130	7.5	16.4545	0.622464	15.5885	0	15.5885	0.580754
130	7.5	16.4545	0.622464	15.5885	0	15.5885	0.498515
130	7.5	16.4545	0.622464	15.6967	0	15.6967	0.397871
130	7.5	16.4545	0.622464	15.9132	0	15.9132	0.395175
130	7.5	16.4545	0.622464	16.1297	0	16.1297	0.420806
130	7.5	16.4545	0.622464	16.3462	0	16.3462	0.422354
130	7.5	16.4545	0.622464	16.5627	0	16.5627	0.239175
130	7.5	16.4545	0.622464	16.7792	0	16.7792	0.171074
130	7.5	16.4545	0.622464	16.9957	0	16.9957	0.178528
130	7.5	16.4545	0.622464	17.2123	0	17.2123	0.254566
130	7.5	16.4545	0.622464	17.3205	0	17.3205	0.431206
130	7.5	16.4545	0.622464	17.3205	0	17.3205	0.461528
130	7.5	16.4545	0.622464	17.3205	0	17.3205	0.463808
130	7.5	16.4545	0.622464	17.3205	0	17.3205	0.446567
130	7.5	16.4545	0.622464	17.2123	0	17.2123	0.440973
130	7.5	16.4545	0.622464	16.9957	0	16.9957	0.528708
130	7.5	16.4545	0.622464	16.7792	0	16.7792	0.605368
130	7.5	16.4545	0.622464	16.5627	0	16.5627	0.629535
130	7.5	16.4545	0.622464	16.3462	0	16.3462	0.52797
130	7.5	16.4545	0.622464	16.1297	0	16.1297	0.512482
130	7.5	16.4545	0.622464	15.9132	0	15.9132	0.497807
130	7.5	16.4545	0.622464	15.6967	0	15.6967	0.506946
130	7.5	18.1865	0.543009	17.3205	0	17.3205	0.446567
130	7.5	18.1865	0.543009	17.3205	0	17.3205	0.463808
130	7.5	18.1865	0.543009	17.3205	0	17.3205	0.461528
130	7.5	18.1865	0.543009	17.3205	0	17.3205	0.431206
130	7.5	18.1865	0.543009	17.4288	0	17.4288	0.429146
130	7.5	18.1865	0.543009	17.6453	0	17.6453	0.48009
130	7.5	18.1865	0.543009	17.8618	0	17.8618	0.500971
130	7.5	18.1865	0.543009	18.0783	0	18.0783	0.487355
130	7.5	18.1865	0.543009	18.2948	0	18.2948	0.410399
130	7.5	18.1865	0.543009	18.5113	0	18.5113	0.356949
130	7.5	18.1865	0.543009	18.7278	0	18.7278	0.307226
130	7.5	18.1865	0.543009	18.9443	0	18.9443	0.271866
130	7.5	18.1865	0.543009	19.0526	0	19.0526	0.316202
130	7.5	18.1865	0.543009	19.0526	0	19.0526	0.348441
130	7.5	18.1865	0.543009	19.0526	0	19.0526	0.373852
130	7.5	18.1865	0.543009	19.0526	0	19.0526	0.41091
130	7.5	18.1865	0.543009	18.9443	0	18.9443	0.404824
130	7.5	18.1865	0.543009	18.7278	0	18.7278	0.425006
130	7.5	18.1865	0.543009	18.5113	0	18.5113	0.460907
130	7.5	18.1865	0.543009	18.2948	0	18.2948	0.460737
130	7.5	18.1865	0.543009	18.0783	0	18.0783	0.262704
130	7.5	18.1865	0.543009	17.8618	0	17.8618	0.216231
130	7.5	18.1865	0.543009	17.6453	0	17.6453	0.250523
130	7.5	18.1865	0.543009	17.4288	0	17.4288	0.332893
130	7.5	19.9186	0.545224	19.0526	0	19.0526	0.41091
130	7.5	19.9186	0.545224	19.0526	0	19.0526	0.373852
130	7.5	19.9186	0.545224	19.0526	0	19.0526	0.348441
130	7.5	19.9186	0.545224	19.0526	0	19.0526	0.316202
130	7.5	19.9186	0.545224	19.1608	0	19.1608	0.250781
130	7.5	19.9186	0.545224	19.3773	0	19.3773	0.220107
130	7.5	19.9186	0.545224	19.5938	0	19.5938	0.221088
130	7.5	19.9186	0.545224	19.8103	0	19.8103	0.290136
130	7.5	19.9186	0.545224	20.0268	0	20.0268	0.45093
130	7.5	19.9186	0.545224	20.2433	0	20.2433	0.467069
130	7.5	19.9186	0.545224	20.4599	0	20.4599	0.456257
130	7.5	19.9186	0.545224	20.6764	0	20.6764	0.445637
130	7.5	19.9186	0.545224	20.7846	0	20.7846	0.414969
130	7.5	19.9186	0.545224	20.7846	0	20.7846	0.389713
130	7.5	19.9186	0.545224	20.7846	0	20.7846	0.38458
130	7.5	19.9186	0.545224	20.7846	0	20.7846	0.370928
130	7.5	19.9186	0.545224	20.6764	0	20.6764	0.338501
130	7.5	19.9186	0.545224	20.4599	0	20.4599	0.36988
130	7.5	19.9186	0.545224	20.2433	0	20.2433	0.406268
130	7.5	19.9186	0.545224	20.0268	0	20.0268	0.420306
130	7.5	19.9186	0.545224	19.8103	0	19.8103	0.443492
130	7.5	19.9186	0.545224	19.5938	0	19.5938	0.503834
130	7.5	19.9186	0.545224	19.3773	0	19.3773	0.536203
130	7.5	19.9186	0.545224	19.1608	0	19.1608	0.525503
130	7.5	21.6506	0.447682	20.7846	0	20.7846	0.370928
130	7.5	21.6506	0.447682	20.7846	0	20.7846	0.38458
130	7.5	21.6506	0.447682	20.7846	0	20.7846	0.389713
130	7.5	21.6506	0.447682	20.7846	0	20.7846	0.414969
130	7.5	21.6506	0.447682	20.8929	0	20.8929	0.542225
130	7.5	21.6506	0.447682	21.1094	0	21.1094	0.533235
130	7.5	21.6506	0.447682	21.3259	0	21.3259	0.478026
130	7.5	21.6506	0.447682	21.5424	0	21.5424	0.408127
130	7.5	21.6506	0.447682	21.7589	0	21.7589	0.403003
130	7.5	21.6506	0.447682	21.9754	0	21.9754	0.378008
130	7.5	21.6506	0.447682	22.1919	0	22.1919	0.320958
130	7.5	21.6506	0.447682	22.4084	0	22.4084	0.260223
130	7.5	21.6506	0.447682	22.5167	0	22.5167	0.207226
130	7.5	21.6506	0.447682	22.5167	0	22.5167	0.166241
130	7.5	21.6506	0.447682	22.5167	0	22.5167	0.137745
130	7.5	21.6506	0.447682	22.5167	0	22.5167	0.120667
130	7.5	21.6506	0.447682	22.4084	0	22.4084	0.114306
130	7.5	21.6506	0.447682	22.1919	0	22.1919	0.120615
130	7.5	21.6506	0.447682	21.9754	0	21.9754	0.149686
130	7.5	21.6506	0.447682	21.7589	0	21.7589	0.238185
130	7.5	21.6506	0.447682	21.5424	0	21.5424	0.314591
130	7.5	21.6506	0.447682	21.3259	0	21.3259	0.295054
130	7.5	21.6506	0.447682	21.1094	0	21.1094	0.294527
130	7.5	21.6506	0.447682	20.8929	0	20.8929	0.316708
130	9	0	0.602566	-0.866025	0	-0.866025	0.23283
130	9	0	0.602566	-0.866025	0	-0.866025	0.284466
130	9	0	0.602566	-0.866025	0	-0.866025	0.350558
130	9	0	0.602566	-0.866025	0	-0.866025	0.427635
130	9	0	0.602566	-0.757772	0	-0.757772	0.509646
130	9	0	0.602566	-0.541266	0	-0.541266	0.586399
130	9	0	0.602566	-0.32476	0	-0.32476	0.635201
130	9	0	0.602566	-0.108253	0	-0.108253	0.5881
130	9	0	0.602566	0.108253	0	0.108253	0.483463
130	9	0	0.602566	0.32476	0	0.32476	0.512104
130	9	0	0.602566	0.541266	0	0.541266	0.522719
130	9	0	0.602566	0.757772	0	0.757772	0.493871
130	9	0	0.602566	0.866025	0	0.866025	0.427141
130	9	0	0.602566	0.866025	0	0.866025	0.400651
130	9	0	0.602566	0.866025	0	0.866025	0.380544
130	9	0	0.602566	0.866025	0	0.866025	0.421966
130	9	0	0.602566	0.757772	0	0.757772	0.586605
130	9	0	0.602566	0.541266	0	0.541266	0.604411
130	9	0	0.602566	0.32476	0	0.32476	0.585847
130	9	0	0.602566	0.108253	0	0.108253	0.542649
130	9	0	0.602566	-0.108253	0	-0.108253	0.344828
130	9	0	0.602566	-0.32476	0	-0.32476	0.208918
130	9	0	0.602566	-0.541266	0	-0.541266	0.183546
130	9	0	0.602566	-0.757772	0	-0.757772	0.197699
130	9	1.73205	0.674026	0.866025	0	0.866025	0.421966
130	9	1.73205	0.674026	0.866025	0	0.866025	0.380544
130	9	1.73205	0.674026	0.866025	0	0.866025	0.400651
130	9	1.73205	0.674026	0.866025	0	0.866025	0.427141
130	9	1.73205	0.674026	0.974279	0	0.974279	0.349089
130	9	1.73205	0.674026	1.19078	0	1.19078	0.350153
130	9	1.73205	0.674026	1.40729	0	1.40729	0.395674
130	9	1.73205	0.674026	1.6238	0	1.6238	0.454411
130	9	1.73205	0.674026	1.8403	0	1.8403	0.441279
130	9	1.73205	0.674026	2.05681	0	2.05681	0.480173
130	9	1.73205	0.674026	2.27332	0	2.27332	0.545233
130	9	1.73205	0.674026	2.48982	0	2.48982	0.582856
130	9	1.73205	0.674026	2.59808	0	2.59808	0.468852
130	9	1.73205	0.674026	2.59808	0	2.59808	0.469841
130	9	1.73205	0.674026	2.59808	0	2.59808	0.498723
130	9	1.73205	0.674026	2.59808	0	2.59808	0.494639
130	9	1.73205	0.674026	2.48982	0	2.48982	0.530387
130	9	1.73205	0.674026	2.27332	0	2.27332	0.597359
130	9	1.73205	0.674026	2.05681	0	2.05681	0.617411
130	9	1.73205	0.674026	1.8403	0	1.8403	0.61315
130	9	1.73205	0.674026	1.6238	0	1.6238	0.602975
130	9	1.73205	0.674026	1.40729	0	1.40729	0.619037
130	9	1.73205	0.674026	1.19078	0	1.19078	0.623996
130	9	1.73205	0.674026	0.974279	0	0.974279	0.598335
130	9	3.4641	0.665838	2.59808	0	2.59808	0.494639
130	9	3.4641	0.665838	2.59808	0	2.59808	0.498723
130	9	3.4641	0.665838	2.59808	0	2.59808	0.469841
130	9	3.4641	0.665838	2.59808	0	2.59808	0.468852
130	9	3.4641	0.665838	2.70633	0	2.70633	0.551672
130	9	3.4641	0.665838	2.92284	0	2.92284	0.588148
130	9	3.4641	0.665838	3.13934	0	3.13934	0.613724
130	9	3.4641	0.665838	3.35585	0	3.35585	0.599548
130	9	3.4641	0.665838	3.57235	0	3.57235	0.497886
130	9	3.4641	0.665838	3.78886	0	3.78886	0.510304
130	9	3.4641	0.665838	4.00537	0	4.00537	0.530881
130	9	3.4641	0.665838	4.22187	0	4.22187	0.537284
130	9	3.4641	0.665838	4.33013	0	4.33013	0.611595
130	9	3.4641	0.665838	4.33013	0	4.33013	0.597592
130	9	3.4641	0.665838	4.33013	0	4.33013	0.53626
130	9	3.4641	0.665838	4.33013	0	4.33013	0.480612
130	9	3.4641	0.665838	4.22187	0	4.22187	0.570365
130	9	3.4641	0.665838	4.00537	0	4.00537	0.594523
130	9	3.4641	0.665838	3.78886	0	3.78886	0.573824
130	9	3.4641	0.665838	3.57235	0	3.57235	0.510182
130	9	3.4641	0.665838	3.35585	0	3.35585	0.284952
130	9	3.4641	0.665838	3.13934	0	3.13934	0.200586
130	9	3.4641	0.665838	2.92284	0	2.92284	0.196243
130	9	3.4641	0.665838	2.70633	0	2.70633	0.279794
130	9	5.19615	0.653754	4.33013	0	4.33013	0.480612
130	9	5.19615	0.653754	4.33013	0	4.33013	0.53626
130	9	5.19615	0.653754	4.33013	0	4.33013	0.597592
130	9	5.19615	0.653754	4.33013	0	4.33013	0.611595
130	9	5.19615	0.653754	4.43838	0	4.43838	0.433129
130	9	5.19615	0.653754	4.65489	0	4.65489	0.437369
130	9	5.19615	0.653754	4.87139	0	4.87139	0.48687
130	9	5.19615	0.653754	5.0879	0	5.0879	0.512543
130	9	5.19615	0.653754	5.30441	0	5.30441	0.53424
130	9	5.19615	0.653754	5.52091	0	5.52091	0.597793
130	9	5.19615	0.653754	5.73742	0	5.73742	0.627191
130	9	5.19615	0.653754	5.95392	0	5.95392	0.60988
130	9	5.19615	0.653754	6.06218	0	6.06218	0.501724
130	9	5.19615	0.653754	6.06218	0	6.06218	0.477226
130	9	5.19615	0.653754	6.06218	0	6.06218	0.467359
130	9	5.19615	0.653754	6.06218	0	6.06218	0.465389
130	9	5.19615	0.653754	5.95392	0	5.95392	0.435278
130	9	5.19615	0.653754	5.73742	0	5.73742	0.439495
130	9	5.19615	0.653754	5.52091	0	5.52091	0.460151
130	9	5.19615	0.653754	5.30441	0	5.30441	0.463593
130	9	5.19615	0.653754	5.0879	0	5.0879	0.320818
130	9	5.19615	0.653754	4.87139	0	4.87139	0.297773
130	9	5.19615	0.653754	4.65489	0	4.65489	0.340062
130	9	5.19615	0.653754	4.43838	0	4.43838	0.419982
130	9	6.9282	0.641469	6.06218	0	6.06218	0.465389
130	9	6.9282	0.641469	6.06218	0	6.06218	0.467359
130	9	6.9282	0.641469	6.06218	0	6.06218	0.477226
130	9	6.9282	0.641469	6.06218	0	6.06218	0.501724
130	9	6.9282	0.641469	6.17043	0	6.17043	0.473567
130	9	6.9282	0.641469	6.38694	0	6.38694	0.475349
130	9	6.9282	0.641469	6.60344	0	6.60344	0.497189
130	9	6.9282	0.641469	6.81995	0	6.81995	0.497398
130	9	6.9282	0.641469	7.03646	0	7.03646	0.362314
130	9	6.9282	0.641469	7.25296	0	7.25296	0.357681
130	9	6.9282	0.641469	7.46947	0	7.46947	0.41095
130	9	6.9282	0.641469	7.68598	0	7.68598	0.458558
130	9	6.9282	0.641469	7.79423	0	7.79423	0.376687
130	9	6.9282	0.641469	7.79423	0	7.79423	0.415805
130	9	6.9282	0.641469	7.79423	0	7.79423	0.50027
130	9	6.9282	0.641469	7.79423	0	7.79423	0.557336
130	9	6.9282	0.641469	7.68598	0	7.68598	0.476256
130	9	6.9282	0.641469	7.46947	0	7.46947	0.498954
130	9	6.9282	0.641469	7.25296	0	7.25296	0.523838
130	9	6.9282	0.641469	7.03646	0	7.03646	0.507554
130	9	6.9282	0.641469	6.81995	0	6.81995	0.495307
130	9	6.9282	0.641469	6.60344	0	6.60344	0.518034
130	9	6.9282	0.641469	6.38694	0	6.38694	0.50886
130	9	6.9282	0.641469	6.17043	0	6.17043	0.486861
130	9	8.66025	0.60928	7.79423	0	7.79423	0.557336
130	9	8.66025	0.60928	7.79423	0	7.79423	0.50027
130	9	8.66025	0.60928	7.79423	0	7.79423	0.415805
130	9	8.66025	0.60928	7.79423	0	7.79423	0.376687
130	9	8.66025	0.60928	7.90248	0	7.90248	0.483718
130	9	8.66025	0.60928	8.11899	0	8.11899	0.508003
130	9	8.66025	0.60928	8.33549	0	8.33549	0.501655
[truncated: 1,433 more rows]
