# Supplementary material for: Formation of polarity convergences underlying shoot outgrowths
Source: eLife. 2016 Aug 1;5:e18165. doi: 10.7554/eLife.18165 (PMC4969039; doi:10.7554/eLife.18165)
Supplement: Source code 6. — DOI: http://dx.doi.org/10.7554/eLife.18165.034 [file elife-18165-code6.zip › Source code 6_Fig. 7F/my_file.xlsx]

## Sheet: my_file
Time	yPositionCellNode	xPositionCellNode	MediatorCellNode	xPosMembraneNode	MediatorMembraneNode	xPositionWallNode	MediatorWallNode
550	1.25	2.59808	1.69736	1.73205	0	1.73205	0.659598
550	1.25	2.59808	1.69736	1.73205	0	1.73205	0.646178
550	1.25	2.59808	1.69736	1.73205	0	1.73205	0.664654
550	1.25	2.59808	1.69736	1.73205	0	1.73205	0.715406
550	1.25	2.59808	1.69736	1.73205	0	1.73205	0.798836
550	1.25	2.59808	1.69736	1.87639	0	1.87639	0.906101
550	1.25	2.59808	1.69736	2.16506	0	2.16506	1.05767
550	1.25	2.59808	1.69736	2.45374	0	2.45374	1.17329
550	1.25	2.59808	1.69736	2.74241	0	2.74241	1.08539
550	1.25	2.59808	1.69736	3.03109	0	3.03109	1.17021
550	1.25	2.59808	1.69736	3.31976	0	3.31976	1.24486
550	1.25	2.59808	1.69736	3.4641	0	3.4641	1.22404
550	1.25	2.59808	1.69736	3.4641	0	3.4641	1.22744
550	1.25	2.59808	1.69736	3.4641	0	3.4641	1.20677
550	1.25	2.59808	1.69736	3.4641	0	3.4641	1.17371
550	1.25	2.59808	1.69736	3.4641	0	3.4641	1.12944
550	1.25	2.59808	1.69736	3.31976	0	3.31976	1.20159
550	1.25	2.59808	1.69736	3.03109	0	3.03109	1.13846
550	1.25	2.59808	1.69736	2.74241	0	2.74241	1.00805
550	1.25	2.59808	1.69736	2.45374	0	2.45374	0.881458
550	1.25	2.59808	1.69736	2.16506	0	2.16506	0.778343
550	1.25	2.59808	1.69736	1.87639	0	1.87639	0.704326
550	1.25	4.33013	1.90286	3.4641	0	3.4641	1.12944
550	1.25	4.33013	1.90286	3.4641	0	3.4641	1.17371
550	1.25	4.33013	1.90286	3.4641	0	3.4641	1.20677
550	1.25	4.33013	1.90286	3.4641	0	3.4641	1.22744
550	1.25	4.33013	1.90286	3.4641	0	3.4641	1.22404
550	1.25	4.33013	1.90286	3.60844	0	3.60844	1.07761
550	1.25	4.33013	1.90286	3.89711	0	3.89711	1.17176
550	1.25	4.33013	1.90286	4.18579	0	4.18579	1.28752
550	1.25	4.33013	1.90286	4.47446	0	4.47446	1.12496
550	1.25	4.33013	1.90286	4.76314	0	4.76314	1.20922
550	1.25	4.33013	1.90286	5.05181	0	5.05181	1.30039
550	1.25	4.33013	1.90286	5.19615	0	5.19615	1.30033
550	1.25	4.33013	1.90286	5.19615	0	5.19615	1.32588
550	1.25	4.33013	1.90286	5.19615	0	5.19615	1.31694
550	1.25	4.33013	1.90286	5.19615	0	5.19615	1.29064
550	1.25	4.33013	1.90286	5.19615	0	5.19615	1.24704
550	1.25	4.33013	1.90286	5.05181	0	5.05181	1.40299
550	1.25	4.33013	1.90286	4.76314	0	4.76314	1.39096
550	1.25	4.33013	1.90286	4.47446	0	4.47446	1.2599
550	1.25	4.33013	1.90286	4.18579	0	4.18579	1.11734
550	1.25	4.33013	1.90286	3.89711	0	3.89711	1.00403
550	1.25	4.33013	1.90286	3.60844	0	3.60844	0.990109
550	1.25	6.06218	1.90778	5.19615	0	5.19615	1.24704
550	1.25	6.06218	1.90778	5.19615	0	5.19615	1.29064
550	1.25	6.06218	1.90778	5.19615	0	5.19615	1.31694
550	1.25	6.06218	1.90778	5.19615	0	5.19615	1.32588
550	1.25	6.06218	1.90778	5.19615	0	5.19615	1.30033
550	1.25	6.06218	1.90778	5.34049	0	5.34049	1.0953
550	1.25	6.06218	1.90778	5.62917	0	5.62917	1.18554
550	1.25	6.06218	1.90778	5.91784	0	5.91784	1.30008
550	1.25	6.06218	1.90778	6.20652	0	6.20652	1.0908
550	1.25	6.06218	1.90778	6.49519	0	6.49519	1.15218
550	1.25	6.06218	1.90778	6.78387	0	6.78387	1.21981
550	1.25	6.06218	1.90778	6.9282	0	6.9282	1.28941
550	1.25	6.06218	1.90778	6.9282	0	6.9282	1.32291
550	1.25	6.06218	1.90778	6.9282	0	6.9282	1.29954
550	1.25	6.06218	1.90778	6.9282	0	6.9282	1.25825
550	1.25	6.06218	1.90778	6.9282	0	6.9282	1.1987
550	1.25	6.06218	1.90778	6.78387	0	6.78387	1.3633
550	1.25	6.06218	1.90778	6.49519	0	6.49519	1.35311
550	1.25	6.06218	1.90778	6.20652	0	6.20652	1.21531
550	1.25	6.06218	1.90778	5.91784	0	5.91784	1.06954
550	1.25	6.06218	1.90778	5.62917	0	5.62917	0.967547
550	1.25	6.06218	1.90778	5.34049	0	5.34049	1.01577
550	1.25	7.79423	1.80146	6.9282	0	6.9282	1.1987
550	1.25	7.79423	1.80146	6.9282	0	6.9282	1.25825
550	1.25	7.79423	1.80146	6.9282	0	6.9282	1.29954
550	1.25	7.79423	1.80146	6.9282	0	6.9282	1.32291
550	1.25	7.79423	1.80146	6.9282	0	6.9282	1.28941
550	1.25	7.79423	1.80146	7.07254	0	7.07254	0.957538
550	1.25	7.79423	1.80146	7.36122	0	7.36122	1.01409
550	1.25	7.79423	1.80146	7.64989	0	7.64989	1.13467
550	1.25	7.79423	1.80146	7.93857	0	7.93857	1.04382
550	1.25	7.79423	1.80146	8.22724	0	8.22724	1.12622
550	1.25	7.79423	1.80146	8.51592	0	8.51592	1.18252
550	1.25	7.79423	1.80146	8.66025	0	8.66025	1.24178
550	1.25	7.79423	1.80146	8.66025	0	8.66025	1.2643
550	1.25	7.79423	1.80146	8.66025	0	8.66025	1.23378
550	1.25	7.79423	1.80146	8.66025	0	8.66025	1.18749
550	1.25	7.79423	1.80146	8.66025	0	8.66025	1.12431
550	1.25	7.79423	1.80146	8.51592	0	8.51592	1.26288
550	1.25	7.79423	1.80146	8.22724	0	8.22724	1.23492
550	1.25	7.79423	1.80146	7.93857	0	7.93857	1.09342
550	1.25	7.79423	1.80146	7.64989	0	7.64989	0.950549
550	1.25	7.79423	1.80146	7.36122	0	7.36122	0.859102
550	1.25	7.79423	1.80146	7.07254	0	7.07254	0.933203
550	1.25	9.52628	1.74508	8.66025	0	8.66025	1.12431
550	1.25	9.52628	1.74508	8.66025	0	8.66025	1.18749
550	1.25	9.52628	1.74508	8.66025	0	8.66025	1.23378
550	1.25	9.52628	1.74508	8.66025	0	8.66025	1.2643
550	1.25	9.52628	1.74508	8.66025	0	8.66025	1.24178
550	1.25	9.52628	1.74508	8.80459	0	8.80459	0.921867
550	1.25	9.52628	1.74508	9.09327	0	9.09327	0.978018
550	1.25	9.52628	1.74508	9.38194	0	9.38194	1.0983
550	1.25	9.52628	1.74508	9.67062	0	9.67062	1.01342
550	1.25	9.52628	1.74508	9.95929	0	9.95929	1.09774
550	1.25	9.52628	1.74508	10.248	0	10.248	1.15595
550	1.25	9.52628	1.74508	10.3923	0	10.3923	1.21391
550	1.25	9.52628	1.74508	10.3923	0	10.3923	1.23532
550	1.25	9.52628	1.74508	10.3923	0	10.3923	1.20529
550	1.25	9.52628	1.74508	10.3923	0	10.3923	1.15994
550	1.25	9.52628	1.74508	10.3923	0	10.3923	1.09838
550	1.25	9.52628	1.74508	10.248	0	10.248	1.22804
550	1.25	9.52628	1.74508	9.95929	0	9.95929	1.19546
550	1.25	9.52628	1.74508	9.67062	0	9.67062	1.05472
550	1.25	9.52628	1.74508	9.38194	0	9.38194	0.913243
550	1.25	9.52628	1.74508	9.09327	0	9.09327	0.820725
550	1.25	9.52628	1.74508	8.80459	0	8.80459	0.880926
550	1.25	11.2583	1.72686	10.3923	0	10.3923	1.09838
550	1.25	11.2583	1.72686	10.3923	0	10.3923	1.15994
550	1.25	11.2583	1.72686	10.3923	0	10.3923	1.20529
550	1.25	11.2583	1.72686	10.3923	0	10.3923	1.23532
550	1.25	11.2583	1.72686	10.3923	0	10.3923	1.21391
550	1.25	11.2583	1.72686	10.5366	0	10.5366	0.906069
550	1.25	11.2583	1.72686	10.8253	0	10.8253	0.964813
550	1.25	11.2583	1.72686	11.114	0	11.114	1.08675
550	1.25	11.2583	1.72686	11.4027	0	11.4027	1.00857
550	1.25	11.2583	1.72686	11.6913	0	11.6913	1.10162
550	1.25	11.2583	1.72686	11.98	0	11.98	1.16697
550	1.25	11.2583	1.72686	12.1244	0	12.1244	1.18877
550	1.25	11.2583	1.72686	12.1244	0	12.1244	1.21177
550	1.25	11.2583	1.72686	12.1244	0	12.1244	1.18919
550	1.25	11.2583	1.72686	12.1244	0	12.1244	1.14941
550	1.25	11.2583	1.72686	12.1244	0	12.1244	1.09231
550	1.25	11.2583	1.72686	11.98	0	11.98	1.22386
550	1.25	11.2583	1.72686	11.6913	0	11.6913	1.19107
550	1.25	11.2583	1.72686	11.4027	0	11.4027	1.05044
550	1.25	11.2583	1.72686	11.114	0	11.114	0.90882
550	1.25	11.2583	1.72686	10.8253	0	10.8253	0.814667
550	1.25	11.2583	1.72686	10.5366	0	10.5366	0.867156
550	1.25	12.9904	1.70744	12.1244	0	12.1244	1.09231
550	1.25	12.9904	1.70744	12.1244	0	12.1244	1.14941
550	1.25	12.9904	1.70744	12.1244	0	12.1244	1.18919
550	1.25	12.9904	1.70744	12.1244	0	12.1244	1.21177
550	1.25	12.9904	1.70744	12.1244	0	12.1244	1.18877
550	1.25	12.9904	1.70744	12.2687	0	12.2687	0.91334
550	1.25	12.9904	1.70744	12.5574	0	12.5574	0.980795
550	1.25	12.9904	1.70744	12.846	0	12.846	1.10496
550	1.25	12.9904	1.70744	13.1347	0	13.1347	0.975606
550	1.25	12.9904	1.70744	13.4234	0	13.4234	1.08093
550	1.25	12.9904	1.70744	13.7121	0	13.7121	1.16496
550	1.25	12.9904	1.70744	13.8564	0	13.8564	1.11343
550	1.25	12.9904	1.70744	13.8564	0	13.8564	1.14951
550	1.25	12.9904	1.70744	13.8564	0	13.8564	1.14427
550	1.25	12.9904	1.70744	13.8564	0	13.8564	1.11264
550	1.25	12.9904	1.70744	13.8564	0	13.8564	1.05464
550	1.25	12.9904	1.70744	13.7121	0	13.7121	1.22759
550	1.25	12.9904	1.70744	13.4234	0	13.4234	1.21558
550	1.25	12.9904	1.70744	13.1347	0	13.1347	1.07176
550	1.25	12.9904	1.70744	12.846	0	12.846	0.922874
550	1.25	12.9904	1.70744	12.5574	0	12.5574	0.821028
550	1.25	12.9904	1.70744	12.2687	0	12.2687	0.865872
550	1.25	14.7224	1.37979	13.8564	0	13.8564	1.05464
550	1.25	14.7224	1.37979	13.8564	0	13.8564	1.11264
550	1.25	14.7224	1.37979	13.8564	0	13.8564	1.14427
550	1.25	14.7224	1.37979	13.8564	0	13.8564	1.14951
550	1.25	14.7224	1.37979	13.8564	0	13.8564	1.11343
550	1.25	14.7224	1.37979	14.0007	0	14.0007	0.865001
550	1.25	14.7224	1.37979	14.2894	0	14.2894	0.92088
550	1.25	14.7224	1.37979	14.5781	0	14.5781	1.02233
550	1.25	14.7224	1.37979	14.8668	0	14.8668	0.813645
550	1.25	14.7224	1.37979	15.1554	0	15.1554	0.889321
550	1.25	14.7224	1.37979	15.4441	0	15.4441	0.984384
550	1.25	14.7224	1.37979	15.5885	0	15.5885	0.938103
550	1.25	14.7224	1.37979	15.5885	0	15.5885	0.976821
550	1.25	14.7224	1.37979	15.5885	0	15.5885	0.982921
550	1.25	14.7224	1.37979	15.5885	0	15.5885	0.963258
550	1.25	14.7224	1.37979	15.5885	0	15.5885	0.917784
550	1.25	14.7224	1.37979	15.4441	0	15.4441	1.07659
550	1.25	14.7224	1.37979	15.1554	0	15.1554	1.06647
550	1.25	14.7224	1.37979	14.8668	0	14.8668	0.932406
550	1.25	14.7224	1.37979	14.5781	0	14.5781	0.790896
550	1.25	14.7224	1.37979	14.2894	0	14.2894	0.698374
550	1.25	14.7224	1.37979	14.0007	0	14.0007	0.77643
550	1.25	16.4545	1.22352	15.5885	0	15.5885	0.917784
550	1.25	16.4545	1.22352	15.5885	0	15.5885	0.963258
550	1.25	16.4545	1.22352	15.5885	0	15.5885	0.982921
550	1.25	16.4545	1.22352	15.5885	0	15.5885	0.976821
550	1.25	16.4545	1.22352	15.5885	0	15.5885	0.938103
550	1.25	16.4545	1.22352	15.7328	0	15.7328	0.763015
550	1.25	16.4545	1.22352	16.0215	0	16.0215	0.82987
550	1.25	16.4545	1.22352	16.3101	0	16.3101	0.923942
550	1.25	16.4545	1.22352	16.5988	0	16.5988	0.722813
550	1.25	16.4545	1.22352	16.8875	0	16.8875	0.791654
550	1.25	16.4545	1.22352	17.1762	0	17.1762	0.882685
550	1.25	16.4545	1.22352	17.3205	0	17.3205	0.842026
550	1.25	16.4545	1.22352	17.3205	0	17.3205	0.879294
550	1.25	16.4545	1.22352	17.3205	0	17.3205	0.885517
550	1.25	16.4545	1.22352	17.3205	0	17.3205	0.866449
550	1.25	16.4545	1.22352	17.3205	0	17.3205	0.821711
550	1.25	16.4545	1.22352	17.1762	0	17.1762	0.967055
550	1.25	16.4545	1.22352	16.8875	0	16.8875	0.95411
550	1.25	16.4545	1.22352	16.5988	0	16.5988	0.825226
550	1.25	16.4545	1.22352	16.3101	0	16.3101	0.690482
550	1.25	16.4545	1.22352	16.0215	0	16.0215	0.602687
550	1.25	16.4545	1.22352	15.7328	0	15.7328	0.670785
550	1.25	18.1865	1.09735	17.3205	0	17.3205	0.821711
550	1.25	18.1865	1.09735	17.3205	0	17.3205	0.866449
550	1.25	18.1865	1.09735	17.3205	0	17.3205	0.885517
550	1.25	18.1865	1.09735	17.3205	0	17.3205	0.879294
550	1.25	18.1865	1.09735	17.3205	0	17.3205	0.842026
550	1.25	18.1865	1.09735	17.4648	0	17.4648	0.682572
550	1.25	18.1865	1.09735	17.7535	0	17.7535	0.747401
550	1.25	18.1865	1.09735	18.0422	0	18.0422	0.835868
550	1.25	18.1865	1.09735	18.3309	0	18.3309	0.641303
550	1.25	18.1865	1.09735	18.6195	0	18.6195	0.701905
550	1.25	18.1865	1.09735	18.9082	0	18.9082	0.784652
550	1.25	18.1865	1.09735	19.0526	0	19.0526	0.753271
550	1.25	18.1865	1.09735	19.0526	0	19.0526	0.789704
550	1.25	18.1865	1.09735	19.0526	0	19.0526	0.793836
550	1.25	18.1865	1.09735	19.0526	0	19.0526	0.7724
550	1.25	18.1865	1.09735	19.0526	0	19.0526	0.72399
550	1.25	18.1865	1.09735	18.9082	0	18.9082	0.86261
550	1.25	18.1865	1.09735	18.6195	0	18.6195	0.852255
550	1.25	18.1865	1.09735	18.3309	0	18.3309	0.729566
550	1.25	18.1865	1.09735	18.0422	0	18.0422	0.602597
550	1.25	18.1865	1.09735	17.7535	0	17.7535	0.521999
550	1.25	18.1865	1.09735	17.4648	0	17.4648	0.588595
550	1.25	19.9186	0.930577	19.0526	0	19.0526	0.72399
550	1.25	19.9186	0.930577	19.0526	0	19.0526	0.7724
550	1.25	19.9186	0.930577	19.0526	0	19.0526	0.793836
550	1.25	19.9186	0.930577	19.0526	0	19.0526	0.789704
550	1.25	19.9186	0.930577	19.0526	0	19.0526	0.753271
550	1.25	19.9186	0.930577	19.1969	0	19.1969	0.591743
550	1.25	19.9186	0.930577	19.4856	0	19.4856	0.650785
550	1.25	19.9186	0.930577	19.7742	0	19.7742	0.73075
550	1.25	19.9186	0.930577	20.0629	0	20.0629	0.522611
550	1.25	19.9186	0.930577	20.3516	0	20.3516	0.56058
550	1.25	19.9186	0.930577	20.6403	0	20.6403	0.617111
550	1.25	19.9186	0.930577	20.7846	0	20.7846	0.614773
550	1.25	19.9186	0.930577	20.7846	0	20.7846	0.659906
550	1.25	19.9186	0.930577	20.7846	0	20.7846	0.660563
550	1.25	19.9186	0.930577	20.7846	0	20.7846	0.634188
550	1.25	19.9186	0.930577	20.7846	0	20.7846	0.580369
550	1.25	19.9186	0.930577	20.6403	0	20.6403	0.701657
550	1.25	19.9186	0.930577	20.3516	0	20.3516	0.690959
550	1.25	19.9186	0.930577	20.0629	0	20.0629	0.579954
550	1.25	19.9186	0.930577	19.7742	0	19.7742	0.46987
550	1.25	19.9186	0.930577	19.4856	0	19.4856	0.407809
550	1.25	19.9186	0.930577	19.1969	0	19.1969	0.488929
550	1.25	21.6506	0.653365	20.7846	0	20.7846	0.580369
550	1.25	21.6506	0.653365	20.7846	0	20.7846	0.634188
550	1.25	21.6506	0.653365	20.7846	0	20.7846	0.660563
550	1.25	21.6506	0.653365	20.7846	0	20.7846	0.659906
550	1.25	21.6506	0.653365	20.7846	0	20.7846	0.614773
550	1.25	21.6506	0.653365	20.9289	0	20.9289	0.393884
550	1.25	21.6506	0.653365	21.2176	0	21.2176	0.414013
550	1.25	21.6506	0.653365	21.5063	0	21.5063	0.476775
550	1.25	21.6506	0.653365	21.795	0	21.795	0.363573
550	1.25	21.6506	0.653365	22.0836	0	22.0836	0.446147
550	1.25	21.6506	0.653365	22.3723	0	22.3723	0.51302
550	1.25	21.6506	0.653365	22.5167	0	22.5167	0.267179
550	1.25	21.6506	0.653365	22.5167	0	22.5167	0.268919
550	1.25	21.6506	0.653365	22.5167	0	22.5167	0.288788
550	1.25	21.6506	0.653365	22.5167	0	22.5167	0.314115
550	1.25	21.6506	0.653365	22.5167	0	22.5167	0.355345
550	1.25	21.6506	0.653365	22.3723	0	22.3723	0.513426
550	1.25	21.6506	0.653365	22.0836	0	22.0836	0.475496
550	1.25	21.6506	0.653365	21.795	0	21.795	0.378223
550	1.25	21.6506	0.653365	21.5063	0	21.5063	0.294548
550	1.25	21.6506	0.653365	21.2176	0	21.2176	0.258669
550	1.25	21.6506	0.653365	20.9289	0	20.9289	0.352823
550	1.25	23.3827	3.57343	22.5167	0	22.5167	0.355345
550	1.25	23.3827	3.57343	22.5167	0	22.5167	0.314115
550	1.25	23.3827	3.57343	22.5167	0	22.5167	0.288788
550	1.25	23.3827	3.57343	22.5167	0	22.5167	0.268919
550	1.25	23.3827	3.57343	22.5167	0	22.5167	0.267179
550	1.25	23.3827	3.57343	22.661	0	22.661	0.362923
550	1.25	23.3827	3.57343	22.9497	0	22.9497	0.387264
550	1.25	23.3827	3.57343	23.2383	0	23.2383	0.4052
550	1.25	23.3827	3.57343	23.527	0	23.527	0.300979
550	1.25	23.3827	3.57343	23.8157	0	23.8157	0.358796
550	1.25	23.3827	3.57343	24.1044	0	24.1044	0.448074
550	1.25	23.3827	3.57343	24.2487	0	24.2487	0.536094
550	1.25	23.3827	3.57343	24.2487	0	24.2487	0.608804
550	1.25	23.3827	3.57343	24.2487	0	24.2487	0.659055
550	1.25	23.3827	3.57343	24.2487	0	24.2487	0.687147
550	1.25	23.3827	3.57343	24.2487	0	24.2487	0.695126
550	1.25	23.3827	3.57343	24.1044	0	24.1044	0.684067
550	1.25	23.3827	3.57343	23.8157	0	23.8157	0.654286
550	1.25	23.3827	3.57343	23.527	0	23.527	0.603756
550	1.25	23.3827	3.57343	23.2383	0	23.2383	0.53259
550	1.25	23.3827	3.57343	22.9497	0	22.9497	0.44666
550	1.25	23.3827	3.57343	22.661	0	22.661	0.3686
550	2.75	1.73205	1.63984	0.866025	0	0.866025	0.6105
550	2.75	1.73205	1.63984	0.866025	0	0.866025	0.605601
550	2.75	1.73205	1.63984	0.866025	0	0.866025	0.633292
550	2.75	1.73205	1.63984	0.866025	0	0.866025	0.694308
550	2.75	1.73205	1.63984	0.866025	0	0.866025	0.788669
550	2.75	1.73205	1.63984	1.01036	0	1.01036	0.909448
550	2.75	1.73205	1.63984	1.29904	0	1.29904	1.03622
550	2.75	1.73205	1.63984	1.58771	0	1.58771	1.1056
550	2.75	1.73205	1.63984	1.87639	0	1.87639	1.06467
550	2.75	1.73205	1.63984	2.16506	0	2.16506	1.14229
550	2.75	1.73205	1.63984	2.45374	0	2.45374	1.19058
550	2.75	1.73205	1.63984	2.59808	0	2.59808	1.22262
550	2.75	1.73205	1.63984	2.59808	0	2.59808	1.21404
550	2.75	1.73205	1.63984	2.59808	0	2.59808	1.17162
550	2.75	1.73205	1.63984	2.59808	0	2.59808	1.12043
550	2.75	1.73205	1.63984	2.59808	0	2.59808	1.08048
550	2.75	1.73205	1.63984	2.45374	0	2.45374	1.17329
550	2.75	1.73205	1.63984	2.16506	0	2.16506	1.05767
550	2.75	1.73205	1.63984	1.87639	0	1.87639	0.906101
550	2.75	1.73205	1.63984	1.58771	0	1.58771	0.804339
550	2.75	1.73205	1.63984	1.29904	0	1.29904	0.712951
550	2.75	1.73205	1.63984	1.01036	0	1.01036	0.647175
550	2.75	3.4641	1.87763	2.59808	0	2.59808	1.08048
550	2.75	3.4641	1.87763	2.59808	0	2.59808	1.12043
550	2.75	3.4641	1.87763	2.59808	0	2.59808	1.17162
550	2.75	3.4641	1.87763	2.59808	0	2.59808	1.21404
550	2.75	3.4641	1.87763	2.59808	0	2.59808	1.22262
550	2.75	3.4641	1.87763	2.74241	0	2.74241	1.03631
550	2.75	3.4641	1.87763	3.03109	0	3.03109	1.12004
550	2.75	3.4641	1.87763	3.31976	0	3.31976	1.23873
550	2.75	3.4641	1.87763	3.60844	0	3.60844	1.15956
550	2.75	3.4641	1.87763	3.89711	0	3.89711	1.25777
550	2.75	3.4641	1.87763	4.18579	0	4.18579	1.33702
550	2.75	3.4641	1.87763	4.33013	0	4.33013	1.33181
550	2.75	3.4641	1.87763	4.33013	0	4.33013	1.32763
550	2.75	3.4641	1.87763	4.33013	0	4.33013	1.29445
550	2.75	3.4641	1.87763	4.33013	0	4.33013	1.24839
550	2.75	3.4641	1.87763	4.33013	0	4.33013	1.19854
550	2.75	3.4641	1.87763	4.18579	0	4.18579	1.28752
550	2.75	3.4641	1.87763	3.89711	0	3.89711	1.17176
550	2.75	3.4641	1.87763	3.60844	0	3.60844	1.07761
550	2.75	3.4641	1.87763	3.31976	0	3.31976	1.24486
550	2.75	3.4641	1.87763	3.03109	0	3.03109	1.17021
550	2.75	3.4641	1.87763	2.74241	0	2.74241	1.08539
550	2.75	5.19615	1.9262	4.33013	0	4.33013	1.19854
550	2.75	5.19615	1.9262	4.33013	0	4.33013	1.24839
550	2.75	5.19615	1.9262	4.33013	0	4.33013	1.29445
550	2.75	5.19615	1.9262	4.33013	0	4.33013	1.32763
550	2.75	5.19615	1.9262	4.33013	0	4.33013	1.33181
550	2.75	5.19615	1.9262	4.47446	0	4.47446	1.15031
550	2.75	5.19615	1.9262	4.76314	0	4.76314	1.26421
550	2.75	5.19615	1.9262	5.05181	0	5.05181	1.37387
550	2.75	5.19615	1.9262	5.34049	0	5.34049	1.06222
550	2.75	5.19615	1.9262	5.62917	0	5.62917	1.09305
550	2.75	5.19615	1.9262	5.91784	0	5.91784	1.14476
550	2.75	5.19615	1.9262	6.06218	0	6.06218	1.38575
550	2.75	5.19615	1.9262	6.06218	0	6.06218	1.39208
550	2.75	5.19615	1.9262	6.06218	0	6.06218	1.31581
550	2.75	5.19615	1.9262	6.06218	0	6.06218	1.23393
550	2.75	5.19615	1.9262	6.06218	0	6.06218	1.16338
550	2.75	5.19615	1.9262	5.91784	0	5.91784	1.30008
550	2.75	5.19615	1.9262	5.62917	0	5.62917	1.18554
550	2.75	5.19615	1.9262	5.34049	0	5.34049	1.0953
550	2.75	5.19615	1.9262	5.05181	0	5.05181	1.30039
550	2.75	5.19615	1.9262	4.76314	0	4.76314	1.20922
550	2.75	5.19615	1.9262	4.47446	0	4.47446	1.12496
550	2.75	6.9282	1.79037	6.06218	0	6.06218	1.16338
550	2.75	6.9282	1.79037	6.06218	0	6.06218	1.23393
550	2.75	6.9282	1.79037	6.06218	0	6.06218	1.31581
550	2.75	6.9282	1.79037	6.06218	0	6.06218	1.39208
550	2.75	6.9282	1.79037	6.06218	0	6.06218	1.38575
550	2.75	6.9282	1.79037	6.20652	0	6.20652	0.919368
550	2.75	6.9282	1.79037	6.49519	0	6.49519	0.945843
550	2.75	6.9282	1.79037	6.78387	0	6.78387	1.01782
550	2.75	6.9282	1.79037	7.07254	0	7.07254	1.06945
550	2.75	6.9282	1.79037	7.36122	0	7.36122	1.13324
550	2.75	6.9282	1.79037	7.64989	0	7.64989	1.11989
550	2.75	6.9282	1.79037	7.79423	0	7.79423	1.31791
550	2.75	6.9282	1.79037	7.79423	0	7.79423	1.28052
550	2.75	6.9282	1.79037	7.79423	0	7.79423	1.16927
550	2.75	6.9282	1.79037	7.79423	0	7.79423	1.06021
550	2.75	6.9282	1.79037	7.79423	0	7.79423	0.988652
550	2.75	6.9282	1.79037	7.64989	0	7.64989	1.13467
550	2.75	6.9282	1.79037	7.36122	0	7.36122	1.01409
550	2.75	6.9282	1.79037	7.07254	0	7.07254	0.957538
550	2.75	6.9282	1.79037	6.78387	0	6.78387	1.21981
550	2.75	6.9282	1.79037	6.49519	0	6.49519	1.15218
550	2.75	6.9282	1.79037	6.20652	0	6.20652	1.0908
550	2.75	8.66025	1.7225	7.79423	0	7.79423	0.988652
550	2.75	8.66025	1.7225	7.79423	0	7.79423	1.06021
550	2.75	8.66025	1.7225	7.79423	0	7.79423	1.16927
550	2.75	8.66025	1.7225	7.79423	0	7.79423	1.28052
550	2.75	8.66025	1.7225	7.79423	0	7.79423	1.31791
550	2.75	8.66025	1.7225	7.93857	0	7.93857	0.884011
550	2.75	8.66025	1.7225	8.22724	0	8.22724	0.886394
550	2.75	8.66025	1.7225	8.51592	0	8.51592	0.957051
550	2.75	8.66025	1.7225	8.80459	0	8.80459	1.16263
550	2.75	8.66025	1.7225	9.09327	0	9.09327	1.20642
550	2.75	8.66025	1.7225	9.38194	0	9.38194	1.15992
550	2.75	8.66025	1.7225	9.52628	0	9.52628	1.26116
550	2.75	8.66025	1.7225	9.52628	0	9.52628	1.21974
550	2.75	8.66025	1.7225	9.52628	0	9.52628	1.12212
550	2.75	8.66025	1.7225	9.52628	0	9.52628	1.02208
550	2.75	8.66025	1.7225	9.52628	0	9.52628	0.95483
550	2.75	8.66025	1.7225	9.38194	0	9.38194	1.0983
550	2.75	8.66025	1.7225	9.09327	0	9.09327	0.978018
550	2.75	8.66025	1.7225	8.80459	0	8.80459	0.921867
550	2.75	8.66025	1.7225	8.51592	0	8.51592	1.18252
550	2.75	8.66025	1.7225	8.22724	0	8.22724	1.12622
550	2.75	8.66025	1.7225	7.93857	0	7.93857	1.04382
550	2.75	10.3923	1.68502	9.52628	0	9.52628	0.95483
550	2.75	10.3923	1.68502	9.52628	0	9.52628	1.02208
550	2.75	10.3923	1.68502	9.52628	0	9.52628	1.12212
550	2.75	10.3923	1.68502	9.52628	0	9.52628	1.21974
550	2.75	10.3923	1.68502	9.52628	0	9.52628	1.26116
550	2.75	10.3923	1.68502	9.67062	0	9.67062	0.919499
550	2.75	10.3923	1.68502	9.95929	0	9.95929	0.926585
550	2.75	10.3923	1.68502	10.248	0	10.248	0.976516
550	2.75	10.3923	1.68502	10.5366	0	10.5366	1.04879
550	2.75	10.3923	1.68502	10.8253	0	10.8253	1.12886
550	2.75	10.3923	1.68502	11.114	0	11.114	1.12406
550	2.75	10.3923	1.68502	11.2583	0	11.2583	1.2198
550	2.75	10.3923	1.68502	11.2583	0	11.2583	1.19371
550	2.75	10.3923	1.68502	11.2583	0	11.2583	1.108
550	2.75	10.3923	1.68502	11.2583	0	11.2583	1.01676
550	2.75	10.3923	1.68502	11.2583	0	11.2583	0.95449
550	2.75	10.3923	1.68502	11.114	0	11.114	1.08675
550	2.75	10.3923	1.68502	10.8253	0	10.8253	0.964813
550	2.75	10.3923	1.68502	10.5366	0	10.5366	0.906069
550	2.75	10.3923	1.68502	10.248	0	10.248	1.15595
550	2.75	10.3923	1.68502	9.95929	0	9.95929	1.09774
550	2.75	10.3923	1.68502	9.67062	0	9.67062	1.01342
550	2.75	12.1244	1.68345	11.2583	0	11.2583	0.95449
550	2.75	12.1244	1.68345	11.2583	0	11.2583	1.01676
550	2.75	12.1244	1.68345	11.2583	0	11.2583	1.108
550	2.75	12.1244	1.68345	11.2583	0	11.2583	1.19371
550	2.75	12.1244	1.68345	11.2583	0	11.2583	1.2198
550	2.75	12.1244	1.68345	11.4027	0	11.4027	0.865799
550	2.75	12.1244	1.68345	11.6913	0	11.6913	0.894512
550	2.75	12.1244	1.68345	11.98	0	11.98	0.991807
550	2.75	12.1244	1.68345	12.2687	0	12.2687	1.05134
550	2.75	12.1244	1.68345	12.5574	0	12.5574	1.18598
550	2.75	12.1244	1.68345	12.846	0	12.846	1.23625
550	2.75	12.1244	1.68345	12.9904	0	12.9904	1.13451
550	2.75	12.1244	1.68345	12.9904	0	12.9904	1.1303
550	2.75	12.1244	1.68345	12.9904	0	12.9904	1.09625
550	2.75	12.1244	1.68345	12.9904	0	12.9904	1.04221
550	2.75	12.1244	1.68345	12.9904	0	12.9904	0.991457
550	2.75	12.1244	1.68345	12.846	0	12.846	1.10496
550	2.75	12.1244	1.68345	12.5574	0	12.5574	0.980795
550	2.75	12.1244	1.68345	12.2687	0	12.2687	0.91334
550	2.75	12.1244	1.68345	11.98	0	11.98	1.16697
550	2.75	12.1244	1.68345	11.6913	0	11.6913	1.10162
550	2.75	12.1244	1.68345	11.4027	0	11.4027	1.00857
550	2.75	13.8564	1.45001	12.9904	0	12.9904	0.991457
550	2.75	13.8564	1.45001	12.9904	0	12.9904	1.04221
550	2.75	13.8564	1.45001	12.9904	0	12.9904	1.09625
550	2.75	13.8564	1.45001	12.9904	0	12.9904	1.1303
550	2.75	13.8564	1.45001	12.9904	0	12.9904	1.13451
550	2.75	13.8564	1.45001	13.1347	0	13.1347	0.931478
550	2.75	13.8564	1.45001	13.4234	0	13.4234	0.998421
550	2.75	13.8564	1.45001	13.7121	0	13.7121	1.10343
550	2.75	13.8564	1.45001	14.0007	0	14.0007	0.870089
550	2.75	13.8564	1.45001	14.2894	0	14.2894	0.941217
550	2.75	13.8564	1.45001	14.5781	0	14.5781	1.03649
550	2.75	13.8564	1.45001	14.7224	0	14.7224	0.983591
550	2.75	13.8564	1.45001	14.7224	0	14.7224	1.02145
550	2.75	13.8564	1.45001	14.7224	0	14.7224	1.02949
550	2.75	13.8564	1.45001	14.7224	0	14.7224	1.01339
550	2.75	13.8564	1.45001	14.7224	0	14.7224	0.969997
550	2.75	13.8564	1.45001	14.5781	0	14.5781	1.02233
550	2.75	13.8564	1.45001	14.2894	0	14.2894	0.92088
550	2.75	13.8564	1.45001	14.0007	0	14.0007	0.865001
550	2.75	13.8564	1.45001	13.7121	0	13.7121	1.16496
550	2.75	13.8564	1.45001	13.4234	0	13.4234	1.08093
550	2.75	13.8564	1.45001	13.1347	0	13.1347	0.975606
550	2.75	15.5885	1.30119	14.7224	0	14.7224	0.969997
550	2.75	15.5885	1.30119	14.7224	0	14.7224	1.01339
550	2.75	15.5885	1.30119	14.7224	0	14.7224	1.02949
550	2.75	15.5885	1.30119	14.7224	0	14.7224	1.02145
550	2.75	15.5885	1.30119	14.7224	0	14.7224	0.983591
550	2.75	15.5885	1.30119	14.8668	0	14.8668	0.810893
550	2.75	15.5885	1.30119	15.1554	0	15.1554	0.881558
550	2.75	15.5885	1.30119	15.4441	0	15.4441	0.977299
550	2.75	15.5885	1.30119	15.7328	0	15.7328	0.763855
550	2.75	15.5885	1.30119	16.0215	0	16.0215	0.832194
550	2.75	15.5885	1.30119	16.3101	0	16.3101	0.924842
550	2.75	15.5885	1.30119	16.4545	0	16.4545	0.882421
550	2.75	15.5885	1.30119	16.4545	0	16.4545	0.921613
550	2.75	15.5885	1.30119	16.4545	0	16.4545	0.932374
550	2.75	15.5885	1.30119	16.4545	0	16.4545	0.920209
550	2.75	15.5885	1.30119	16.4545	0	16.4545	0.880232
550	2.75	15.5885	1.30119	16.3101	0	16.3101	0.923942
550	2.75	15.5885	1.30119	16.0215	0	16.0215	0.82987
550	2.75	15.5885	1.30119	15.7328	0	15.7328	0.763015
550	2.75	15.5885	1.30119	15.4441	0	15.4441	0.984384
550	2.75	15.5885	1.30119	15.1554	0	15.1554	0.889321
550	2.75	15.5885	1.30119	14.8668	0	14.8668	0.813645
550	2.75	17.3205	1.17686	16.4545	0	16.4545	0.880232
550	2.75	17.3205	1.17686	16.4545	0	16.4545	0.920209
550	2.75	17.3205	1.17686	16.4545	0	16.4545	0.932374
550	2.75	17.3205	1.17686	16.4545	0	16.4545	0.921613
550	2.75	17.3205	1.17686	16.4545	0	16.4545	0.882421
550	2.75	17.3205	1.17686	16.5988	0	16.5988	0.721473
550	2.75	17.3205	1.17686	16.8875	0	16.8875	0.788888
550	2.75	17.3205	1.17686	17.1762	0	17.1762	0.879882
550	2.75	17.3205	1.17686	17.4648	0	17.4648	0.683278
550	2.75	17.3205	1.17686	17.7535	0	17.7535	0.747694
550	2.75	17.3205	1.17686	18.0422	0	18.0422	0.834489
550	2.75	17.3205	1.17686	18.1865	0	18.1865	0.797182
550	2.75	17.3205	1.17686	18.1865	0	18.1865	0.835993
550	2.75	17.3205	1.17686	18.1865	0	18.1865	0.84618
550	2.75	17.3205	1.17686	18.1865	0	18.1865	0.833347
550	2.75	17.3205	1.17686	18.1865	0	18.1865	0.79307
550	2.75	17.3205	1.17686	18.0422	0	18.0422	0.835868
550	2.75	17.3205	1.17686	17.7535	0	17.7535	0.747401
550	2.75	17.3205	1.17686	17.4648	0	17.4648	0.682572
550	2.75	17.3205	1.17686	17.1762	0	17.1762	0.882685
550	2.75	17.3205	1.17686	16.8875	0	16.8875	0.791654
550	2.75	17.3205	1.17686	16.5988	0	16.5988	0.722813
550	2.75	19.0526	1.04321	18.1865	0	18.1865	0.79307
550	2.75	19.0526	1.04321	18.1865	0	18.1865	0.833347
550	2.75	19.0526	1.04321	18.1865	0	18.1865	0.84618
550	2.75	19.0526	1.04321	18.1865	0	18.1865	0.835993
550	2.75	19.0526	1.04321	18.1865	0	18.1865	0.797182
550	2.75	19.0526	1.04321	18.3309	0	18.3309	0.640326
550	2.75	19.0526	1.04321	18.6195	0	18.6195	0.702091
550	2.75	19.0526	1.04321	18.9082	0	18.9082	0.786748
550	2.75	19.0526	1.04321	19.1969	0	19.1969	0.594026
550	2.75	19.0526	1.04321	19.4856	0	19.4856	0.64931
550	2.75	19.0526	1.04321	19.7742	0	19.7742	0.721896
550	2.75	19.0526	1.04321	19.9186	0	19.9186	0.678813
550	2.75	19.0526	1.04321	19.9186	0	19.9186	0.722816
550	2.75	19.0526	1.04321	19.9186	0	19.9186	0.732867
550	2.75	19.0526	1.04321	19.9186	0	19.9186	0.71591
550	2.75	19.0526	1.04321	19.9186	0	19.9186	0.671023
550	2.75	19.0526	1.04321	19.7742	0	19.7742	0.73075
550	2.75	19.0526	1.04321	19.4856	0	19.4856	0.650785
550	2.75	19.0526	1.04321	19.1969	0	19.1969	0.591743
550	2.75	19.0526	1.04321	18.9082	0	18.9082	0.784652
550	2.75	19.0526	1.04321	18.6195	0	18.6195	0.701905
550	2.75	19.0526	1.04321	18.3309	0	18.3309	0.641303
550	2.75	20.7846	0.74435	19.9186	0	19.9186	0.671023
550	2.75	20.7846	0.74435	19.9186	0	19.9186	0.71591
550	2.75	20.7846	0.74435	19.9186	0	19.9186	0.732867
550	2.75	20.7846	0.74435	19.9186	0	19.9186	0.722816
550	2.75	20.7846	0.74435	19.9186	0	19.9186	0.678813
550	2.75	20.7846	0.74435	20.0629	0	20.0629	0.501573
550	2.75	20.7846	0.74435	20.3516	0	20.3516	0.536913
550	2.75	20.7846	0.74435	20.6403	0	20.6403	0.60668
550	2.75	20.7846	0.74435	20.9289	0	20.9289	0.430123
550	2.75	20.7846	0.74435	21.2176	0	21.2176	0.476187
550	2.75	20.7846	0.74435	21.5063	0	21.5063	0.509036
550	2.75	20.7846	0.74435	21.6506	0	21.6506	0.240537
550	2.75	20.7846	0.74435	21.6506	0	21.6506	0.259641
550	2.75	20.7846	0.74435	21.6506	0	21.6506	0.287553
550	2.75	20.7846	0.74435	21.6506	0	21.6506	0.317641
550	2.75	20.7846	0.74435	21.6506	0	21.6506	0.358097
550	2.75	20.7846	0.74435	21.5063	0	21.5063	0.476775
550	2.75	20.7846	0.74435	21.2176	0	21.2176	0.414013
550	2.75	20.7846	0.74435	20.9289	0	20.9289	0.393884
550	2.75	20.7846	0.74435	20.6403	0	20.6403	0.617111
550	2.75	20.7846	0.74435	20.3516	0	20.3516	0.56058
550	2.75	20.7846	0.74435	20.0629	0	20.0629	0.522611
550	2.75	22.5167	2.64044	21.6506	0	21.6506	0.358097
550	2.75	22.5167	2.64044	21.6506	0	21.6506	0.317641
550	2.75	22.5167	2.64044	21.6506	0	21.6506	0.287553
550	2.75	22.5167	2.64044	21.6506	0	21.6506	0.259641
550	2.75	22.5167	2.64044	21.6506	0	21.6506	0.240537
550	2.75	22.5167	2.64044	21.795	0	21.795	0.18053
550	2.75	22.5167	2.64044	22.0836	0	22.0836	0.180561
550	2.75	22.5167	2.64044	22.3723	0	22.3723	0.211737
550	2.75	22.5167	2.64044	22.661	0	22.661	0.265506
550	2.75	22.5167	2.64044	22.9497	0	22.9497	0.305532
550	2.75	22.5167	2.64044	23.2383	0	23.2383	0.344273
550	2.75	22.5167	2.64044	23.3827	0	23.3827	0.287556
550	2.75	22.5167	2.64044	23.3827	0	23.3827	0.349453
550	2.75	22.5167	2.64044	23.3827	0	23.3827	0.42769
550	2.75	22.5167	2.64044	23.3827	0	23.3827	0.4979
550	2.75	22.5167	2.64044	23.3827	0	23.3827	0.533986
550	2.75	22.5167	2.64044	23.2383	0	23.2383	0.4052
550	2.75	22.5167	2.64044	22.9497	0	22.9497	0.387264
550	2.75	22.5167	2.64044	22.661	0	22.661	0.362923
550	2.75	22.5167	2.64044	22.3723	0	22.3723	0.51302
550	2.75	22.5167	2.64044	22.0836	0	22.0836	0.446147
550	2.75	22.5167	2.64044	21.795	0	21.795	0.363573
550	4.25	2.59808	1.95798	1.73205	0	1.73205	0.902336
550	4.25	2.59808	1.95798	1.73205	0	1.73205	0.874335
550	4.25	2.59808	1.95798	1.73205	0	1.73205	0.945251
550	4.25	2.59808	1.95798	1.73205	0	1.73205	1.05012
550	4.25	2.59808	1.95798	1.73205	0	1.73205	1.13952
550	4.25	2.59808	1.95798	1.87639	0	1.87639	1.18336
550	4.25	2.59808	1.95798	2.16506	0	2.16506	1.32179
550	4.25	2.59808	1.95798	2.45374	0	2.45374	1.40918
550	4.25	2.59808	1.95798	2.74241	0	2.74241	1.31214
550	4.25	2.59808	1.95798	3.03109	0	3.03109	1.39623
550	4.25	2.59808	1.95798	3.31976	0	3.31976	1.4452
550	4.25	2.59808	1.95798	3.4641	0	3.4641	1.33909
550	4.25	2.59808	1.95798	3.4641	0	3.4641	1.29685
550	4.25	2.59808	1.95798	3.4641	0	3.4641	1.23565
550	4.25	2.59808	1.95798	3.4641	0	3.4641	1.16202
550	4.25	2.59808	1.95798	3.4641	0	3.4641	1.11026
550	4.25	2.59808	1.95798	3.31976	0	3.31976	1.23873
550	4.25	2.59808	1.95798	3.03109	0	3.03109	1.12004
550	4.25	2.59808	1.95798	2.74241	0	2.74241	1.03631
550	4.25	2.59808	1.95798	2.45374	0	2.45374	1.19058
550	4.25	2.59808	1.95798	2.16506	0	2.16506	1.14229
550	4.25	2.59808	1.95798	1.87639	0	1.87639	1.06467
550	4.25	4.33013	1.92369	3.4641	0	3.4641	1.11026
550	4.25	4.33013	1.92369	3.4641	0	3.4641	1.16202
550	4.25	4.33013	1.92369	3.4641	0	3.4641	1.23565
550	4.25	4.33013	1.92369	3.4641	0	3.4641	1.29685
550	4.25	4.33013	1.92369	3.4641	0	3.4641	1.33909
550	4.25	4.33013	1.92369	3.60844	0	3.60844	1.21838
550	4.25	4.33013	1.92369	3.89711	0	3.89711	1.33359
550	4.25	4.33013	1.92369	4.18579	0	4.18579	1.43392
550	4.25	4.33013	1.92369	4.47446	0	4.47446	1.04453
550	4.25	4.33013	1.92369	4.76314	0	4.76314	1.09301
550	4.25	4.33013	1.92369	5.05181	0	5.05181	1.19541
550	4.25	4.33013	1.92369	5.19615	0	5.19615	1.31984
550	4.25	4.33013	1.92369	5.19615	0	5.19615	1.31242
550	4.25	4.33013	1.92369	5.19615	0	5.19615	1.25155
550	4.25	4.33013	1.92369	5.19615	0	5.19615	1.17615
550	4.25	4.33013	1.92369	5.19615	0	5.19615	1.11466
550	4.25	4.33013	1.92369	5.05181	0	5.05181	1.37387
550	4.25	4.33013	1.92369	4.76314	0	4.76314	1.26421
550	4.25	4.33013	1.92369	4.47446	0	4.47446	1.15031
550	4.25	4.33013	1.92369	4.18579	0	4.18579	1.33702
550	4.25	4.33013	1.92369	3.89711	0	3.89711	1.25777
550	4.25	4.33013	1.92369	3.60844	0	3.60844	1.15956
550	4.25	6.06218	1.54284	5.19615	0	5.19615	1.11466
550	4.25	6.06218	1.54284	5.19615	0	5.19615	1.17615
550	4.25	6.06218	1.54284	5.19615	0	5.19615	1.25155
550	4.25	6.06218	1.54284	5.19615	0	5.19615	1.31242
550	4.25	6.06218	1.54284	5.19615	0	5.19615	1.31984
550	4.25	6.06218	1.54284	5.34049	0	5.34049	1.0119
550	4.25	6.06218	1.54284	5.62917	0	5.62917	1.23707
550	4.25	6.06218	1.54284	5.91784	0	5.91784	1.31365
550	4.25	6.06218	1.54284	6.20652	0	6.20652	0.0756197
550	4.25	6.06218	1.54284	6.49519	0	6.49519	0.0750015
550	4.25	6.06218	1.54284	6.78387	0	6.78387	0.0851002
550	4.25	6.06218	1.54284	6.9282	0	6.9282	1.46231
550	4.25	6.06218	1.54284	6.9282	0	6.9282	1.35466
550	4.25	6.06218	1.54284	6.9282	0	6.9282	0.995039
550	4.25	6.06218	1.54284	6.9282	0	6.9282	0.73264
550	4.25	6.06218	1.54284	6.9282	0	6.9282	0.66768
550	4.25	6.06218	1.54284	6.78387	0	6.78387	1.01782
550	4.25	6.06218	1.54284	6.49519	0	6.49519	0.945843
550	4.25	6.06218	1.54284	6.20652	0	6.20652	0.919368
550	4.25	6.06218	1.54284	5.91784	0	5.91784	1.14476
550	4.25	6.06218	1.54284	5.62917	0	5.62917	1.09305
550	4.25	6.06218	1.54284	5.34049	0	5.34049	1.06222
550	4.25	7.79423	1.42419	6.9282	0	6.9282	0.66768
550	4.25	7.79423	1.42419	6.9282	0	6.9282	0.73264
550	4.25	7.79423	1.42419	6.9282	0	6.9282	0.995039
550	4.25	7.79423	1.42419	6.9282	0	6.9282	1.35466
550	4.25	7.79423	1.42419	6.9282	0	6.9282	1.46231
550	4.25	7.79423	1.42419	7.07254	0	7.07254	0.0875426
550	4.25	7.79423	1.42419	7.36122	0	7.36122	0.0916863
550	4.25	7.79423	1.42419	7.64989	0	7.64989	0.105176
550	4.25	7.79423	1.42419	7.93857	0	7.93857	1.21625
550	4.25	7.79423	1.42419	8.22724	0	8.22724	1.15085
550	4.25	7.79423	1.42419	8.51592	0	8.51592	0.932659
550	4.25	7.79423	1.42419	8.66025	0	8.66025	1.12862
550	4.25	7.79423	1.42419	8.66025	0	8.66025	1.03503
550	4.25	7.79423	1.42419	8.66025	0	8.66025	0.905142
550	4.25	7.79423	1.42419	8.66025	0	8.66025	0.782454
550	4.25	7.79423	1.42419	8.66025	0	8.66025	0.75122
550	4.25	7.79423	1.42419	8.51592	0	8.51592	0.957051
550	4.25	7.79423	1.42419	8.22724	0	8.22724	0.886394
550	4.25	7.79423	1.42419	7.93857	0	7.93857	0.884011
550	4.25	7.79423	1.42419	7.64989	0	7.64989	1.11989
550	4.25	7.79423	1.42419	7.36122	0	7.36122	1.13324
550	4.25	7.79423	1.42419	7.07254	0	7.07254	1.06945
550	4.25	9.52628	1.54218	8.66025	0	8.66025	0.75122
550	4.25	9.52628	1.54218	8.66025	0	8.66025	0.782454
550	4.25	9.52628	1.54218	8.66025	0	8.66025	0.905142
550	4.25	9.52628	1.54218	8.66025	0	8.66025	1.03503
550	4.25	9.52628	1.54218	8.66025	0	8.66025	1.12862
550	4.25	9.52628	1.54218	8.80459	0	8.80459	1.06609
550	4.25	9.52628	1.54218	9.09327	0	9.09327	1.03272
550	4.25	9.52628	1.54218	9.38194	0	9.38194	0.976332
550	4.25	9.52628	1.54218	9.67062	0	9.67062	1.11088
550	4.25	9.52628	1.54218	9.95929	0	9.95929	1.04204
550	4.25	9.52628	1.54218	10.248	0	10.248	0.943107
550	4.25	9.52628	1.54218	10.3923	0	10.3923	1.05745
550	4.25	9.52628	1.54218	10.3923	0	10.3923	0.925873
550	4.25	9.52628	1.54218	10.3923	0	10.3923	0.771785
550	4.25	9.52628	1.54218	10.3923	0	10.3923	0.655676
550	4.25	9.52628	1.54218	10.3923	0	10.3923	0.665212
550	4.25	9.52628	1.54218	10.248	0	10.248	0.976516
550	4.25	9.52628	1.54218	9.95929	0	9.95929	0.926585
550	4.25	9.52628	1.54218	9.67062	0	9.67062	0.919499
550	4.25	9.52628	1.54218	9.38194	0	9.38194	1.15992
550	4.25	9.52628	1.54218	9.09327	0	9.09327	1.20642
550	4.25	9.52628	1.54218	8.80459	0	8.80459	1.16263
550	4.25	11.2583	1.52989	10.3923	0	10.3923	0.665212
550	4.25	11.2583	1.52989	10.3923	0	10.3923	0.655676
550	4.25	11.2583	1.52989	10.3923	0	10.3923	0.771785
550	4.25	11.2583	1.52989	10.3923	0	10.3923	0.925873
550	4.25	11.2583	1.52989	10.3923	0	10.3923	1.05745
550	4.25	11.2583	1.52989	10.5366	0	10.5366	0.966509
550	4.25	11.2583	1.52989	10.8253	0	10.8253	1.00142
550	4.25	11.2583	1.52989	11.114	0	11.114	1.00566
550	4.25	11.2583	1.52989	11.4027	0	11.4027	1.07394
550	4.25	11.2583	1.52989	11.6913	0	11.6913	1.16992
550	4.25	11.2583	1.52989	11.98	0	11.98	1.17325
550	4.25	11.2583	1.52989	12.1244	0	12.1244	1.04789
550	4.25	11.2583	1.52989	12.1244	0	12.1244	0.96845
550	4.25	11.2583	1.52989	12.1244	0	12.1244	0.878804
550	4.25	11.2583	1.52989	12.1244	0	12.1244	0.795601
550	4.25	11.2583	1.52989	12.1244	0	12.1244	0.787731
550	4.25	11.2583	1.52989	11.98	0	11.98	0.991807
550	4.25	11.2583	1.52989	11.6913	0	11.6913	0.894512
550	4.25	11.2583	1.52989	11.4027	0	11.4027	0.865799
550	4.25	11.2583	1.52989	11.114	0	11.114	1.12406
550	4.25	11.2583	1.52989	10.8253	0	10.8253	1.12886
550	4.25	11.2583	1.52989	10.5366	0	10.5366	1.04879
550	4.25	12.9904	1.64258	12.1244	0	12.1244	0.787731
550	4.25	12.9904	1.64258	12.1244	0	12.1244	0.795601
550	4.25	12.9904	1.64258	12.1244	0	12.1244	0.878804
550	4.25	12.9904	1.64258	12.1244	0	12.1244	0.96845
550	4.25	12.9904	1.64258	12.1244	0	12.1244	1.04789
550	4.25	12.9904	1.64258	12.2687	0	12.2687	0.960492
550	4.25	12.9904	1.64258	12.5574	0	12.5574	1.05627
550	4.25	12.9904	1.64258	12.846	0	12.846	1.16356
550	4.25	12.9904	1.64258	13.1347	0	13.1347	0.954969
550	4.25	12.9904	1.64258	13.4234	0	13.4234	1.04057
550	4.25	12.9904	1.64258	13.7121	0	13.7121	1.13292
550	4.25	12.9904	1.64258	13.8564	0	13.8564	1.07785
550	4.25	12.9904	1.64258	13.8564	0	13.8564	1.11706
550	4.25	12.9904	1.64258	13.8564	0	13.8564	1.12173
550	4.25	12.9904	1.64258	13.8564	0	13.8564	1.10127
550	4.25	12.9904	1.64258	13.8564	0	13.8564	1.05086
550	4.25	12.9904	1.64258	13.7121	0	13.7121	1.10343
550	4.25	12.9904	1.64258	13.4234	0	13.4234	0.998421
550	4.25	12.9904	1.64258	13.1347	0	13.1347	0.931478
550	4.25	12.9904	1.64258	12.846	0	12.846	1.23625
550	4.25	12.9904	1.64258	12.5574	0	12.5574	1.18598
550	4.25	12.9904	1.64258	12.2687	0	12.2687	1.05134
550	4.25	14.7224	1.38445	13.8564	0	13.8564	1.05086
550	4.25	14.7224	1.38445	13.8564	0	13.8564	1.10127
550	4.25	14.7224	1.38445	13.8564	0	13.8564	1.12173
550	4.25	14.7224	1.38445	13.8564	0	13.8564	1.11706
550	4.25	14.7224	1.38445	13.8564	0	13.8564	1.07785
550	4.25	14.7224	1.38445	14.0007	0	14.0007	0.867444
550	4.25	14.7224	1.38445	14.2894	0	14.2894	0.932349
550	4.25	14.7224	1.38445	14.5781	0	14.5781	1.03082
550	4.25	14.7224	1.38445	14.8668	0	14.8668	0.810768
550	4.25	14.7224	1.38445	15.1554	0	15.1554	0.882086
550	4.25	14.7224	1.38445	15.4441	0	15.4441	0.976752
550	4.25	14.7224	1.38445	15.5885	0	15.5885	0.932546
550	4.25	14.7224	1.38445	15.5885	0	15.5885	0.972862
550	4.25	14.7224	1.38445	15.5885	0	15.5885	0.9836
550	4.25	14.7224	1.38445	15.5885	0	15.5885	0.971065
550	4.25	14.7224	1.38445	15.5885	0	15.5885	0.929986
550	4.25	14.7224	1.38445	15.4441	0	15.4441	0.977299
550	4.25	14.7224	1.38445	15.1554	0	15.1554	0.881558
550	4.25	14.7224	1.38445	14.8668	0	14.8668	0.810893
550	4.25	14.7224	1.38445	14.5781	0	14.5781	1.03649
550	4.25	14.7224	1.38445	14.2894	0	14.2894	0.941217
550	4.25	14.7224	1.38445	14.0007	0	14.0007	0.870089
550	4.25	16.4545	1.23721	15.5885	0	15.5885	0.929986
550	4.25	16.4545	1.23721	15.5885	0	15.5885	0.971065
550	4.25	16.4545	1.23721	15.5885	0	15.5885	0.9836
550	4.25	16.4545	1.23721	15.5885	0	15.5885	0.972862
550	4.25	16.4545	1.23721	15.5885	0	15.5885	0.932546
550	4.25	16.4545	1.23721	15.7328	0	15.7328	0.761527
550	4.25	16.4545	1.23721	16.0215	0	16.0215	0.829894
550	4.25	16.4545	1.23721	16.3101	0	16.3101	0.923666
550	4.25	16.4545	1.23721	16.5988	0	16.5988	0.721723
550	4.25	16.4545	1.23721	16.8875	0	16.8875	0.78893
550	4.25	16.4545	1.23721	17.1762	0	17.1762	0.878834
550	4.25	16.4545	1.23721	17.3205	0	17.3205	0.84048
550	4.25	16.4545	1.23721	17.3205	0	17.3205	0.879131
550	4.25	16.4545	1.23721	17.3205	0	17.3205	0.889289
550	4.25	16.4545	1.23721	17.3205	0	17.3205	0.876809
550	4.25	16.4545	1.23721	17.3205	0	17.3205	0.837044
550	4.25	16.4545	1.23721	17.1762	0	17.1762	0.879882
550	4.25	16.4545	1.23721	16.8875	0	16.8875	0.788888
550	4.25	16.4545	1.23721	16.5988	0	16.5988	0.721473
550	4.25	16.4545	1.23721	16.3101	0	16.3101	0.924842
550	4.25	16.4545	1.23721	16.0215	0	16.0215	0.832194
550	4.25	16.4545	1.23721	15.7328	0	15.7328	0.763855
550	4.25	18.1865	1.11509	17.3205	0	17.3205	0.837044
550	4.25	18.1865	1.11509	17.3205	0	17.3205	0.876809
550	4.25	18.1865	1.11509	17.3205	0	17.3205	0.889289
550	4.25	18.1865	1.11509	17.3205	0	17.3205	0.879131
550	4.25	18.1865	1.11509	17.3205	0	17.3205	0.84048
550	4.25	18.1865	1.11509	17.4648	0	17.4648	0.681445
550	4.25	18.1865	1.11509	17.7535	0	17.7535	0.746785
550	4.25	18.1865	1.11509	18.0422	0	18.0422	0.835159
550	4.25	18.1865	1.11509	18.3309	0	18.3309	0.640966
550	4.25	18.1865	1.11509	18.6195	0	18.6195	0.700915
550	4.25	18.1865	1.11509	18.9082	0	18.9082	0.782575
550	4.25	18.1865	1.11509	19.0526	0	19.0526	0.750656
550	4.25	18.1865	1.11509	19.0526	0	19.0526	0.789849
550	4.25	18.1865	1.11509	19.0526	0	19.0526	0.798956
550	4.25	18.1865	1.11509	19.0526	0	19.0526	0.784929
550	4.25	18.1865	1.11509	19.0526	0	19.0526	0.743786
550	4.25	18.1865	1.11509	18.9082	0	18.9082	0.786748
550	4.25	18.1865	1.11509	18.6195	0	18.6195	0.702091
550	4.25	18.1865	1.11509	18.3309	0	18.3309	0.640326
550	4.25	18.1865	1.11509	18.0422	0	18.0422	0.834489
550	4.25	18.1865	1.11509	17.7535	0	17.7535	0.747694
550	4.25	18.1865	1.11509	17.4648	0	17.4648	0.683278
550	4.25	19.9186	0.946549	19.0526	0	19.0526	0.743786
550	4.25	19.9186	0.946549	19.0526	0	19.0526	0.784929
550	4.25	19.9186	0.946549	19.0526	0	19.0526	0.798956
550	4.25	19.9186	0.946549	19.0526	0	19.0526	0.789849
550	4.25	19.9186	0.946549	19.0526	0	19.0526	0.750656
550	4.25	19.9186	0.946549	19.1969	0	19.1969	0.587769
550	4.25	19.9186	0.946549	19.4856	0	19.4856	0.6447
550	4.25	19.9186	0.946549	19.7742	0	19.7742	0.722635
550	4.25	19.9186	0.946549	20.0629	0	20.0629	0.511663
550	4.25	19.9186	0.946549	20.3516	0	20.3516	0.548267
550	4.25	19.9186	0.946549	20.6403	0	20.6403	0.603248
550	4.25	19.9186	0.946549	20.7846	0	20.7846	0.595341
550	4.25	19.9186	0.946549	20.7846	0	20.7846	0.650522
550	4.25	19.9186	0.946549	20.7846	0	20.7846	0.663445
550	4.25	19.9186	0.946549	20.7846	0	20.7846	0.651695
550	4.25	19.9186	0.946549	20.7846	0	20.7846	0.606281
550	4.25	19.9186	0.946549	20.6403	0	20.6403	0.60668
550	4.25	19.9186	0.946549	20.3516	0	20.3516	0.536913
550	4.25	19.9186	0.946549	20.0629	0	20.0629	0.501573
550	4.25	19.9186	0.946549	19.7742	0	19.7742	0.721896
550	4.25	19.9186	0.946549	19.4856	0	19.4856	0.64931
550	4.25	19.9186	0.946549	19.1969	0	19.1969	0.594026
550	4.25	21.6506	0.611773	20.7846	0	20.7846	0.606281
550	4.25	21.6506	0.611773	20.7846	0	20.7846	0.651695
550	4.25	21.6506	0.611773	20.7846	0	20.7846	0.663445
550	4.25	21.6506	0.611773	20.7846	0	20.7846	0.650522
550	4.25	21.6506	0.611773	20.7846	0	20.7846	0.595341
550	4.25	21.6506	0.611773	20.9289	0	20.9289	0.367286
550	4.25	21.6506	0.611773	21.2176	0	21.2176	0.372314
550	4.25	21.6506	0.611773	21.5063	0	21.5063	0.420291
550	4.25	21.6506	0.611773	21.795	0	21.795	0.302944
550	4.25	21.6506	0.611773	22.0836	0	22.0836	0.371699
550	4.25	21.6506	0.611773	22.3723	0	22.3723	0.429254
550	4.25	21.6506	0.611773	22.5167	0	22.5167	0.198207
550	4.25	21.6506	0.611773	22.5167	0	22.5167	0.224647
550	4.25	21.6506	0.611773	22.5167	0	22.5167	0.276424
550	4.25	21.6506	0.611773	22.5167	0	22.5167	0.336936
550	4.25	21.6506	0.611773	22.5167	0	22.5167	0.385302
550	4.25	21.6506	0.611773	22.3723	0	22.3723	0.211737
550	4.25	21.6506	0.611773	22.0836	0	22.0836	0.180561
550	4.25	21.6506	0.611773	21.795	0	21.795	0.18053
550	4.25	21.6506	0.611773	21.5063	0	21.5063	0.509036
550	4.25	21.6506	0.611773	21.2176	0	21.2176	0.476187
550	4.25	21.6506	0.611773	20.9289	0	20.9289	0.430123
550	4.25	23.3827	2.22448	22.5167	0	22.5167	0.385302
550	4.25	23.3827	2.22448	22.5167	0	22.5167	0.336936
550	4.25	23.3827	2.22448	22.5167	0	22.5167	0.276424
550	4.25	23.3827	2.22448	22.5167	0	22.5167	0.224647
550	4.25	23.3827	2.22448	22.5167	0	22.5167	0.198207
550	4.25	23.3827	2.22448	22.661	0	22.661	0.294143
550	4.25	23.3827	2.22448	22.9497	0	22.9497	0.301975
550	4.25	23.3827	2.22448	23.2383	0	23.2383	0.297271
550	4.25	23.3827	2.22448	23.527	0	23.527	0.113839
550	4.25	23.3827	2.22448	23.8157	0	23.8157	0.0980448
550	4.25	23.3827	2.22448	24.1044	0	24.1044	0.121716
550	4.25	23.3827	2.22448	24.2487	0	24.2487	0.160796
550	4.25	23.3827	2.22448	24.2487	0	24.2487	0.214712
550	4.25	23.3827	2.22448	24.2487	0	24.2487	0.277448
550	4.25	23.3827	2.22448	24.2487	0	24.2487	0.340158
550	4.25	23.3827	2.22448	24.2487	0	24.2487	0.395087
550	4.25	23.3827	2.22448	24.1044	0	24.1044	0.437456
550	4.25	23.3827	2.22448	23.8157	0	23.8157	0.466208
550	4.25	23.3827	2.22448	23.527	0	23.527	0.465523
550	4.25	23.3827	2.22448	23.2383	0	23.2383	0.344273
550	4.25	23.3827	2.22448	22.9497	0	22.9497	0.305532
550	4.25	23.3827	2.22448	22.661	0	22.661	0.265506
550	5.75	1.73205	1.98761	0.866025	0	0.866025	0.880878
550	5.75	1.73205	1.98761	0.866025	0	0.866025	0.907522
550	5.75	1.73205	1.98761	0.866025	0	0.866025	0.960991
550	5.75	1.73205	1.98761	0.866025	0	0.866025	1.03868
550	5.75	1.73205	1.98761	0.866025	0	0.866025	1.13661
550	5.75	1.73205	1.98761	1.01036	0	1.01036	1.24529
550	5.75	1.73205	1.98761	1.29904	0	1.29904	1.34578
550	5.75	1.73205	1.98761	1.58771	0	1.58771	1.37667
550	5.75	1.73205	1.98761	1.87639	0	1.87639	1.33959
550	5.75	1.73205	1.98761	2.16506	0	2.16506	1.45583
550	5.75	1.73205	1.98761	2.45374	0	2.45374	1.50749
550	5.75	1.73205	1.98761	2.59808	0	2.59808	1.34433
550	5.75	1.73205	1.98761	2.59808	0	2.59808	1.31667
550	5.75	1.73205	1.98761	2.59808	0	2.59808	1.2799
550	5.75	1.73205	1.98761	2.59808	0	2.59808	1.22999
550	5.75	1.73205	1.98761	2.59808	0	2.59808	1.21244
550	5.75	1.73205	1.98761	2.45374	0	2.45374	1.40918
550	5.75	1.73205	1.98761	2.16506	0	2.16506	1.32179
550	5.75	1.73205	1.98761	1.87639	0	1.87639	1.18336
550	5.75	1.73205	1.98761	1.58771	0	1.58771	1.02273
550	5.75	1.73205	1.98761	1.29904	0	1.29904	0.92202
550	5.75	1.73205	1.98761	1.01036	0	1.01036	0.883965
550	5.75	3.4641	2.01978	2.59808	0	2.59808	1.21244
550	5.75	3.4641	2.01978	2.59808	0	2.59808	1.22999
550	5.75	3.4641	2.01978	2.59808	0	2.59808	1.2799
550	5.75	3.4641	2.01978	2.59808	0	2.59808	1.31667
550	5.75	3.4641	2.01978	2.59808	0	2.59808	1.34433
550	5.75	3.4641	2.01978	2.74241	0	2.74241	1.26845
550	5.75	3.4641	2.01978	3.03109	0	3.03109	1.34852
550	5.75	3.4641	2.01978	3.31976	0	3.31976	1.44092
550	5.75	3.4641	2.01978	3.60844	0	3.60844	1.22106
550	5.75	3.4641	2.01978	3.89711	0	3.89711	1.33273
550	5.75	3.4641	2.01978	4.18579	0	4.18579	1.43541
550	5.75	3.4641	2.01978	4.33013	0	4.33013	1.1938
550	5.75	3.4641	2.01978	4.33013	0	4.33013	1.23779
550	5.75	3.4641	2.01978	4.33013	0	4.33013	1.26088
550	5.75	3.4641	2.01978	4.33013	0	4.33013	1.24048
550	5.75	3.4641	2.01978	4.33013	0	4.33013	1.19676
550	5.75	3.4641	2.01978	4.18579	0	4.18579	1.43392
550	5.75	3.4641	2.01978	3.89711	0	3.89711	1.33359
550	5.75	3.4641	2.01978	3.60844	0	3.60844	1.21838
550	5.75	3.4641	2.01978	3.31976	0	3.31976	1.4452
550	5.75	3.4641	2.01978	3.03109	0	3.03109	1.39623
550	5.75	3.4641	2.01978	2.74241	0	2.74241	1.31214
550	5.75	5.19615	1.45793	4.33013	0	4.33013	1.19676
550	5.75	5.19615	1.45793	4.33013	0	4.33013	1.24048
550	5.75	5.19615	1.45793	4.33013	0	4.33013	1.26088
550	5.75	5.19615	1.45793	4.33013	0	4.33013	1.23779
550	5.75	5.19615	1.45793	4.33013	0	4.33013	1.1938
550	5.75	5.19615	1.45793	4.47446	0	4.47446	1.0538
550	5.75	5.19615	1.45793	4.76314	0	4.76314	1.10681
550	5.75	5.19615	1.45793	5.05181	0	5.05181	1.20888
550	5.75	5.19615	1.45793	5.34049	0	5.34049	1.00693
550	5.75	5.19615	1.45793	5.62917	0	5.62917	1.2244
550	5.75	5.19615	1.45793	5.91784	0	5.91784	1.29967
550	5.75	5.19615	1.45793	6.06218	0	6.06218	0.0596842
550	5.75	5.19615	1.45793	6.06218	0	6.06218	0.0590604
550	5.75	5.19615	1.45793	6.06218	0	6.06218	0.0622469
550	5.75	5.19615	1.45793	6.06218	0	6.06218	0.0588592
550	5.75	5.19615	1.45793	6.06218	0	6.06218	0.0593572
550	5.75	5.19615	1.45793	5.91784	0	5.91784	1.31365
550	5.75	5.19615	1.45793	5.62917	0	5.62917	1.23707
550	5.75	5.19615	1.45793	5.34049	0	5.34049	1.0119
550	5.75	5.19615	1.45793	5.05181	0	5.05181	1.19541
550	5.75	5.19615	1.45793	4.76314	0	4.76314	1.09301
550	5.75	5.19615	1.45793	4.47446	0	4.47446	1.04453
550	5.75	6.9282	2.16351	6.06218	0	6.06218	0.0593572
550	5.75	6.9282	2.16351	6.06218	0	6.06218	0.0588592
550	5.75	6.9282	2.16351	6.06218	0	6.06218	0.0622469
550	5.75	6.9282	2.16351	6.06218	0	6.06218	0.0590604
550	5.75	6.9282	2.16351	6.06218	0	6.06218	0.0596842
550	5.75	6.9282	2.16351	6.20652	0	6.20652	0.0750626
550	5.75	6.9282	2.16351	6.49519	0	6.49519	0.0748773
550	5.75	6.9282	2.16351	6.78387	0	6.78387	0.0854689
550	5.75	6.9282	2.16351	7.07254	0	7.07254	0.0880641
550	5.75	6.9282	2.16351	7.36122	0	7.36122	0.0923739
550	5.75	6.9282	2.16351	7.64989	0	7.64989	0.105683
550	5.75	6.9282	2.16351	7.79423	0	7.79423	0.100302
550	5.75	6.9282	2.16351	7.79423	0	7.79423	0.10556
550	5.75	6.9282	2.16351	7.79423	0	7.79423	0.11009
550	5.75	6.9282	2.16351	7.79423	0	7.79423	0.104707
550	5.75	6.9282	2.16351	7.79423	0	7.79423	0.0988485
550	5.75	6.9282	2.16351	7.64989	0	7.64989	0.105176
550	5.75	6.9282	2.16351	7.36122	0	7.36122	0.0916863
550	5.75	6.9282	2.16351	7.07254	0	7.07254	0.0875426
550	5.75	6.9282	2.16351	6.78387	0	6.78387	0.0851002
550	5.75	6.9282	2.16351	6.49519	0	6.49519	0.0750015
550	5.75	6.9282	2.16351	6.20652	0	6.20652	0.0756197
550	5.75	8.66025	1.29498	7.79423	0	7.79423	0.0988485
550	5.75	8.66025	1.29498	7.79423	0	7.79423	0.104707
550	5.75	8.66025	1.29498	7.79423	0	7.79423	0.11009
550	5.75	8.66025	1.29498	7.79423	0	7.79423	0.10556
550	5.75	8.66025	1.29498	7.79423	0	7.79423	0.100302
550	5.75	8.66025	1.29498	7.93857	0	7.93857	1.19905
550	5.75	8.66025	1.29498	8.22724	0	8.22724	1.13459
550	5.75	8.66025	1.29498	8.51592	0	8.51592	0.922063
550	5.75	8.66025	1.29498	8.80459	0	8.80459	1.05778
550	5.75	8.66025	1.29498	9.09327	0	9.09327	1.00696
550	5.75	8.66025	1.29498	9.38194	0	9.38194	0.983155
550	5.75	8.66025	1.29498	9.52628	0	9.52628	0.984732
550	5.75	8.66025	1.29498	9.52628	0	9.52628	0.927967
550	5.75	8.66025	1.29498	9.52628	0	9.52628	0.873645
550	5.75	8.66025	1.29498	9.52628	0	9.52628	0.794419
550	5.75	8.66025	1.29498	9.52628	0	9.52628	0.772324
550	5.75	8.66025	1.29498	9.38194	0	9.38194	0.976332
550	5.75	8.66025	1.29498	9.09327	0	9.09327	1.03272
550	5.75	8.66025	1.29498	8.80459	0	8.80459	1.06609
550	5.75	8.66025	1.29498	8.51592	0	8.51592	0.932659
550	5.75	8.66025	1.29498	8.22724	0	8.22724	1.15085
550	5.75	8.66025	1.29498	7.93857	0	7.93857	1.21625
550	5.75	10.3923	1.52435	9.52628	0	9.52628	0.772324
550	5.75	10.3923	1.52435	9.52628	0	9.52628	0.794419
550	5.75	10.3923	1.52435	9.52628	0	9.52628	0.873645
550	5.75	10.3923	1.52435	9.52628	0	9.52628	0.927967
550	5.75	10.3923	1.52435	9.52628	0	9.52628	0.984732
550	5.75	10.3923	1.52435	9.67062	0	9.67062	1.32973
550	5.75	10.3923	1.52435	9.95929	0	9.95929	1.32194
550	5.75	10.3923	1.52435	10.248	0	10.248	1.18646
550	5.75	10.3923	1.52435	10.5366	0	10.5366	1.05268
550	5.75	10.3923	1.52435	10.8253	0	10.8253	1.07956
550	5.75	10.3923	1.52435	11.114	0	11.114	1.06646
550	5.75	10.3923	1.52435	11.2583	0	11.2583	0.844445
550	5.75	10.3923	1.52435	11.2583	0	11.2583	0.717357
550	5.75	10.3923	1.52435	11.2583	0	11.2583	0.637615
550	5.75	10.3923	1.52435	11.2583	0	11.2583	0.596647
550	5.75	10.3923	1.52435	11.2583	0	11.2583	0.672877
550	5.75	10.3923	1.52435	11.114	0	11.114	1.00566
550	5.75	10.3923	1.52435	10.8253	0	10.8253	1.00142
550	5.75	10.3923	1.52435	10.5366	0	10.5366	0.966509
550	5.75	10.3923	1.52435	10.248	0	10.248	0.943107
550	5.75	10.3923	1.52435	9.95929	0	9.95929	1.04204
550	5.75	10.3923	1.52435	9.67062	0	9.67062	1.11088
550	5.75	12.1244	1.59429	11.2583	0	11.2583	0.672877
550	5.75	12.1244	1.59429	11.2583	0	11.2583	0.596647
550	5.75	12.1244	1.59429	11.2583	0	11.2583	0.637615
550	5.75	12.1244	1.59429	11.2583	0	11.2583	0.717357
550	5.75	12.1244	1.59429	11.2583	0	11.2583	0.844445
550	5.75	12.1244	1.59429	11.4027	0	11.4027	0.979729
550	5.75	12.1244	1.59429	11.6913	0	11.6913	1.09852
550	5.75	12.1244	1.59429	11.98	0	11.98	1.18242
550	5.75	12.1244	1.59429	12.2687	0	12.2687	0.975219
550	5.75	12.1244	1.59429	12.5574	0	12.5574	1.06041
550	5.75	12.1244	1.59429	12.846	0	12.846	1.1638
550	5.75	12.1244	1.59429	12.9904	0	12.9904	1.07326
550	5.75	12.1244	1.59429	12.9904	0	12.9904	1.10509
550	5.75	12.1244	1.59429	12.9904	0	12.9904	1.11587
550	5.75	12.1244	1.59429	12.9904	0	12.9904	1.10176
550	5.75	12.1244	1.59429	12.9904	0	12.9904	1.0686
550	5.75	12.1244	1.59429	12.846	0	12.846	1.16356
550	5.75	12.1244	1.59429	12.5574	0	12.5574	1.05627
550	5.75	12.1244	1.59429	12.2687	0	12.2687	0.960492
550	5.75	12.1244	1.59429	11.98	0	11.98	1.17325
550	5.75	12.1244	1.59429	11.6913	0	11.6913	1.16992
550	5.75	12.1244	1.59429	11.4027	0	11.4027	1.07394
550	5.75	13.8564	1.45474	12.9904	0	12.9904	1.0686
550	5.75	13.8564	1.45474	12.9904	0	12.9904	1.10176
550	5.75	13.8564	1.45474	12.9904	0	12.9904	1.11587
550	5.75	13.8564	1.45474	12.9904	0	12.9904	1.10509
550	5.75	13.8564	1.45474	12.9904	0	12.9904	1.07326
550	5.75	13.8564	1.45474	13.1347	0	13.1347	0.950375
550	5.75	13.8564	1.45474	13.4234	0	13.4234	1.03796
550	5.75	13.8564	1.45474	13.7121	0	13.7121	1.13576
550	5.75	13.8564	1.45474	14.0007	0	14.0007	0.868022
550	5.75	13.8564	1.45474	14.2894	0	14.2894	0.930743
550	5.75	13.8564	1.45474	14.5781	0	14.5781	1.02804
550	5.75	13.8564	1.45474	14.7224	0	14.7224	0.979579
550	5.75	13.8564	1.45474	14.7224	0	14.7224	1.02084
550	5.75	13.8564	1.45474	14.7224	0	14.7224	1.0321
550	5.75	13.8564	1.45474	14.7224	0	14.7224	1.01914
550	5.75	13.8564	1.45474	14.7224	0	14.7224	0.977522
550	5.75	13.8564	1.45474	14.5781	0	14.5781	1.03082
550	5.75	13.8564	1.45474	14.2894	0	14.2894	0.932349
550	5.75	13.8564	1.45474	14.0007	0	14.0007	0.867444
550	5.75	13.8564	1.45474	13.7121	0	13.7121	1.13292
550	5.75	13.8564	1.45474	13.4234	0	13.4234	1.04057
550	5.75	13.8564	1.45474	13.1347	0	13.1347	0.954969
550	5.75	15.5885	1.29912	14.7224	0	14.7224	0.977522
550	5.75	15.5885	1.29912	14.7224	0	14.7224	1.01914
550	5.75	15.5885	1.29912	14.7224	0	14.7224	1.0321
550	5.75	15.5885	1.29912	14.7224	0	14.7224	1.02084
550	5.75	15.5885	1.29912	14.7224	0	14.7224	0.979579
550	5.75	15.5885	1.29912	14.8668	0	14.8668	0.806944
550	5.75	15.5885	1.29912	15.1554	0	15.1554	0.878685
550	5.75	15.5885	1.29912	15.4441	0	15.4441	0.975236
550	5.75	15.5885	1.29912	15.7328	0	15.7328	0.762239
550	5.75	15.5885	1.29912	16.0215	0	16.0215	0.830262
550	5.75	15.5885	1.29912	16.3101	0	16.3101	0.922328
550	5.75	15.5885	1.29912	16.4545	0	16.4545	0.881369
550	5.75	15.5885	1.29912	16.4545	0	16.4545	0.920457
550	5.75	15.5885	1.29912	16.4545	0	16.4545	0.930634
550	5.75	15.5885	1.29912	16.4545	0	16.4545	0.91789
550	5.75	15.5885	1.29912	16.4545	0	16.4545	0.877794
550	5.75	15.5885	1.29912	16.3101	0	16.3101	0.923666
550	5.75	15.5885	1.29912	16.0215	0	16.0215	0.829894
550	5.75	15.5885	1.29912	15.7328	0	15.7328	0.761527
550	5.75	15.5885	1.29912	15.4441	0	15.4441	0.976752
550	5.75	15.5885	1.29912	15.1554	0	15.1554	0.882086
550	5.75	15.5885	1.29912	14.8668	0	14.8668	0.810768
550	5.75	17.3205	1.17409	16.4545	0	16.4545	0.877794
550	5.75	17.3205	1.17409	16.4545	0	16.4545	0.91789
550	5.75	17.3205	1.17409	16.4545	0	16.4545	0.930634
550	5.75	17.3205	1.17409	16.4545	0	16.4545	0.920457
550	5.75	17.3205	1.17409	16.4545	0	16.4545	0.881369
550	5.75	17.3205	1.17409	16.5988	0	16.5988	0.718078
550	5.75	17.3205	1.17409	16.8875	0	16.8875	0.785357
550	5.75	17.3205	1.17409	17.1762	0	17.1762	0.877021
550	5.75	17.3205	1.17409	17.4648	0	17.4648	0.682231
550	5.75	17.3205	1.17409	17.7535	0	17.7535	0.747152
550	5.75	17.3205	1.17409	18.0422	0	18.0422	0.833431
550	5.75	17.3205	1.17409	18.1865	0	18.1865	0.795897
550	5.75	17.3205	1.17409	18.1865	0	18.1865	0.834632
550	5.75	17.3205	1.17409	18.1865	0	18.1865	0.84437
550	5.75	17.3205	1.17409	18.1865	0	18.1865	0.831022
550	5.75	17.3205	1.17409	18.1865	0	18.1865	0.790694
550	5.75	17.3205	1.17409	18.0422	0	18.0422	0.835159
550	5.75	17.3205	1.17409	17.7535	0	17.7535	0.746785
550	5.75	17.3205	1.17409	17.4648	0	17.4648	0.681445
550	5.75	17.3205	1.17409	17.1762	0	17.1762	0.878834
550	5.75	17.3205	1.17409	16.8875	0	16.8875	0.78893
550	5.75	17.3205	1.17409	16.5988	0	16.5988	0.721723
550	5.75	19.0526	1.03757	18.1865	0	18.1865	0.790694
550	5.75	19.0526	1.03757	18.1865	0	18.1865	0.831022
550	5.75	19.0526	1.03757	18.1865	0	18.1865	0.84437
550	5.75	19.0526	1.03757	18.1865	0	18.1865	0.834632
550	5.75	19.0526	1.03757	18.1865	0	18.1865	0.795897
550	5.75	19.0526	1.03757	18.3309	0	18.3309	0.637085
550	5.75	19.0526	1.03757	18.6195	0	18.6195	0.697963
550	5.75	19.0526	1.03757	18.9082	0	18.9082	0.782347
550	5.75	19.0526	1.03757	19.1969	0	19.1969	0.589441
550	5.75	19.0526	1.03757	19.4856	0	19.4856	0.644464
550	5.75	19.0526	1.03757	19.7742	0	19.7742	0.716643
550	5.75	19.0526	1.03757	19.9186	0	19.9186	0.671068
550	5.75	19.0526	1.03757	19.9186	0	19.9186	0.715816
550	5.75	19.0526	1.03757	19.9186	0	19.9186	0.72679
550	5.75	19.0526	1.03757	19.9186	0	19.9186	0.710497
550	5.75	19.0526	1.03757	19.9186	0	19.9186	0.665215
550	5.75	19.0526	1.03757	19.7742	0	19.7742	0.722635
550	5.75	19.0526	1.03757	19.4856	0	19.4856	0.6447
550	5.75	19.0526	1.03757	19.1969	0	19.1969	0.587769
550	5.75	19.0526	1.03757	18.9082	0	18.9082	0.782575
550	5.75	19.0526	1.03757	18.6195	0	18.6195	0.700915
550	5.75	19.0526	1.03757	18.3309	0	18.3309	0.640966
550	5.75	20.7846	0.715778	19.9186	0	19.9186	0.665215
550	5.75	20.7846	0.715778	19.9186	0	19.9186	0.710497
550	5.75	20.7846	0.715778	19.9186	0	19.9186	0.72679
550	5.75	20.7846	0.715778	19.9186	0	19.9186	0.715816
550	5.75	20.7846	0.715778	19.9186	0	19.9186	0.671068
550	5.75	20.7846	0.715778	20.0629	0	20.0629	0.494177
550	5.75	20.7846	0.715778	20.3516	0	20.3516	0.527198
550	5.75	20.7846	0.715778	20.6403	0	20.6403	0.592798
550	5.75	20.7846	0.715778	20.9289	0	20.9289	0.404738
550	5.75	20.7846	0.715778	21.2176	0	21.2176	0.440683
550	5.75	20.7846	0.715778	21.5063	0	21.5063	0.469619
550	5.75	20.7846	0.715778	21.6506	0	21.6506	0.217112
550	5.75	20.7846	0.715778	21.6506	0	21.6506	0.235527
550	5.75	20.7846	0.715778	21.6506	0	21.6506	0.261281
550	5.75	20.7846	0.715778	21.6506	0	21.6506	0.288046
550	5.75	20.7846	0.715778	21.6506	0	21.6506	0.321949
550	5.75	20.7846	0.715778	21.5063	0	21.5063	0.420291
550	5.75	20.7846	0.715778	21.2176	0	21.2176	0.372314
550	5.75	20.7846	0.715778	20.9289	0	20.9289	0.367286
550	5.75	20.7846	0.715778	20.6403	0	20.6403	0.603248
550	5.75	20.7846	0.715778	20.3516	0	20.3516	0.548267
550	5.75	20.7846	0.715778	20.0629	0	20.0629	0.511663
550	5.75	22.5167	2.2324	21.6506	0	21.6506	0.321949
550	5.75	22.5167	2.2324	21.6506	0	21.6506	0.288046
550	5.75	22.5167	2.2324	21.6506	0	21.6506	0.261281
550	5.75	22.5167	2.2324	21.6506	0	21.6506	0.235527
550	5.75	22.5167	2.2324	21.6506	0	21.6506	0.217112
550	5.75	22.5167	2.2324	21.795	0	21.795	0.155772
550	5.75	22.5167	2.2324	22.0836	0	22.0836	0.154698
550	5.75	22.5167	2.2324	22.3723	0	22.3723	0.182462
550	5.75	22.5167	2.2324	22.661	0	22.661	0.226377
550	5.75	22.5167	2.2324	22.9497	0	22.9497	0.263014
550	5.75	22.5167	2.2324	23.2383	0	23.2383	0.298499
550	5.75	22.5167	2.2324	23.3827	0	23.3827	0.230825
550	5.75	22.5167	2.2324	23.3827	0	23.3827	0.281373
550	5.75	22.5167	2.2324	23.3827	0	23.3827	0.353007
550	5.75	22.5167	2.2324	23.3827	0	23.3827	0.420387
550	5.75	22.5167	2.2324	23.3827	0	23.3827	0.449639
550	5.75	22.5167	2.2324	23.2383	0	23.2383	0.297271
550	5.75	22.5167	2.2324	22.9497	0	22.9497	0.301975
550	5.75	22.5167	2.2324	22.661	0	22.661	0.294143
550	5.75	22.5167	2.2324	22.3723	0	22.3723	0.429254
550	5.75	22.5167	2.2324	22.0836	0	22.0836	0.371699
550	5.75	22.5167	2.2324	21.795	0	21.795	0.302944
550	7.25	2.59808	2.10983	1.73205	0	1.73205	1.11449
550	7.25	2.59808	2.10983	1.73205	0	1.73205	0.9656
550	7.25	2.59808	2.10983	1.73205	0	1.73205	0.916421
550	7.25	2.59808	2.10983	1.73205	0	1.73205	0.92774
550	7.25	2.59808	2.10983	1.73205	0	1.73205	1.06665
550	7.25	2.59808	2.10983	1.87639	0	1.87639	1.31911
550	7.25	2.59808	2.10983	2.16506	0	2.16506	1.41198
550	7.25	2.59808	2.10983	2.45374	0	2.45374	1.45029
550	7.25	2.59808	2.10983	2.74241	0	2.74241	1.21664
550	7.25	2.59808	2.10983	3.03109	0	3.03109	1.30202
550	7.25	2.59808	2.10983	3.31976	0	3.31976	1.40849
550	7.25	2.59808	2.10983	3.4641	0	3.4641	1.30515
550	7.25	2.59808	2.10983	3.4641	0	3.4641	1.35067
550	7.25	2.59808	2.10983	3.4641	0	3.4641	1.38414
550	7.25	2.59808	2.10983	3.4641	0	3.4641	1.39825
550	7.25	2.59808	2.10983	3.4641	0	3.4641	1.3863
550	7.25	2.59808	2.10983	3.31976	0	3.31976	1.44092
550	7.25	2.59808	2.10983	3.03109	0	3.03109	1.34852
550	7.25	2.59808	2.10983	2.74241	0	2.74241	1.26845
550	7.25	2.59808	2.10983	2.45374	0	2.45374	1.50749
550	7.25	2.59808	2.10983	2.16506	0	2.16506	1.45583
550	7.25	2.59808	2.10983	1.87639	0	1.87639	1.33959
550	7.25	4.33013	1.97769	3.4641	0	3.4641	1.3863
550	7.25	4.33013	1.97769	3.4641	0	3.4641	1.39825
550	7.25	4.33013	1.97769	3.4641	0	3.4641	1.38414
550	7.25	4.33013	1.97769	3.4641	0	3.4641	1.35067
550	7.25	4.33013	1.97769	3.4641	0	3.4641	1.30515
550	7.25	4.33013	1.97769	3.60844	0	3.60844	1.19159
550	7.25	4.33013	1.97769	3.89711	0	3.89711	1.27205
550	7.25	4.33013	1.97769	4.18579	0	4.18579	1.36819
550	7.25	4.33013	1.97769	4.47446	0	4.47446	1.14446
550	7.25	4.33013	1.97769	4.76314	0	4.76314	1.24857
550	7.25	4.33013	1.97769	5.05181	0	5.05181	1.35658
550	7.25	4.33013	1.97769	5.19615	0	5.19615	1.13421
550	7.25	4.33013	1.97769	5.19615	0	5.19615	1.20384
550	7.25	4.33013	1.97769	5.19615	0	5.19615	1.27449
550	7.25	4.33013	1.97769	5.19615	0	5.19615	1.32949
550	7.25	4.33013	1.97769	5.19615	0	5.19615	1.33037
550	7.25	4.33013	1.97769	5.05181	0	5.05181	1.20888
550	7.25	4.33013	1.97769	4.76314	0	4.76314	1.10681
550	7.25	4.33013	1.97769	4.47446	0	4.47446	1.0538
550	7.25	4.33013	1.97769	4.18579	0	4.18579	1.43541
550	7.25	4.33013	1.97769	3.89711	0	3.89711	1.33273
550	7.25	4.33013	1.97769	3.60844	0	3.60844	1.22106
550	7.25	6.06218	1.51714	5.19615	0	5.19615	1.33037
550	7.25	6.06218	1.51714	5.19615	0	5.19615	1.32949
550	7.25	6.06218	1.51714	5.19615	0	5.19615	1.27449
550	7.25	6.06218	1.51714	5.19615	0	5.19615	1.20384
550	7.25	6.06218	1.51714	5.19615	0	5.19615	1.13421
550	7.25	6.06218	1.51714	5.34049	0	5.34049	1.01779
550	7.25	6.06218	1.51714	5.62917	0	5.62917	1.04524
550	7.25	6.06218	1.51714	5.91784	0	5.91784	1.1
550	7.25	6.06218	1.51714	6.20652	0	6.20652	0.835632
550	7.25	6.06218	1.51714	6.49519	0	6.49519	0.851264
550	7.25	6.06218	1.51714	6.78387	0	6.78387	0.932348
550	7.25	6.06218	1.51714	6.9282	0	6.9282	0.644172
550	7.25	6.06218	1.51714	6.9282	0	6.9282	0.722926
550	7.25	6.06218	1.51714	6.9282	0	6.9282	0.982285
550	7.25	6.06218	1.51714	6.9282	0	6.9282	1.33386
550	7.25	6.06218	1.51714	6.9282	0	6.9282	1.43625
550	7.25	6.06218	1.51714	6.78387	0	6.78387	0.0854689
550	7.25	6.06218	1.51714	6.49519	0	6.49519	0.0748773
550	7.25	6.06218	1.51714	6.20652	0	6.20652	0.0750626
550	7.25	6.06218	1.51714	5.91784	0	5.91784	1.29967
550	7.25	6.06218	1.51714	5.62917	0	5.62917	1.2244
550	7.25	6.06218	1.51714	5.34049	0	5.34049	1.00693
550	7.25	7.79423	1.3896	6.9282	0	6.9282	1.43625
550	7.25	7.79423	1.3896	6.9282	0	6.9282	1.33386
550	7.25	7.79423	1.3896	6.9282	0	6.9282	0.982285
550	7.25	7.79423	1.3896	6.9282	0	6.9282	0.722926
550	7.25	7.79423	1.3896	6.9282	0	6.9282	0.644172
550	7.25	7.79423	1.3896	7.07254	0	7.07254	0.990505
550	7.25	7.79423	1.3896	7.36122	0	7.36122	1.05946
550	7.25	7.79423	1.3896	7.64989	0	7.64989	1.05116
550	7.25	7.79423	1.3896	7.93857	0	7.93857	0.786156
550	7.25	7.79423	1.3896	8.22724	0	8.22724	0.780553
550	7.25	7.79423	1.3896	8.51592	0	8.51592	0.866792
550	7.25	7.79423	1.3896	8.66025	0	8.66025	0.753745
550	7.25	7.79423	1.3896	8.66025	0	8.66025	0.808972
550	7.25	7.79423	1.3896	8.66025	0	8.66025	0.932012
550	7.25	7.79423	1.3896	8.66025	0	8.66025	1.05351
550	7.25	7.79423	1.3896	8.66025	0	8.66025	1.13103
550	7.25	7.79423	1.3896	8.51592	0	8.51592	0.922063
550	7.25	7.79423	1.3896	8.22724	0	8.22724	1.13459
550	7.25	7.79423	1.3896	7.93857	0	7.93857	1.19905
550	7.25	7.79423	1.3896	7.64989	0	7.64989	0.105683
550	7.25	7.79423	1.3896	7.36122	0	7.36122	0.0923739
550	7.25	7.79423	1.3896	7.07254	0	7.07254	0.0880641
550	7.25	9.52628	1.52376	8.66025	0	8.66025	1.13103
550	7.25	9.52628	1.52376	8.66025	0	8.66025	1.05351
550	7.25	9.52628	1.52376	8.66025	0	8.66025	0.932012
550	7.25	9.52628	1.52376	8.66025	0	8.66025	0.808972
550	7.25	9.52628	1.52376	8.66025	0	8.66025	0.753745
550	7.25	9.52628	1.52376	8.80459	0	8.80459	1.09838
550	7.25	9.52628	1.52376	9.09327	0	9.09327	1.1436
550	7.25	9.52628	1.52376	9.38194	0	9.38194	1.09928
550	7.25	9.52628	1.52376	9.67062	0	9.67062	0.836443
550	7.25	9.52628	1.52376	9.95929	0	9.95929	0.832669
550	7.25	9.52628	1.52376	10.248	0	10.248	0.888473
550	7.25	9.52628	1.52376	10.3923	0	10.3923	0.632591
550	7.25	9.52628	1.52376	10.3923	0	10.3923	0.581193
550	7.25	9.52628	1.52376	10.3923	0	10.3923	0.630839
550	7.25	9.52628	1.52376	10.3923	0	10.3923	0.718517
550	7.25	9.52628	1.52376	10.3923	0	10.3923	0.871424
550	7.25	9.52628	1.52376	10.248	0	10.248	1.18646
550	7.25	9.52628	1.52376	9.95929	0	9.95929	1.32194
550	7.25	9.52628	1.52376	9.67062	0	9.67062	1.32973
550	7.25	9.52628	1.52376	9.38194	0	9.38194	0.983155
550	7.25	9.52628	1.52376	9.09327	0	9.09327	1.00696
550	7.25	9.52628	1.52376	8.80459	0	8.80459	1.05778
550	7.25	11.2583	1.57156	10.3923	0	10.3923	0.871424
550	7.25	11.2583	1.57156	10.3923	0	10.3923	0.718517
550	7.25	11.2583	1.57156	10.3923	0	10.3923	0.630839
550	7.25	11.2583	1.57156	10.3923	0	10.3923	0.581193
550	7.25	11.2583	1.57156	10.3923	0	10.3923	0.632591
550	7.25	11.2583	1.57156	10.5366	0	10.5366	0.985685
550	7.25	11.2583	1.57156	10.8253	0	10.8253	1.11848
550	7.25	11.2583	1.57156	11.114	0	11.114	1.15951
550	7.25	11.2583	1.57156	11.4027	0	11.4027	0.897714
550	7.25	11.2583	1.57156	11.6913	0	11.6913	0.959302
550	7.25	11.2583	1.57156	11.98	0	11.98	1.07836
550	7.25	11.2583	1.57156	12.1244	0	12.1244	1.04866
550	7.25	11.2583	1.57156	12.1244	0	12.1244	1.09224
550	7.25	11.2583	1.57156	12.1244	0	12.1244	1.12243
550	7.25	11.2583	1.57156	12.1244	0	12.1244	1.13555
550	7.25	11.2583	1.57156	12.1244	0	12.1244	1.125
550	7.25	11.2583	1.57156	11.98	0	11.98	1.18242
550	7.25	11.2583	1.57156	11.6913	0	11.6913	1.09852
550	7.25	11.2583	1.57156	11.4027	0	11.4027	0.979729
550	7.25	11.2583	1.57156	11.114	0	11.114	1.06646
550	7.25	11.2583	1.57156	10.8253	0	10.8253	1.07956
550	7.25	11.2583	1.57156	10.5366	0	10.5366	1.05268
550	7.25	12.9904	1.70921	12.1244	0	12.1244	1.125
550	7.25	12.9904	1.70921	12.1244	0	12.1244	1.13555
550	7.25	12.9904	1.70921	12.1244	0	12.1244	1.12243
550	7.25	12.9904	1.70921	12.1244	0	12.1244	1.09224
550	7.25	12.9904	1.70921	12.1244	0	12.1244	1.04866
550	7.25	12.9904	1.70921	12.2687	0	12.2687	0.97092
550	7.25	12.9904	1.70921	12.5574	0	12.5574	1.08192
550	7.25	12.9904	1.70921	12.846	0	12.846	1.1871
550	7.25	12.9904	1.70921	13.1347	0	13.1347	0.955512
550	7.25	12.9904	1.70921	13.4234	0	13.4234	1.03577
550	7.25	12.9904	1.70921	13.7121	0	13.7121	1.1288
550	7.25	12.9904	1.70921	13.8564	0	13.8564	1.09065
550	7.25	12.9904	1.70921	13.8564	0	13.8564	1.1382
550	7.25	12.9904	1.70921	13.8564	0	13.8564	1.14768
550	7.25	12.9904	1.70921	13.8564	0	13.8564	1.13258
550	7.25	12.9904	1.70921	13.8564	0	13.8564	1.08379
550	7.25	12.9904	1.70921	13.7121	0	13.7121	1.13576
550	7.25	12.9904	1.70921	13.4234	0	13.4234	1.03796
550	7.25	12.9904	1.70921	13.1347	0	13.1347	0.950375
550	7.25	12.9904	1.70921	12.846	0	12.846	1.1638
550	7.25	12.9904	1.70921	12.5574	0	12.5574	1.06041
550	7.25	12.9904	1.70921	12.2687	0	12.2687	0.975219
550	7.25	14.7224	1.38775	13.8564	0	13.8564	1.08379
550	7.25	14.7224	1.38775	13.8564	0	13.8564	1.13258
550	7.25	14.7224	1.38775	13.8564	0	13.8564	1.14768
550	7.25	14.7224	1.38775	13.8564	0	13.8564	1.1382
550	7.25	14.7224	1.38775	13.8564	0	13.8564	1.09065
550	7.25	14.7224	1.38775	14.0007	0	14.0007	0.854566
550	7.25	14.7224	1.38775	14.2894	0	14.2894	0.916287
550	7.25	14.7224	1.38775	14.5781	0	14.5781	1.01855
550	7.25	14.7224	1.38775	14.8668	0	14.8668	0.809752
550	7.25	14.7224	1.38775	15.1554	0	15.1554	0.883131
550	7.25	14.7224	1.38775	15.4441	0	15.4441	0.975858
550	7.25	14.7224	1.38775	15.5885	0	15.5885	0.934845
550	7.25	14.7224	1.38775	15.5885	0	15.5885	0.974794
550	7.25	14.7224	1.38775	15.5885	0	15.5885	0.983862
550	7.25	14.7224	1.38775	15.5885	0	15.5885	0.969762
550	7.25	14.7224	1.38775	15.5885	0	15.5885	0.927531
550	7.25	14.7224	1.38775	15.4441	0	15.4441	0.975236
550	7.25	14.7224	1.38775	15.1554	0	15.1554	0.878685
550	7.25	14.7224	1.38775	14.8668	0	14.8668	0.806944
550	7.25	14.7224	1.38775	14.5781	0	14.5781	1.02804
550	7.25	14.7224	1.38775	14.2894	0	14.2894	0.930743
550	7.25	14.7224	1.38775	14.0007	0	14.0007	0.868022
550	7.25	16.4545	1.23385	15.5885	0	15.5885	0.927531
550	7.25	16.4545	1.23385	15.5885	0	15.5885	0.969762
550	7.25	16.4545	1.23385	15.5885	0	15.5885	0.983862
550	7.25	16.4545	1.23385	15.5885	0	15.5885	0.974794
550	7.25	16.4545	1.23385	15.5885	0	15.5885	0.934845
550	7.25	16.4545	1.23385	15.7328	0	15.7328	0.755691
550	7.25	16.4545	1.23385	16.0215	0	16.0215	0.822407
550	7.25	16.4545	1.23385	16.3101	0	16.3101	0.917091
550	7.25	16.4545	1.23385	16.5988	0	16.5988	0.719706
550	7.25	16.4545	1.23385	16.8875	0	16.8875	0.787618
550	7.25	16.4545	1.23385	17.1762	0	17.1762	0.876604
550	7.25	16.4545	1.23385	17.3205	0	17.3205	0.838746
550	7.25	16.4545	1.23385	17.3205	0	17.3205	0.877093
550	7.25	16.4545	1.23385	17.3205	0	17.3205	0.886528
550	7.25	16.4545	1.23385	17.3205	0	17.3205	0.873313
550	7.25	16.4545	1.23385	17.3205	0	17.3205	0.833305
550	7.25	16.4545	1.23385	17.1762	0	17.1762	0.877021
550	7.25	16.4545	1.23385	16.8875	0	16.8875	0.785357
550	7.25	16.4545	1.23385	16.5988	0	16.5988	0.718078
550	7.25	16.4545	1.23385	16.3101	0	16.3101	0.922328
550	7.25	16.4545	1.23385	16.0215	0	16.0215	0.830262
550	7.25	16.4545	1.23385	15.7328	0	15.7328	0.762239
550	7.25	18.1865	1.11089	17.3205	0	17.3205	0.833305
550	7.25	18.1865	1.11089	17.3205	0	17.3205	0.873313
550	7.25	18.1865	1.11089	17.3205	0	17.3205	0.886528
550	7.25	18.1865	1.11089	17.3205	0	17.3205	0.877093
550	7.25	18.1865	1.11089	17.3205	0	17.3205	0.838746
550	7.25	18.1865	1.11089	17.4648	0	17.4648	0.677469
550	7.25	18.1865	1.11089	17.7535	0	17.7535	0.742051
550	7.25	18.1865	1.11089	18.0422	0	18.0422	0.830616
550	7.25	18.1865	1.11089	18.3309	0	18.3309	0.638204
550	7.25	18.1865	1.11089	18.6195	0	18.6195	0.698603
550	7.25	18.1865	1.11089	18.9082	0	18.9082	0.779975
550	7.25	18.1865	1.11089	19.0526	0	19.0526	0.746726
550	7.25	18.1865	1.11089	19.0526	0	19.0526	0.786317
550	7.25	18.1865	1.11089	19.0526	0	19.0526	0.795754
550	7.25	18.1865	1.11089	19.0526	0	19.0526	0.781866
550	7.25	18.1865	1.11089	19.0526	0	19.0526	0.74048
550	7.25	18.1865	1.11089	18.9082	0	18.9082	0.782347
550	7.25	18.1865	1.11089	18.6195	0	18.6195	0.697963
550	7.25	18.1865	1.11089	18.3309	0	18.3309	0.637085
550	7.25	18.1865	1.11089	18.0422	0	18.0422	0.833431
550	7.25	18.1865	1.11089	17.7535	0	17.7535	0.747152
550	7.25	18.1865	1.11089	17.4648	0	17.4648	0.682231
550	7.25	19.9186	0.935895	19.0526	0	19.0526	0.74048
550	7.25	19.9186	0.935895	19.0526	0	19.0526	0.781866
550	7.25	19.9186	0.935895	19.0526	0	19.0526	0.795754
550	7.25	19.9186	0.935895	19.0526	0	19.0526	0.786317
550	7.25	19.9186	0.935895	19.0526	0	19.0526	0.746726
550	7.25	19.9186	0.935895	19.1969	0	19.1969	0.583388
550	7.25	19.9186	0.935895	19.4856	0	19.4856	0.638715
550	7.25	19.9186	0.935895	19.7742	0	19.7742	0.714881
550	7.25	19.9186	0.935895	20.0629	0	20.0629	0.501364
550	7.25	19.9186	0.935895	20.3516	0	20.3516	0.536033
550	7.25	19.9186	0.935895	20.6403	0	20.6403	0.590618
550	7.25	19.9186	0.935895	20.7846	0	20.7846	0.584343
550	7.25	19.9186	0.935895	20.7846	0	20.7846	0.639864
550	7.25	19.9186	0.935895	20.7846	0	20.7846	0.653067
550	7.25	19.9186	0.935895	20.7846	0	20.7846	0.641002
550	7.25	19.9186	0.935895	20.7846	0	20.7846	0.593014
550	7.25	19.9186	0.935895	20.6403	0	20.6403	0.592798
550	7.25	19.9186	0.935895	20.3516	0	20.3516	0.527198
550	7.25	19.9186	0.935895	20.0629	0	20.0629	0.494177
550	7.25	19.9186	0.935895	19.7742	0	19.7742	0.716643
550	7.25	19.9186	0.935895	19.4856	0	19.4856	0.644464
550	7.25	19.9186	0.935895	19.1969	0	19.1969	0.589441
550	7.25	21.6506	0.575049	20.7846	0	20.7846	0.593014
550	7.25	21.6506	0.575049	20.7846	0	20.7846	0.641002
550	7.25	21.6506	0.575049	20.7846	0	20.7846	0.653067
550	7.25	21.6506	0.575049	20.7846	0	20.7846	0.639864
550	7.25	21.6506	0.575049	20.7846	0	20.7846	0.584343
550	7.25	21.6506	0.575049	20.9289	0	20.9289	0.357304
550	7.25	21.6506	0.575049	21.2176	0	21.2176	0.361551
550	7.25	21.6506	0.575049	21.5063	0	21.5063	0.401844
550	7.25	21.6506	0.575049	21.795	0	21.795	0.254083
550	7.25	21.6506	0.575049	22.0836	0	22.0836	0.314967
550	7.25	21.6506	0.575049	22.3723	0	22.3723	0.371151
550	7.25	21.6506	0.575049	22.5167	0	22.5167	0.178985
550	7.25	21.6506	0.575049	22.5167	0	22.5167	0.201404
550	7.25	21.6506	0.575049	22.5167	0	22.5167	0.244512
550	7.25	21.6506	0.575049	22.5167	0	22.5167	0.295941
550	7.25	21.6506	0.575049	22.5167	0	22.5167	0.338242
550	7.25	21.6506	0.575049	22.3723	0	22.3723	0.182462
550	7.25	21.6506	0.575049	22.0836	0	22.0836	0.154698
550	7.25	21.6506	0.575049	21.795	0	21.795	0.155772
550	7.25	21.6506	0.575049	21.5063	0	21.5063	0.469619
550	7.25	21.6506	0.575049	21.2176	0	21.2176	0.440683
550	7.25	21.6506	0.575049	20.9289	0	20.9289	0.404738
550	7.25	23.3827	2.03299	22.5167	0	22.5167	0.338242
550	7.25	23.3827	2.03299	22.5167	0	22.5167	0.295941
550	7.25	23.3827	2.03299	22.5167	0	22.5167	0.244512
550	7.25	23.3827	2.03299	22.5167	0	22.5167	0.201404
550	7.25	23.3827	2.03299	22.5167	0	22.5167	0.178985
550	7.25	23.3827	2.03299	22.661	0	22.661	0.252929
550	7.25	23.3827	2.03299	22.9497	0	22.9497	0.263896
550	7.25	23.3827	2.03299	23.2383	0	23.2383	0.264615
550	7.25	23.3827	2.03299	23.527	0	23.527	0.105423
550	7.25	23.3827	2.03299	23.8157	0	23.8157	0.0944762
550	7.25	23.3827	2.03299	24.1044	0	24.1044	0.119685
550	7.25	23.3827	2.03299	24.2487	0	24.2487	0.159475
550	7.25	23.3827	2.03299	24.2487	0	24.2487	0.212237
550	7.25	23.3827	2.03299	24.2487	0	24.2487	0.271031
550	7.25	23.3827	2.03299	24.2487	0	24.2487	0.327448
550	7.25	23.3827	2.03299	24.2487	0	24.2487	0.375085
550	7.25	23.3827	2.03299	24.1044	0	24.1044	0.410365
550	7.25	23.3827	2.03299	23.8157	0	23.8157	0.432482
550	7.25	23.3827	2.03299	23.527	0	23.527	0.424651
550	7.25	23.3827	2.03299	23.2383	0	23.2383	0.298499
550	7.25	23.3827	2.03299	22.9497	0	22.9497	0.263014
550	7.25	23.3827	2.03299	22.661	0	22.661	0.226377
550	8.75	1.73205	1.98826	0.866025	0	0.866025	1.19478
550	8.75	1.73205	1.98826	0.866025	0	0.866025	1.08585
550	8.75	1.73205	1.98826	0.866025	0	0.866025	0.994696
550	8.75	1.73205	1.98826	0.866025	0	0.866025	0.925866
550	8.75	1.73205	1.98826	0.866025	0	0.866025	0.882717
550	8.75	1.73205	1.98826	1.01036	0	1.01036	0.869412
550	8.75	1.73205	1.98826	1.29904	0	1.29904	0.893295
550	8.75	1.73205	1.98826	1.58771	0	1.58771	0.989629
550	8.75	1.73205	1.98826	1.87639	0	1.87639	1.16081
550	8.75	1.73205	1.98826	2.16506	0	2.16506	1.29511
550	8.75	1.73205	1.98826	2.45374	0	2.45374	1.38256
550	8.75	1.73205	1.98826	2.59808	0	2.59808	1.18328
550	8.75	1.73205	1.98826	2.59808	0	2.59808	1.20307
550	8.75	1.73205	1.98826	2.59808	0	2.59808	1.26775
550	8.75	1.73205	1.98826	2.59808	0	2.59808	1.32496
550	8.75	1.73205	1.98826	2.59808	0	2.59808	1.35912
550	8.75	1.73205	1.98826	2.45374	0	2.45374	1.45029
550	8.75	1.73205	1.98826	2.16506	0	2.16506	1.41198
550	8.75	1.73205	1.98826	1.87639	0	1.87639	1.31911
550	8.75	1.73205	1.98826	1.58771	0	1.58771	1.41635
550	8.75	1.73205	1.98826	1.29904	0	1.29904	1.41238
550	8.75	1.73205	1.98826	1.01036	0	1.01036	1.31116
550	8.75	3.4641	2.0283	2.59808	0	2.59808	1.35912
550	8.75	3.4641	2.0283	2.59808	0	2.59808	1.32496
550	8.75	3.4641	2.0283	2.59808	0	2.59808	1.26775
550	8.75	3.4641	2.0283	2.59808	0	2.59808	1.20307
550	8.75	3.4641	2.0283	2.59808	0	2.59808	1.18328
550	8.75	3.4641	2.0283	2.74241	0	2.74241	1.3199
550	8.75	3.4641	2.0283	3.03109	0	3.03109	1.41018
550	8.75	3.4641	2.0283	3.31976	0	3.31976	1.44851
550	8.75	3.4641	2.0283	3.60844	0	3.60844	1.1722
550	8.75	3.4641	2.0283	3.89711	0	3.89711	1.2495
550	8.75	3.4641	2.0283	4.18579	0	4.18579	1.35049
550	8.75	3.4641	2.0283	4.33013	0	4.33013	1.29525
550	8.75	3.4641	2.0283	4.33013	0	4.33013	1.34505
550	8.75	3.4641	2.0283	4.33013	0	4.33013	1.36788
550	8.75	3.4641	2.0283	4.33013	0	4.33013	1.37232
550	8.75	3.4641	2.0283	4.33013	0	4.33013	1.34625
550	8.75	3.4641	2.0283	4.18579	0	4.18579	1.36819
550	8.75	3.4641	2.0283	3.89711	0	3.89711	1.27205
550	8.75	3.4641	2.0283	3.60844	0	3.60844	1.19159
550	8.75	3.4641	2.0283	3.31976	0	3.31976	1.40849
550	8.75	3.4641	2.0283	3.03109	0	3.03109	1.30202
550	8.75	3.4641	2.0283	2.74241	0	2.74241	1.21664
550	8.75	5.19615	1.90984	4.33013	0	4.33013	1.34625
550	8.75	5.19615	1.90984	4.33013	0	4.33013	1.37232
550	8.75	5.19615	1.90984	4.33013	0	4.33013	1.36788
550	8.75	5.19615	1.90984	4.33013	0	4.33013	1.34505
550	8.75	5.19615	1.90984	4.33013	0	4.33013	1.29525
550	8.75	5.19615	1.90984	4.47446	0	4.47446	1.10075
550	8.75	5.19615	1.90984	4.76314	0	4.76314	1.17395
550	8.75	5.19615	1.90984	5.05181	0	5.05181	1.27899
550	8.75	5.19615	1.90984	5.34049	0	5.34049	1.05497
550	8.75	5.19615	1.90984	5.62917	0	5.62917	1.13945
550	8.75	5.19615	1.90984	5.91784	0	5.91784	1.24395
550	8.75	5.19615	1.90984	6.06218	0	6.06218	1.15334
550	8.75	5.19615	1.90984	6.06218	0	6.06218	1.22597
550	8.75	5.19615	1.90984	6.06218	0	6.06218	1.2883
550	8.75	5.19615	1.90984	6.06218	0	6.06218	1.33993
550	8.75	5.19615	1.90984	6.06218	0	6.06218	1.31026
550	8.75	5.19615	1.90984	5.91784	0	5.91784	1.1
550	8.75	5.19615	1.90984	5.62917	0	5.62917	1.04524
550	8.75	5.19615	1.90984	5.34049	0	5.34049	1.01779
550	8.75	5.19615	1.90984	5.05181	0	5.05181	1.35658
550	8.75	5.19615	1.90984	4.76314	0	4.76314	1.24857
550	8.75	5.19615	1.90984	4.47446	0	4.47446	1.14446
550	8.75	6.9282	1.68623	6.06218	0	6.06218	1.31026
550	8.75	6.9282	1.68623	6.06218	0	6.06218	1.33993
550	8.75	6.9282	1.68623	6.06218	0	6.06218	1.2883
550	8.75	6.9282	1.68623	6.06218	0	6.06218	1.22597
550	8.75	6.9282	1.68623	6.06218	0	6.06218	1.15334
550	8.75	6.9282	1.68623	6.20652	0	6.20652	0.982551
550	8.75	6.9282	1.68623	6.49519	0	6.49519	1.03536
550	8.75	6.9282	1.68623	6.78387	0	6.78387	1.11547
550	8.75	6.9282	1.68623	7.07254	0	7.07254	0.85047
550	8.75	6.9282	1.68623	7.36122	0	7.36122	0.90113
550	8.75	6.9282	1.68623	7.64989	0	7.64989	1.01833
550	8.75	6.9282	1.68623	7.79423	0	7.79423	0.946238
550	8.75	6.9282	1.68623	7.79423	0	7.79423	1.02544
550	8.75	6.9282	1.68623	7.79423	0	7.79423	1.11449
550	8.75	6.9282	1.68623	7.79423	0	7.79423	1.19951
550	8.75	6.9282	1.68623	7.79423	0	7.79423	1.21444
550	8.75	6.9282	1.68623	7.64989	0	7.64989	1.05116
550	8.75	6.9282	1.68623	7.36122	0	7.36122	1.05946
550	8.75	6.9282	1.68623	7.07254	0	7.07254	0.990505
550	8.75	6.9282	1.68623	6.78387	0	6.78387	0.932348
550	8.75	6.9282	1.68623	6.49519	0	6.49519	0.851264
550	8.75	6.9282	1.68623	6.20652	0	6.20652	0.835632
550	8.75	8.66025	1.60759	7.79423	0	7.79423	1.21444
550	8.75	8.66025	1.60759	7.79423	0	7.79423	1.19951
550	8.75	8.66025	1.60759	7.79423	0	7.79423	1.11449
550	8.75	8.66025	1.60759	7.79423	0	7.79423	1.02544
550	8.75	8.66025	1.60759	7.79423	0	7.79423	0.946238
550	8.75	8.66025	1.60759	7.93857	0	7.93857	0.896004
550	8.75	8.66025	1.60759	8.22724	0	8.22724	0.974772
550	8.75	8.66025	1.60759	8.51592	0	8.51592	1.0513
550	8.75	8.66025	1.60759	8.80459	0	8.80459	0.81592
550	8.75	8.66025	1.60759	9.09327	0	9.09327	0.873284
550	8.75	8.66025	1.60759	9.38194	0	9.38194	0.992158
550	8.75	8.66025	1.60759	9.52628	0	9.52628	0.926655
550	8.75	8.66025	1.60759	9.52628	0	9.52628	0.998405
550	8.75	8.66025	1.60759	9.52628	0	9.52628	1.07518
550	8.75	8.66025	1.60759	9.52628	0	9.52628	1.14345
550	8.75	8.66025	1.60759	9.52628	0	9.52628	1.16124
550	8.75	8.66025	1.60759	9.38194	0	9.38194	1.09928
550	8.75	8.66025	1.60759	9.09327	0	9.09327	1.1436
550	8.75	8.66025	1.60759	8.80459	0	8.80459	1.09838
550	8.75	8.66025	1.60759	8.51592	0	8.51592	0.866792
550	8.75	8.66025	1.60759	8.22724	0	8.22724	0.780553
550	8.75	8.66025	1.60759	7.93857	0	7.93857	0.786156
550	8.75	10.3923	1.59961	9.52628	0	9.52628	1.16124
550	8.75	10.3923	1.59961	9.52628	0	9.52628	1.14345
550	8.75	10.3923	1.59961	9.52628	0	9.52628	1.07518
550	8.75	10.3923	1.59961	9.52628	0	9.52628	0.998405
550	8.75	10.3923	1.59961	9.52628	0	9.52628	0.926655
550	8.75	10.3923	1.59961	9.67062	0	9.67062	0.885069
550	8.75	10.3923	1.59961	9.95929	0	9.95929	0.969619
550	8.75	10.3923	1.59961	10.248	0	10.248	1.04787
550	8.75	10.3923	1.59961	10.5366	0	10.5366	0.813604
550	8.75	10.3923	1.59961	10.8253	0	10.8253	0.862774
550	8.75	10.3923	1.59961	11.114	0	11.114	0.981232
550	8.75	10.3923	1.59961	11.2583	0	11.2583	0.991506
550	8.75	10.3923	1.59961	11.2583	0	11.2583	1.04572
550	8.75	10.3923	1.59961	11.2583	0	11.2583	1.08849
550	8.75	10.3923	1.59961	11.2583	0	11.2583	1.11934
550	8.75	10.3923	1.59961	11.2583	0	11.2583	1.1196
550	8.75	10.3923	1.59961	11.114	0	11.114	1.15951
550	8.75	10.3923	1.59961	10.8253	0	10.8253	1.11848
550	8.75	10.3923	1.59961	10.5366	0	10.5366	0.985685
550	8.75	10.3923	1.59961	10.248	0	10.248	0.888473
550	8.75	10.3923	1.59961	9.95929	0	9.95929	0.832669
550	8.75	10.3923	1.59961	9.67062	0	9.67062	0.836443
550	8.75	12.1244	1.68781	11.2583	0	11.2583	1.1196
550	8.75	12.1244	1.68781	11.2583	0	11.2583	1.11934
550	8.75	12.1244	1.68781	11.2583	0	11.2583	1.08849
550	8.75	12.1244	1.68781	11.2583	0	11.2583	1.04572
550	8.75	12.1244	1.68781	11.2583	0	11.2583	0.991506
550	8.75	12.1244	1.68781	11.4027	0	11.4027	0.913188
550	8.75	12.1244	1.68781	11.6913	0	11.6913	1.02747
550	8.75	12.1244	1.68781	11.98	0	11.98	1.14295
550	8.75	12.1244	1.68781	12.2687	0	12.2687	0.980722
550	8.75	12.1244	1.68781	12.5574	0	12.5574	1.07081
550	8.75	12.1244	1.68781	12.846	0	12.846	1.16019
550	8.75	12.1244	1.68781	12.9904	0	12.9904	1.10939
550	8.75	12.1244	1.68781	12.9904	0	12.9904	1.1449
550	8.75	12.1244	1.68781	12.9904	0	12.9904	1.14661
550	8.75	12.1244	1.68781	12.9904	0	12.9904	1.12522
550	8.75	12.1244	1.68781	12.9904	0	12.9904	1.08632
550	8.75	12.1244	1.68781	12.846	0	12.846	1.1871
550	8.75	12.1244	1.68781	12.5574	0	12.5574	1.08192
550	8.75	12.1244	1.68781	12.2687	0	12.2687	0.97092
550	8.75	12.1244	1.68781	11.98	0	11.98	1.07836
550	8.75	12.1244	1.68781	11.6913	0	11.6913	0.959302
550	8.75	12.1244	1.68781	11.4027	0	11.4027	0.897714
550	8.75	13.8564	1.44996	12.9904	0	12.9904	1.08632
550	8.75	13.8564	1.44996	12.9904	0	12.9904	1.12522
550	8.75	13.8564	1.44996	12.9904	0	12.9904	1.14661
550	8.75	13.8564	1.44996	12.9904	0	12.9904	1.1449
550	8.75	13.8564	1.44996	12.9904	0	12.9904	1.10939
550	8.75	13.8564	1.44996	13.1347	0	13.1347	0.903605
550	8.75	13.8564	1.44996	13.4234	0	13.4234	0.978635
550	8.75	13.8564	1.44996	13.7121	0	13.7121	1.08899
550	8.75	13.8564	1.44996	14.0007	0	14.0007	0.864074
550	8.75	13.8564	1.44996	14.2894	0	14.2894	0.93512
550	8.75	13.8564	1.44996	14.5781	0	14.5781	1.02686
550	8.75	13.8564	1.44996	14.7224	0	14.7224	0.983462
550	8.75	13.8564	1.44996	14.7224	0	14.7224	1.02126
550	8.75	13.8564	1.44996	14.7224	0	14.7224	1.02635
550	8.75	13.8564	1.44996	14.7224	0	14.7224	1.00753
550	8.75	13.8564	1.44996	14.7224	0	14.7224	0.962744
550	8.75	13.8564	1.44996	14.5781	0	14.5781	1.01855
550	8.75	13.8564	1.44996	14.2894	0	14.2894	0.916287
550	8.75	13.8564	1.44996	14.0007	0	14.0007	0.854566
550	8.75	13.8564	1.44996	13.7121	0	13.7121	1.1288
550	8.75	13.8564	1.44996	13.4234	0	13.4234	1.03577
550	8.75	13.8564	1.44996	13.1347	0	13.1347	0.955512
550	8.75	15.5885	1.29144	14.7224	0	14.7224	0.962744
550	8.75	15.5885	1.29144	14.7224	0	14.7224	1.00753
550	8.75	15.5885	1.29144	14.7224	0	14.7224	1.02635
550	8.75	15.5885	1.29144	14.7224	0	14.7224	1.02126
550	8.75	15.5885	1.29144	14.7224	0	14.7224	0.983462
550	8.75	15.5885	1.29144	14.8668	0	14.8668	0.794705
550	8.75	15.5885	1.29144	15.1554	0	15.1554	0.862996
550	8.75	15.5885	1.29144	15.4441	0	15.4441	0.961435
550	8.75	15.5885	1.29144	15.7328	0	15.7328	0.758978
550	8.75	15.5885	1.29144	16.0215	0	16.0215	0.828837
550	8.75	15.5885	1.29144	16.3101	0	16.3101	0.91927
550	8.75	15.5885	1.29144	16.4545	0	16.4545	0.878891
550	8.75	15.5885	1.29144	16.4545	0	16.4545	0.916768
550	8.75	15.5885	1.29144	16.4545	0	16.4545	0.925307
550	8.75	15.5885	1.29144	16.4545	0	16.4545	0.911043
550	8.75	15.5885	1.29144	16.4545	0	16.4545	0.87037
550	8.75	15.5885	1.29144	16.3101	0	16.3101	0.917091
550	8.75	15.5885	1.29144	16.0215	0	16.0215	0.822407
550	8.75	15.5885	1.29144	15.7328	0	15.7328	0.755691
550	8.75	15.5885	1.29144	15.4441	0	15.4441	0.975858
550	8.75	15.5885	1.29144	15.1554	0	15.1554	0.883131
550	8.75	15.5885	1.29144	14.8668	0	14.8668	0.809752
550	8.75	17.3205	1.16867	16.4545	0	16.4545	0.87037
550	8.75	17.3205	1.16867	16.4545	0	16.4545	0.911043
550	8.75	17.3205	1.16867	16.4545	0	16.4545	0.925307
550	8.75	17.3205	1.16867	16.4545	0	16.4545	0.916768
550	8.75	17.3205	1.16867	16.4545	0	16.4545	0.878891
550	8.75	17.3205	1.16867	16.5988	0	16.5988	0.713234
550	8.75	17.3205	1.16867	16.8875	0	16.8875	0.77948
550	8.75	17.3205	1.16867	17.1762	0	17.1762	0.87111
550	8.75	17.3205	1.16867	17.4648	0	17.4648	0.679134
550	8.75	17.3205	1.16867	17.7535	0	17.7535	0.744312
550	8.75	17.3205	1.16867	18.0422	0	18.0422	0.829997
550	8.75	17.3205	1.16867	18.1865	0	18.1865	0.792242
550	8.75	17.3205	1.16867	18.1865	0	18.1865	0.830976
550	8.75	17.3205	1.16867	18.1865	0	18.1865	0.840584
550	8.75	17.3205	1.16867	18.1865	0	18.1865	0.827043
550	8.75	17.3205	1.16867	18.1865	0	18.1865	0.786625
550	8.75	17.3205	1.16867	18.0422	0	18.0422	0.830616
550	8.75	17.3205	1.16867	17.7535	0	17.7535	0.742051
550	8.75	17.3205	1.16867	17.4648	0	17.4648	0.677469
550	8.75	17.3205	1.16867	17.1762	0	17.1762	0.876604
550	8.75	17.3205	1.16867	16.8875	0	16.8875	0.787618
550	8.75	17.3205	1.16867	16.5988	0	16.5988	0.719706
550	8.75	19.0526	1.03058	18.1865	0	18.1865	0.786625
550	8.75	19.0526	1.03058	18.1865	0	18.1865	0.827043
550	8.75	19.0526	1.03058	18.1865	0	18.1865	0.840584
550	8.75	19.0526	1.03058	18.1865	0	18.1865	0.830976
550	8.75	19.0526	1.03058	18.1865	0	18.1865	0.792242
550	8.75	19.0526	1.03058	18.3309	0	18.3309	0.632993
550	8.75	19.0526	1.03058	18.6195	0	18.6195	0.692931
550	8.75	19.0526	1.03058	18.9082	0	18.9082	0.776654
550	8.75	19.0526	1.03058	19.1969	0	19.1969	0.58422
550	8.75	19.0526	1.03058	19.4856	0	19.4856	0.638945
550	8.75	19.0526	1.03058	19.7742	0	19.7742	0.710852
550	8.75	19.0526	1.03058	19.9186	0	19.9186	0.663454
550	8.75	19.0526	1.03058	19.9186	0	19.9186	0.70831
550	8.75	19.0526	1.03058	19.9186	0	19.9186	0.719892
550	8.75	19.0526	1.03058	19.9186	0	19.9186	0.704152
550	8.75	19.0526	1.03058	19.9186	0	19.9186	0.658698
550	8.75	19.0526	1.03058	19.7742	0	19.7742	0.714881
550	8.75	19.0526	1.03058	19.4856	0	19.4856	0.638715
550	8.75	19.0526	1.03058	19.1969	0	19.1969	0.583388
550	8.75	19.0526	1.03058	18.9082	0	18.9082	0.779975
550	8.75	19.0526	1.03058	18.6195	0	18.6195	0.698603
550	8.75	19.0526	1.03058	18.3309	0	18.3309	0.638204
550	8.75	20.7846	0.693573	19.9186	0	19.9186	0.658698
550	8.75	20.7846	0.693573	19.9186	0	19.9186	0.704152
550	8.75	20.7846	0.693573	19.9186	0	19.9186	0.719892
550	8.75	20.7846	0.693573	19.9186	0	19.9186	0.70831
550	8.75	20.7846	0.693573	19.9186	0	19.9186	0.663454
550	8.75	20.7846	0.693573	20.0629	0	20.0629	0.488682
550	8.75	20.7846	0.693573	20.3516	0	20.3516	0.520741
550	8.75	20.7846	0.693573	20.6403	0	20.6403	0.582801
550	8.75	20.7846	0.693573	20.9289	0	20.9289	0.382929
550	8.75	20.7846	0.693573	21.2176	0	21.2176	0.409626
550	8.75	20.7846	0.693573	21.5063	0	21.5063	0.435074
550	8.75	20.7846	0.693573	21.6506	0	21.6506	0.199784
550	8.75	20.7846	0.693573	21.6506	0	21.6506	0.215033
550	8.75	20.7846	0.693573	21.6506	0	21.6506	0.23506
550	8.75	20.7846	0.693573	21.6506	0	21.6506	0.253998
550	8.75	20.7846	0.693573	21.6506	0	21.6506	0.279642
550	8.75	20.7846	0.693573	21.5063	0	21.5063	0.401844
550	8.75	20.7846	0.693573	21.2176	0	21.2176	0.361551
550	8.75	20.7846	0.693573	20.9289	0	20.9289	0.357304
550	8.75	20.7846	0.693573	20.6403	0	20.6403	0.590618
550	8.75	20.7846	0.693573	20.3516	0	20.3516	0.536033
550	8.75	20.7846	0.693573	20.0629	0	20.0629	0.501364
550	8.75	22.5167	1.96081	21.6506	0	21.6506	0.279642
550	8.75	22.5167	1.96081	21.6506	0	21.6506	0.253998
550	8.75	22.5167	1.96081	21.6506	0	21.6506	0.23506
550	8.75	22.5167	1.96081	21.6506	0	21.6506	0.215033
550	8.75	22.5167	1.96081	21.6506	0	21.6506	0.199784
550	8.75	22.5167	1.96081	21.795	0	21.795	0.136299
550	8.75	22.5167	1.96081	22.0836	0	22.0836	0.13693
550	8.75	22.5167	1.96081	22.3723	0	22.3723	0.159937
550	8.75	22.5167	1.96081	22.661	0	22.661	0.14994
550	8.75	22.5167	1.96081	22.9497	0	22.9497	0.191555
550	8.75	22.5167	1.96081	23.2383	0	23.2383	0.244925
550	8.75	22.5167	1.96081	23.3827	0	23.3827	0.220935
550	8.75	22.5167	1.96081	23.3827	0	23.3827	0.27012
550	8.75	22.5167	1.96081	23.3827	0	23.3827	0.33183
550	8.75	22.5167	1.96081	23.3827	0	23.3827	0.386844
550	8.75	22.5167	1.96081	23.3827	0	23.3827	0.40604
550	8.75	22.5167	1.96081	23.2383	0	23.2383	0.264615
550	8.75	22.5167	1.96081	22.9497	0	22.9497	0.263896
550	8.75	22.5167	1.96081	22.661	0	22.661	0.252929
550	8.75	22.5167	1.96081	22.3723	0	22.3723	0.371151
550	8.75	22.5167	1.96081	22.0836	0	22.0836	0.314967
550	8.75	22.5167	1.96081	21.795	0	21.795	0.254083
550	10.25	2.59808	1.96862	1.73205	0	1.73205	1.13459
550	10.25	2.59808	1.96862	1.73205	0	1.73205	1.04899
550	10.25	2.59808	1.96862	1.73205	0	1.73205	0.942103
550	10.25	2.59808	1.96862	1.73205	0	1.73205	0.878442
550	10.25	2.59808	1.96862	1.73205	0	1.73205	0.956429
550	10.25	2.59808	1.96862	1.87639	0	1.87639	1.19198
550	10.25	2.59808	1.96862	2.16506	0	2.16506	1.255
550	10.25	2.59808	1.96862	2.45374	0	2.45374	1.26737
550	10.25	2.59808	1.96862	2.74241	0	2.74241	0.996745
550	10.25	2.59808	1.96862	3.03109	0	3.03109	1.04617
550	10.25	2.59808	1.96862	3.31976	0	3.31976	1.17209
550	10.25	2.59808	1.96862	3.4641	0	3.4641	1.14117
550	10.25	2.59808	1.96862	3.4641	0	3.4641	1.19133
550	10.25	2.59808	1.96862	3.4641	0	3.4641	1.24744
550	10.25	2.59808	1.96862	3.4641	0	3.4641	1.29119
550	10.25	2.59808	1.96862	3.4641	0	3.4641	1.31693
550	10.25	2.59808	1.96862	3.31976	0	3.31976	1.44851
550	10.25	2.59808	1.96862	3.03109	0	3.03109	1.41018
550	10.25	2.59808	1.96862	2.74241	0	2.74241	1.3199
550	10.25	2.59808	1.96862	2.45374	0	2.45374	1.38256
550	10.25	2.59808	1.96862	2.16506	0	2.16506	1.29511
550	10.25	2.59808	1.96862	1.87639	0	1.87639	1.16081
550	10.25	4.33013	1.9353	3.4641	0	3.4641	1.31693
550	10.25	4.33013	1.9353	3.4641	0	3.4641	1.29119
550	10.25	4.33013	1.9353	3.4641	0	3.4641	1.24744
550	10.25	4.33013	1.9353	3.4641	0	3.4641	1.19133
550	10.25	4.33013	1.9353	3.4641	0	3.4641	1.14117
550	10.25	4.33013	1.9353	3.60844	0	3.60844	1.1418
550	10.25	4.33013	1.9353	3.89711	0	3.89711	1.27176
550	10.25	4.33013	1.9353	4.18579	0	4.18579	1.36895
550	10.25	4.33013	1.9353	4.47446	0	4.47446	1.13023
550	10.25	4.33013	1.9353	4.76314	0	4.76314	1.20046
550	10.25	4.33013	1.9353	5.05181	0	5.05181	1.28084
550	10.25	4.33013	1.9353	5.19615	0	5.19615	1.27996
550	10.25	4.33013	1.9353	5.19615	0	5.19615	1.31694
550	10.25	4.33013	1.9353	5.19615	0	5.19615	1.31138
550	10.25	4.33013	1.9353	5.19615	0	5.19615	1.28672
550	10.25	4.33013	1.9353	5.19615	0	5.19615	1.23685
550	10.25	4.33013	1.9353	5.05181	0	5.05181	1.27899
550	10.25	4.33013	1.9353	4.76314	0	4.76314	1.17395
550	10.25	4.33013	1.9353	4.47446	0	4.47446	1.10075
550	10.25	4.33013	1.9353	4.18579	0	4.18579	1.35049
550	10.25	4.33013	1.9353	3.89711	0	3.89711	1.2495
550	10.25	4.33013	1.9353	3.60844	0	3.60844	1.1722
550	10.25	6.06218	1.81638	5.19615	0	5.19615	1.23685
550	10.25	6.06218	1.81638	5.19615	0	5.19615	1.28672
550	10.25	6.06218	1.81638	5.19615	0	5.19615	1.31138
550	10.25	6.06218	1.81638	5.19615	0	5.19615	1.31694
550	10.25	6.06218	1.81638	5.19615	0	5.19615	1.27996
550	10.25	6.06218	1.81638	5.34049	0	5.34049	1.01067
550	10.25	6.06218	1.81638	5.62917	0	5.62917	1.08081
550	10.25	6.06218	1.81638	5.91784	0	5.91784	1.19753
550	10.25	6.06218	1.81638	6.20652	0	6.20652	0.999315
550	10.25	6.06218	1.81638	6.49519	0	6.49519	1.0654
550	10.25	6.06218	1.81638	6.78387	0	6.78387	1.13447
550	10.25	6.06218	1.81638	6.9282	0	6.9282	1.17275
550	10.25	6.06218	1.81638	6.9282	0	6.9282	1.2259
550	10.25	6.06218	1.81638	6.9282	0	6.9282	1.22899
550	10.25	6.06218	1.81638	6.9282	0	6.9282	1.21399
550	10.25	6.06218	1.81638	6.9282	0	6.9282	1.15245
550	10.25	6.06218	1.81638	6.78387	0	6.78387	1.11547
550	10.25	6.06218	1.81638	6.49519	0	6.49519	1.03536
550	10.25	6.06218	1.81638	6.20652	0	6.20652	0.982551
550	10.25	6.06218	1.81638	5.91784	0	5.91784	1.24395
550	10.25	6.06218	1.81638	5.62917	0	5.62917	1.13945
550	10.25	6.06218	1.81638	5.34049	0	5.34049	1.05497
550	10.25	7.79423	1.6574	6.9282	0	6.9282	1.15245
550	10.25	7.79423	1.6574	6.9282	0	6.9282	1.21399
550	10.25	7.79423	1.6574	6.9282	0	6.9282	1.22899
550	10.25	7.79423	1.6574	6.9282	0	6.9282	1.2259
550	10.25	7.79423	1.6574	6.9282	0	6.9282	1.17275
550	10.25	7.79423	1.6574	7.07254	0	7.07254	0.846911
550	10.25	7.79423	1.6574	7.36122	0	7.36122	0.889946
550	10.25	7.79423	1.6574	7.64989	0	7.64989	1.00715
550	10.25	7.79423	1.6574	7.93857	0	7.93857	0.901425
550	10.25	7.79423	1.6574	8.22724	0	8.22724	0.982698
550	10.25	7.79423	1.6574	8.51592	0	8.51592	1.05596
550	10.25	7.79423	1.6574	8.66025	0	8.66025	1.09117
550	10.25	7.79423	1.6574	8.66025	0	8.66025	1.13792
550	10.25	7.79423	1.6574	8.66025	0	8.66025	1.1432
550	10.25	7.79423	1.6574	8.66025	0	8.66025	1.13364
550	10.25	7.79423	1.6574	8.66025	0	8.66025	1.08354
550	10.25	7.79423	1.6574	8.51592	0	8.51592	1.0513
550	10.25	7.79423	1.6574	8.22724	0	8.22724	0.974772
550	10.25	7.79423	1.6574	7.93857	0	7.93857	0.896004
550	10.25	7.79423	1.6574	7.64989	0	7.64989	1.01833
550	10.25	7.79423	1.6574	7.36122	0	7.36122	0.90113
550	10.25	7.79423	1.6574	7.07254	0	7.07254	0.85047
550	10.25	9.52628	1.61623	8.66025	0	8.66025	1.08354
550	10.25	9.52628	1.61623	8.66025	0	8.66025	1.13364
550	10.25	9.52628	1.61623	8.66025	0	8.66025	1.1432
550	10.25	9.52628	1.61623	8.66025	0	8.66025	1.13792
550	10.25	9.52628	1.61623	8.66025	0	8.66025	1.09117
550	10.25	9.52628	1.61623	8.80459	0	8.80459	0.818183
550	10.25	9.52628	1.61623	9.09327	0	9.09327	0.874829
550	10.25	9.52628	1.61623	9.38194	0	9.38194	0.992767
550	10.25	9.52628	1.61623	9.67062	0	9.67062	0.884972
550	10.25	9.52628	1.61623	9.95929	0	9.95929	0.960256
550	10.25	9.52628	1.61623	10.248	0	10.248	1.03705
550	10.25	9.52628	1.61623	10.3923	0	10.3923	1.10701
550	10.25	9.52628	1.61623	10.3923	0	10.3923	1.14229
550	10.25	9.52628	1.61623	10.3923	0	10.3923	1.13639
550	10.25	9.52628	1.61623	10.3923	0	10.3923	1.1179
550	10.25	9.52628	1.61623	10.3923	0	10.3923	1.06338
550	10.25	9.52628	1.61623	10.248	0	10.248	1.04787
550	10.25	9.52628	1.61623	9.95929	0	9.95929	0.969619
550	10.25	9.52628	1.61623	9.67062	0	9.67062	0.885069
550	10.25	9.52628	1.61623	9.38194	0	9.38194	0.992158
550	10.25	9.52628	1.61623	9.09327	0	9.09327	0.873284
550	10.25	9.52628	1.61623	8.80459	0	8.80459	0.81592
550	10.25	11.2583	1.65409	10.3923	0	10.3923	1.06338
550	10.25	11.2583	1.65409	10.3923	0	10.3923	1.1179
550	10.25	11.2583	1.65409	10.3923	0	10.3923	1.13639
550	10.25	11.2583	1.65409	10.3923	0	10.3923	1.14229
550	10.25	11.2583	1.65409	10.3923	0	10.3923	1.10701
550	10.25	11.2583	1.65409	10.5366	0	10.5366	0.850598
550	10.25	11.2583	1.65409	10.8253	0	10.8253	0.923488
550	10.25	11.2583	1.65409	11.114	0	11.114	1.04467
550	10.25	11.2583	1.65409	11.4027	0	11.4027	0.963872
550	10.25	11.2583	1.65409	11.6913	0	11.6913	1.0508
550	10.25	11.2583	1.65409	11.98	0	11.98	1.11413
550	10.25	11.2583	1.65409	12.1244	0	12.1244	1.15377
550	10.25	11.2583	1.65409	12.1244	0	12.1244	1.17321
550	10.25	11.2583	1.65409	12.1244	0	12.1244	1.14698
550	10.25	11.2583	1.65409	12.1244	0	12.1244	1.10662
550	10.25	11.2583	1.65409	12.1244	0	12.1244	1.0614
550	10.25	11.2583	1.65409	11.98	0	11.98	1.14295
550	10.25	11.2583	1.65409	11.6913	0	11.6913	1.02747
550	10.25	11.2583	1.65409	11.4027	0	11.4027	0.913188
550	10.25	11.2583	1.65409	11.114	0	11.114	0.981232
550	10.25	11.2583	1.65409	10.8253	0	10.8253	0.862774
550	10.25	11.2583	1.65409	10.5366	0	10.5366	0.813604
550	10.25	12.9904	1.68073	12.1244	0	12.1244	1.0614
550	10.25	12.9904	1.68073	12.1244	0	12.1244	1.10662
550	10.25	12.9904	1.68073	12.1244	0	12.1244	1.14698
550	10.25	12.9904	1.68073	12.1244	0	12.1244	1.17321
550	10.25	12.9904	1.68073	12.1244	0	12.1244	1.15377
550	10.25	12.9904	1.68073	12.2687	0	12.2687	0.879897
550	10.25	12.9904	1.68073	12.5574	0	12.5574	0.950086
550	10.25	12.9904	1.68073	12.846	0	12.846	1.07363
550	10.25	12.9904	1.68073	13.1347	0	13.1347	0.958463
550	10.25	12.9904	1.68073	13.4234	0	13.4234	1.0608
550	10.25	12.9904	1.68073	13.7121	0	13.7121	1.13492
550	10.25	12.9904	1.68073	13.8564	0	13.8564	1.09793
550	10.25	12.9904	1.68073	13.8564	0	13.8564	1.13122
550	10.25	12.9904	1.68073	13.8564	0	13.8564	1.12206
550	10.25	12.9904	1.68073	13.8564	0	13.8564	1.08941
550	10.25	12.9904	1.68073	13.8564	0	13.8564	1.03158
550	10.25	12.9904	1.68073	13.7121	0	13.7121	1.08899
550	10.25	12.9904	1.68073	13.4234	0	13.4234	0.978635
550	10.25	12.9904	1.68073	13.1347	0	13.1347	0.903605
550	10.25	12.9904	1.68073	12.846	0	12.846	1.16019
550	10.25	12.9904	1.68073	12.5574	0	12.5574	1.07081
550	10.25	12.9904	1.68073	12.2687	0	12.2687	0.980722
550	10.25	14.7224	1.36738	13.8564	0	13.8564	1.03158
550	10.25	14.7224	1.36738	13.8564	0	13.8564	1.08941
550	10.25	14.7224	1.36738	13.8564	0	13.8564	1.12206
550	10.25	14.7224	1.36738	13.8564	0	13.8564	1.13122
550	10.25	14.7224	1.36738	13.8564	0	13.8564	1.09793
550	10.25	14.7224	1.36738	14.0007	0	14.0007	0.831021
550	10.25	14.7224	1.36738	14.2894	0	14.2894	0.884116
550	10.25	14.7224	1.36738	14.5781	0	14.5781	0.989
550	10.25	14.7224	1.36738	14.8668	0	14.8668	0.801599
550	10.25	14.7224	1.36738	15.1554	0	15.1554	0.87907
550	10.25	14.7224	1.36738	15.4441	0	15.4441	0.969411
550	10.25	14.7224	1.36738	15.5885	0	15.5885	0.928411
550	10.25	14.7224	1.36738	15.5885	0	15.5885	0.965564
550	10.25	14.7224	1.36738	15.5885	0	15.5885	0.971634
550	10.25	14.7224	1.36738	15.5885	0	15.5885	0.954846
550	10.25	14.7224	1.36738	15.5885	0	15.5885	0.911969
550	10.25	14.7224	1.36738	15.4441	0	15.4441	0.961435
550	10.25	14.7224	1.36738	15.1554	0	15.1554	0.862996
550	10.25	14.7224	1.36738	14.8668	0	14.8668	0.794705
550	10.25	14.7224	1.36738	14.5781	0	14.5781	1.02686
550	10.25	14.7224	1.36738	14.2894	0	14.2894	0.93512
550	10.25	14.7224	1.36738	14.0007	0	14.0007	0.864074
550	10.25	16.4545	1.22482	15.5885	0	15.5885	0.911969
550	10.25	16.4545	1.22482	15.5885	0	15.5885	0.954846
550	10.25	16.4545	1.22482	15.5885	0	15.5885	0.971634
550	10.25	16.4545	1.22482	15.5885	0	15.5885	0.965564
550	10.25	16.4545	1.22482	15.5885	0	15.5885	0.928411
550	10.25	16.4545	1.22482	15.7328	0	15.7328	0.748486
550	10.25	16.4545	1.22482	16.0215	0	16.0215	0.814474
550	10.25	16.4545	1.22482	16.3101	0	16.3101	0.909158
550	10.25	16.4545	1.22482	16.5988	0	16.5988	0.715778
550	10.25	16.4545	1.22482	16.8875	0	16.8875	0.784111
550	10.25	16.4545	1.22482	17.1762	0	17.1762	0.872461
550	10.25	16.4545	1.22482	17.3205	0	17.3205	0.834011
550	10.25	16.4545	1.22482	17.3205	0	17.3205	0.871762
550	10.25	16.4545	1.22482	17.3205	0	17.3205	0.88083
550	10.25	16.4545	1.22482	17.3205	0	17.3205	0.867345
550	10.25	16.4545	1.22482	17.3205	0	17.3205	0.827459
550	10.25	16.4545	1.22482	17.1762	0	17.1762	0.87111
550	10.25	16.4545	1.22482	16.8875	0	16.8875	0.77948
550	10.25	16.4545	1.22482	16.5988	0	16.5988	0.713234
550	10.25	16.4545	1.22482	16.3101	0	16.3101	0.91927
550	10.25	16.4545	1.22482	16.0215	0	16.0215	0.828837
550	10.25	16.4545	1.22482	15.7328	0	15.7328	0.758978
550	10.25	18.1865	1.1047	17.3205	0	17.3205	0.827459
550	10.25	18.1865	1.1047	17.3205	0	17.3205	0.867345
550	10.25	18.1865	1.1047	17.3205	0	17.3205	0.88083
550	10.25	18.1865	1.1047	17.3205	0	17.3205	0.871762
550	10.25	18.1865	1.1047	17.3205	0	17.3205	0.834011
550	10.25	18.1865	1.1047	17.4648	0	17.4648	0.674153
550	10.25	18.1865	1.1047	17.7535	0	17.7535	0.738221
550	10.25	18.1865	1.1047	18.0422	0	18.0422	0.826
550	10.25	18.1865	1.1047	18.3309	0	18.3309	0.633991
550	10.25	18.1865	1.1047	18.6195	0	18.6195	0.694127
550	10.25	18.1865	1.1047	18.9082	0	18.9082	0.775206
550	10.25	18.1865	1.1047	19.0526	0	19.0526	0.740594
550	10.25	18.1865	1.1047	19.0526	0	19.0526	0.780548
550	10.25	18.1865	1.1047	19.0526	0	19.0526	0.790505
550	10.25	18.1865	1.1047	19.0526	0	19.0526	0.777
550	10.25	18.1865	1.1047	19.0526	0	19.0526	0.735744
550	10.25	18.1865	1.1047	18.9082	0	18.9082	0.776654
550	10.25	18.1865	1.1047	18.6195	0	18.6195	0.692931
550	10.25	18.1865	1.1047	18.3309	0	18.3309	0.632993
550	10.25	18.1865	1.1047	18.0422	0	18.0422	0.829997
550	10.25	18.1865	1.1047	17.7535	0	17.7535	0.744312
550	10.25	18.1865	1.1047	17.4648	0	17.4648	0.679134
550	10.25	19.9186	0.925328	19.0526	0	19.0526	0.735744
550	10.25	19.9186	0.925328	19.0526	0	19.0526	0.777
550	10.25	19.9186	0.925328	19.0526	0	19.0526	0.790505
550	10.25	19.9186	0.925328	19.0526	0	19.0526	0.780548
550	10.25	19.9186	0.925328	19.0526	0	19.0526	0.740594
550	10.25	19.9186	0.925328	19.1969	0	19.1969	0.578337
550	10.25	19.9186	0.925328	19.4856	0	19.4856	0.632564
550	10.25	19.9186	0.925328	19.7742	0	19.7742	0.707416
550	10.25	19.9186	0.925328	20.0629	0	20.0629	0.492539
550	10.25	19.9186	0.925328	20.3516	0	20.3516	0.526183
550	10.25	19.9186	0.925328	20.6403	0	20.6403	0.58115
550	10.25	19.9186	0.925328	20.7846	0	20.7846	0.572916
550	10.25	19.9186	0.925328	20.7846	0	20.7846	0.628448
550	10.25	19.9186	0.925328	20.7846	0	20.7846	0.642196
550	10.25	19.9186	0.925328	20.7846	0	20.7846	0.629896
550	10.25	19.9186	0.925328	20.7846	0	20.7846	0.579965
550	10.25	19.9186	0.925328	20.6403	0	20.6403	0.582801
550	10.25	19.9186	0.925328	20.3516	0	20.3516	0.520741
550	10.25	19.9186	0.925328	20.0629	0	20.0629	0.488682
550	10.25	19.9186	0.925328	19.7742	0	19.7742	0.710852
550	10.25	19.9186	0.925328	19.4856	0	19.4856	0.638945
550	10.25	19.9186	0.925328	19.1969	0	19.1969	0.58422
550	10.25	21.6506	0.529431	20.7846	0	20.7846	0.579965
550	10.25	21.6506	0.529431	20.7846	0	20.7846	0.629896
550	10.25	21.6506	0.529431	20.7846	0	20.7846	0.642196
550	10.25	21.6506	0.529431	20.7846	0	20.7846	0.628448
550	10.25	21.6506	0.529431	20.7846	0	20.7846	0.572916
550	10.25	21.6506	0.529431	20.9289	0	20.9289	0.35047
550	10.25	21.6506	0.529431	21.2176	0	21.2176	0.354447
550	10.25	21.6506	0.529431	21.5063	0	21.5063	0.38449
550	10.25	21.6506	0.529431	21.795	0	21.795	0.194294
550	10.25	21.6506	0.529431	22.0836	0	22.0836	0.244193
550	10.25	21.6506	0.529431	22.3723	0	22.3723	0.302972
550	10.25	21.6506	0.529431	22.5167	0	22.5167	0.162974
550	10.25	21.6506	0.529431	22.5167	0	22.5167	0.169
550	10.25	21.6506	0.529431	22.5167	0	22.5167	0.186681
550	10.25	21.6506	0.529431	22.5167	0	22.5167	0.20744
550	10.25	21.6506	0.529431	22.5167	0	22.5167	0.226248
550	10.25	21.6506	0.529431	22.3723	0	22.3723	0.159937
550	10.25	21.6506	0.529431	22.0836	0	22.0836	0.13693
550	10.25	21.6506	0.529431	21.795	0	21.795	0.136299
550	10.25	21.6506	0.529431	21.5063	0	21.5063	0.435074
550	10.25	21.6506	0.529431	21.2176	0	21.2176	0.409626
550	10.25	21.6506	0.529431	20.9289	0	20.9289	0.382929
550	10.25	23.3827	2.22643	22.5167	0	22.5167	0.226248
550	10.25	23.3827	2.22643	22.5167	0	22.5167	0.20744
550	10.25	23.3827	2.22643	22.5167	0	22.5167	0.186681
550	10.25	23.3827	2.22643	22.5167	0	22.5167	0.169
550	10.25	23.3827	2.22643	22.5167	0	22.5167	0.162974
550	10.25	23.3827	2.22643	22.661	0	22.661	0.221633
550	10.25	23.3827	2.22643	22.9497	0	22.9497	0.250584
550	10.25	23.3827	2.22643	23.2383	0	23.2383	0.275238
550	10.25	23.3827	2.22643	23.527	0	23.527	0.187332
550	10.25	23.3827	2.22643	23.8157	0	23.8157	0.221478
550	10.25	23.3827	2.22643	24.1044	0	24.1044	0.282314
550	10.25	23.3827	2.22643	24.2487	0	24.2487	0.344183
550	10.25	23.3827	2.22643	24.2487	0	24.2487	0.396855
550	10.25	23.3827	2.22643	24.2487	0	24.2487	0.43423
550	10.25	23.3827	2.22643	24.2487	0	24.2487	0.455269
550	10.25	23.3827	2.22643	24.2487	0	24.2487	0.460494
550	10.25	23.3827	2.22643	24.1044	0	24.1044	0.450378
550	10.25	23.3827	2.22643	23.8157	0	23.8157	0.425
550	10.25	23.3827	2.22643	23.527	0	23.527	0.372163
[truncated: 861 more rows]
