# Supplementary material for: Formation of polarity convergences underlying shoot outgrowths
Source: eLife. 2016 Aug 1;5:e18165. doi: 10.7554/eLife.18165 (PMC4969039; doi:10.7554/eLife.18165)
Supplement: Source code 7. — DOI: http://dx.doi.org/10.7554/eLife.18165.035 [file elife-18165-code7.zip]

Archive with 94 entries (91 files):
- Source code 7_Fig. 8A/
- Source code 7_Fig. 8A/.qglviewer.xml
- __MACOSX/
- __MACOSX/Source code 7_Fig. 8A/
- __MACOSX/Source code 7_Fig. 8A/._.qglviewer.xml
- Source code 7_Fig. 8A/anim.a
- __MACOSX/Source code 7_Fig. 8A/._anim.a
- Source code 7_Fig. 8A/description.txt
- __MACOSX/Source code 7_Fig. 8A/._description.txt
- Source code 7_Fig. 8A/dirichlet.h
- __MACOSX/Source code 7_Fig. 8A/._dirichlet.h
- Source code 7_Fig. 8A/dirichlet.vvh
- __MACOSX/Source code 7_Fig. 8A/._dirichlet.vvh
- Source code 7_Fig. 8A/geom.c
- __MACOSX/Source code 7_Fig. 8A/._geom.c
- Source code 7_Fig. 8A/geom.h
- __MACOSX/Source code 7_Fig. 8A/._geom.h
- Source code 7_Fig. 8A/geom2.c
- __MACOSX/Source code 7_Fig. 8A/._geom2.c
- Source code 7_Fig. 8A/global.c
- __MACOSX/Source code 7_Fig. 8A/._global.c
- Source code 7_Fig. 8A/icon
- __MACOSX/Source code 7_Fig. 8A/._icon
- Source code 7_Fig. 8A/io.c
- __MACOSX/Source code 7_Fig. 8A/._io.c
- Source code 7_Fig. 8A/io.h
- __MACOSX/Source code 7_Fig. 8A/._io.h
- Source code 7_Fig. 8A/lic.frag
- __MACOSX/Source code 7_Fig. 8A/._lic.frag
- Source code 7_Fig. 8A/long_final.xml
- __MACOSX/Source code 7_Fig. 8A/._long_final.xml
- Source code 7_Fig. 8A/LSspecifications
- __MACOSX/Source code 7_Fig. 8A/._LSspecifications
- Source code 7_Fig. 8A/make_pages.py
- __MACOSX/Source code 7_Fig. 8A/._make_pages.py
- Source code 7_Fig. 8A/make_pages.sh
- __MACOSX/Source code 7_Fig. 8A/._make_pages.sh
- Source code 7_Fig. 8A/Makefile
- __MACOSX/Source code 7_Fig. 8A/._Makefile
- Source code 7_Fig. 8A/mem.c
- __MACOSX/Source code 7_Fig. 8A/._mem.c
- Source code 7_Fig. 8A/mem.h
- __MACOSX/Source code 7_Fig. 8A/._mem.h
- Source code 7_Fig. 8A/merge.c
- __MACOSX/Source code 7_Fig. 8A/._merge.c
- Source code 7_Fig. 8A/merge.h
- __MACOSX/Source code 7_Fig. 8A/._merge.h
- Source code 7_Fig. 8A/model.expmap
- __MACOSX/Source code 7_Fig. 8A/._model.expmap
- Source code 7_Fig. 8A/model.vve
- __MACOSX/Source code 7_Fig. 8A/._model.vve
- Source code 7_Fig. 8A/model.vvl
- __MACOSX/Source code 7_Fig. 8A/._model.vvl
- Source code 7_Fig. 8A/my_file.csv
- __MACOSX/Source code 7_Fig. 8A/._my_file.csv
- Source code 7_Fig. 8A/noise.frag
- __MACOSX/Source code 7_Fig. 8A/._noise.frag
- Source code 7_Fig. 8A/pal.map
- __MACOSX/Source code 7_Fig. 8A/._pal.map
- Source code 7_Fig. 8A/poly.c
- __MACOSX/Source code 7_Fig. 8A/._poly.c
- Source code 7_Fig. 8A/poly.h
- __MACOSX/Source code 7_Fig. 8A/._poly.h
- Source code 7_Fig. 8A/poly2.c
- __MACOSX/Source code 7_Fig. 8A/._poly2.c
- Source code 7_Fig. 8A/pos.vert
- __MACOSX/Source code 7_Fig. 8A/._pos.vert
- Source code 7_Fig. 8A/qhull.c
- __MACOSX/Source code 7_Fig. 8A/._qhull.c
- Source code 7_Fig. 8A/qhull.h
- __MACOSX/Source code 7_Fig. 8A/._qhull.h
- Source code 7_Fig. 8A/qhull_a.h
- __MACOSX/Source code 7_Fig. 8A/._qhull_a.h
- Source code 7_Fig. 8A/qset.c
- __MACOSX/Source code 7_Fig. 8A/._qset.c
- Source code 7_Fig. 8A/qset.h
- __MACOSX/Source code 7_Fig. 8A/._qset.h
- Source code 7_Fig. 8A/shader.cpp
- __MACOSX/Source code 7_Fig. 8A/._shader.cpp
- Source code 7_Fig. 8A/shader.h
- __MACOSX/Source code 7_Fig. 8A/._shader.h
- Source code 7_Fig. 8A/specifications
- __MACOSX/Source code 7_Fig. 8A/._specifications
- Source code 7_Fig. 8A/stat.c
- __MACOSX/Source code 7_Fig. 8A/._stat.c
- Source code 7_Fig. 8A/stat.h
- __MACOSX/Source code 7_Fig. 8A/._stat.h
- Source code 7_Fig. 8A/user.c
- __MACOSX/Source code 7_Fig. 8A/._user.c
- Source code 7_Fig. 8A/user.h
- __MACOSX/Source code 7_Fig. 8A/._user.h
- Source code 7_Fig. 8A/view.v
- __MACOSX/Source code 7_Fig. 8A/._view.v
- __MACOSX/._Source code 7_Fig. 8A
