# Supplementary material for: Formation of polarity convergences underlying shoot outgrowths
Source: eLife. 2016 Aug 1;5:e18165. doi: 10.7554/eLife.18165 (PMC4969039; doi:10.7554/eLife.18165)
Supplement: Source code 7. — DOI: http://dx.doi.org/10.7554/eLife.18165.035 [file elife-18165-code7.zip › Source code 7_Fig. 8A/my_file.csv]

Time	yPositionCellNode	xPositionCellNode	auxincellNode
300.1	1.25	2.59808	1.61418
300.1	1.25	4.33013	1.91108
300.1	1.25	6.06218	2.17838
300.1	1.25	7.79423	2.63375
300.1	1.25	9.52628	3.57562
300.1	1.25	11.2583	5.41363
300.1	1.25	12.9904	8.77844
300.1	1.25	14.7224	14.8084
300.1	1.25	16.4545	23.329
300.1	2.75	1.73205	1.40934
300.1	2.75	3.4641	1.78956
300.1	2.75	5.19615	2.03836
300.1	2.75	6.9282	2.37201
300.1	2.75	8.66025	3.0407
300.1	2.75	10.3923	4.40209
300.1	2.75	12.1244	6.98986
300.1	2.75	13.8564	11.7531
300.1	2.75	15.5885	21.1669
300.1	4.25	2.59808	1.61407
300.1	4.25	4.33013	1.91041
300.1	4.25	6.06218	2.17478
300.1	4.25	7.79423	2.61954
300.1	4.25	9.52628	3.53473
300.1	4.25	11.2583	5.31491
300.1	4.25	12.9904	8.52673
300.1	4.25	14.7224	13.1155
300.1	4.25	16.4545	11.7925
300.1	5.75	1.73205	1.4094
300.1	5.75	3.4641	1.78886
300.1	5.75	5.19615	2.03094
300.1	5.75	6.9282	2.33255
300.1	5.75	8.66025	2.9013
300.1	5.75	10.3923	4.01854
300.1	5.75	12.1244	6.02024
300.1	5.75	13.8564	7.76592
300.1	5.75	15.5885	8.80432
300.1	7.25	2.59808	1.61408
300.1	7.25	4.33013	1.90745
300.1	7.25	6.06218	2.15179
300.1	7.25	7.79423	2.51165
300.1	7.25	9.52628	3.1628
300.1	7.25	11.2583	4.18276
300.1	7.25	12.9904	4.98946
300.1	7.25	14.7224	5.48189
300.1	7.25	16.4545	5.28906
300.1	8.75	1.73205	1.40956
300.1	8.75	3.4641	1.7886
300.1	8.75	5.19615	2.02565
300.1	8.75	6.9282	2.29927
300.1	8.75	8.66025	2.76003
300.1	8.75	10.3923	3.53363
300.1	8.75	12.1244	4.47675
300.1	8.75	13.8564	5.09134
300.1	8.75	15.5885	5.27718
300.1	10.25	2.59808	1.61416
300.1	10.25	4.33013	1.90804
300.1	10.25	6.06218	2.15583
300.1	10.25	7.79423	2.53407
300.1	10.25	9.52628	3.2626
300.1	10.25	11.2583	4.59264
300.1	10.25	12.9904	6.55107
300.1	10.25	14.7224	7.61743
300.1	10.25	16.4545	7.05687
300.1	11.75	1.73205	1.40946
300.1	11.75	3.4641	1.78919
300.1	11.75	5.19615	2.03319
300.1	11.75	6.9282	2.34439
300.1	11.75	8.66025	2.9465
300.1	11.75	10.3923	4.15426
300.1	11.75	12.1244	6.38668
300.1	11.75	13.8564	10.1021
300.1	11.75	15.5885	12.5309
