# Supplementary material for: Formation of polarity convergences underlying shoot outgrowths
Source: eLife. 2016 Aug 1;5:e18165. doi: 10.7554/eLife.18165 (PMC4969039; doi:10.7554/eLife.18165)
Supplement: Source code 8. — DOI: http://dx.doi.org/10.7554/eLife.18165.036 [file elife-18165-code8.zip]

Archive with 96 entries (93 files):
- Source code 8_Fig. 8B/
- Source code 8_Fig. 8B/.qglviewer.xml
- __MACOSX/
- __MACOSX/Source code 8_Fig. 8B/
- __MACOSX/Source code 8_Fig. 8B/._.qglviewer.xml
- Source code 8_Fig. 8B/anim.a
- __MACOSX/Source code 8_Fig. 8B/._anim.a
- Source code 8_Fig. 8B/description.txt
- __MACOSX/Source code 8_Fig. 8B/._description.txt
- Source code 8_Fig. 8B/dirichlet.h
- __MACOSX/Source code 8_Fig. 8B/._dirichlet.h
- Source code 8_Fig. 8B/dirichlet.vvh
- __MACOSX/Source code 8_Fig. 8B/._dirichlet.vvh
- Source code 8_Fig. 8B/geom.c
- __MACOSX/Source code 8_Fig. 8B/._geom.c
- Source code 8_Fig. 8B/geom.h
- __MACOSX/Source code 8_Fig. 8B/._geom.h
- Source code 8_Fig. 8B/geom2.c
- __MACOSX/Source code 8_Fig. 8B/._geom2.c
- Source code 8_Fig. 8B/global.c
- __MACOSX/Source code 8_Fig. 8B/._global.c
- Source code 8_Fig. 8B/icon
- __MACOSX/Source code 8_Fig. 8B/._icon
- Source code 8_Fig. 8B/io.c
- __MACOSX/Source code 8_Fig. 8B/._io.c
- Source code 8_Fig. 8B/io.h
- __MACOSX/Source code 8_Fig. 8B/._io.h
- Source code 8_Fig. 8B/lic.frag
- __MACOSX/Source code 8_Fig. 8B/._lic.frag
- Source code 8_Fig. 8B/long_final.xml
- __MACOSX/Source code 8_Fig. 8B/._long_final.xml
- Source code 8_Fig. 8B/LSspecifications
- __MACOSX/Source code 8_Fig. 8B/._LSspecifications
- Source code 8_Fig. 8B/make_pages.py
- __MACOSX/Source code 8_Fig. 8B/._make_pages.py
- Source code 8_Fig. 8B/make_pages.sh
- __MACOSX/Source code 8_Fig. 8B/._make_pages.sh
- Source code 8_Fig. 8B/Makefile
- __MACOSX/Source code 8_Fig. 8B/._Makefile
- Source code 8_Fig. 8B/mem.c
- __MACOSX/Source code 8_Fig. 8B/._mem.c
- Source code 8_Fig. 8B/mem.h
- __MACOSX/Source code 8_Fig. 8B/._mem.h
- Source code 8_Fig. 8B/merge.c
- __MACOSX/Source code 8_Fig. 8B/._merge.c
- Source code 8_Fig. 8B/merge.h
- __MACOSX/Source code 8_Fig. 8B/._merge.h
- Source code 8_Fig. 8B/model.expmap
- __MACOSX/Source code 8_Fig. 8B/._model.expmap
- Source code 8_Fig. 8B/model.vve
- __MACOSX/Source code 8_Fig. 8B/._model.vve
- Source code 8_Fig. 8B/model.vvl
- __MACOSX/Source code 8_Fig. 8B/._model.vvl
- Source code 8_Fig. 8B/my_file.csv
- __MACOSX/Source code 8_Fig. 8B/._my_file.csv
- Source code 8_Fig. 8B/noise.frag
- __MACOSX/Source code 8_Fig. 8B/._noise.frag
- Source code 8_Fig. 8B/pal.map
- __MACOSX/Source code 8_Fig. 8B/._pal.map
- Source code 8_Fig. 8B/poly.c
- __MACOSX/Source code 8_Fig. 8B/._poly.c
- Source code 8_Fig. 8B/poly.h
- __MACOSX/Source code 8_Fig. 8B/._poly.h
- Source code 8_Fig. 8B/poly2.c
- __MACOSX/Source code 8_Fig. 8B/._poly2.c
- Source code 8_Fig. 8B/pos.vert
- __MACOSX/Source code 8_Fig. 8B/._pos.vert
- Source code 8_Fig. 8B/qhull.c
- __MACOSX/Source code 8_Fig. 8B/._qhull.c
- Source code 8_Fig. 8B/qhull.h
- __MACOSX/Source code 8_Fig. 8B/._qhull.h
- Source code 8_Fig. 8B/qhull_a.h
- __MACOSX/Source code 8_Fig. 8B/._qhull_a.h
- Source code 8_Fig. 8B/qset.c
- __MACOSX/Source code 8_Fig. 8B/._qset.c
- Source code 8_Fig. 8B/qset.h
- __MACOSX/Source code 8_Fig. 8B/._qset.h
- Source code 8_Fig. 8B/shader.cpp
- __MACOSX/Source code 8_Fig. 8B/._shader.cpp
- Source code 8_Fig. 8B/shader.h
- __MACOSX/Source code 8_Fig. 8B/._shader.h
- Source code 8_Fig. 8B/shader.o
- __MACOSX/Source code 8_Fig. 8B/._shader.o
- Source code 8_Fig. 8B/specifications
- __MACOSX/Source code 8_Fig. 8B/._specifications
- Source code 8_Fig. 8B/stat.c
- __MACOSX/Source code 8_Fig. 8B/._stat.c
- Source code 8_Fig. 8B/stat.h
- __MACOSX/Source code 8_Fig. 8B/._stat.h
- Source code 8_Fig. 8B/user.c
- __MACOSX/Source code 8_Fig. 8B/._user.c
- Source code 8_Fig. 8B/user.h
- __MACOSX/Source code 8_Fig. 8B/._user.h
- Source code 8_Fig. 8B/view.v
- __MACOSX/Source code 8_Fig. 8B/._view.v
- __MACOSX/._Source code 8_Fig. 8B
