# Supplementary material for: Formation of polarity convergences underlying shoot outgrowths
Source: eLife. 2016 Aug 1;5:e18165. doi: 10.7554/eLife.18165 (PMC4969039; doi:10.7554/eLife.18165)
Supplement: Source code 8. — DOI: http://dx.doi.org/10.7554/eLife.18165.036 [file elife-18165-code8.zip › Source code 8_Fig. 8B/my_file.csv]

Time	yPositionCellNode	xPositionCellNode	auxincellNode
500.1	1.25	2.59808	1.82531
500.1	1.25	4.33013	2.30689
500.1	1.25	6.06218	2.85132
500.1	1.25	7.79423	3.28704
500.1	1.25	9.52628	3.48818
500.1	1.25	11.2583	3.40538
500.1	1.25	12.9904	3.06852
500.1	1.25	14.7224	2.7905
500.1	1.25	16.4545	3.22205
500.1	1.25	18.1865	4.62907
500.1	1.25	19.9186	7.28495
500.1	1.25	21.6506	11.5789
500.1	1.25	23.3827	14.6021
500.1	2.75	1.73205	1.65217
500.1	2.75	3.4641	2.24997
500.1	2.75	5.19615	3.02482
500.1	2.75	6.9282	4.11485
500.1	2.75	8.66025	4.76051
500.1	2.75	10.3923	4.87515
500.1	2.75	12.1244	4.36719
500.1	2.75	13.8564	3.34389
500.1	2.75	15.5885	2.96345
500.1	2.75	17.3205	3.65091
500.1	2.75	19.0526	5.2538
500.1	2.75	20.7846	6.99369
500.1	2.75	22.5167	8.04622
500.1	4.25	2.59808	2.02041
500.1	4.25	4.33013	2.82204
500.1	4.25	6.06218	4.21685
500.1	4.25	7.79423	6.44462
500.1	4.25	9.52628	7.36752
500.1	4.25	11.2583	6.87475
500.1	4.25	12.9904	4.67578
500.1	4.25	14.7224	3.24888
500.1	4.25	16.4545	3.16189
500.1	4.25	18.1865	4.2284
500.1	4.25	19.9186	5.9716
500.1	4.25	21.6506	7.10435
500.1	4.25	23.3827	7.12067
500.1	5.75	1.73205	1.7365
500.1	5.75	3.4641	2.4472
500.1	5.75	5.19615	3.59518
500.1	5.75	6.9282	5.90682
500.1	5.75	8.66025	10.6232
500.1	5.75	10.3923	11.6561
500.1	5.75	12.1244	6.56519
500.1	5.75	13.8564	4.0159
500.1	5.75	15.5885	3.0974
500.1	5.75	17.3205	3.63076
500.1	5.75	19.0526	5.40132
500.1	5.75	20.7846	8.52706
500.1	5.75	22.5167	11.8577
500.1	7.25	2.59808	2.02039
500.1	7.25	4.33013	2.822
500.1	7.25	6.06218	4.21674
500.1	7.25	7.79423	6.44413
500.1	7.25	9.52628	7.36639
500.1	7.25	11.2583	6.86836
500.1	7.25	12.9904	4.66938
500.1	7.25	14.7224	3.24652
500.1	7.25	16.4545	3.2249
500.1	7.25	18.1865	4.56504
500.1	7.25	19.9186	7.21609
500.1	7.25	21.6506	11.8817
500.1	7.25	23.3827	19.2625
500.1	8.75	1.73205	1.65215
500.1	8.75	3.4641	2.24994
500.1	8.75	5.19615	3.02471
500.1	8.75	6.9282	4.11448
500.1	8.75	8.66025	4.7598
500.1	8.75	10.3923	4.87312
500.1	8.75	12.1244	4.36341
500.1	8.75	13.8564	3.33809
500.1	8.75	15.5885	2.98024
500.1	8.75	17.3205	3.768
500.1	8.75	19.0526	5.76518
500.1	8.75	20.7846	9.54908
500.1	8.75	22.5167	16.1915
500.1	10.25	2.59808	1.82529
500.1	10.25	4.33013	2.30683
500.1	10.25	6.06218	2.85115
500.1	10.25	7.79423	3.28673
500.1	10.25	9.52628	3.48764
500.1	10.25	11.2583	3.40475
500.1	10.25	12.9904	3.06805
500.1	10.25	14.7224	2.78604
500.1	10.25	16.4545	3.18672
500.1	10.25	18.1865	4.44852
500.1	10.25	19.9186	6.58537
500.1	10.25	21.6506	8.0889
500.1	10.25	23.3827	8.34191
500.1	11.75	1.73205	1.51352
500.1	11.75	3.4641	1.94388
500.1	11.75	5.19615	2.25588
500.1	11.75	6.9282	2.52191
500.1	11.75	8.66025	2.69366
500.1	11.75	10.3923	2.73775
500.1	11.75	12.1244	2.66249
500.1	11.75	13.8564	2.58395
500.1	11.75	15.5885	2.83091
500.1	11.75	17.3205	3.71319
500.1	11.75	19.0526	5.31573
500.1	11.75	20.7846	7.01795
500.1	11.75	22.5167	7.59297
500.1	13.25	2.59808	1.70754
500.1	13.25	4.33013	2.02756
500.1	13.25	6.06218	2.2512
500.1	13.25	7.79423	2.4086
500.1	13.25	9.52628	2.48838
500.1	13.25	11.2583	2.49158
500.1	13.25	12.9904	2.46912
500.1	13.25	14.7224	2.60665
500.1	13.25	16.4545	3.22954
500.1	13.25	18.1865	4.61105
500.1	13.25	19.9186	7.12313
500.1	13.25	21.6506	11.0579
500.1	13.25	23.3827	9.94872
500.1	14.75	1.73205	1.51353
500.1	14.75	3.4641	1.9439
500.1	14.75	5.19615	2.25593
500.1	14.75	6.9282	2.52201
500.1	14.75	8.66025	2.69379
500.1	14.75	10.3923	2.7378
500.1	14.75	12.1244	2.66226
500.1	14.75	13.8564	2.58609
500.1	14.75	15.5885	2.85894
500.1	14.75	17.3205	3.86453
500.1	14.75	19.0526	5.92977
500.1	14.75	20.7846	9.79544
500.1	14.75	22.5167	17.6526
