# Supplementary material for: Formation of polarity convergences underlying shoot outgrowths
Source: eLife. 2016 Aug 1;5:e18165. doi: 10.7554/eLife.18165 (PMC4969039; doi:10.7554/eLife.18165)
Supplement: Source code 9. — DOI: http://dx.doi.org/10.7554/eLife.18165.037 [file elife-18165-code9.zip]

Archive with 96 entries (93 files):
- Source code 9_Fig. 9A/
- Source code 9_Fig. 9A/.qglviewer.xml
- __MACOSX/
- __MACOSX/Source code 9_Fig. 9A/
- __MACOSX/Source code 9_Fig. 9A/._.qglviewer.xml
- Source code 9_Fig. 9A/anim.a
- __MACOSX/Source code 9_Fig. 9A/._anim.a
- Source code 9_Fig. 9A/description.txt
- __MACOSX/Source code 9_Fig. 9A/._description.txt
- Source code 9_Fig. 9A/dirichlet.h
- __MACOSX/Source code 9_Fig. 9A/._dirichlet.h
- Source code 9_Fig. 9A/dirichlet.vvh
- __MACOSX/Source code 9_Fig. 9A/._dirichlet.vvh
- Source code 9_Fig. 9A/geom.c
- __MACOSX/Source code 9_Fig. 9A/._geom.c
- Source code 9_Fig. 9A/geom.h
- __MACOSX/Source code 9_Fig. 9A/._geom.h
- Source code 9_Fig. 9A/geom2.c
- __MACOSX/Source code 9_Fig. 9A/._geom2.c
- Source code 9_Fig. 9A/global.c
- __MACOSX/Source code 9_Fig. 9A/._global.c
- Source code 9_Fig. 9A/icon
- __MACOSX/Source code 9_Fig. 9A/._icon
- Source code 9_Fig. 9A/io.c
- __MACOSX/Source code 9_Fig. 9A/._io.c
- Source code 9_Fig. 9A/io.h
- __MACOSX/Source code 9_Fig. 9A/._io.h
- Source code 9_Fig. 9A/lic.frag
- __MACOSX/Source code 9_Fig. 9A/._lic.frag
- Source code 9_Fig. 9A/long_final.xml
- __MACOSX/Source code 9_Fig. 9A/._long_final.xml
- Source code 9_Fig. 9A/LSspecifications
- __MACOSX/Source code 9_Fig. 9A/._LSspecifications
- Source code 9_Fig. 9A/make_pages.py
- __MACOSX/Source code 9_Fig. 9A/._make_pages.py
- Source code 9_Fig. 9A/make_pages.sh
- __MACOSX/Source code 9_Fig. 9A/._make_pages.sh
- Source code 9_Fig. 9A/Makefile
- __MACOSX/Source code 9_Fig. 9A/._Makefile
- Source code 9_Fig. 9A/mem.c
- __MACOSX/Source code 9_Fig. 9A/._mem.c
- Source code 9_Fig. 9A/mem.h
- __MACOSX/Source code 9_Fig. 9A/._mem.h
- Source code 9_Fig. 9A/merge.c
- __MACOSX/Source code 9_Fig. 9A/._merge.c
- Source code 9_Fig. 9A/merge.h
- __MACOSX/Source code 9_Fig. 9A/._merge.h
- Source code 9_Fig. 9A/model.expmap
- __MACOSX/Source code 9_Fig. 9A/._model.expmap
- Source code 9_Fig. 9A/model.vve
- __MACOSX/Source code 9_Fig. 9A/._model.vve
- Source code 9_Fig. 9A/model.vvl
- __MACOSX/Source code 9_Fig. 9A/._model.vvl
- Source code 9_Fig. 9A/my_file.csv
- __MACOSX/Source code 9_Fig. 9A/._my_file.csv
- Source code 9_Fig. 9A/noise.frag
- __MACOSX/Source code 9_Fig. 9A/._noise.frag
- Source code 9_Fig. 9A/pal.map
- __MACOSX/Source code 9_Fig. 9A/._pal.map
- Source code 9_Fig. 9A/poly.c
- __MACOSX/Source code 9_Fig. 9A/._poly.c
- Source code 9_Fig. 9A/poly.h
- __MACOSX/Source code 9_Fig. 9A/._poly.h
- Source code 9_Fig. 9A/poly2.c
- __MACOSX/Source code 9_Fig. 9A/._poly2.c
- Source code 9_Fig. 9A/pos.vert
- __MACOSX/Source code 9_Fig. 9A/._pos.vert
- Source code 9_Fig. 9A/qhull.c
- __MACOSX/Source code 9_Fig. 9A/._qhull.c
- Source code 9_Fig. 9A/qhull.h
- __MACOSX/Source code 9_Fig. 9A/._qhull.h
- Source code 9_Fig. 9A/qhull_a.h
- __MACOSX/Source code 9_Fig. 9A/._qhull_a.h
- Source code 9_Fig. 9A/qset.c
- __MACOSX/Source code 9_Fig. 9A/._qset.c
- Source code 9_Fig. 9A/qset.h
- __MACOSX/Source code 9_Fig. 9A/._qset.h
- Source code 9_Fig. 9A/shader.cpp
- __MACOSX/Source code 9_Fig. 9A/._shader.cpp
- Source code 9_Fig. 9A/shader.h
- __MACOSX/Source code 9_Fig. 9A/._shader.h
- Source code 9_Fig. 9A/shader.o
- __MACOSX/Source code 9_Fig. 9A/._shader.o
- Source code 9_Fig. 9A/specifications
- __MACOSX/Source code 9_Fig. 9A/._specifications
- Source code 9_Fig. 9A/stat.c
- __MACOSX/Source code 9_Fig. 9A/._stat.c
- Source code 9_Fig. 9A/stat.h
- __MACOSX/Source code 9_Fig. 9A/._stat.h
- Source code 9_Fig. 9A/user.c
- __MACOSX/Source code 9_Fig. 9A/._user.c
- Source code 9_Fig. 9A/user.h
- __MACOSX/Source code 9_Fig. 9A/._user.h
- Source code 9_Fig. 9A/view.v
- __MACOSX/Source code 9_Fig. 9A/._view.v
- __MACOSX/._Source code 9_Fig. 9A
