# Supplementary material for: Formation of polarity convergences underlying shoot outgrowths
Source: eLife. 2016 Aug 1;5:e18165. doi: 10.7554/eLife.18165 (PMC4969039; doi:10.7554/eLife.18165)
Supplement: Source code 9. — DOI: http://dx.doi.org/10.7554/eLife.18165.037 [file elife-18165-code9.zip › Source code 9_Fig. 9A/Makefile]

OBJECTS=model.o geom2.o geom.o global.o io.o mem.o merge.o poly2.o poly.o qhull.o qset.o stat.o user.o shader.o

default: model.vve

standalone: model

include $(shell vveinterpreter --makefile)
# Uncomment the next line to compile with debug options
# CXXFLAGS=$(CXXFLAGS_DEBUG)
# Add extra compilation options here
CXXFLAGS+= # -DNOSHADER
# Add extra libraries here
LIBS+=
# Add extra linking options here
#    for compiling the model as a library (.vve)
LD_SO_FLAGS+=
#    for compiling the model as a stand-alone program
LD_EXE_FLAGS+=

model.o: model.moc dirichlet.h shader.h

model.vve: $(OBJECTS)

model${EXESUFFIX}: $(OBJECTS)

run:
	vveinterpreter model.vve

clean:
	$(RM) *.o model model.vve model.cpp


%.o: %.c
	$(CC) -c -o $@ $< -fpic $(CXXFLAGS) -fno-strict-aliasing
