# Supplementary material for: Formation of polarity convergences underlying shoot outgrowths
Source: eLife. 2016 Aug 1;5:e18165. doi: 10.7554/eLife.18165 (PMC4969039; doi:10.7554/eLife.18165)
Supplement: Source code 9. — DOI: http://dx.doi.org/10.7554/eLife.18165.037 [file elife-18165-code9.zip › Source code 9_Fig. 9A/my_file.csv]

Time	yPositionCellNode	xPositionCellNode	auxincellNode
401	1.25	2.59808	0.655337
401	1.25	4.33013	0.62442
401	1.25	6.06218	0.602984
401	1.25	7.79423	0.583254
401	1.25	9.52628	0.56336
401	1.25	11.2583	0.542003
401	1.25	12.9904	0.517624
401	1.25	14.7224	0.488127
401	1.25	16.4545	0.450615
401	1.25	18.1865	0.401066
401	1.25	19.9186	0.334071
401	1.25	21.6506	0.244311
401	1.25	23.3827	0.14432
401	2.75	1.73205	0.626521
401	2.75	3.4641	0.629519
401	2.75	5.19615	0.612202
401	2.75	6.9282	0.59291
401	2.75	8.66025	0.573387
401	2.75	10.3923	0.552949
401	2.75	12.1244	0.530307
401	2.75	13.8564	0.503673
401	2.75	15.5885	0.470589
401	2.75	17.3205	0.427612
401	2.75	19.0526	0.369802
401	2.75	20.7846	0.289348
401	2.75	22.5167	0.168241
401	4.25	2.59808	0.655337
401	4.25	4.33013	0.62442
401	4.25	6.06218	0.602984
401	4.25	7.79423	0.583254
401	4.25	9.52628	0.56336
401	4.25	11.2583	0.542003
401	4.25	12.9904	0.517624
401	4.25	14.7224	0.488127
401	4.25	16.4545	0.450615
401	4.25	18.1865	0.401066
401	4.25	19.9186	0.334071
401	4.25	21.6506	0.244311
401	4.25	23.3827	0.14432
401	5.75	1.73205	0.626521
401	5.75	3.4641	0.629519
401	5.75	5.19615	0.612202
401	5.75	6.9282	0.59291
401	5.75	8.66025	0.573387
401	5.75	10.3923	0.552949
401	5.75	12.1244	0.530307
401	5.75	13.8564	0.503673
401	5.75	15.5885	0.470589
401	5.75	17.3205	0.427612
401	5.75	19.0526	0.369802
401	5.75	20.7846	0.289348
401	5.75	22.5167	0.168241
401	7.25	2.59808	0.655337
401	7.25	4.33013	0.62442
401	7.25	6.06218	0.602984
401	7.25	7.79423	0.583254
401	7.25	9.52628	0.56336
401	7.25	11.2583	0.542003
401	7.25	12.9904	0.517624
401	7.25	14.7224	0.488127
401	7.25	16.4545	0.450615
401	7.25	18.1865	0.401066
401	7.25	19.9186	0.334071
401	7.25	21.6506	0.244311
401	7.25	23.3827	0.14432
401	8.75	1.73205	0.626521
401	8.75	3.4641	0.629519
401	8.75	5.19615	0.612202
401	8.75	6.9282	0.59291
401	8.75	8.66025	0.573387
401	8.75	10.3923	0.552949
401	8.75	12.1244	0.530307
401	8.75	13.8564	0.503673
401	8.75	15.5885	0.470589
401	8.75	17.3205	0.427612
401	8.75	19.0526	0.369802
401	8.75	20.7846	0.289348
401	8.75	22.5167	0.168241
401	10.25	2.59808	0.655337
401	10.25	4.33013	0.62442
401	10.25	6.06218	0.602984
401	10.25	7.79423	0.583254
401	10.25	9.52628	0.56336
401	10.25	11.2583	0.542003
401	10.25	12.9904	0.517624
401	10.25	14.7224	0.488127
401	10.25	16.4545	0.450615
401	10.25	18.1865	0.401066
401	10.25	19.9186	0.334071
401	10.25	21.6506	0.244311
401	10.25	23.3827	0.14432
401	11.75	1.73205	0.626521
401	11.75	3.4641	0.629519
401	11.75	5.19615	0.612202
401	11.75	6.9282	0.59291
401	11.75	8.66025	0.573387
401	11.75	10.3923	0.552949
401	11.75	12.1244	0.530307
401	11.75	13.8564	0.503673
401	11.75	15.5885	0.470589
401	11.75	17.3205	0.427612
401	11.75	19.0526	0.369802
401	11.75	20.7846	0.289348
401	11.75	22.5167	0.168241
401	13.25	2.59808	0.655337
401	13.25	4.33013	0.62442
401	13.25	6.06218	0.602984
401	13.25	7.79423	0.583254
401	13.25	9.52628	0.56336
401	13.25	11.2583	0.542003
401	13.25	12.9904	0.517624
401	13.25	14.7224	0.488127
401	13.25	16.4545	0.450615
401	13.25	18.1865	0.401066
401	13.25	19.9186	0.334071
401	13.25	21.6506	0.244311
401	13.25	23.3827	0.14432
401	14.75	1.73205	0.626521
401	14.75	3.4641	0.629519
401	14.75	5.19615	0.612202
401	14.75	6.9282	0.59291
401	14.75	8.66025	0.573387
401	14.75	10.3923	0.552949
401	14.75	12.1244	0.530307
401	14.75	13.8564	0.503673
401	14.75	15.5885	0.470589
401	14.75	17.3205	0.427612
401	14.75	19.0526	0.369802
401	14.75	20.7846	0.289348
401	14.75	22.5167	0.168241
