# Supplementary material for: Formation of polarity convergences underlying shoot outgrowths
Source: eLife. 2016 Aug 1;5:e18165. doi: 10.7554/eLife.18165 (PMC4969039; doi:10.7554/eLife.18165)
Supplement: Source code 9. — DOI: http://dx.doi.org/10.7554/eLife.18165.037 [file elife-18165-code9.zip › Source code 9_Fig. 9A/view.v]

//note that delta x in the model is 10uM - so 1 space unit in the model is 10uM. So parameter values written in this parameter file need to be rescaled according
//to their units. For example, rho (auxin production rate) has units of Au /uM^2.s, so a value of 0.01 written here is equivalent to 0.0001 Au /uM^2.s

[Main]
RandomSeed: 1
DrawDt: 10
PrintInterval: 10

[Chemicals]
PolarTransport:0.4 //PIN dependent active auxin efflux rate (T)
AuxinDiffusion:0.5 //Passive permeation rate of auxin (D)
AuxinProductionRate:0.01// rho
AuxinTurnover:0.02//mu
Alpha: 1//flux dependent promotion of PIN allocation to an edge
Beta: 0 //background, flux independent rate of PIN allocation to an edge (always set to zero for this work)
Gamma: 0.1 //unbinding rate of PIN from a cell edge
Pmax : 0.1//maximum concentration of PIN1 at a cell edge


[Initialization]
Type: hexgrid
GridSize: 14 15// 10 10 // 2 2 // 5 5 // 10 10 
PositionNoise:  0.0 0.0
CellSize: 1 1
SamplingDl: 0.3
CellThickness: 0.1
WallThickness: 0.1
MembraneThickness: 0.1
BorderConditions: NoWall // NoFlux NoWall
TimeToOutput:400
TimeForMinus: 165

[Organisers]
Type: AuxinProduction// AuxinProduction None
Plus: left// Left Right Top Bottom CenterLeft CenterRight CenterTop CenterBottom None
Minus: right // Left Right Top Bottom CenterLeft CenterRight CenterTop CenterBottom None
Distance: 0 // Distance from the border for the Center* positions
PlusLevel: 0.08  // Concentration or production rate at the plus side 
MinusLevel:0.5 //Concentration or degradation rate of the minus side 
ImportInMinus: 0
BaseBoundary:13 //position below which elevated auxin biosynthesis will occur if updateOrganisers function is run
BaseProduction: 0.05 //production of auxin in cells positioned below the baseBoundary
ThresholdToBecomeMinus: 9// threshold auxin concentration above which elevated auxin import and degradation will be induced
AuxinNoise: 0.0 //amount of noise added to auxin concentrations at each step of the simulation

[Polarity]
PolarityThreshold: 0.01

[View]
// parameters related to drawing arrow
LineWidth: 0.1
ArrowRadiusBase: 0.18
ArrowHeadLength: 0.4
StickRadiusBase: 0.05
StickLength: 0.65
BackColor: 0
ErrorColor: 1
ColorArrow: 10

//for drawing cells and PIN
BeginColorAuxin:48
EndColorAuxin:49
BeginColorPIN: 6
EndColorPIN: 3
PINWallThickness: 1.8
SizeArrow: 0.0001
WallThickness: 0.2

ColorPlus: 80
ColorMinus: 5
ColorNormal: 6
Coloring: state//  concentration, state or none (concentration is concentration of auxin, state is organiser status)
WallColoring: concentration // cconcentration or none (concentration is PIN concentration)
ColorPolarity: 2
SizePolarity: 0.5
MaterialTissue: 255

PlotSolverGraph: false
ColorCell: 16
ColorMembrane: 17
ColorLink: 19
ColorWall: 18
LinkThickness: 2
SphereSize: 0.07

[TissueView]
CellColorBegin: 7
CellColorEnd: 8
CellColorCenter: .2
CellContourColor: 9
DrawInsideCells: true
DrawCellBorders: true
CellWallCorner: .07
CellWallWidth: .02
CellBlending: 1.0
CellCenterBlending: 1.0

[Shaders]
Vertex: pos.vert
Fragment: noise.frag
//Fragment: blur.frag
Fragment: lic.frag
Verbosity: 2
TextureSize: 1024 1024


[Tissue]
DivisionAlgorithm: ShortWall // ClosestWall ShortWall ClosestMid
CellPinch: 0
CellMaxPinch: 0
CellMaxArea: 0.4
CellWallMin: 0.03
CellWallSample: 0.05
OrderCellDivision: true
CellSampleDx: 0.01
StrictCellWallMin: false


[Solver]
Solver: Euler           // Euler AdaptiveEuler Fixedpoint Midpoint
                        // RungeKutta AdaptiveRungeKutta
// Global help:
//  *TolType can be MeanComponent or MaxComponent

// Various Timesteps
EulerDt: .01//.0025			// Timestep for Euler solver
FixedPointDt: .05			// Timestep for fixed point solver
MidPointDt: .01				// Timestep for midpoint solver
RungeKuttaDt: .01			// Timestep for Runge-Kutta 4th order
InitialDt: .01				// Beginning timestep for adaptive solvers
MaxDt: 25				// Maximum Dt

// Adaptive Euler parms
AEulerIncDt: .1				// Adaptive Euler Dt increment/decrement
AEulerResDt: .5				// Adaptive Euler restart Dt decrement
AEulerMinDt: .001			// Adaptive Euler min Dt
AEulerMaxDt: .25			// Adaptive Euler max Dt
AEulerTolType: MaxComponent		// Tolerence type for adaptive Euler
AEulerResTol: 1				// Adaptive Euler restart tolerance
AEulerLowTol: .3			// Adaptive Euler low water mark
AEulerHighTol: .4			// Adaptive Euler high water mark

// Fixed Point iteration parms
FixedPointMaxSteps: 5		// Max steps for fixed point iteration
FixedPointTol: .0001			// Tolerance for fixed point iteration
FixedPointTolType: MaxComponent

// Adaptive Runge-Kutta parms
ARungeIncDt: .01			// Adaptive Runge-Kutta Dt increment/decrement
ARungeResDt: .5				// Adaptive Runge-Kutta restart Dt decrement
ARungeMinDt: .001			// Adaptive Runge-Kutta min Dt
ARungeMaxDt: 1				// Adaptive Runge-Kutta max Dt
ARungeTolType: MaxComponent		// Tolerence type for adaptive Runge-Kutta 
ARungeResTol: 1				// Adaptive Runge-Kutta restart tolerance
ARungeLowTol: .03			// Adaptive Runge-Kutta low water mark
ARungeHighTol: .05			// Adaptive Runge-Kutta high water mark

// Crank Nicholson params
CRIncDt: .2				// Increment for timestep based on efficiency (mulitple of current size)
CRResDt: .5				// Decrement for timestep if unsucc
CRAvgCPU: .5                            // Weight of current dt in eff average
CRMinCPU: 5				// Minimun CPU, below this alway increases timestep

// Newton Tolerance (used by Crank Nicholson)
NewtTol: .01				// Tolerence for Newton's method
NewtTolType: MeanComponent
NewtMaxSteps: 10 			// Max steps for Newton's method

// Conjugate gradient params (used by Crank Nicholson)
ConjGradTol: .001			// Tolerence for conjugate gradient
ConjGradTolType: MeanComponent
ConjGradMaxSteps: .05			// Max steps for conjugate gradient (multiple of N)
ConstNbPartials: true			// Set if partials to neighbors are constant (diffusion only)

// Misc general parms
Dx: .0001				// Delta for numerical diff
PrintMatrix: false			// Print Matrix (Conj-Grad)
PrintStats: 0
