# Supplementary material for: Formation of polarity convergences underlying shoot outgrowths
Source: eLife. 2016 Aug 1;5:e18165. doi: 10.7554/eLife.18165 (PMC4969039; doi:10.7554/eLife.18165)
Supplement: Source code 10. — DOI: http://dx.doi.org/10.7554/eLife.18165.038 [file elife-18165-code10.zip › Source code 10_Fig. 9B/my_file.csv]

Time	yPositionCellNode	xPositionCellNode	auxincellNode
251	1.25	2.59808	0.648832
251	1.25	4.33013	0.615907
251	1.25	6.06218	0.59145
251	1.25	7.79423	0.567303
251	1.25	9.52628	0.541008
251	1.25	11.2583	0.51042
251	1.25	12.9904	0.472764
251	1.25	14.7224	0.424215
251	1.25	16.4545	0.359454
251	1.25	18.1865	0.271482
251	1.25	19.9186	0.154825
251	1.25	21.6506	0.039791
251	1.25	23.3827	2.3504
251	2.75	1.73205	0.620918
251	2.75	3.4641	0.622151
251	2.75	5.19615	0.602329
251	2.75	6.9282	0.579374
251	2.75	8.66025	0.554529
251	2.75	10.3923	0.526401
251	2.75	12.1244	0.492684
251	2.75	13.8564	0.450135
251	2.75	15.5885	0.394189
251	2.75	17.3205	0.318219
251	2.75	19.0526	0.211286
251	2.75	20.7846	0.0447463
251	2.75	22.5167	2.34563
251	4.25	2.59808	0.648832
251	4.25	4.33013	0.615907
251	4.25	6.06218	0.59145
251	4.25	7.79423	0.567303
251	4.25	9.52628	0.541008
251	4.25	11.2583	0.51042
251	4.25	12.9904	0.472764
251	4.25	14.7224	0.424215
251	4.25	16.4545	0.359454
251	4.25	18.1865	0.271482
251	4.25	19.9186	0.154825
251	4.25	21.6506	0.039791
251	4.25	23.3827	2.3504
251	5.75	1.73205	0.620918
251	5.75	3.4641	0.622151
251	5.75	5.19615	0.602329
251	5.75	6.9282	0.579374
251	5.75	8.66025	0.554529
251	5.75	10.3923	0.526401
251	5.75	12.1244	0.492684
251	5.75	13.8564	0.450135
251	5.75	15.5885	0.394189
251	5.75	17.3205	0.318219
251	5.75	19.0526	0.211286
251	5.75	20.7846	0.0447463
251	5.75	22.5167	2.34563
251	7.25	2.59808	0.648832
251	7.25	4.33013	0.615907
251	7.25	6.06218	0.59145
251	7.25	7.79423	0.567303
251	7.25	9.52628	0.541008
251	7.25	11.2583	0.51042
251	7.25	12.9904	0.472764
251	7.25	14.7224	0.424215
251	7.25	16.4545	0.359454
251	7.25	18.1865	0.271482
251	7.25	19.9186	0.154825
251	7.25	21.6506	0.039791
251	7.25	23.3827	2.3504
251	8.75	1.73205	0.620918
251	8.75	3.4641	0.622151
251	8.75	5.19615	0.602329
251	8.75	6.9282	0.579374
251	8.75	8.66025	0.554529
251	8.75	10.3923	0.526401
251	8.75	12.1244	0.492684
251	8.75	13.8564	0.450135
251	8.75	15.5885	0.394189
251	8.75	17.3205	0.318219
251	8.75	19.0526	0.211286
251	8.75	20.7846	0.0447463
251	8.75	22.5167	2.34563
251	10.25	2.59808	0.648832
251	10.25	4.33013	0.615907
251	10.25	6.06218	0.59145
251	10.25	7.79423	0.567303
251	10.25	9.52628	0.541008
251	10.25	11.2583	0.51042
251	10.25	12.9904	0.472764
251	10.25	14.7224	0.424215
251	10.25	16.4545	0.359454
251	10.25	18.1865	0.271482
251	10.25	19.9186	0.154825
251	10.25	21.6506	0.039791
251	10.25	23.3827	2.3504
251	11.75	1.73205	0.620918
251	11.75	3.4641	0.622151
251	11.75	5.19615	0.602329
251	11.75	6.9282	0.579374
251	11.75	8.66025	0.554529
251	11.75	10.3923	0.526401
251	11.75	12.1244	0.492684
251	11.75	13.8564	0.450135
251	11.75	15.5885	0.394189
251	11.75	17.3205	0.318219
251	11.75	19.0526	0.211286
251	11.75	20.7846	0.0447463
251	11.75	22.5167	2.34563
251	13.25	2.59808	0.648832
251	13.25	4.33013	0.615907
251	13.25	6.06218	0.59145
251	13.25	7.79423	0.567303
251	13.25	9.52628	0.541008
251	13.25	11.2583	0.51042
251	13.25	12.9904	0.472764
251	13.25	14.7224	0.424215
251	13.25	16.4545	0.359454
251	13.25	18.1865	0.271482
251	13.25	19.9186	0.154825
251	13.25	21.6506	0.039791
251	13.25	23.3827	2.3504
251	14.75	1.73205	0.620918
251	14.75	3.4641	0.622151
251	14.75	5.19615	0.602329
251	14.75	6.9282	0.579374
251	14.75	8.66025	0.554529
251	14.75	10.3923	0.526401
251	14.75	12.1244	0.492684
251	14.75	13.8564	0.450135
251	14.75	15.5885	0.394189
251	14.75	17.3205	0.318219
251	14.75	19.0526	0.211286
251	14.75	20.7846	0.0447463
251	14.75	22.5167	2.34563
