# Supplementary material for: Formation of polarity convergences underlying shoot outgrowths
Source: eLife. 2016 Aug 1;5:e18165. doi: 10.7554/eLife.18165 (PMC4969039; doi:10.7554/eLife.18165)
Supplement: Source code 11. — DOI: http://dx.doi.org/10.7554/eLife.18165.039 [file elife-18165-code11.zip]

Archive with 116 entries (113 files):
- Source code 11_Fig. 9C/
- Source code 11_Fig. 9C/.qglviewer.xml
- __MACOSX/
- __MACOSX/Source code 11_Fig. 9C/
- __MACOSX/Source code 11_Fig. 9C/._.qglviewer.xml
- Source code 11_Fig. 9C/anim.a
- __MACOSX/Source code 11_Fig. 9C/._anim.a
- Source code 11_Fig. 9C/desc
- __MACOSX/Source code 11_Fig. 9C/._desc
- Source code 11_Fig. 9C/description.html
- __MACOSX/Source code 11_Fig. 9C/._description.html
- Source code 11_Fig. 9C/description.txt
- __MACOSX/Source code 11_Fig. 9C/._description.txt
- Source code 11_Fig. 9C/dirichlet.h
- __MACOSX/Source code 11_Fig. 9C/._dirichlet.h
- Source code 11_Fig. 9C/dirichlet.vvh
- __MACOSX/Source code 11_Fig. 9C/._dirichlet.vvh
- Source code 11_Fig. 9C/final.xml
- __MACOSX/Source code 11_Fig. 9C/._final.xml
- Source code 11_Fig. 9C/final2.xml
- __MACOSX/Source code 11_Fig. 9C/._final2.xml
- Source code 11_Fig. 9C/final_20.xml
- __MACOSX/Source code 11_Fig. 9C/._final_20.xml
- Source code 11_Fig. 9C/geom.c
- __MACOSX/Source code 11_Fig. 9C/._geom.c
- Source code 11_Fig. 9C/geom.h
- __MACOSX/Source code 11_Fig. 9C/._geom.h
- Source code 11_Fig. 9C/geom2.c
- __MACOSX/Source code 11_Fig. 9C/._geom2.c
- Source code 11_Fig. 9C/global.c
- __MACOSX/Source code 11_Fig. 9C/._global.c
- Source code 11_Fig. 9C/icon
- __MACOSX/Source code 11_Fig. 9C/._icon
- Source code 11_Fig. 9C/io.c
- __MACOSX/Source code 11_Fig. 9C/._io.c
- Source code 11_Fig. 9C/io.h
- __MACOSX/Source code 11_Fig. 9C/._io.h
- Source code 11_Fig. 9C/lic.frag
- __MACOSX/Source code 11_Fig. 9C/._lic.frag
- Source code 11_Fig. 9C/long_final.xml
- __MACOSX/Source code 11_Fig. 9C/._long_final.xml
- Source code 11_Fig. 9C/LSspecifications
- __MACOSX/Source code 11_Fig. 9C/._LSspecifications
- Source code 11_Fig. 9C/make_pages.py
- __MACOSX/Source code 11_Fig. 9C/._make_pages.py
- Source code 11_Fig. 9C/make_pages.sh
- __MACOSX/Source code 11_Fig. 9C/._make_pages.sh
- Source code 11_Fig. 9C/Makefile
- __MACOSX/Source code 11_Fig. 9C/._Makefile
- Source code 11_Fig. 9C/mem.c
- __MACOSX/Source code 11_Fig. 9C/._mem.c
- Source code 11_Fig. 9C/mem.h
- __MACOSX/Source code 11_Fig. 9C/._mem.h
- Source code 11_Fig. 9C/merge.c
- __MACOSX/Source code 11_Fig. 9C/._merge.c
- Source code 11_Fig. 9C/merge.h
- __MACOSX/Source code 11_Fig. 9C/._merge.h
- Source code 11_Fig. 9C/model - MedWallORMembrane090911.vvl
- __MACOSX/Source code 11_Fig. 9C/._model - MedWallORMembrane090911.vvl
- Source code 11_Fig. 9C/model.expmap
- __MACOSX/Source code 11_Fig. 9C/._model.expmap
- Source code 11_Fig. 9C/model.vve
- __MACOSX/Source code 11_Fig. 9C/._model.vve
- Source code 11_Fig. 9C/model.vvl
- __MACOSX/Source code 11_Fig. 9C/._model.vvl
- Source code 11_Fig. 9C/my_file.csv
- __MACOSX/Source code 11_Fig. 9C/._my_file.csv
- Source code 11_Fig. 9C/my_file.xlsx
- __MACOSX/Source code 11_Fig. 9C/._my_file.xlsx
- Source code 11_Fig. 9C/my_file2.csv
- __MACOSX/Source code 11_Fig. 9C/._my_file2.csv
- Source code 11_Fig. 9C/noise.frag
- __MACOSX/Source code 11_Fig. 9C/._noise.frag
- Source code 11_Fig. 9C/pal.map
- __MACOSX/Source code 11_Fig. 9C/._pal.map
- Source code 11_Fig. 9C/poly.c
- __MACOSX/Source code 11_Fig. 9C/._poly.c
- Source code 11_Fig. 9C/poly.h
- __MACOSX/Source code 11_Fig. 9C/._poly.h
- Source code 11_Fig. 9C/poly2.c
- __MACOSX/Source code 11_Fig. 9C/._poly2.c
- Source code 11_Fig. 9C/pos.vert
- __MACOSX/Source code 11_Fig. 9C/._pos.vert
- Source code 11_Fig. 9C/qhull.c
- __MACOSX/Source code 11_Fig. 9C/._qhull.c
- Source code 11_Fig. 9C/qhull.h
- __MACOSX/Source code 11_Fig. 9C/._qhull.h
- Source code 11_Fig. 9C/qhull_a.h
- __MACOSX/Source code 11_Fig. 9C/._qhull_a.h
- Source code 11_Fig. 9C/qset.c
- __MACOSX/Source code 11_Fig. 9C/._qset.c
- Source code 11_Fig. 9C/qset.h
- __MACOSX/Source code 11_Fig. 9C/._qset.h
- Source code 11_Fig. 9C/shader.cpp
- __MACOSX/Source code 11_Fig. 9C/._shader.cpp
- Source code 11_Fig. 9C/shader.h
- __MACOSX/Source code 11_Fig. 9C/._shader.h
- Source code 11_Fig. 9C/shader.o
- __MACOSX/Source code 11_Fig. 9C/._shader.o
- Source code 11_Fig. 9C/specifications
- __MACOSX/Source code 11_Fig. 9C/._specifications
- Source code 11_Fig. 9C/stat.c
- __MACOSX/Source code 11_Fig. 9C/._stat.c
- Source code 11_Fig. 9C/stat.h
- __MACOSX/Source code 11_Fig. 9C/._stat.h
- Source code 11_Fig. 9C/unnamed.s
- __MACOSX/Source code 11_Fig. 9C/._unnamed.s
- Source code 11_Fig. 9C/user.c
- __MACOSX/Source code 11_Fig. 9C/._user.c
- Source code 11_Fig. 9C/user.h
- __MACOSX/Source code 11_Fig. 9C/._user.h
- Source code 11_Fig. 9C/view.v
- __MACOSX/Source code 11_Fig. 9C/._view.v
- Source code 11_Fig. 9C/~_viminfo
- __MACOSX/Source code 11_Fig. 9C/._~_viminfo
- __MACOSX/._Source code 11_Fig. 9C
