# Supplementary material for: Formation of polarity convergences underlying shoot outgrowths
Source: eLife. 2016 Aug 1;5:e18165. doi: 10.7554/eLife.18165 (PMC4969039; doi:10.7554/eLife.18165)
Supplement: Source code 11. — DOI: http://dx.doi.org/10.7554/eLife.18165.039 [file elife-18165-code11.zip › Source code 11_Fig. 9C/my_file.csv]

Time	yPositionCellNode	xPositionCellNode	MediatorCellNode	xPosMembraneNode	MediatorMembraneNode	xPositionWallNode	MediatorWallNode
10	1.25	2.59808	1.19006	1.73205	0	1.73205	0.709692
10	1.25	2.59808	1.19006	1.73205	0	1.73205	0.699488
10	1.25	2.59808	1.19006	1.73205	0	1.73205	0.695021
10	1.25	2.59808	1.19006	1.73205	0	1.73205	0.69855
10	1.25	2.59808	1.19006	1.73205	0	1.73205	0.719175
10	1.25	2.59808	1.19006	1.87639	0	1.87639	0.756064
10	1.25	2.59808	1.19006	2.16506	0	2.16506	0.783136
10	1.25	2.59808	1.19006	2.45374	0	2.45374	0.798204
10	1.25	2.59808	1.19006	2.74241	0	2.74241	0.748141
10	1.25	2.59808	1.19006	3.03109	0	3.03109	0.773562
10	1.25	2.59808	1.19006	3.31976	0	3.31976	0.801503
10	1.25	2.59808	1.19006	3.4641	0	3.4641	0.788652
10	1.25	2.59808	1.19006	3.4641	0	3.4641	0.792231
10	1.25	2.59808	1.19006	3.4641	0	3.4641	0.79098
10	1.25	2.59808	1.19006	3.4641	0	3.4641	0.786746
10	1.25	2.59808	1.19006	3.4641	0	3.4641	0.780629
10	1.25	2.59808	1.19006	3.31976	0	3.31976	0.826911
10	1.25	2.59808	1.19006	3.03109	0	3.03109	0.828839
10	1.25	2.59808	1.19006	2.74241	0	2.74241	0.8009
10	1.25	2.59808	1.19006	2.45374	0	2.45374	0.770872
10	1.25	2.59808	1.19006	2.16506	0	2.16506	0.745212
10	1.25	2.59808	1.19006	1.87639	0	1.87639	0.724982
10	1.25	4.33013	1.1624	3.4641	0	3.4641	0.780629
10	1.25	4.33013	1.1624	3.4641	0	3.4641	0.786746
10	1.25	4.33013	1.1624	3.4641	0	3.4641	0.79098
10	1.25	4.33013	1.1624	3.4641	0	3.4641	0.792231
10	1.25	4.33013	1.1624	3.4641	0	3.4641	0.788652
10	1.25	4.33013	1.1624	3.60844	0	3.60844	0.75277
10	1.25	4.33013	1.1624	3.89711	0	3.89711	0.7825
10	1.25	4.33013	1.1624	4.18579	0	4.18579	0.818943
10	1.25	4.33013	1.1624	4.47446	0	4.47446	0.784565
10	1.25	4.33013	1.1624	4.76314	0	4.76314	0.810596
10	1.25	4.33013	1.1624	5.05181	0	5.05181	0.83773
10	1.25	4.33013	1.1624	5.19615	0	5.19615	0.830593
10	1.25	4.33013	1.1624	5.19615	0	5.19615	0.838376
10	1.25	4.33013	1.1624	5.19615	0	5.19615	0.839129
10	1.25	4.33013	1.1624	5.19615	0	5.19615	0.835118
10	1.25	4.33013	1.1624	5.19615	0	5.19615	0.826543
10	1.25	4.33013	1.1624	5.05181	0	5.05181	0.853174
10	1.25	4.33013	1.1624	4.76314	0	4.76314	0.839084
10	1.25	4.33013	1.1624	4.47446	0	4.47446	0.799177
10	1.25	4.33013	1.1624	4.18579	0	4.18579	0.756227
10	1.25	4.33013	1.1624	3.89711	0	3.89711	0.722555
10	1.25	4.33013	1.1624	3.60844	0	3.60844	0.726762
10	1.25	6.06218	1.18119	5.19615	0	5.19615	0.826543
10	1.25	6.06218	1.18119	5.19615	0	5.19615	0.835118
10	1.25	6.06218	1.18119	5.19615	0	5.19615	0.839129
10	1.25	6.06218	1.18119	5.19615	0	5.19615	0.838376
10	1.25	6.06218	1.18119	5.19615	0	5.19615	0.830593
10	1.25	6.06218	1.18119	5.34049	0	5.34049	0.793035
10	1.25	6.06218	1.18119	5.62917	0	5.62917	0.808734
10	1.25	6.06218	1.18119	5.91784	0	5.91784	0.828717
10	1.25	6.06218	1.18119	6.20652	0	6.20652	0.789122
10	1.25	6.06218	1.18119	6.49519	0	6.49519	0.801268
10	1.25	6.06218	1.18119	6.78387	0	6.78387	0.817826
10	1.25	6.06218	1.18119	6.9282	0	6.9282	0.811564
10	1.25	6.06218	1.18119	6.9282	0	6.9282	0.814101
10	1.25	6.06218	1.18119	6.9282	0	6.9282	0.813057
10	1.25	6.06218	1.18119	6.9282	0	6.9282	0.809573
10	1.25	6.06218	1.18119	6.9282	0	6.9282	0.803418
10	1.25	6.06218	1.18119	6.78387	0	6.78387	0.83638
10	1.25	6.06218	1.18119	6.49519	0	6.49519	0.841694
10	1.25	6.06218	1.18119	6.20652	0	6.20652	0.821759
10	1.25	6.06218	1.18119	5.91784	0	5.91784	0.796964
10	1.25	6.06218	1.18119	5.62917	0	5.62917	0.776834
10	1.25	6.06218	1.18119	5.34049	0	5.34049	0.782466
10	1.25	7.79423	1.13351	6.9282	0	6.9282	0.803418
10	1.25	7.79423	1.13351	6.9282	0	6.9282	0.809573
10	1.25	7.79423	1.13351	6.9282	0	6.9282	0.813057
10	1.25	7.79423	1.13351	6.9282	0	6.9282	0.814101
10	1.25	7.79423	1.13351	6.9282	0	6.9282	0.811564
10	1.25	7.79423	1.13351	7.07254	0	7.07254	0.790324
10	1.25	7.79423	1.13351	7.36122	0	7.36122	0.801328
10	1.25	7.79423	1.13351	7.64989	0	7.64989	0.809292
10	1.25	7.79423	1.13351	7.93857	0	7.93857	0.765794
10	1.25	7.79423	1.13351	8.22724	0	8.22724	0.768806
10	1.25	7.79423	1.13351	8.51592	0	8.51592	0.775557
10	1.25	7.79423	1.13351	8.66025	0	8.66025	0.774864
10	1.25	7.79423	1.13351	8.66025	0	8.66025	0.776414
10	1.25	7.79423	1.13351	8.66025	0	8.66025	0.77329
10	1.25	7.79423	1.13351	8.66025	0	8.66025	0.768721
10	1.25	7.79423	1.13351	8.66025	0	8.66025	0.763127
10	1.25	7.79423	1.13351	8.51592	0	8.51592	0.77273
10	1.25	7.79423	1.13351	8.22724	0	8.22724	0.769293
10	1.25	7.79423	1.13351	7.93857	0	7.93857	0.757171
10	1.25	7.79423	1.13351	7.64989	0	7.64989	0.745029
10	1.25	7.79423	1.13351	7.36122	0	7.36122	0.73903
10	1.25	7.79423	1.13351	7.07254	0	7.07254	0.758182
10	1.25	9.52628	1.0872	8.66025	0	8.66025	0.763127
10	1.25	9.52628	1.0872	8.66025	0	8.66025	0.768721
10	1.25	9.52628	1.0872	8.66025	0	8.66025	0.77329
10	1.25	9.52628	1.0872	8.66025	0	8.66025	0.776414
10	1.25	9.52628	1.0872	8.66025	0	8.66025	0.774864
10	1.25	9.52628	1.0872	8.80459	0	8.80459	0.747895
10	1.25	9.52628	1.0872	9.09327	0	9.09327	0.751176
10	1.25	9.52628	1.0872	9.38194	0	9.38194	0.75829
10	1.25	9.52628	1.0872	9.67062	0	9.67062	0.737654
10	1.25	9.52628	1.0872	9.95929	0	9.95929	0.739621
10	1.25	9.52628	1.0872	10.248	0	10.248	0.741664
10	1.25	9.52628	1.0872	10.3923	0	10.3923	0.723302
10	1.25	9.52628	1.0872	10.3923	0	10.3923	0.72169
10	1.25	9.52628	1.0872	10.3923	0	10.3923	0.722913
10	1.25	9.52628	1.0872	10.3923	0	10.3923	0.724729
10	1.25	9.52628	1.0872	10.3923	0	10.3923	0.726907
10	1.25	9.52628	1.0872	10.248	0	10.248	0.743378
10	1.25	9.52628	1.0872	9.95929	0	9.95929	0.749895
10	1.25	9.52628	1.0872	9.67062	0	9.67062	0.74703
10	1.25	9.52628	1.0872	9.38194	0	9.38194	0.742165
10	1.25	9.52628	1.0872	9.09327	0	9.09327	0.738676
10	1.25	9.52628	1.0872	8.80459	0	8.80459	0.744439
10	1.25	11.2583	1.05225	10.3923	0	10.3923	0.726907
10	1.25	11.2583	1.05225	10.3923	0	10.3923	0.724729
10	1.25	11.2583	1.05225	10.3923	0	10.3923	0.722913
10	1.25	11.2583	1.05225	10.3923	0	10.3923	0.72169
10	1.25	11.2583	1.05225	10.3923	0	10.3923	0.723302
10	1.25	11.2583	1.05225	10.5366	0	10.5366	0.724522
10	1.25	11.2583	1.05225	10.8253	0	10.8253	0.728215
10	1.25	11.2583	1.05225	11.114	0	11.114	0.730761
10	1.25	11.2583	1.05225	11.4027	0	11.4027	0.712081
10	1.25	11.2583	1.05225	11.6913	0	11.6913	0.71692
10	1.25	11.2583	1.05225	11.98	0	11.98	0.720661
10	1.25	11.2583	1.05225	12.1244	0	12.1244	0.706636
10	1.25	11.2583	1.05225	12.1244	0	12.1244	0.710485
10	1.25	11.2583	1.05225	12.1244	0	12.1244	0.71482
10	1.25	11.2583	1.05225	12.1244	0	12.1244	0.71794
10	1.25	11.2583	1.05225	12.1244	0	12.1244	0.719395
10	1.25	11.2583	1.05225	11.98	0	11.98	0.731526
10	1.25	11.2583	1.05225	11.6913	0	11.6913	0.733168
10	1.25	11.2583	1.05225	11.4027	0	11.4027	0.726343
10	1.25	11.2583	1.05225	11.114	0	11.114	0.71793
10	1.25	11.2583	1.05225	10.8253	0	10.8253	0.711269
10	1.25	11.2583	1.05225	10.5366	0	10.5366	0.713958
10	1.25	12.9904	1.00809	12.1244	0	12.1244	0.719395
10	1.25	12.9904	1.00809	12.1244	0	12.1244	0.71794
10	1.25	12.9904	1.00809	12.1244	0	12.1244	0.71482
10	1.25	12.9904	1.00809	12.1244	0	12.1244	0.710485
10	1.25	12.9904	1.00809	12.1244	0	12.1244	0.706636
10	1.25	12.9904	1.00809	12.2687	0	12.2687	0.698924
10	1.25	12.9904	1.00809	12.5574	0	12.5574	0.696537
10	1.25	12.9904	1.00809	12.846	0	12.846	0.69213
10	1.25	12.9904	1.00809	13.1347	0	13.1347	0.662037
10	1.25	12.9904	1.00809	13.4234	0	13.4234	0.660372
10	1.25	12.9904	1.00809	13.7121	0	13.7121	0.66121
10	1.25	12.9904	1.00809	13.8564	0	13.8564	0.652974
10	1.25	12.9904	1.00809	13.8564	0	13.8564	0.655815
10	1.25	12.9904	1.00809	13.8564	0	13.8564	0.658305
10	1.25	12.9904	1.00809	13.8564	0	13.8564	0.660633
10	1.25	12.9904	1.00809	13.8564	0	13.8564	0.663002
10	1.25	12.9904	1.00809	13.7121	0	13.7121	0.687606
10	1.25	12.9904	1.00809	13.4234	0	13.4234	0.702858
10	1.25	12.9904	1.00809	13.1347	0	13.1347	0.704928
10	1.25	12.9904	1.00809	12.846	0	12.846	0.703535
10	1.25	12.9904	1.00809	12.5574	0	12.5574	0.701961
10	1.25	12.9904	1.00809	12.2687	0	12.2687	0.706641
10	1.25	14.7224	0.920273	13.8564	0	13.8564	0.663002
10	1.25	14.7224	0.920273	13.8564	0	13.8564	0.660633
10	1.25	14.7224	0.920273	13.8564	0	13.8564	0.658305
10	1.25	14.7224	0.920273	13.8564	0	13.8564	0.655815
10	1.25	14.7224	0.920273	13.8564	0	13.8564	0.652974
10	1.25	14.7224	0.920273	14.0007	0	14.0007	0.640551
10	1.25	14.7224	0.920273	14.2894	0	14.2894	0.638908
10	1.25	14.7224	0.920273	14.5781	0	14.5781	0.636458
10	1.25	14.7224	0.920273	14.8668	0	14.8668	0.611162
10	1.25	14.7224	0.920273	15.1554	0	15.1554	0.612054
10	1.25	14.7224	0.920273	15.4441	0	15.4441	0.609896
10	1.25	14.7224	0.920273	15.5885	0	15.5885	0.578517
10	1.25	14.7224	0.920273	15.5885	0	15.5885	0.574859
10	1.25	14.7224	0.920273	15.5885	0	15.5885	0.576074
10	1.25	14.7224	0.920273	15.5885	0	15.5885	0.578783
10	1.25	14.7224	0.920273	15.5885	0	15.5885	0.582604
10	1.25	14.7224	0.920273	15.4441	0	15.4441	0.615345
10	1.25	14.7224	0.920273	15.1554	0	15.1554	0.632849
10	1.25	14.7224	0.920273	14.8668	0	14.8668	0.633406
10	1.25	14.7224	0.920273	14.5781	0	14.5781	0.630694
10	1.25	14.7224	0.920273	14.2894	0	14.2894	0.630022
10	1.25	14.7224	0.920273	14.0007	0	14.0007	0.641906
10	1.25	16.4545	0.828417	15.5885	0	15.5885	0.582604
10	1.25	16.4545	0.828417	15.5885	0	15.5885	0.578783
10	1.25	16.4545	0.828417	15.5885	0	15.5885	0.576074
10	1.25	16.4545	0.828417	15.5885	0	15.5885	0.574859
10	1.25	16.4545	0.828417	15.5885	0	15.5885	0.578517
10	1.25	16.4545	0.828417	15.7328	0	15.7328	0.577239
10	1.25	16.4545	0.828417	16.0215	0	16.0215	0.581061
10	1.25	16.4545	0.828417	16.3101	0	16.3101	0.580821
10	1.25	16.4545	0.828417	16.5988	0	16.5988	0.535139
10	1.25	16.4545	0.828417	16.8875	0	16.8875	0.538469
10	1.25	16.4545	0.828417	17.1762	0	17.1762	0.542023
10	1.25	16.4545	0.828417	17.3205	0	17.3205	0.520506
10	1.25	16.4545	0.828417	17.3205	0	17.3205	0.522213
10	1.25	16.4545	0.828417	17.3205	0	17.3205	0.522519
10	1.25	16.4545	0.828417	17.3205	0	17.3205	0.521839
10	1.25	16.4545	0.828417	17.3205	0	17.3205	0.5206
10	1.25	16.4545	0.828417	17.1762	0	17.1762	0.562496
10	1.25	16.4545	0.828417	16.8875	0	16.8875	0.578452
10	1.25	16.4545	0.828417	16.5988	0	16.5988	0.569596
10	1.25	16.4545	0.828417	16.3101	0	16.3101	0.556813
10	1.25	16.4545	0.828417	16.0215	0	16.0215	0.547854
10	1.25	16.4545	0.828417	15.7328	0	15.7328	0.556973
10	1.25	18.1865	0.732446	17.3205	0	17.3205	0.5206
10	1.25	18.1865	0.732446	17.3205	0	17.3205	0.521839
10	1.25	18.1865	0.732446	17.3205	0	17.3205	0.522519
10	1.25	18.1865	0.732446	17.3205	0	17.3205	0.522213
10	1.25	18.1865	0.732446	17.3205	0	17.3205	0.520506
10	1.25	18.1865	0.732446	17.4648	0	17.4648	0.492266
10	1.25	18.1865	0.732446	17.7535	0	17.7535	0.497606
10	1.25	18.1865	0.732446	18.0422	0	18.0422	0.503822
10	1.25	18.1865	0.732446	18.3309	0	18.3309	0.450065
10	1.25	18.1865	0.732446	18.6195	0	18.6195	0.460559
10	1.25	18.1865	0.732446	18.9082	0	18.9082	0.472
10	1.25	18.1865	0.732446	19.0526	0	19.0526	0.451247
10	1.25	18.1865	0.732446	19.0526	0	19.0526	0.456267
10	1.25	18.1865	0.732446	19.0526	0	19.0526	0.456673
10	1.25	18.1865	0.732446	19.0526	0	19.0526	0.453745
10	1.25	18.1865	0.732446	19.0526	0	19.0526	0.448246
10	1.25	18.1865	0.732446	18.9082	0	18.9082	0.501387
10	1.25	18.1865	0.732446	18.6195	0	18.6195	0.516683
10	1.25	18.1865	0.732446	18.3309	0	18.3309	0.498801
10	1.25	18.1865	0.732446	18.0422	0	18.0422	0.477177
10	1.25	18.1865	0.732446	17.7535	0	17.7535	0.463112
10	1.25	18.1865	0.732446	17.4648	0	17.4648	0.477686
10	1.25	19.9186	0.640883	19.0526	0	19.0526	0.448246
10	1.25	19.9186	0.640883	19.0526	0	19.0526	0.453745
10	1.25	19.9186	0.640883	19.0526	0	19.0526	0.456673
10	1.25	19.9186	0.640883	19.0526	0	19.0526	0.456267
10	1.25	19.9186	0.640883	19.0526	0	19.0526	0.451247
10	1.25	19.9186	0.640883	19.1969	0	19.1969	0.408971
10	1.25	19.9186	0.640883	19.4856	0	19.4856	0.422955
10	1.25	19.9186	0.640883	19.7742	0	19.7742	0.441264
10	1.25	19.9186	0.640883	20.0629	0	20.0629	0.37371
10	1.25	19.9186	0.640883	20.3516	0	20.3516	0.394722
10	1.25	19.9186	0.640883	20.6403	0	20.6403	0.421464
10	1.25	19.9186	0.640883	20.7846	0	20.7846	0.403948
10	1.25	19.9186	0.640883	20.7846	0	20.7846	0.41372
10	1.25	19.9186	0.640883	20.7846	0	20.7846	0.413797
10	1.25	19.9186	0.640883	20.7846	0	20.7846	0.405479
10	1.25	19.9186	0.640883	20.7846	0	20.7846	0.389288
10	1.25	19.9186	0.640883	20.6403	0	20.6403	0.451656
10	1.25	19.9186	0.640883	20.3516	0	20.3516	0.46143
10	1.25	19.9186	0.640883	20.0629	0	20.0629	0.42777
10	1.25	19.9186	0.640883	19.7742	0	19.7742	0.391502
10	1.25	19.9186	0.640883	19.4856	0	19.4856	0.368382
10	1.25	19.9186	0.640883	19.1969	0	19.1969	0.387061
10	1.25	21.6506	0.573292	20.7846	0	20.7846	0.389288
10	1.25	21.6506	0.573292	20.7846	0	20.7846	0.405479
10	1.25	21.6506	0.573292	20.7846	0	20.7846	0.413797
10	1.25	21.6506	0.573292	20.7846	0	20.7846	0.41372
10	1.25	21.6506	0.573292	20.7846	0	20.7846	0.403948
10	1.25	21.6506	0.573292	20.9289	0	20.9289	0.349788
10	1.25	21.6506	0.573292	21.2176	0	21.2176	0.382957
10	1.25	21.6506	0.573292	21.5063	0	21.5063	0.424429
10	1.25	21.6506	0.573292	21.795	0	21.795	0.331203
10	1.25	21.6506	0.573292	22.0836	0	22.0836	0.35513
10	1.25	21.6506	0.573292	22.3723	0	22.3723	0.384177
10	1.25	21.6506	0.573292	22.5167	0	22.5167	0.383293
10	1.25	21.6506	0.573292	22.5167	0	22.5167	0.407785
10	1.25	21.6506	0.573292	22.5167	0	22.5167	0.405842
10	1.25	21.6506	0.573292	22.5167	0	22.5167	0.388153
10	1.25	21.6506	0.573292	22.5167	0	22.5167	0.357224
10	1.25	21.6506	0.573292	22.3723	0	22.3723	0.408435
10	1.25	21.6506	0.573292	22.0836	0	22.0836	0.396381
10	1.25	21.6506	0.573292	21.795	0	21.795	0.342638
10	1.25	21.6506	0.573292	21.5063	0	21.5063	0.293238
10	1.25	21.6506	0.573292	21.2176	0	21.2176	0.266478
10	1.25	21.6506	0.573292	20.9289	0	20.9289	0.298637
10	1.25	23.3827	0.348131	22.5167	0	22.5167	0.357224
10	1.25	23.3827	0.348131	22.5167	0	22.5167	0.388153
10	1.25	23.3827	0.348131	22.5167	0	22.5167	0.405842
10	1.25	23.3827	0.348131	22.5167	0	22.5167	0.407785
10	1.25	23.3827	0.348131	22.5167	0	22.5167	0.383293
10	1.25	23.3827	0.348131	22.661	0	22.661	0.261213
10	1.25	23.3827	0.348131	22.9497	0	22.9497	0.258609
10	1.25	23.3827	0.348131	23.2383	0	23.2383	0.293963
10	1.25	23.3827	0.348131	23.527	0	23.527	0.280564
10	1.25	23.3827	0.348131	23.8157	0	23.8157	0.285376
10	1.25	23.3827	0.348131	24.1044	0	24.1044	0.311434
10	1.25	23.3827	0.348131	24.2487	0	24.2487	0.337538
10	1.25	23.3827	0.348131	24.2487	0	24.2487	0.356403
10	1.25	23.3827	0.348131	24.2487	0	24.2487	0.36512
10	1.25	23.3827	0.348131	24.2487	0	24.2487	0.362957
10	1.25	23.3827	0.348131	24.2487	0	24.2487	0.349938
10	1.25	23.3827	0.348131	24.1044	0	24.1044	0.327239
10	1.25	23.3827	0.348131	23.8157	0	23.8157	0.297347
10	1.25	23.3827	0.348131	23.527	0	23.527	0.263145
10	1.25	23.3827	0.348131	23.2383	0	23.2383	0.23063
10	1.25	23.3827	0.348131	22.9497	0	22.9497	0.212879
10	1.25	23.3827	0.348131	22.661	0	22.661	0.251449
10	2.75	1.73205	1.16862	0.866025	0	0.866025	0.718643
10	2.75	1.73205	1.16862	0.866025	0	0.866025	0.709913
10	2.75	1.73205	1.16862	0.866025	0	0.866025	0.706271
10	2.75	1.73205	1.16862	0.866025	0	0.866025	0.707748
10	2.75	1.73205	1.16862	0.866025	0	0.866025	0.714383
10	2.75	1.73205	1.16862	1.01036	0	1.01036	0.725748
10	2.75	1.73205	1.16862	1.29904	0	1.29904	0.73978
10	2.75	1.73205	1.16862	1.58771	0	1.58771	0.748582
10	2.75	1.73205	1.16862	1.87639	0	1.87639	0.750653
10	2.75	1.73205	1.16862	2.16506	0	2.16506	0.778432
10	2.75	1.73205	1.16862	2.45374	0	2.45374	0.794609
10	2.75	1.73205	1.16862	2.59808	0	2.59808	0.757866
10	2.75	1.73205	1.16862	2.59808	0	2.59808	0.756001
10	2.75	1.73205	1.16862	2.59808	0	2.59808	0.7569
10	2.75	1.73205	1.16862	2.59808	0	2.59808	0.75709
10	2.75	1.73205	1.16862	2.59808	0	2.59808	0.759643
10	2.75	1.73205	1.16862	2.45374	0	2.45374	0.798204
10	2.75	1.73205	1.16862	2.16506	0	2.16506	0.783136
10	2.75	1.73205	1.16862	1.87639	0	1.87639	0.756064
10	2.75	1.73205	1.16862	1.58771	0	1.58771	0.756109
10	2.75	1.73205	1.16862	1.29904	0	1.29904	0.747295
10	2.75	1.73205	1.16862	1.01036	0	1.01036	0.73188
10	2.75	3.4641	1.14053	2.59808	0	2.59808	0.759643
10	2.75	3.4641	1.14053	2.59808	0	2.59808	0.75709
10	2.75	3.4641	1.14053	2.59808	0	2.59808	0.7569
10	2.75	3.4641	1.14053	2.59808	0	2.59808	0.756001
10	2.75	3.4641	1.14053	2.59808	0	2.59808	0.757866
10	2.75	3.4641	1.14053	2.74241	0	2.74241	0.748593
10	2.75	3.4641	1.14053	3.03109	0	3.03109	0.774342
10	2.75	3.4641	1.14053	3.31976	0	3.31976	0.800991
10	2.75	3.4641	1.14053	3.60844	0	3.60844	0.751347
10	2.75	3.4641	1.14053	3.89711	0	3.89711	0.779517
10	2.75	3.4641	1.14053	4.18579	0	4.18579	0.813892
10	2.75	3.4641	1.14053	4.33013	0	4.33013	0.812026
10	2.75	3.4641	1.14053	4.33013	0	4.33013	0.822479
10	2.75	3.4641	1.14053	4.33013	0	4.33013	0.824975
10	2.75	3.4641	1.14053	4.33013	0	4.33013	0.821626
10	2.75	3.4641	1.14053	4.33013	0	4.33013	0.812349
10	2.75	3.4641	1.14053	4.18579	0	4.18579	0.818943
10	2.75	3.4641	1.14053	3.89711	0	3.89711	0.7825
10	2.75	3.4641	1.14053	3.60844	0	3.60844	0.75277
10	2.75	3.4641	1.14053	3.31976	0	3.31976	0.801503
10	2.75	3.4641	1.14053	3.03109	0	3.03109	0.773562
10	2.75	3.4641	1.14053	2.74241	0	2.74241	0.748141
10	2.75	5.19615	1.17972	4.33013	0	4.33013	0.812349
10	2.75	5.19615	1.17972	4.33013	0	4.33013	0.821626
10	2.75	5.19615	1.17972	4.33013	0	4.33013	0.824975
10	2.75	5.19615	1.17972	4.33013	0	4.33013	0.822479
10	2.75	5.19615	1.17972	4.33013	0	4.33013	0.812026
10	2.75	5.19615	1.17972	4.47446	0	4.47446	0.774162
10	2.75	5.19615	1.17972	4.76314	0	4.76314	0.798103
10	2.75	5.19615	1.17972	5.05181	0	5.05181	0.827252
10	2.75	5.19615	1.17972	5.34049	0	5.34049	0.78798
10	2.75	5.19615	1.17972	5.62917	0	5.62917	0.804208
10	2.75	5.19615	1.17972	5.91784	0	5.91784	0.824556
10	2.75	5.19615	1.17972	6.06218	0	6.06218	0.816111
10	2.75	5.19615	1.17972	6.06218	0	6.06218	0.823703
10	2.75	5.19615	1.17972	6.06218	0	6.06218	0.826775
10	2.75	5.19615	1.17972	6.06218	0	6.06218	0.82617
10	2.75	5.19615	1.17972	6.06218	0	6.06218	0.820387
10	2.75	5.19615	1.17972	5.91784	0	5.91784	0.828717
10	2.75	5.19615	1.17972	5.62917	0	5.62917	0.808734
10	2.75	5.19615	1.17972	5.34049	0	5.34049	0.793035
10	2.75	5.19615	1.17972	5.05181	0	5.05181	0.83773
10	2.75	5.19615	1.17972	4.76314	0	4.76314	0.810596
10	2.75	5.19615	1.17972	4.47446	0	4.47446	0.784565
10	2.75	6.9282	1.16418	6.06218	0	6.06218	0.820387
10	2.75	6.9282	1.16418	6.06218	0	6.06218	0.82617
10	2.75	6.9282	1.16418	6.06218	0	6.06218	0.826775
10	2.75	6.9282	1.16418	6.06218	0	6.06218	0.823703
10	2.75	6.9282	1.16418	6.06218	0	6.06218	0.816111
10	2.75	6.9282	1.16418	6.20652	0	6.20652	0.786151
10	2.75	6.9282	1.16418	6.49519	0	6.49519	0.798578
10	2.75	6.9282	1.16418	6.78387	0	6.78387	0.81593
10	2.75	6.9282	1.16418	7.07254	0	7.07254	0.787392
10	2.75	6.9282	1.16418	7.36122	0	7.36122	0.795797
10	2.75	6.9282	1.16418	7.64989	0	7.64989	0.805267
10	2.75	6.9282	1.16418	7.79423	0	7.79423	0.791681
10	2.75	6.9282	1.16418	7.79423	0	7.79423	0.791755
10	2.75	6.9282	1.16418	7.79423	0	7.79423	0.790161
10	2.75	6.9282	1.16418	7.79423	0	7.79423	0.787342
10	2.75	6.9282	1.16418	7.79423	0	7.79423	0.784603
10	2.75	6.9282	1.16418	7.64989	0	7.64989	0.809292
10	2.75	6.9282	1.16418	7.36122	0	7.36122	0.801328
10	2.75	6.9282	1.16418	7.07254	0	7.07254	0.790324
10	2.75	6.9282	1.16418	6.78387	0	6.78387	0.817826
10	2.75	6.9282	1.16418	6.49519	0	6.49519	0.801268
10	2.75	6.9282	1.16418	6.20652	0	6.20652	0.789122
10	2.75	8.66025	1.11988	7.79423	0	7.79423	0.784603
10	2.75	8.66025	1.11988	7.79423	0	7.79423	0.787342
10	2.75	8.66025	1.11988	7.79423	0	7.79423	0.790161
10	2.75	8.66025	1.11988	7.79423	0	7.79423	0.791755
10	2.75	8.66025	1.11988	7.79423	0	7.79423	0.791681
10	2.75	8.66025	1.11988	7.93857	0	7.93857	0.773978
10	2.75	8.66025	1.11988	8.22724	0	8.22724	0.781598
10	2.75	8.66025	1.11988	8.51592	0	8.51592	0.789841
10	2.75	8.66025	1.11988	8.80459	0	8.80459	0.763384
10	2.75	8.66025	1.11988	9.09327	0	9.09327	0.767633
10	2.75	8.66025	1.11988	9.38194	0	9.38194	0.768776
10	2.75	8.66025	1.11988	9.52628	0	9.52628	0.75519
10	2.75	8.66025	1.11988	9.52628	0	9.52628	0.759381
10	2.75	8.66025	1.11988	9.52628	0	9.52628	0.760488
10	2.75	8.66025	1.11988	9.52628	0	9.52628	0.759871
10	2.75	8.66025	1.11988	9.52628	0	9.52628	0.756322
10	2.75	8.66025	1.11988	9.38194	0	9.38194	0.75829
10	2.75	8.66025	1.11988	9.09327	0	9.09327	0.751176
10	2.75	8.66025	1.11988	8.80459	0	8.80459	0.747895
10	2.75	8.66025	1.11988	8.51592	0	8.51592	0.775557
10	2.75	8.66025	1.11988	8.22724	0	8.22724	0.768806
10	2.75	8.66025	1.11988	7.93857	0	7.93857	0.765794
10	2.75	10.3923	1.06364	9.52628	0	9.52628	0.756322
10	2.75	10.3923	1.06364	9.52628	0	9.52628	0.759871
10	2.75	10.3923	1.06364	9.52628	0	9.52628	0.760488
10	2.75	10.3923	1.06364	9.52628	0	9.52628	0.759381
10	2.75	10.3923	1.06364	9.52628	0	9.52628	0.75519
10	2.75	10.3923	1.06364	9.67062	0	9.67062	0.723506
10	2.75	10.3923	1.06364	9.95929	0	9.95929	0.719684
10	2.75	10.3923	1.06364	10.248	0	10.248	0.723569
10	2.75	10.3923	1.06364	10.5366	0	10.5366	0.704553
10	2.75	10.3923	1.06364	10.8253	0	10.8253	0.705505
10	2.75	10.3923	1.06364	11.114	0	11.114	0.707098
10	2.75	10.3923	1.06364	11.2583	0	11.2583	0.698102
10	2.75	10.3923	1.06364	11.2583	0	11.2583	0.705951
10	2.75	10.3923	1.06364	11.2583	0	11.2583	0.713534
10	2.75	10.3923	1.06364	11.2583	0	11.2583	0.720504
10	2.75	10.3923	1.06364	11.2583	0	11.2583	0.7252
10	2.75	10.3923	1.06364	11.114	0	11.114	0.730761
10	2.75	10.3923	1.06364	10.8253	0	10.8253	0.728215
10	2.75	10.3923	1.06364	10.5366	0	10.5366	0.724522
10	2.75	10.3923	1.06364	10.248	0	10.248	0.741664
10	2.75	10.3923	1.06364	9.95929	0	9.95929	0.739621
10	2.75	10.3923	1.06364	9.67062	0	9.67062	0.737654
10	2.75	12.1244	1.01088	11.2583	0	11.2583	0.7252
10	2.75	12.1244	1.01088	11.2583	0	11.2583	0.720504
10	2.75	12.1244	1.01088	11.2583	0	11.2583	0.713534
10	2.75	12.1244	1.01088	11.2583	0	11.2583	0.705951
10	2.75	12.1244	1.01088	11.2583	0	11.2583	0.698102
10	2.75	12.1244	1.01088	11.4027	0	11.4027	0.680259
10	2.75	12.1244	1.01088	11.6913	0	11.6913	0.676534
10	2.75	12.1244	1.01088	11.98	0	11.98	0.677313
10	2.75	12.1244	1.01088	12.2687	0	12.2687	0.663337
10	2.75	12.1244	1.01088	12.5574	0	12.5574	0.665381
10	2.75	12.1244	1.01088	12.846	0	12.846	0.66825
10	2.75	12.1244	1.01088	12.9904	0	12.9904	0.659787
10	2.75	12.1244	1.01088	12.9904	0	12.9904	0.6644
10	2.75	12.1244	1.01088	12.9904	0	12.9904	0.669916
10	2.75	12.1244	1.01088	12.9904	0	12.9904	0.675174
10	2.75	12.1244	1.01088	12.9904	0	12.9904	0.678925
10	2.75	12.1244	1.01088	12.846	0	12.846	0.69213
10	2.75	12.1244	1.01088	12.5574	0	12.5574	0.696537
10	2.75	12.1244	1.01088	12.2687	0	12.2687	0.698924
10	2.75	12.1244	1.01088	11.98	0	11.98	0.720661
10	2.75	12.1244	1.01088	11.6913	0	11.6913	0.71692
10	2.75	12.1244	1.01088	11.4027	0	11.4027	0.712081
10	2.75	13.8564	0.948458	12.9904	0	12.9904	0.678925
10	2.75	13.8564	0.948458	12.9904	0	12.9904	0.675174
10	2.75	13.8564	0.948458	12.9904	0	12.9904	0.669916
10	2.75	13.8564	0.948458	12.9904	0	12.9904	0.6644
10	2.75	13.8564	0.948458	12.9904	0	12.9904	0.659787
10	2.75	13.8564	0.948458	13.1347	0	13.1347	0.652668
10	2.75	13.8564	0.948458	13.4234	0	13.4234	0.652281
10	2.75	13.8564	0.948458	13.7121	0	13.7121	0.650837
10	2.75	13.8564	0.948458	14.0007	0	14.0007	0.629303
10	2.75	13.8564	0.948458	14.2894	0	14.2894	0.629383
10	2.75	13.8564	0.948458	14.5781	0	14.5781	0.627564
10	2.75	13.8564	0.948458	14.7224	0	14.7224	0.609211
10	2.75	13.8564	0.948458	14.7224	0	14.7224	0.611467
10	2.75	13.8564	0.948458	14.7224	0	14.7224	0.614945
10	2.75	13.8564	0.948458	14.7224	0	14.7224	0.618654
10	2.75	13.8564	0.948458	14.7224	0	14.7224	0.622297
10	2.75	13.8564	0.948458	14.5781	0	14.5781	0.636458
10	2.75	13.8564	0.948458	14.2894	0	14.2894	0.638908
10	2.75	13.8564	0.948458	14.0007	0	14.0007	0.640551
10	2.75	13.8564	0.948458	13.7121	0	13.7121	0.66121
10	2.75	13.8564	0.948458	13.4234	0	13.4234	0.660372
10	2.75	13.8564	0.948458	13.1347	0	13.1347	0.662037
10	2.75	15.5885	0.871682	14.7224	0	14.7224	0.622297
10	2.75	15.5885	0.871682	14.7224	0	14.7224	0.618654
10	2.75	15.5885	0.871682	14.7224	0	14.7224	0.614945
10	2.75	15.5885	0.871682	14.7224	0	14.7224	0.611467
10	2.75	15.5885	0.871682	14.7224	0	14.7224	0.609211
10	2.75	15.5885	0.871682	14.8668	0	14.8668	0.595481
10	2.75	15.5885	0.871682	15.1554	0	15.1554	0.593758
10	2.75	15.5885	0.871682	15.4441	0	15.4441	0.595471
10	2.75	15.5885	0.871682	15.7328	0	15.7328	0.574948
10	2.75	15.5885	0.871682	16.0215	0	16.0215	0.576437
10	2.75	15.5885	0.871682	16.3101	0	16.3101	0.575905
10	2.75	15.5885	0.871682	16.4545	0	16.4545	0.550849
10	2.75	15.5885	0.871682	16.4545	0	16.4545	0.549936
10	2.75	15.5885	0.871682	16.4545	0	16.4545	0.551516
10	2.75	15.5885	0.871682	16.4545	0	16.4545	0.553455
10	2.75	15.5885	0.871682	16.4545	0	16.4545	0.555678
10	2.75	15.5885	0.871682	16.3101	0	16.3101	0.580821
10	2.75	15.5885	0.871682	16.0215	0	16.0215	0.581061
10	2.75	15.5885	0.871682	15.7328	0	15.7328	0.577239
10	2.75	15.5885	0.871682	15.4441	0	15.4441	0.609896
10	2.75	15.5885	0.871682	15.1554	0	15.1554	0.612054
10	2.75	15.5885	0.871682	14.8668	0	14.8668	0.611162
10	2.75	17.3205	0.776663	16.4545	0	16.4545	0.555678
10	2.75	17.3205	0.776663	16.4545	0	16.4545	0.553455
10	2.75	17.3205	0.776663	16.4545	0	16.4545	0.551516
10	2.75	17.3205	0.776663	16.4545	0	16.4545	0.549936
10	2.75	17.3205	0.776663	16.4545	0	16.4545	0.550849
10	2.75	17.3205	0.776663	16.5988	0	16.5988	0.542542
10	2.75	17.3205	0.776663	16.8875	0	16.8875	0.544448
10	2.75	17.3205	0.776663	17.1762	0	17.1762	0.541906
10	2.75	17.3205	0.776663	17.4648	0	17.4648	0.495734
10	2.75	17.3205	0.776663	17.7535	0	17.7535	0.501342
10	2.75	17.3205	0.776663	18.0422	0	18.0422	0.505593
10	2.75	17.3205	0.776663	18.1865	0	18.1865	0.48349
10	2.75	17.3205	0.776663	18.1865	0	18.1865	0.48158
10	2.75	17.3205	0.776663	18.1865	0	18.1865	0.477637
10	2.75	17.3205	0.776663	18.1865	0	18.1865	0.473014
10	2.75	17.3205	0.776663	18.1865	0	18.1865	0.470246
10	2.75	17.3205	0.776663	18.0422	0	18.0422	0.503822
10	2.75	17.3205	0.776663	17.7535	0	17.7535	0.497606
10	2.75	17.3205	0.776663	17.4648	0	17.4648	0.492266
10	2.75	17.3205	0.776663	17.1762	0	17.1762	0.542023
10	2.75	17.3205	0.776663	16.8875	0	16.8875	0.538469
10	2.75	17.3205	0.776663	16.5988	0	16.5988	0.535139
10	2.75	19.0526	0.680195	18.1865	0	18.1865	0.470246
10	2.75	19.0526	0.680195	18.1865	0	18.1865	0.473014
10	2.75	19.0526	0.680195	18.1865	0	18.1865	0.477637
10	2.75	19.0526	0.680195	18.1865	0	18.1865	0.48158
10	2.75	19.0526	0.680195	18.1865	0	18.1865	0.48349
10	2.75	19.0526	0.680195	18.3309	0	18.3309	0.452557
10	2.75	19.0526	0.680195	18.6195	0	18.6195	0.463343
10	2.75	19.0526	0.680195	18.9082	0	18.9082	0.476803
10	2.75	19.0526	0.680195	19.1969	0	19.1969	0.428537
10	2.75	19.0526	0.680195	19.4856	0	19.4856	0.447933
10	2.75	19.0526	0.680195	19.7742	0	19.7742	0.462628
10	2.75	19.0526	0.680195	19.9186	0	19.9186	0.422305
10	2.75	19.0526	0.680195	19.9186	0	19.9186	0.423984
10	2.75	19.0526	0.680195	19.9186	0	19.9186	0.421741
10	2.75	19.0526	0.680195	19.9186	0	19.9186	0.414512
10	2.75	19.0526	0.680195	19.9186	0	19.9186	0.405404
10	2.75	19.0526	0.680195	19.7742	0	19.7742	0.441264
10	2.75	19.0526	0.680195	19.4856	0	19.4856	0.422955
10	2.75	19.0526	0.680195	19.1969	0	19.1969	0.408971
10	2.75	19.0526	0.680195	18.9082	0	18.9082	0.472
10	2.75	19.0526	0.680195	18.6195	0	18.6195	0.460559
10	2.75	19.0526	0.680195	18.3309	0	18.3309	0.450065
10	2.75	20.7846	0.615644	19.9186	0	19.9186	0.405404
10	2.75	20.7846	0.615644	19.9186	0	19.9186	0.414512
10	2.75	20.7846	0.615644	19.9186	0	19.9186	0.421741
10	2.75	20.7846	0.615644	19.9186	0	19.9186	0.423984
10	2.75	20.7846	0.615644	19.9186	0	19.9186	0.422305
10	2.75	20.7846	0.615644	20.0629	0	20.0629	0.383212
10	2.75	20.7846	0.615644	20.3516	0	20.3516	0.403086
10	2.75	20.7846	0.615644	20.6403	0	20.6403	0.430289
10	2.75	20.7846	0.615644	20.9289	0	20.9289	0.356825
10	2.75	20.7846	0.615644	21.2176	0	21.2176	0.388588
10	2.75	20.7846	0.615644	21.5063	0	21.5063	0.424909
10	2.75	20.7846	0.615644	21.6506	0	21.6506	0.398789
10	2.75	20.7846	0.615644	21.6506	0	21.6506	0.422995
10	2.75	20.7846	0.615644	21.6506	0	21.6506	0.42877
10	2.75	20.7846	0.615644	21.6506	0	21.6506	0.41757
10	2.75	20.7846	0.615644	21.6506	0	21.6506	0.392754
10	2.75	20.7846	0.615644	21.5063	0	21.5063	0.424429
10	2.75	20.7846	0.615644	21.2176	0	21.2176	0.382957
10	2.75	20.7846	0.615644	20.9289	0	20.9289	0.349788
10	2.75	20.7846	0.615644	20.6403	0	20.6403	0.421464
10	2.75	20.7846	0.615644	20.3516	0	20.3516	0.394722
10	2.75	20.7846	0.615644	20.0629	0	20.0629	0.37371
10	2.75	22.5167	0.380244	21.6506	0	21.6506	0.392754
10	2.75	22.5167	0.380244	21.6506	0	21.6506	0.41757
10	2.75	22.5167	0.380244	21.6506	0	21.6506	0.42877
10	2.75	22.5167	0.380244	21.6506	0	21.6506	0.422995
10	2.75	22.5167	0.380244	21.6506	0	21.6506	0.398789
10	2.75	22.5167	0.380244	21.795	0	21.795	0.316258
10	2.75	22.5167	0.380244	22.0836	0	22.0836	0.331627
10	2.75	22.5167	0.380244	22.3723	0	22.3723	0.361199
10	2.75	22.5167	0.380244	22.661	0	22.661	0.255105
10	2.75	22.5167	0.380244	22.9497	0	22.9497	0.256946
10	2.75	22.5167	0.380244	23.2383	0	23.2383	0.295293
10	2.75	22.5167	0.380244	23.3827	0	23.3827	0.362236
10	2.75	22.5167	0.380244	23.3827	0	23.3827	0.40925
10	2.75	22.5167	0.380244	23.3827	0	23.3827	0.423702
10	2.75	22.5167	0.380244	23.3827	0	23.3827	0.414502
10	2.75	22.5167	0.380244	23.3827	0	23.3827	0.366904
10	2.75	22.5167	0.380244	23.2383	0	23.2383	0.293963
10	2.75	22.5167	0.380244	22.9497	0	22.9497	0.258609
10	2.75	22.5167	0.380244	22.661	0	22.661	0.261213
10	2.75	22.5167	0.380244	22.3723	0	22.3723	0.384177
10	2.75	22.5167	0.380244	22.0836	0	22.0836	0.35513
10	2.75	22.5167	0.380244	21.795	0	21.795	0.331203
10	4.25	2.59808	1.17809	1.73205	0	1.73205	0.71447
10	4.25	2.59808	1.17809	1.73205	0	1.73205	0.691772
10	4.25	2.59808	1.17809	1.73205	0	1.73205	0.684858
10	4.25	2.59808	1.17809	1.73205	0	1.73205	0.687473
10	4.25	2.59808	1.17809	1.73205	0	1.73205	0.704603
10	4.25	2.59808	1.17809	1.87639	0	1.87639	0.73659
10	4.25	2.59808	1.17809	2.16506	0	2.16506	0.764426
10	4.25	2.59808	1.17809	2.45374	0	2.45374	0.78147
10	4.25	2.59808	1.17809	2.74241	0	2.74241	0.735031
10	4.25	2.59808	1.17809	3.03109	0	3.03109	0.761548
10	4.25	2.59808	1.17809	3.31976	0	3.31976	0.792692
10	4.25	2.59808	1.17809	3.4641	0	3.4641	0.781656
10	4.25	2.59808	1.17809	3.4641	0	3.4641	0.785997
10	4.25	2.59808	1.17809	3.4641	0	3.4641	0.787656
10	4.25	2.59808	1.17809	3.4641	0	3.4641	0.786859
10	4.25	2.59808	1.17809	3.4641	0	3.4641	0.782951
10	4.25	2.59808	1.17809	3.31976	0	3.31976	0.800991
10	4.25	2.59808	1.17809	3.03109	0	3.03109	0.774342
10	4.25	2.59808	1.17809	2.74241	0	2.74241	0.748593
10	4.25	2.59808	1.17809	2.45374	0	2.45374	0.794609
10	4.25	2.59808	1.17809	2.16506	0	2.16506	0.778432
10	4.25	2.59808	1.17809	1.87639	0	1.87639	0.750653
10	4.25	4.33013	1.16902	3.4641	0	3.4641	0.782951
10	4.25	4.33013	1.16902	3.4641	0	3.4641	0.786859
10	4.25	4.33013	1.16902	3.4641	0	3.4641	0.787656
10	4.25	4.33013	1.16902	3.4641	0	3.4641	0.785997
10	4.25	4.33013	1.16902	3.4641	0	3.4641	0.781656
10	4.25	4.33013	1.16902	3.60844	0	3.60844	0.756406
10	4.25	4.33013	1.16902	3.89711	0	3.89711	0.790651
10	4.25	4.33013	1.16902	4.18579	0	4.18579	0.829306
10	4.25	4.33013	1.16902	4.47446	0	4.47446	0.795847
10	4.25	4.33013	1.16902	4.76314	0	4.76314	0.821787
10	4.25	4.33013	1.16902	5.05181	0	5.05181	0.849339
10	4.25	4.33013	1.16902	5.19615	0	5.19615	0.838901
10	4.25	4.33013	1.16902	5.19615	0	5.19615	0.84412
10	4.25	4.33013	1.16902	5.19615	0	5.19615	0.843467
10	4.25	4.33013	1.16902	5.19615	0	5.19615	0.837816
10	4.25	4.33013	1.16902	5.19615	0	5.19615	0.825377
10	4.25	4.33013	1.16902	5.05181	0	5.05181	0.827252
10	4.25	4.33013	1.16902	4.76314	0	4.76314	0.798103
10	4.25	4.33013	1.16902	4.47446	0	4.47446	0.774162
10	4.25	4.33013	1.16902	4.18579	0	4.18579	0.813892
10	4.25	4.33013	1.16902	3.89711	0	3.89711	0.779517
10	4.25	4.33013	1.16902	3.60844	0	3.60844	0.751347
10	4.25	6.06218	1.18918	5.19615	0	5.19615	0.825377
10	4.25	6.06218	1.18918	5.19615	0	5.19615	0.837816
10	4.25	6.06218	1.18918	5.19615	0	5.19615	0.843467
10	4.25	6.06218	1.18918	5.19615	0	5.19615	0.84412
10	4.25	6.06218	1.18918	5.19615	0	5.19615	0.838901
10	4.25	6.06218	1.18918	5.34049	0	5.34049	0.808733
10	4.25	6.06218	1.18918	5.62917	0	5.62917	0.826578
10	4.25	6.06218	1.18918	5.91784	0	5.91784	0.845598
10	4.25	6.06218	1.18918	6.20652	0	6.20652	0.802855
10	4.25	6.06218	1.18918	6.49519	0	6.49519	0.814404
10	4.25	6.06218	1.18918	6.78387	0	6.78387	0.829101
10	4.25	6.06218	1.18918	6.9282	0	6.9282	0.823492
10	4.25	6.06218	1.18918	6.9282	0	6.9282	0.827411
10	4.25	6.06218	1.18918	6.9282	0	6.9282	0.826411
10	4.25	6.06218	1.18918	6.9282	0	6.9282	0.822661
10	4.25	6.06218	1.18918	6.9282	0	6.9282	0.814736
10	4.25	6.06218	1.18918	6.78387	0	6.78387	0.81593
10	4.25	6.06218	1.18918	6.49519	0	6.49519	0.798578
10	4.25	6.06218	1.18918	6.20652	0	6.20652	0.786151
10	4.25	6.06218	1.18918	5.91784	0	5.91784	0.824556
10	4.25	6.06218	1.18918	5.62917	0	5.62917	0.804208
10	4.25	6.06218	1.18918	5.34049	0	5.34049	0.78798
10	4.25	7.79423	1.15522	6.9282	0	6.9282	0.814736
10	4.25	7.79423	1.15522	6.9282	0	6.9282	0.822661
10	4.25	7.79423	1.15522	6.9282	0	6.9282	0.826411
10	4.25	7.79423	1.15522	6.9282	0	6.9282	0.827411
10	4.25	7.79423	1.15522	6.9282	0	6.9282	0.823492
10	4.25	7.79423	1.15522	7.07254	0	7.07254	0.793588
10	4.25	7.79423	1.15522	7.36122	0	7.36122	0.801443
10	4.25	7.79423	1.15522	7.64989	0	7.64989	0.812911
10	4.25	7.79423	1.15522	7.93857	0	7.93857	0.784236
10	4.25	7.79423	1.15522	8.22724	0	8.22724	0.786668
10	4.25	7.79423	1.15522	8.51592	0	8.51592	0.790982
10	4.25	7.79423	1.15522	8.66025	0	8.66025	0.781259
10	4.25	7.79423	1.15522	8.66025	0	8.66025	0.781182
10	4.25	7.79423	1.15522	8.66025	0	8.66025	0.779489
10	4.25	7.79423	1.15522	8.66025	0	8.66025	0.776918
10	4.25	7.79423	1.15522	8.66025	0	8.66025	0.774578
10	4.25	7.79423	1.15522	8.51592	0	8.51592	0.789841
10	4.25	7.79423	1.15522	8.22724	0	8.22724	0.781598
10	4.25	7.79423	1.15522	7.93857	0	7.93857	0.773978
10	4.25	7.79423	1.15522	7.64989	0	7.64989	0.805267
10	4.25	7.79423	1.15522	7.36122	0	7.36122	0.795797
10	4.25	7.79423	1.15522	7.07254	0	7.07254	0.787392
10	4.25	9.52628	1.09512	8.66025	0	8.66025	0.774578
10	4.25	9.52628	1.09512	8.66025	0	8.66025	0.776918
10	4.25	9.52628	1.09512	8.66025	0	8.66025	0.779489
10	4.25	9.52628	1.09512	8.66025	0	8.66025	0.781182
10	4.25	9.52628	1.09512	8.66025	0	8.66025	0.781259
10	4.25	9.52628	1.09512	8.80459	0	8.80459	0.766868
10	4.25	9.52628	1.09512	9.09327	0	9.09327	0.768385
10	4.25	9.52628	1.09512	9.38194	0	9.38194	0.768621
10	4.25	9.52628	1.09512	9.67062	0	9.67062	0.742164
10	4.25	9.52628	1.09512	9.95929	0	9.95929	0.744883
10	4.25	9.52628	1.09512	10.248	0	10.248	0.747801
10	4.25	9.52628	1.09512	10.3923	0	10.3923	0.734537
10	4.25	9.52628	1.09512	10.3923	0	10.3923	0.732638
10	4.25	9.52628	1.09512	10.3923	0	10.3923	0.730977
10	4.25	9.52628	1.09512	10.3923	0	10.3923	0.728685
10	4.25	9.52628	1.09512	10.3923	0	10.3923	0.723931
10	4.25	9.52628	1.09512	10.248	0	10.248	0.723569
10	4.25	9.52628	1.09512	9.95929	0	9.95929	0.719684
10	4.25	9.52628	1.09512	9.67062	0	9.67062	0.723506
10	4.25	9.52628	1.09512	9.38194	0	9.38194	0.768776
10	4.25	9.52628	1.09512	9.09327	0	9.09327	0.767633
10	4.25	9.52628	1.09512	8.80459	0	8.80459	0.763384
10	4.25	11.2583	1.02794	10.3923	0	10.3923	0.723931
10	4.25	11.2583	1.02794	10.3923	0	10.3923	0.728685
10	4.25	11.2583	1.02794	10.3923	0	10.3923	0.730977
10	4.25	11.2583	1.02794	10.3923	0	10.3923	0.732638
10	4.25	11.2583	1.02794	10.3923	0	10.3923	0.734537
10	4.25	11.2583	1.02794	10.5366	0	10.5366	0.728271
10	4.25	11.2583	1.02794	10.8253	0	10.8253	0.731051
10	4.25	11.2583	1.02794	11.114	0	11.114	0.730949
10	4.25	11.2583	1.02794	11.4027	0	11.4027	0.698067
10	4.25	11.2583	1.02794	11.6913	0	11.6913	0.692428
10	4.25	11.2583	1.02794	11.98	0	11.98	0.689245
10	4.25	11.2583	1.02794	12.1244	0	12.1244	0.677209
10	4.25	11.2583	1.02794	12.1244	0	12.1244	0.67728
10	4.25	11.2583	1.02794	12.1244	0	12.1244	0.67764
10	4.25	11.2583	1.02794	12.1244	0	12.1244	0.678088
10	4.25	11.2583	1.02794	12.1244	0	12.1244	0.677047
10	4.25	11.2583	1.02794	11.98	0	11.98	0.677313
10	4.25	11.2583	1.02794	11.6913	0	11.6913	0.676534
10	4.25	11.2583	1.02794	11.4027	0	11.4027	0.680259
10	4.25	11.2583	1.02794	11.114	0	11.114	0.707098
10	4.25	11.2583	1.02794	10.8253	0	10.8253	0.705505
10	4.25	11.2583	1.02794	10.5366	0	10.5366	0.704553
10	4.25	12.9904	0.965889	12.1244	0	12.1244	0.677047
10	4.25	12.9904	0.965889	12.1244	0	12.1244	0.678088
10	4.25	12.9904	0.965889	12.1244	0	12.1244	0.67764
10	4.25	12.9904	0.965889	12.1244	0	12.1244	0.67728
10	4.25	12.9904	0.965889	12.1244	0	12.1244	0.677209
10	4.25	12.9904	0.965889	12.2687	0	12.2687	0.665435
10	4.25	12.9904	0.965889	12.5574	0	12.5574	0.663223
10	4.25	12.9904	0.965889	12.846	0	12.846	0.662228
10	4.25	12.9904	0.965889	13.1347	0	13.1347	0.643245
10	4.25	12.9904	0.965889	13.4234	0	13.4234	0.643568
10	4.25	12.9904	0.965889	13.7121	0	13.7121	0.644514
10	4.25	12.9904	0.965889	13.8564	0	13.8564	0.636191
10	4.25	12.9904	0.965889	13.8564	0	13.8564	0.636869
10	4.25	12.9904	0.965889	13.8564	0	13.8564	0.637665
10	4.25	12.9904	0.965889	13.8564	0	13.8564	0.638538
10	4.25	12.9904	0.965889	13.8564	0	13.8564	0.639494
10	4.25	12.9904	0.965889	13.7121	0	13.7121	0.650837
10	4.25	12.9904	0.965889	13.4234	0	13.4234	0.652281
10	4.25	12.9904	0.965889	13.1347	0	13.1347	0.652668
10	4.25	12.9904	0.965889	12.846	0	12.846	0.66825
10	4.25	12.9904	0.965889	12.5574	0	12.5574	0.665381
10	4.25	12.9904	0.965889	12.2687	0	12.2687	0.663337
10	4.25	14.7224	0.908267	13.8564	0	13.8564	0.639494
10	4.25	14.7224	0.908267	13.8564	0	13.8564	0.638538
10	4.25	14.7224	0.908267	13.8564	0	13.8564	0.637665
10	4.25	14.7224	0.908267	13.8564	0	13.8564	0.636869
10	4.25	14.7224	0.908267	13.8564	0	13.8564	0.636191
10	4.25	14.7224	0.908267	14.0007	0	14.0007	0.627399
10	4.25	14.7224	0.908267	14.2894	0	14.2894	0.628109
10	4.25	14.7224	0.908267	14.5781	0	14.5781	0.62722
10	4.25	14.7224	0.908267	14.8668	0	14.8668	0.603089
10	4.25	14.7224	0.908267	15.1554	0	15.1554	0.603618
10	4.25	14.7224	0.908267	15.4441	0	15.4441	0.602881
10	4.25	14.7224	0.908267	15.5885	0	15.5885	0.589137
10	4.25	14.7224	0.908267	15.5885	0	15.5885	0.591305
10	4.25	14.7224	0.908267	15.5885	0	15.5885	0.593072
10	4.25	14.7224	0.908267	15.5885	0	15.5885	0.594146
10	4.25	14.7224	0.908267	15.5885	0	15.5885	0.5929
10	4.25	14.7224	0.908267	15.4441	0	15.4441	0.595471
10	4.25	14.7224	0.908267	15.1554	0	15.1554	0.593758
10	4.25	14.7224	0.908267	14.8668	0	14.8668	0.595481
10	4.25	14.7224	0.908267	14.5781	0	14.5781	0.627564
10	4.25	14.7224	0.908267	14.2894	0	14.2894	0.629383
10	4.25	14.7224	0.908267	14.0007	0	14.0007	0.629303
10	4.25	16.4545	0.821947	15.5885	0	15.5885	0.5929
10	4.25	16.4545	0.821947	15.5885	0	15.5885	0.594146
10	4.25	16.4545	0.821947	15.5885	0	15.5885	0.593072
10	4.25	16.4545	0.821947	15.5885	0	15.5885	0.591305
10	4.25	16.4545	0.821947	15.5885	0	15.5885	0.589137
10	4.25	16.4545	0.821947	15.7328	0	15.7328	0.573283
10	4.25	16.4545	0.821947	16.0215	0	16.0215	0.570244
10	4.25	16.4545	0.821947	16.3101	0	16.3101	0.566154
10	4.25	16.4545	0.821947	16.5988	0	16.5988	0.52797
10	4.25	16.4545	0.821947	16.8875	0	16.8875	0.527324
10	4.25	16.4545	0.821947	17.1762	0	17.1762	0.528124
10	4.25	16.4545	0.821947	17.3205	0	17.3205	0.502757
10	4.25	16.4545	0.821947	17.3205	0	17.3205	0.498754
10	4.25	16.4545	0.821947	17.3205	0	17.3205	0.498349
10	4.25	16.4545	0.821947	17.3205	0	17.3205	0.49971
10	4.25	16.4545	0.821947	17.3205	0	17.3205	0.505005
10	4.25	16.4545	0.821947	17.1762	0	17.1762	0.541906
10	4.25	16.4545	0.821947	16.8875	0	16.8875	0.544448
10	4.25	16.4545	0.821947	16.5988	0	16.5988	0.542542
10	4.25	16.4545	0.821947	16.3101	0	16.3101	0.575905
10	4.25	16.4545	0.821947	16.0215	0	16.0215	0.576437
10	4.25	16.4545	0.821947	15.7328	0	15.7328	0.574948
10	4.25	18.1865	0.725174	17.3205	0	17.3205	0.505005
10	4.25	18.1865	0.725174	17.3205	0	17.3205	0.49971
10	4.25	18.1865	0.725174	17.3205	0	17.3205	0.498349
10	4.25	18.1865	0.725174	17.3205	0	17.3205	0.498754
10	4.25	18.1865	0.725174	17.3205	0	17.3205	0.502757
10	4.25	18.1865	0.725174	17.4648	0	17.4648	0.49746
10	4.25	18.1865	0.725174	17.7535	0	17.7535	0.507738
10	4.25	18.1865	0.725174	18.0422	0	18.0422	0.513145
10	4.25	18.1865	0.725174	18.3309	0	18.3309	0.46265
10	4.25	18.1865	0.725174	18.6195	0	18.6195	0.472884
10	4.25	18.1865	0.725174	18.9082	0	18.9082	0.480395
10	4.25	18.1865	0.725174	19.0526	0	19.0526	0.449389
10	4.25	18.1865	0.725174	19.0526	0	19.0526	0.450007
10	4.25	18.1865	0.725174	19.0526	0	19.0526	0.447939
10	4.25	18.1865	0.725174	19.0526	0	19.0526	0.444101
10	4.25	18.1865	0.725174	19.0526	0	19.0526	0.442382
10	4.25	18.1865	0.725174	18.9082	0	18.9082	0.476803
10	4.25	18.1865	0.725174	18.6195	0	18.6195	0.463343
10	4.25	18.1865	0.725174	18.3309	0	18.3309	0.452557
10	4.25	18.1865	0.725174	18.0422	0	18.0422	0.505593
10	4.25	18.1865	0.725174	17.7535	0	17.7535	0.501342
10	4.25	18.1865	0.725174	17.4648	0	17.4648	0.495734
10	4.25	19.9186	0.643295	19.0526	0	19.0526	0.442382
10	4.25	19.9186	0.643295	19.0526	0	19.0526	0.444101
10	4.25	19.9186	0.643295	19.0526	0	19.0526	0.447939
10	4.25	19.9186	0.643295	19.0526	0	19.0526	0.450007
10	4.25	19.9186	0.643295	19.0526	0	19.0526	0.449389
10	4.25	19.9186	0.643295	19.1969	0	19.1969	0.412592
10	4.25	19.9186	0.643295	19.4856	0	19.4856	0.424629
10	4.25	19.9186	0.643295	19.7742	0	19.7742	0.440254
10	4.25	19.9186	0.643295	20.0629	0	20.0629	0.36943
10	4.25	19.9186	0.643295	20.3516	0	20.3516	0.390146
10	4.25	19.9186	0.643295	20.6403	0	20.6403	0.418473
10	4.25	19.9186	0.643295	20.7846	0	20.7846	0.397414
10	4.25	19.9186	0.643295	20.7846	0	20.7846	0.410698
10	4.25	19.9186	0.643295	20.7846	0	20.7846	0.416623
10	4.25	19.9186	0.643295	20.7846	0	20.7846	0.414839
10	4.25	19.9186	0.643295	20.7846	0	20.7846	0.405237
10	4.25	19.9186	0.643295	20.6403	0	20.6403	0.430289
10	4.25	19.9186	0.643295	20.3516	0	20.3516	0.403086
10	4.25	19.9186	0.643295	20.0629	0	20.0629	0.383212
10	4.25	19.9186	0.643295	19.7742	0	19.7742	0.462628
10	4.25	19.9186	0.643295	19.4856	0	19.4856	0.447933
10	4.25	19.9186	0.643295	19.1969	0	19.1969	0.428537
10	4.25	21.6506	0.579055	20.7846	0	20.7846	0.405237
10	4.25	21.6506	0.579055	20.7846	0	20.7846	0.414839
10	4.25	21.6506	0.579055	20.7846	0	20.7846	0.416623
10	4.25	21.6506	0.579055	20.7846	0	20.7846	0.410698
10	4.25	21.6506	0.579055	20.7846	0	20.7846	0.397414
10	4.25	21.6506	0.579055	20.9289	0	20.9289	0.349571
10	4.25	21.6506	0.579055	21.2176	0	21.2176	0.380034
10	4.25	21.6506	0.579055	21.5063	0	21.5063	0.414919
10	4.25	21.6506	0.579055	21.795	0	21.795	0.311692
10	4.25	21.6506	0.579055	22.0836	0	22.0836	0.329248
10	4.25	21.6506	0.579055	22.3723	0	22.3723	0.359456
10	4.25	21.6506	0.579055	22.5167	0	22.5167	0.36635
10	4.25	21.6506	0.579055	22.5167	0	22.5167	0.397302
10	4.25	21.6506	0.579055	22.5167	0	22.5167	0.405407
10	4.25	21.6506	0.579055	22.5167	0	22.5167	0.398302
10	4.25	21.6506	0.579055	22.5167	0	22.5167	0.368318
10	4.25	21.6506	0.579055	22.3723	0	22.3723	0.361199
10	4.25	21.6506	0.579055	22.0836	0	22.0836	0.331627
10	4.25	21.6506	0.579055	21.795	0	21.795	0.316258
10	4.25	21.6506	0.579055	21.5063	0	21.5063	0.424909
10	4.25	21.6506	0.579055	21.2176	0	21.2176	0.388588
10	4.25	21.6506	0.579055	20.9289	0	20.9289	0.356825
10	4.25	23.3827	0.357899	22.5167	0	22.5167	0.368318
10	4.25	23.3827	0.357899	22.5167	0	22.5167	0.398302
10	4.25	23.3827	0.357899	22.5167	0	22.5167	0.405407
10	4.25	23.3827	0.357899	22.5167	0	22.5167	0.397302
10	4.25	23.3827	0.357899	22.5167	0	22.5167	0.36635
10	4.25	23.3827	0.357899	22.661	0	22.661	0.252698
10	4.25	23.3827	0.357899	22.9497	0	22.9497	0.253379
10	4.25	23.3827	0.357899	23.2383	0	23.2383	0.289978
10	4.25	23.3827	0.357899	23.527	0	23.527	0.285392
10	4.25	23.3827	0.357899	23.8157	0	23.8157	0.297028
10	4.25	23.3827	0.357899	24.1044	0	24.1044	0.325733
10	4.25	23.3827	0.357899	24.2487	0	24.2487	0.353044
10	4.25	23.3827	0.357899	24.2487	0	24.2487	0.372112
10	4.25	23.3827	0.357899	24.2487	0	24.2487	0.379994
10	4.25	23.3827	0.357899	24.2487	0	24.2487	0.375914
10	4.25	23.3827	0.357899	24.2487	0	24.2487	0.36013
10	4.25	23.3827	0.357899	24.1044	0	24.1044	0.335028
10	4.25	23.3827	0.357899	23.8157	0	23.8157	0.307054
10	4.25	23.3827	0.357899	23.527	0	23.527	0.293922
10	4.25	23.3827	0.357899	23.2383	0	23.2383	0.295293
10	4.25	23.3827	0.357899	22.9497	0	22.9497	0.256946
10	4.25	23.3827	0.357899	22.661	0	22.661	0.255105
10	5.75	1.73205	1.14943	0.866025	0	0.866025	0.692466
10	5.75	1.73205	1.14943	0.866025	0	0.866025	0.686313
10	5.75	1.73205	1.14943	0.866025	0	0.866025	0.685734
10	5.75	1.73205	1.14943	0.866025	0	0.866025	0.690552
10	5.75	1.73205	1.14943	0.866025	0	0.866025	0.700667
10	5.75	1.73205	1.14943	1.01036	0	1.01036	0.715473
10	5.75	1.73205	1.14943	1.29904	0	1.29904	0.7327
10	5.75	1.73205	1.14943	1.58771	0	1.58771	0.743786
10	5.75	1.73205	1.14943	1.87639	0	1.87639	0.746301
10	5.75	1.73205	1.14943	2.16506	0	2.16506	0.775827
10	5.75	1.73205	1.14943	2.45374	0	2.45374	0.79236
10	5.75	1.73205	1.14943	2.59808	0	2.59808	0.753013
10	5.75	1.73205	1.14943	2.59808	0	2.59808	0.750293
10	5.75	1.73205	1.14943	2.59808	0	2.59808	0.749776
10	5.75	1.73205	1.14943	2.59808	0	2.59808	0.748112
10	5.75	1.73205	1.14943	2.59808	0	2.59808	0.748175
10	5.75	1.73205	1.14943	2.45374	0	2.45374	0.78147
10	5.75	1.73205	1.14943	2.16506	0	2.16506	0.764426
10	5.75	1.73205	1.14943	1.87639	0	1.87639	0.73659
10	5.75	1.73205	1.14943	1.58771	0	1.58771	0.731404
10	5.75	1.73205	1.14943	1.29904	0	1.29904	0.719195
10	5.75	1.73205	1.14943	1.01036	0	1.01036	0.703991
10	5.75	3.4641	1.14294	2.59808	0	2.59808	0.748175
10	5.75	3.4641	1.14294	2.59808	0	2.59808	0.748112
10	5.75	3.4641	1.14294	2.59808	0	2.59808	0.749776
10	5.75	3.4641	1.14294	2.59808	0	2.59808	0.750293
10	5.75	3.4641	1.14294	2.59808	0	2.59808	0.753013
10	5.75	3.4641	1.14294	2.74241	0	2.74241	0.741342
10	5.75	3.4641	1.14294	3.03109	0	3.03109	0.768163
10	5.75	3.4641	1.14294	3.31976	0	3.31976	0.798897
10	5.75	3.4641	1.14294	3.60844	0	3.60844	0.757256
10	5.75	3.4641	1.14294	3.89711	0	3.89711	0.790364
10	5.75	3.4641	1.14294	4.18579	0	4.18579	0.828274
10	5.75	3.4641	1.14294	4.33013	0	4.33013	0.825119
10	5.75	3.4641	1.14294	4.33013	0	4.33013	0.837028
10	5.75	3.4641	1.14294	4.33013	0	4.33013	0.841021
10	5.75	3.4641	1.14294	4.33013	0	4.33013	0.838451
10	5.75	3.4641	1.14294	4.33013	0	4.33013	0.8282
10	5.75	3.4641	1.14294	4.18579	0	4.18579	0.829306
10	5.75	3.4641	1.14294	3.89711	0	3.89711	0.790651
10	5.75	3.4641	1.14294	3.60844	0	3.60844	0.756406
10	5.75	3.4641	1.14294	3.31976	0	3.31976	0.792692
10	5.75	3.4641	1.14294	3.03109	0	3.03109	0.761548
10	5.75	3.4641	1.14294	2.74241	0	2.74241	0.735031
10	5.75	5.19615	1.19684	4.33013	0	4.33013	0.8282
10	5.75	5.19615	1.19684	4.33013	0	4.33013	0.838451
10	5.75	5.19615	1.19684	4.33013	0	4.33013	0.841021
10	5.75	5.19615	1.19684	4.33013	0	4.33013	0.837028
10	5.75	5.19615	1.19684	4.33013	0	4.33013	0.825119
10	5.75	5.19615	1.19684	4.47446	0	4.47446	0.789496
10	5.75	5.19615	1.19684	4.76314	0	4.76314	0.812864
10	5.75	5.19615	1.19684	5.05181	0	5.05181	0.839691
10	5.75	5.19615	1.19684	5.34049	0	5.34049	0.797956
10	5.75	5.19615	1.19684	5.62917	0	5.62917	0.812502
10	5.75	5.19615	1.19684	5.91784	0	5.91784	0.831965
10	5.75	5.19615	1.19684	6.06218	0	6.06218	0.826288
10	5.75	5.19615	1.19684	6.06218	0	6.06218	0.833048
10	5.75	5.19615	1.19684	6.06218	0	6.06218	0.835377
10	5.75	5.19615	1.19684	6.06218	0	6.06218	0.834633
10	5.75	5.19615	1.19684	6.06218	0	6.06218	0.830341
10	5.75	5.19615	1.19684	5.91784	0	5.91784	0.845598
10	5.75	5.19615	1.19684	5.62917	0	5.62917	0.826578
10	5.75	5.19615	1.19684	5.34049	0	5.34049	0.808733
10	5.75	5.19615	1.19684	5.05181	0	5.05181	0.849339
10	5.75	5.19615	1.19684	4.76314	0	4.76314	0.821787
10	5.75	5.19615	1.19684	4.47446	0	4.47446	0.795847
10	5.75	6.9282	1.18148	6.06218	0	6.06218	0.830341
10	5.75	6.9282	1.18148	6.06218	0	6.06218	0.834633
10	5.75	6.9282	1.18148	6.06218	0	6.06218	0.835377
10	5.75	6.9282	1.18148	6.06218	0	6.06218	0.833048
10	5.75	6.9282	1.18148	6.06218	0	6.06218	0.826288
10	5.75	6.9282	1.18148	6.20652	0	6.20652	0.797197
10	5.75	6.9282	1.18148	6.49519	0	6.49519	0.808749
10	5.75	6.9282	1.18148	6.78387	0	6.78387	0.823185
10	5.75	6.9282	1.18148	7.07254	0	7.07254	0.795885
10	5.75	6.9282	1.18148	7.36122	0	7.36122	0.807785
10	5.75	6.9282	1.18148	7.64989	0	7.64989	0.819358
10	5.75	6.9282	1.18148	7.79423	0	7.79423	0.810683
10	5.75	6.9282	1.18148	7.79423	0	7.79423	0.815489
10	5.75	6.9282	1.18148	7.79423	0	7.79423	0.816657
10	5.75	6.9282	1.18148	7.79423	0	7.79423	0.814958
10	5.75	6.9282	1.18148	7.79423	0	7.79423	0.809058
10	5.75	6.9282	1.18148	7.64989	0	7.64989	0.812911
10	5.75	6.9282	1.18148	7.36122	0	7.36122	0.801443
10	5.75	6.9282	1.18148	7.07254	0	7.07254	0.793588
10	5.75	6.9282	1.18148	6.78387	0	6.78387	0.829101
10	5.75	6.9282	1.18148	6.49519	0	6.49519	0.814404
10	5.75	6.9282	1.18148	6.20652	0	6.20652	0.802855
10	5.75	8.66025	1.13047	7.79423	0	7.79423	0.809058
10	5.75	8.66025	1.13047	7.79423	0	7.79423	0.814958
10	5.75	8.66025	1.13047	7.79423	0	7.79423	0.816657
10	5.75	8.66025	1.13047	7.79423	0	7.79423	0.815489
10	5.75	8.66025	1.13047	7.79423	0	7.79423	0.810683
10	5.75	8.66025	1.13047	7.93857	0	7.93857	0.786651
10	5.75	8.66025	1.13047	8.22724	0	8.22724	0.78964
10	5.75	8.66025	1.13047	8.51592	0	8.51592	0.794173
10	5.75	8.66025	1.13047	8.80459	0	8.80459	0.762481
10	5.75	8.66025	1.13047	9.09327	0	9.09327	0.762324
10	5.75	8.66025	1.13047	9.38194	0	9.38194	0.762604
10	5.75	8.66025	1.13047	9.52628	0	9.52628	0.741564
10	5.75	8.66025	1.13047	9.52628	0	9.52628	0.742115
10	5.75	8.66025	1.13047	9.52628	0	9.52628	0.74463
10	5.75	8.66025	1.13047	9.52628	0	9.52628	0.747588
10	5.75	8.66025	1.13047	9.52628	0	9.52628	0.75127
10	5.75	8.66025	1.13047	9.38194	0	9.38194	0.768621
10	5.75	8.66025	1.13047	9.09327	0	9.09327	0.768385
10	5.75	8.66025	1.13047	8.80459	0	8.80459	0.766868
10	5.75	8.66025	1.13047	8.51592	0	8.51592	0.790982
10	5.75	8.66025	1.13047	8.22724	0	8.22724	0.786668
10	5.75	8.66025	1.13047	7.93857	0	7.93857	0.784236
10	5.75	10.3923	1.06754	9.52628	0	9.52628	0.75127
10	5.75	10.3923	1.06754	9.52628	0	9.52628	0.747588
10	5.75	10.3923	1.06754	9.52628	0	9.52628	0.74463
10	5.75	10.3923	1.06754	9.52628	0	9.52628	0.742115
10	5.75	10.3923	1.06754	9.52628	0	9.52628	0.741564
10	5.75	10.3923	1.06754	9.67062	0	9.67062	0.732565
10	5.75	10.3923	1.06754	9.95929	0	9.95929	0.732621
10	5.75	10.3923	1.06754	10.248	0	10.248	0.733802
10	5.75	10.3923	1.06754	10.5366	0	10.5366	0.710711
10	5.75	10.3923	1.06754	10.8253	0	10.8253	0.713454
10	5.75	10.3923	1.06754	11.114	0	11.114	0.719469
10	5.75	10.3923	1.06754	11.2583	0	11.2583	0.718626
10	5.75	10.3923	1.06754	11.2583	0	11.2583	0.722463
10	5.75	10.3923	1.06754	11.2583	0	11.2583	0.724052
10	5.75	10.3923	1.06754	11.2583	0	11.2583	0.724071
10	5.75	10.3923	1.06754	11.2583	0	11.2583	0.721395
10	5.75	10.3923	1.06754	11.114	0	11.114	0.730949
10	5.75	10.3923	1.06754	10.8253	0	10.8253	0.731051
10	5.75	10.3923	1.06754	10.5366	0	10.5366	0.728271
10	5.75	10.3923	1.06754	10.248	0	10.248	0.747801
10	5.75	10.3923	1.06754	9.95929	0	9.95929	0.744883
10	5.75	10.3923	1.06754	9.67062	0	9.67062	0.742164
10	5.75	12.1244	1.00523	11.2583	0	11.2583	0.721395
10	5.75	12.1244	1.00523	11.2583	0	11.2583	0.724071
10	5.75	12.1244	1.00523	11.2583	0	11.2583	0.724052
10	5.75	12.1244	1.00523	11.2583	0	11.2583	0.722463
10	5.75	12.1244	1.00523	11.2583	0	11.2583	0.718626
10	5.75	12.1244	1.00523	11.4027	0	11.4027	0.705395
10	5.75	12.1244	1.00523	11.6913	0	11.6913	0.705856
10	5.75	12.1244	1.00523	11.98	0	11.98	0.704326
10	5.75	12.1244	1.00523	12.2687	0	12.2687	0.679341
10	5.75	12.1244	1.00523	12.5574	0	12.5574	0.673296
10	5.75	12.1244	1.00523	12.846	0	12.846	0.667389
10	5.75	12.1244	1.00523	12.9904	0	12.9904	0.6563
10	5.75	12.1244	1.00523	12.9904	0	12.9904	0.655084
10	5.75	12.1244	1.00523	12.9904	0	12.9904	0.653962
10	5.75	12.1244	1.00523	12.9904	0	12.9904	0.653526
10	5.75	12.1244	1.00523	12.9904	0	12.9904	0.65348
10	5.75	12.1244	1.00523	12.846	0	12.846	0.662228
10	5.75	12.1244	1.00523	12.5574	0	12.5574	0.663223
10	5.75	12.1244	1.00523	12.2687	0	12.2687	0.665435
10	5.75	12.1244	1.00523	11.98	0	11.98	0.689245
10	5.75	12.1244	1.00523	11.6913	0	11.6913	0.692428
10	5.75	12.1244	1.00523	11.4027	0	11.4027	0.698067
10	5.75	13.8564	0.932322	12.9904	0	12.9904	0.65348
10	5.75	13.8564	0.932322	12.9904	0	12.9904	0.653526
10	5.75	13.8564	0.932322	12.9904	0	12.9904	0.653962
10	5.75	13.8564	0.932322	12.9904	0	12.9904	0.655084
10	5.75	13.8564	0.932322	12.9904	0	12.9904	0.6563
10	5.75	13.8564	0.932322	13.1347	0	13.1347	0.641752
10	5.75	13.8564	0.932322	13.4234	0	13.4234	0.639251
10	5.75	13.8564	0.932322	13.7121	0	13.7121	0.638626
10	5.75	13.8564	0.932322	14.0007	0	14.0007	0.619377
10	5.75	13.8564	0.932322	14.2894	0	14.2894	0.618009
10	5.75	13.8564	0.932322	14.5781	0	14.5781	0.616171
10	5.75	13.8564	0.932322	14.7224	0	14.7224	0.607446
10	5.75	13.8564	0.932322	14.7224	0	14.7224	0.608859
10	5.75	13.8564	0.932322	14.7224	0	14.7224	0.609337
10	5.75	13.8564	0.932322	14.7224	0	14.7224	0.609814
10	5.75	13.8564	0.932322	14.7224	0	14.7224	0.611181
10	5.75	13.8564	0.932322	14.5781	0	14.5781	0.62722
10	5.75	13.8564	0.932322	14.2894	0	14.2894	0.628109
10	5.75	13.8564	0.932322	14.0007	0	14.0007	0.627399
10	5.75	13.8564	0.932322	13.7121	0	13.7121	0.644514
10	5.75	13.8564	0.932322	13.4234	0	13.4234	0.643568
10	5.75	13.8564	0.932322	13.1347	0	13.1347	0.643245
10	5.75	15.5885	0.861623	14.7224	0	14.7224	0.611181
10	5.75	15.5885	0.861623	14.7224	0	14.7224	0.609814
10	5.75	15.5885	0.861623	14.7224	0	14.7224	0.609337
10	5.75	15.5885	0.861623	14.7224	0	14.7224	0.608859
10	5.75	15.5885	0.861623	14.7224	0	14.7224	0.607446
10	5.75	15.5885	0.861623	14.8668	0	14.8668	0.589966
10	5.75	15.5885	0.861623	15.1554	0	15.1554	0.588657
10	5.75	15.5885	0.861623	15.4441	0	15.4441	0.588089
10	5.75	15.5885	0.861623	15.7328	0	15.7328	0.561968
10	5.75	15.5885	0.861623	16.0215	0	16.0215	0.564867
10	5.75	15.5885	0.861623	16.3101	0	16.3101	0.566021
10	5.75	15.5885	0.861623	16.4545	0	16.4545	0.54611
10	5.75	15.5885	0.861623	16.4545	0	16.4545	0.545225
10	5.75	15.5885	0.861623	16.4545	0	16.4545	0.545641
10	5.75	15.5885	0.861623	16.4545	0	16.4545	0.546513
10	5.75	15.5885	0.861623	16.4545	0	16.4545	0.547448
10	5.75	15.5885	0.861623	16.3101	0	16.3101	0.566154
10	5.75	15.5885	0.861623	16.0215	0	16.0215	0.570244
10	5.75	15.5885	0.861623	15.7328	0	15.7328	0.573283
10	5.75	15.5885	0.861623	15.4441	0	15.4441	0.602881
10	5.75	15.5885	0.861623	15.1554	0	15.1554	0.603618
10	5.75	15.5885	0.861623	14.8668	0	14.8668	0.603089
10	5.75	17.3205	0.7739	16.4545	0	16.4545	0.547448
10	5.75	17.3205	0.7739	16.4545	0	16.4545	0.546513
10	5.75	17.3205	0.7739	16.4545	0	16.4545	0.545641
10	5.75	17.3205	0.7739	16.4545	0	16.4545	0.545225
10	5.75	17.3205	0.7739	16.4545	0	16.4545	0.54611
10	5.75	17.3205	0.7739	16.5988	0	16.5988	0.532981
10	5.75	17.3205	0.7739	16.8875	0	16.8875	0.537905
10	5.75	17.3205	0.7739	17.1762	0	17.1762	0.541292
10	5.75	17.3205	0.7739	17.4648	0	17.4648	0.497781
10	5.75	17.3205	0.7739	17.7535	0	17.7535	0.503505
10	5.75	17.3205	0.7739	18.0422	0	18.0422	0.508816
10	5.75	17.3205	0.7739	18.1865	0	18.1865	0.480445
10	5.75	17.3205	0.7739	18.1865	0	18.1865	0.47874
10	5.75	17.3205	0.7739	18.1865	0	18.1865	0.477378
10	5.75	17.3205	0.7739	18.1865	0	18.1865	0.475724
10	5.75	17.3205	0.7739	18.1865	0	18.1865	0.476725
10	5.75	17.3205	0.7739	18.0422	0	18.0422	0.513145
10	5.75	17.3205	0.7739	17.7535	0	17.7535	0.507738
10	5.75	17.3205	0.7739	17.4648	0	17.4648	0.49746
10	5.75	17.3205	0.7739	17.1762	0	17.1762	0.528124
10	5.75	17.3205	0.7739	16.8875	0	16.8875	0.527324
10	5.75	17.3205	0.7739	16.5988	0	16.5988	0.52797
10	5.75	19.0526	0.680882	18.1865	0	18.1865	0.476725
10	5.75	19.0526	0.680882	18.1865	0	18.1865	0.475724
10	5.75	19.0526	0.680882	18.1865	0	18.1865	0.477378
10	5.75	19.0526	0.680882	18.1865	0	18.1865	0.47874
10	5.75	19.0526	0.680882	18.1865	0	18.1865	0.480445
10	5.75	19.0526	0.680882	18.3309	0	18.3309	0.460698
10	5.75	19.0526	0.680882	18.6195	0	18.6195	0.471491
10	5.75	19.0526	0.680882	18.9082	0	18.9082	0.481284
10	5.75	19.0526	0.680882	19.1969	0	19.1969	0.422668
10	5.75	19.0526	0.680882	19.4856	0	19.4856	0.438087
10	5.75	19.0526	0.680882	19.7742	0	19.7742	0.452602
10	5.75	19.0526	0.680882	19.9186	0	19.9186	0.410562
10	5.75	19.0526	0.680882	19.9186	0	19.9186	0.414599
10	5.75	19.0526	0.680882	19.9186	0	19.9186	0.416552
10	5.75	19.0526	0.680882	19.9186	0	19.9186	0.413798
10	5.75	19.0526	0.680882	19.9186	0	19.9186	0.407484
10	5.75	19.0526	0.680882	19.7742	0	19.7742	0.440254
10	5.75	19.0526	0.680882	19.4856	0	19.4856	0.424629
10	5.75	19.0526	0.680882	19.1969	0	19.1969	0.412592
10	5.75	19.0526	0.680882	18.9082	0	18.9082	0.480395
10	5.75	19.0526	0.680882	18.6195	0	18.6195	0.472884
10	5.75	19.0526	0.680882	18.3309	0	18.3309	0.46265
10	5.75	20.7846	0.602896	19.9186	0	19.9186	0.407484
10	5.75	20.7846	0.602896	19.9186	0	19.9186	0.413798
10	5.75	20.7846	0.602896	19.9186	0	19.9186	0.416552
10	5.75	20.7846	0.602896	19.9186	0	19.9186	0.414599
10	5.75	20.7846	0.602896	19.9186	0	19.9186	0.410562
10	5.75	20.7846	0.602896	20.0629	0	20.0629	0.376861
10	5.75	20.7846	0.602896	20.3516	0	20.3516	0.395798
10	5.75	20.7846	0.602896	20.6403	0	20.6403	0.41945
10	5.75	20.7846	0.602896	20.9289	0	20.9289	0.337599
10	5.75	20.7846	0.602896	21.2176	0	21.2176	0.363899
10	5.75	20.7846	0.602896	21.5063	0	21.5063	0.39983
10	5.75	20.7846	0.602896	21.6506	0	21.6506	0.378751
10	5.75	20.7846	0.602896	21.6506	0	21.6506	0.405382
10	5.75	20.7846	0.602896	21.6506	0	21.6506	0.415494
10	5.75	20.7846	0.602896	21.6506	0	21.6506	0.409319
10	5.75	20.7846	0.602896	21.6506	0	21.6506	0.386846
10	5.75	20.7846	0.602896	21.5063	0	21.5063	0.414919
10	5.75	20.7846	0.602896	21.2176	0	21.2176	0.380034
10	5.75	20.7846	0.602896	20.9289	0	20.9289	0.349571
10	5.75	20.7846	0.602896	20.6403	0	20.6403	0.418473
10	5.75	20.7846	0.602896	20.3516	0	20.3516	0.390146
10	5.75	20.7846	0.602896	20.0629	0	20.0629	0.36943
10	5.75	22.5167	0.369493	21.6506	0	21.6506	0.386846
10	5.75	22.5167	0.369493	21.6506	0	21.6506	0.409319
10	5.75	22.5167	0.369493	21.6506	0	21.6506	0.415494
10	5.75	22.5167	0.369493	21.6506	0	21.6506	0.405382
10	5.75	22.5167	0.369493	21.6506	0	21.6506	0.378751
10	5.75	22.5167	0.369493	21.795	0	21.795	0.301601
10	5.75	22.5167	0.369493	22.0836	0	22.0836	0.320324
10	5.75	22.5167	0.369493	22.3723	0	22.3723	0.352893
10	5.75	22.5167	0.369493	22.661	0	22.661	0.25024
10	5.75	22.5167	0.369493	22.9497	0	22.9497	0.25097
10	5.75	22.5167	0.369493	23.2383	0	23.2383	0.286618
10	5.75	22.5167	0.369493	23.3827	0	23.3827	0.355442
10	5.75	22.5167	0.369493	23.3827	0	23.3827	0.402366
10	5.75	22.5167	0.369493	23.3827	0	23.3827	0.414047
10	5.75	22.5167	0.369493	23.3827	0	23.3827	0.402463
10	5.75	22.5167	0.369493	23.3827	0	23.3827	0.357053
10	5.75	22.5167	0.369493	23.2383	0	23.2383	0.289978
10	5.75	22.5167	0.369493	22.9497	0	22.9497	0.253379
10	5.75	22.5167	0.369493	22.661	0	22.661	0.252698
10	5.75	22.5167	0.369493	22.3723	0	22.3723	0.359456
10	5.75	22.5167	0.369493	22.0836	0	22.0836	0.329248
10	5.75	22.5167	0.369493	21.795	0	21.795	0.311692
10	7.25	2.59808	1.17601	1.73205	0	1.73205	0.70759
10	7.25	2.59808	1.17601	1.73205	0	1.73205	0.68436
10	7.25	2.59808	1.17601	1.73205	0	1.73205	0.67835
10	7.25	2.59808	1.17601	1.73205	0	1.73205	0.683098
10	7.25	2.59808	1.17601	1.73205	0	1.73205	0.705664
10	7.25	2.59808	1.17601	1.87639	0	1.87639	0.742782
10	7.25	2.59808	1.17601	2.16506	0	2.16506	0.767805
10	7.25	2.59808	1.17601	2.45374	0	2.45374	0.781481
10	7.25	2.59808	1.17601	2.74241	0	2.74241	0.733941
10	7.25	2.59808	1.17601	3.03109	0	3.03109	0.759753
10	7.25	2.59808	1.17601	3.31976	0	3.31976	0.788943
10	7.25	2.59808	1.17601	3.4641	0	3.4641	0.780275
10	7.25	2.59808	1.17601	3.4641	0	3.4641	0.787644
10	7.25	2.59808	1.17601	3.4641	0	3.4641	0.790852
10	7.25	2.59808	1.17601	3.4641	0	3.4641	0.791261
10	7.25	2.59808	1.17601	3.4641	0	3.4641	0.787736
10	7.25	2.59808	1.17601	3.31976	0	3.31976	0.798897
10	7.25	2.59808	1.17601	3.03109	0	3.03109	0.768163
10	7.25	2.59808	1.17601	2.74241	0	2.74241	0.741342
10	7.25	2.59808	1.17601	2.45374	0	2.45374	0.79236
10	7.25	2.59808	1.17601	2.16506	0	2.16506	0.775827
10	7.25	2.59808	1.17601	1.87639	0	1.87639	0.746301
10	7.25	4.33013	1.16843	3.4641	0	3.4641	0.787736
10	7.25	4.33013	1.16843	3.4641	0	3.4641	0.791261
10	7.25	4.33013	1.16843	3.4641	0	3.4641	0.790852
10	7.25	4.33013	1.16843	3.4641	0	3.4641	0.787644
10	7.25	4.33013	1.16843	3.4641	0	3.4641	0.780275
10	7.25	4.33013	1.16843	3.60844	0	3.60844	0.745406
10	7.25	4.33013	1.16843	3.89711	0	3.89711	0.774023
10	7.25	4.33013	1.16843	4.18579	0	4.18579	0.809339
10	7.25	4.33013	1.16843	4.47446	0	4.47446	0.776201
10	7.25	4.33013	1.16843	4.76314	0	4.76314	0.802045
10	7.25	4.33013	1.16843	5.05181	0	5.05181	0.832378
10	7.25	4.33013	1.16843	5.19615	0	5.19615	0.83106
10	7.25	4.33013	1.16843	5.19615	0	5.19615	0.841384
10	7.25	4.33013	1.16843	5.19615	0	5.19615	0.845652
10	7.25	4.33013	1.16843	5.19615	0	5.19615	0.844813
10	7.25	4.33013	1.16843	5.19615	0	5.19615	0.836278
10	7.25	4.33013	1.16843	5.05181	0	5.05181	0.839691
10	7.25	4.33013	1.16843	4.76314	0	4.76314	0.812864
10	7.25	4.33013	1.16843	4.47446	0	4.47446	0.789496
10	7.25	4.33013	1.16843	4.18579	0	4.18579	0.828274
10	7.25	4.33013	1.16843	3.89711	0	3.89711	0.790364
10	7.25	4.33013	1.16843	3.60844	0	3.60844	0.757256
10	7.25	6.06218	1.18593	5.19615	0	5.19615	0.836278
10	7.25	6.06218	1.18593	5.19615	0	5.19615	0.844813
10	7.25	6.06218	1.18593	5.19615	0	5.19615	0.845652
10	7.25	6.06218	1.18593	5.19615	0	5.19615	0.841384
10	7.25	6.06218	1.18593	5.19615	0	5.19615	0.83106
10	7.25	6.06218	1.18593	5.34049	0	5.34049	0.800604
10	7.25	6.06218	1.18593	5.62917	0	5.62917	0.818969
10	7.25	6.06218	1.18593	5.91784	0	5.91784	0.837885
10	7.25	6.06218	1.18593	6.20652	0	6.20652	0.794535
10	7.25	6.06218	1.18593	6.49519	0	6.49519	0.804879
10	7.25	6.06218	1.18593	6.78387	0	6.78387	0.818399
10	7.25	6.06218	1.18593	6.9282	0	6.9282	0.80577
10	7.25	6.06218	1.18593	6.9282	0	6.9282	0.809928
10	7.25	6.06218	1.18593	6.9282	0	6.9282	0.811688
10	7.25	6.06218	1.18593	6.9282	0	6.9282	0.811772
10	7.25	6.06218	1.18593	6.9282	0	6.9282	0.810503
10	7.25	6.06218	1.18593	6.78387	0	6.78387	0.823185
10	7.25	6.06218	1.18593	6.49519	0	6.49519	0.808749
10	7.25	6.06218	1.18593	6.20652	0	6.20652	0.797197
10	7.25	6.06218	1.18593	5.91784	0	5.91784	0.831965
10	7.25	6.06218	1.18593	5.62917	0	5.62917	0.812502
10	7.25	6.06218	1.18593	5.34049	0	5.34049	0.797956
10	7.25	7.79423	1.15169	6.9282	0	6.9282	0.810503
10	7.25	7.79423	1.15169	6.9282	0	6.9282	0.811772
10	7.25	7.79423	1.15169	6.9282	0	6.9282	0.811688
10	7.25	7.79423	1.15169	6.9282	0	6.9282	0.809928
10	7.25	7.79423	1.15169	6.9282	0	6.9282	0.80577
10	7.25	7.79423	1.15169	7.07254	0	7.07254	0.781923
10	7.25	7.79423	1.15169	7.36122	0	7.36122	0.791263
10	7.25	7.79423	1.15169	7.64989	0	7.64989	0.80371
10	7.25	7.79423	1.15169	7.93857	0	7.93857	0.769195
10	7.25	7.79423	1.15169	8.22724	0	8.22724	0.773733
10	7.25	7.79423	1.15169	8.51592	0	8.51592	0.782163
10	7.25	7.79423	1.15169	8.66025	0	8.66025	0.773338
10	7.25	7.79423	1.15169	8.66025	0	8.66025	0.780368
10	7.25	7.79423	1.15169	8.66025	0	8.66025	0.78558
10	7.25	7.79423	1.15169	8.66025	0	8.66025	0.788666
10	7.25	7.79423	1.15169	8.66025	0	8.66025	0.787588
10	7.25	7.79423	1.15169	8.51592	0	8.51592	0.794173
10	7.25	7.79423	1.15169	8.22724	0	8.22724	0.78964
10	7.25	7.79423	1.15169	7.93857	0	7.93857	0.786651
10	7.25	7.79423	1.15169	7.64989	0	7.64989	0.819358
10	7.25	7.79423	1.15169	7.36122	0	7.36122	0.807785
10	7.25	7.79423	1.15169	7.07254	0	7.07254	0.795885
10	7.25	9.52628	1.09046	8.66025	0	8.66025	0.787588
10	7.25	9.52628	1.09046	8.66025	0	8.66025	0.788666
10	7.25	9.52628	1.09046	8.66025	0	8.66025	0.78558
10	7.25	9.52628	1.09046	8.66025	0	8.66025	0.780368
10	7.25	9.52628	1.09046	8.66025	0	8.66025	0.773338
10	7.25	9.52628	1.09046	8.80459	0	8.80459	0.75431
10	7.25	9.52628	1.09046	9.09327	0	9.09327	0.75504
10	7.25	9.52628	1.09046	9.38194	0	9.38194	0.756719
10	7.25	9.52628	1.09046	9.67062	0	9.67062	0.72719
10	7.25	9.52628	1.09046	9.95929	0	9.95929	0.727306
10	7.25	9.52628	1.09046	10.248	0	10.248	0.730478
10	7.25	9.52628	1.09046	10.3923	0	10.3923	0.719997
10	7.25	9.52628	1.09046	10.3923	0	10.3923	0.721349
10	7.25	9.52628	1.09046	10.3923	0	10.3923	0.723842
10	7.25	9.52628	1.09046	10.3923	0	10.3923	0.726526
10	7.25	9.52628	1.09046	10.3923	0	10.3923	0.727631
10	7.25	9.52628	1.09046	10.248	0	10.248	0.733802
10	7.25	9.52628	1.09046	9.95929	0	9.95929	0.732621
10	7.25	9.52628	1.09046	9.67062	0	9.67062	0.732565
10	7.25	9.52628	1.09046	9.38194	0	9.38194	0.762604
10	7.25	9.52628	1.09046	9.09327	0	9.09327	0.762324
10	7.25	9.52628	1.09046	8.80459	0	8.80459	0.762481
10	7.25	11.2583	1.03516	10.3923	0	10.3923	0.727631
10	7.25	11.2583	1.03516	10.3923	0	10.3923	0.726526
10	7.25	11.2583	1.03516	10.3923	0	10.3923	0.723842
10	7.25	11.2583	1.03516	10.3923	0	10.3923	0.721349
10	7.25	11.2583	1.03516	10.3923	0	10.3923	0.719997
10	7.25	11.2583	1.03516	10.5366	0	10.5366	0.713407
10	7.25	11.2583	1.03516	10.8253	0	10.8253	0.716358
10	7.25	11.2583	1.03516	11.114	0	11.114	0.717078
10	7.25	11.2583	1.03516	11.4027	0	11.4027	0.689413
10	7.25	11.2583	1.03516	11.6913	0	11.6913	0.689532
10	7.25	11.2583	1.03516	11.98	0	11.98	0.693825
10	7.25	11.2583	1.03516	12.1244	0	12.1244	0.697826
10	7.25	11.2583	1.03516	12.1244	0	12.1244	0.699231
10	7.25	11.2583	1.03516	12.1244	0	12.1244	0.697227
10	7.25	11.2583	1.03516	12.1244	0	12.1244	0.69416
10	7.25	11.2583	1.03516	12.1244	0	12.1244	0.691098
10	7.25	11.2583	1.03516	11.98	0	11.98	0.704326
10	7.25	11.2583	1.03516	11.6913	0	11.6913	0.705856
10	7.25	11.2583	1.03516	11.4027	0	11.4027	0.705395
10	7.25	11.2583	1.03516	11.114	0	11.114	0.719469
10	7.25	11.2583	1.03516	10.8253	0	10.8253	0.713454
10	7.25	11.2583	1.03516	10.5366	0	10.5366	0.710711
10	7.25	12.9904	0.977455	12.1244	0	12.1244	0.691098
10	7.25	12.9904	0.977455	12.1244	0	12.1244	0.69416
10	7.25	12.9904	0.977455	12.1244	0	12.1244	0.697227
10	7.25	12.9904	0.977455	12.1244	0	12.1244	0.699231
10	7.25	12.9904	0.977455	12.1244	0	12.1244	0.697826
10	7.25	12.9904	0.977455	12.2687	0	12.2687	0.681939
10	7.25	12.9904	0.977455	12.5574	0	12.5574	0.683249
10	7.25	12.9904	0.977455	12.846	0	12.846	0.68326
10	7.25	12.9904	0.977455	13.1347	0	13.1347	0.663813
10	7.25	12.9904	0.977455	13.4234	0	13.4234	0.662824
10	7.25	12.9904	0.977455	13.7121	0	13.7121	0.660172
10	7.25	12.9904	0.977455	13.8564	0	13.8564	0.646317
10	7.25	12.9904	0.977455	13.8564	0	13.8564	0.640847
10	7.25	12.9904	0.977455	13.8564	0	13.8564	0.635755
10	7.25	12.9904	0.977455	13.8564	0	13.8564	0.631094
10	7.25	12.9904	0.977455	13.8564	0	13.8564	0.627716
10	7.25	12.9904	0.977455	13.7121	0	13.7121	0.638626
10	7.25	12.9904	0.977455	13.4234	0	13.4234	0.639251
10	7.25	12.9904	0.977455	13.1347	0	13.1347	0.641752
10	7.25	12.9904	0.977455	12.846	0	12.846	0.667389
10	7.25	12.9904	0.977455	12.5574	0	12.5574	0.673296
10	7.25	12.9904	0.977455	12.2687	0	12.2687	0.679341
10	7.25	14.7224	0.902437	13.8564	0	13.8564	0.627716
10	7.25	14.7224	0.902437	13.8564	0	13.8564	0.631094
10	7.25	14.7224	0.902437	13.8564	0	13.8564	0.635755
10	7.25	14.7224	0.902437	13.8564	0	13.8564	0.640847
10	7.25	14.7224	0.902437	13.8564	0	13.8564	0.646317
10	7.25	14.7224	0.902437	14.0007	0	14.0007	0.640021
10	7.25	14.7224	0.902437	14.2894	0	14.2894	0.641249
10	7.25	14.7224	0.902437	14.5781	0	14.5781	0.639588
10	7.25	14.7224	0.902437	14.8668	0	14.8668	0.611588
10	7.25	14.7224	0.902437	15.1554	0	15.1554	0.611829
10	7.25	14.7224	0.902437	15.4441	0	15.4441	0.608795
10	7.25	14.7224	0.902437	15.5885	0	15.5885	0.581432
10	7.25	14.7224	0.902437	15.5885	0	15.5885	0.575352
10	7.25	14.7224	0.902437	15.5885	0	15.5885	0.57167
10	7.25	14.7224	0.902437	15.5885	0	15.5885	0.569131
10	7.25	14.7224	0.902437	15.5885	0	15.5885	0.569101
10	7.25	14.7224	0.902437	15.4441	0	15.4441	0.588089
10	7.25	14.7224	0.902437	15.1554	0	15.1554	0.588657
10	7.25	14.7224	0.902437	14.8668	0	14.8668	0.589966
10	7.25	14.7224	0.902437	14.5781	0	14.5781	0.616171
10	7.25	14.7224	0.902437	14.2894	0	14.2894	0.618009
10	7.25	14.7224	0.902437	14.0007	0	14.0007	0.619377
10	7.25	16.4545	0.822267	15.5885	0	15.5885	0.569101
10	7.25	16.4545	0.822267	15.5885	0	15.5885	0.569131
10	7.25	16.4545	0.822267	15.5885	0	15.5885	0.57167
10	7.25	16.4545	0.822267	15.5885	0	15.5885	0.575352
10	7.25	16.4545	0.822267	15.5885	0	15.5885	0.581432
10	7.25	16.4545	0.822267	15.7328	0	15.7328	0.573704
10	7.25	16.4545	0.822267	16.0215	0	16.0215	0.577119
10	7.25	16.4545	0.822267	16.3101	0	16.3101	0.578207
10	7.25	16.4545	0.822267	16.5988	0	16.5988	0.537156
10	7.25	16.4545	0.822267	16.8875	0	16.8875	0.541541
10	7.25	16.4545	0.822267	17.1762	0	17.1762	0.545277
10	7.25	16.4545	0.822267	17.3205	0	17.3205	0.521963
10	7.25	16.4545	0.822267	17.3205	0	17.3205	0.521402
10	7.25	16.4545	0.822267	17.3205	0	17.3205	0.520228
10	7.25	16.4545	0.822267	17.3205	0	17.3205	0.518545
10	7.25	16.4545	0.822267	17.3205	0	17.3205	0.517429
10	7.25	16.4545	0.822267	17.1762	0	17.1762	0.541292
10	7.25	16.4545	0.822267	16.8875	0	16.8875	0.537905
10	7.25	16.4545	0.822267	16.5988	0	16.5988	0.532981
10	7.25	16.4545	0.822267	16.3101	0	16.3101	0.566021
10	7.25	16.4545	0.822267	16.0215	0	16.0215	0.564867
10	7.25	16.4545	0.822267	15.7328	0	15.7328	0.561968
10	7.25	18.1865	0.731918	17.3205	0	17.3205	0.517429
10	7.25	18.1865	0.731918	17.3205	0	17.3205	0.518545
10	7.25	18.1865	0.731918	17.3205	0	17.3205	0.520228
10	7.25	18.1865	0.731918	17.3205	0	17.3205	0.521402
10	7.25	18.1865	0.731918	17.3205	0	17.3205	0.521963
10	7.25	18.1865	0.731918	17.4648	0	17.4648	0.499254
10	7.25	18.1865	0.731918	17.7535	0	17.7535	0.50577
10	7.25	18.1865	0.731918	18.0422	0	18.0422	0.511193
10	7.25	18.1865	0.731918	18.3309	0	18.3309	0.455367
10	7.25	18.1865	0.731918	18.6195	0	18.6195	0.46612
10	7.25	18.1865	0.731918	18.9082	0	18.9082	0.476991
10	7.25	18.1865	0.731918	19.0526	0	19.0526	0.444402
10	7.25	18.1865	0.731918	19.0526	0	19.0526	0.447464
10	7.25	18.1865	0.731918	19.0526	0	19.0526	0.449563
10	7.25	18.1865	0.731918	19.0526	0	19.0526	0.449657
10	7.25	18.1865	0.731918	19.0526	0	19.0526	0.449121
10	7.25	18.1865	0.731918	18.9082	0	18.9082	0.481284
10	7.25	18.1865	0.731918	18.6195	0	18.6195	0.471491
10	7.25	18.1865	0.731918	18.3309	0	18.3309	0.460698
10	7.25	18.1865	0.731918	18.0422	0	18.0422	0.508816
10	7.25	18.1865	0.731918	17.7535	0	17.7535	0.503505
10	7.25	18.1865	0.731918	17.4648	0	17.4648	0.497781
10	7.25	19.9186	0.636564	19.0526	0	19.0526	0.449121
10	7.25	19.9186	0.636564	19.0526	0	19.0526	0.449657
10	7.25	19.9186	0.636564	19.0526	0	19.0526	0.449563
10	7.25	19.9186	0.636564	19.0526	0	19.0526	0.447464
10	7.25	19.9186	0.636564	19.0526	0	19.0526	0.444402
10	7.25	19.9186	0.636564	19.1969	0	19.1969	0.414054
10	7.25	19.9186	0.636564	19.4856	0	19.4856	0.428725
10	7.25	19.9186	0.636564	19.7742	0	19.7742	0.444305
10	7.25	19.9186	0.636564	20.0629	0	20.0629	0.363929
10	7.25	19.9186	0.636564	20.3516	0	20.3516	0.379734
10	7.25	19.9186	0.636564	20.6403	0	20.6403	0.406292
10	7.25	19.9186	0.636564	20.7846	0	20.7846	0.38696
10	7.25	19.9186	0.636564	20.7846	0	20.7846	0.401152
10	7.25	19.9186	0.636564	20.7846	0	20.7846	0.407936
10	7.25	19.9186	0.636564	20.7846	0	20.7846	0.406774
10	7.25	19.9186	0.636564	20.7846	0	20.7846	0.396051
10	7.25	19.9186	0.636564	20.6403	0	20.6403	0.41945
10	7.25	19.9186	0.636564	20.3516	0	20.3516	0.395798
10	7.25	19.9186	0.636564	20.0629	0	20.0629	0.376861
10	7.25	19.9186	0.636564	19.7742	0	19.7742	0.452602
10	7.25	19.9186	0.636564	19.4856	0	19.4856	0.438087
10	7.25	19.9186	0.636564	19.1969	0	19.1969	0.422668
10	7.25	21.6506	0.568534	20.7846	0	20.7846	0.396051
10	7.25	21.6506	0.568534	20.7846	0	20.7846	0.406774
10	7.25	21.6506	0.568534	20.7846	0	20.7846	0.407936
10	7.25	21.6506	0.568534	20.7846	0	20.7846	0.401152
10	7.25	21.6506	0.568534	20.7846	0	20.7846	0.38696
10	7.25	21.6506	0.568534	20.9289	0	20.9289	0.337812
10	7.25	21.6506	0.568534	21.2176	0	21.2176	0.368689
10	7.25	21.6506	0.568534	21.5063	0	21.5063	0.406261
10	7.25	21.6506	0.568534	21.795	0	21.795	0.309347
10	7.25	21.6506	0.568534	22.0836	0	22.0836	0.329922
10	7.25	21.6506	0.568534	22.3723	0	22.3723	0.362451
10	7.25	21.6506	0.568534	22.5167	0	22.5167	0.373378
10	7.25	21.6506	0.568534	22.5167	0	22.5167	0.402741
10	7.25	21.6506	0.568534	22.5167	0	22.5167	0.407709
10	7.25	21.6506	0.568534	22.5167	0	22.5167	0.39675
10	7.25	21.6506	0.568534	22.5167	0	22.5167	0.362717
10	7.25	21.6506	0.568534	22.3723	0	22.3723	0.352893
10	7.25	21.6506	0.568534	22.0836	0	22.0836	0.320324
10	7.25	21.6506	0.568534	21.795	0	21.795	0.301601
10	7.25	21.6506	0.568534	21.5063	0	21.5063	0.39983
10	7.25	21.6506	0.568534	21.2176	0	21.2176	0.363899
10	7.25	21.6506	0.568534	20.9289	0	20.9289	0.337599
10	7.25	23.3827	0.356558	22.5167	0	22.5167	0.362717
10	7.25	23.3827	0.356558	22.5167	0	22.5167	0.39675
10	7.25	23.3827	0.356558	22.5167	0	22.5167	0.407709
10	7.25	23.3827	0.356558	22.5167	0	22.5167	0.402741
10	7.25	23.3827	0.356558	22.5167	0	22.5167	0.373378
10	7.25	23.3827	0.356558	22.661	0	22.661	0.258542
10	7.25	23.3827	0.356558	22.9497	0	22.9497	0.262485
10	7.25	23.3827	0.356558	23.2383	0	23.2383	0.302717
10	7.25	23.3827	0.356558	23.527	0	23.527	0.301633
10	7.25	23.3827	0.356558	23.8157	0	23.8157	0.312658
10	7.25	23.3827	0.356558	24.1044	0	24.1044	0.337454
10	7.25	23.3827	0.356558	24.2487	0	24.2487	0.358871
10	7.25	23.3827	0.356558	24.2487	0	24.2487	0.371011
10	7.25	23.3827	0.356558	24.2487	0	24.2487	0.37197
10	7.25	23.3827	0.356558	24.2487	0	24.2487	0.361769
10	7.25	23.3827	0.356558	24.2487	0	24.2487	0.341402
10	7.25	23.3827	0.356558	24.1044	0	24.1044	0.314024
10	7.25	23.3827	0.356558	23.8157	0	23.8157	0.286649
10	7.25	23.3827	0.356558	23.527	0	23.527	0.278443
10	7.25	23.3827	0.356558	23.2383	0	23.2383	0.286618
10	7.25	23.3827	0.356558	22.9497	0	22.9497	0.25097
10	7.25	23.3827	0.356558	22.661	0	22.661	0.25024
10	8.75	1.73205	1.16033	0.866025	0	0.866025	0.719551
10	8.75	1.73205	1.16033	0.866025	0	0.866025	0.713252
10	8.75	1.73205	1.16033	0.866025	0	0.866025	0.711339
10	8.75	1.73205	1.16033	0.866025	0	0.866025	0.713856
10	8.75	1.73205	1.16033	0.866025	0	0.866025	0.720856
10	8.75	1.73205	1.16033	1.01036	0	1.01036	0.731835
10	8.75	1.73205	1.16033	1.29904	0	1.29904	0.744317
10	8.75	1.73205	1.16033	1.58771	0	1.58771	0.748409
10	8.75	1.73205	1.16033	1.87639	0	1.87639	0.743498
10	8.75	1.73205	1.16033	2.16506	0	2.16506	0.768332
10	8.75	1.73205	1.16033	2.45374	0	2.45374	0.781891
10	8.75	1.73205	1.16033	2.59808	0	2.59808	0.745448
10	8.75	1.73205	1.16033	2.59808	0	2.59808	0.741939
10	8.75	1.73205	1.16033	2.59808	0	2.59808	0.741171
10	8.75	1.73205	1.16033	2.59808	0	2.59808	0.740544
10	8.75	1.73205	1.16033	2.59808	0	2.59808	0.743378
10	8.75	1.73205	1.16033	2.45374	0	2.45374	0.781481
10	8.75	1.73205	1.16033	2.16506	0	2.16506	0.767805
10	8.75	1.73205	1.16033	1.87639	0	1.87639	0.742782
10	8.75	1.73205	1.16033	1.58771	0	1.58771	0.745922
10	8.75	1.73205	1.16033	1.29904	0	1.29904	0.741521
10	8.75	1.73205	1.16033	1.01036	0	1.01036	0.729729
10	8.75	3.4641	1.12666	2.59808	0	2.59808	0.743378
10	8.75	3.4641	1.12666	2.59808	0	2.59808	0.740544
10	8.75	3.4641	1.12666	2.59808	0	2.59808	0.741171
10	8.75	3.4641	1.12666	2.59808	0	2.59808	0.741939
10	8.75	3.4641	1.12666	2.59808	0	2.59808	0.745448
10	8.75	3.4641	1.12666	2.74241	0	2.74241	0.733607
10	8.75	3.4641	1.12666	3.03109	0	3.03109	0.759636
10	8.75	3.4641	1.12666	3.31976	0	3.31976	0.788938
10	8.75	3.4641	1.12666	3.60844	0	3.60844	0.745189
10	8.75	3.4641	1.12666	3.89711	0	3.89711	0.774911
10	8.75	3.4641	1.12666	4.18579	0	4.18579	0.809706
10	8.75	3.4641	1.12666	4.33013	0	4.33013	0.80647
10	8.75	3.4641	1.12666	4.33013	0	4.33013	0.817015
10	8.75	3.4641	1.12666	4.33013	0	4.33013	0.820134
10	8.75	3.4641	1.12666	4.33013	0	4.33013	0.817386
10	8.75	3.4641	1.12666	4.33013	0	4.33013	0.807642
10	8.75	3.4641	1.12666	4.18579	0	4.18579	0.809339
10	8.75	3.4641	1.12666	3.89711	0	3.89711	0.774023
10	8.75	3.4641	1.12666	3.60844	0	3.60844	0.745406
10	8.75	3.4641	1.12666	3.31976	0	3.31976	0.788943
10	8.75	3.4641	1.12666	3.03109	0	3.03109	0.759753
10	8.75	3.4641	1.12666	2.74241	0	2.74241	0.733941
10	8.75	5.19615	1.18242	4.33013	0	4.33013	0.807642
10	8.75	5.19615	1.18242	4.33013	0	4.33013	0.817386
10	8.75	5.19615	1.18242	4.33013	0	4.33013	0.820134
10	8.75	5.19615	1.18242	4.33013	0	4.33013	0.817015
10	8.75	5.19615	1.18242	4.33013	0	4.33013	0.80647
10	8.75	5.19615	1.18242	4.47446	0	4.47446	0.770577
10	8.75	5.19615	1.18242	4.76314	0	4.76314	0.79461
10	8.75	5.19615	1.18242	5.05181	0	5.05181	0.825291
10	8.75	5.19615	1.18242	5.34049	0	5.34049	0.7963
10	8.75	5.19615	1.18242	5.62917	0	5.62917	0.818072
10	8.75	5.19615	1.18242	5.91784	0	5.91784	0.841261
10	8.75	5.19615	1.18242	6.06218	0	6.06218	0.826435
10	8.75	5.19615	1.18242	6.06218	0	6.06218	0.831247
10	8.75	5.19615	1.18242	6.06218	0	6.06218	0.832917
10	8.75	5.19615	1.18242	6.06218	0	6.06218	0.830828
10	8.75	5.19615	1.18242	6.06218	0	6.06218	0.824441
10	8.75	5.19615	1.18242	5.91784	0	5.91784	0.837885
10	8.75	5.19615	1.18242	5.62917	0	5.62917	0.818969
10	8.75	5.19615	1.18242	5.34049	0	5.34049	0.800604
10	8.75	5.19615	1.18242	5.05181	0	5.05181	0.832378
10	8.75	5.19615	1.18242	4.76314	0	4.76314	0.802045
10	8.75	5.19615	1.18242	4.47446	0	4.47446	0.776201
10	8.75	6.9282	1.17826	6.06218	0	6.06218	0.824441
10	8.75	6.9282	1.17826	6.06218	0	6.06218	0.830828
10	8.75	6.9282	1.17826	6.06218	0	6.06218	0.832917
10	8.75	6.9282	1.17826	6.06218	0	6.06218	0.831247
10	8.75	6.9282	1.17826	6.06218	0	6.06218	0.826435
10	8.75	6.9282	1.17826	6.20652	0	6.20652	0.806856
10	8.75	6.9282	1.17826	6.49519	0	6.49519	0.821523
10	8.75	6.9282	1.17826	6.78387	0	6.78387	0.837711
10	8.75	6.9282	1.17826	7.07254	0	7.07254	0.806203
10	8.75	6.9282	1.17826	7.36122	0	7.36122	0.815857
10	8.75	6.9282	1.17826	7.64989	0	7.64989	0.825036
10	8.75	6.9282	1.17826	7.79423	0	7.79423	0.805833
10	8.75	6.9282	1.17826	7.79423	0	7.79423	0.808708
10	8.75	6.9282	1.17826	7.79423	0	7.79423	0.8101
10	8.75	6.9282	1.17826	7.79423	0	7.79423	0.808875
10	8.75	6.9282	1.17826	7.79423	0	7.79423	0.80221
10	8.75	6.9282	1.17826	7.64989	0	7.64989	0.80371
10	8.75	6.9282	1.17826	7.36122	0	7.36122	0.791263
10	8.75	6.9282	1.17826	7.07254	0	7.07254	0.781923
10	8.75	6.9282	1.17826	6.78387	0	6.78387	0.818399
10	8.75	6.9282	1.17826	6.49519	0	6.49519	0.804879
10	8.75	6.9282	1.17826	6.20652	0	6.20652	0.794535
10	8.75	8.66025	1.124	7.79423	0	7.79423	0.80221
10	8.75	8.66025	1.124	7.79423	0	7.79423	0.808875
10	8.75	8.66025	1.124	7.79423	0	7.79423	0.8101
10	8.75	8.66025	1.124	7.79423	0	7.79423	0.808708
10	8.75	8.66025	1.124	7.79423	0	7.79423	0.805833
10	8.75	8.66025	1.124	7.93857	0	7.93857	0.787086
10	8.75	8.66025	1.124	8.22724	0	8.22724	0.789284
10	8.75	8.66025	1.124	8.51592	0	8.51592	0.791456
10	8.75	8.66025	1.124	8.80459	0	8.80459	0.756052
10	8.75	8.66025	1.124	9.09327	0	9.09327	0.758644
10	8.75	8.66025	1.124	9.38194	0	9.38194	0.762528
10	8.75	8.66025	1.124	9.52628	0	9.52628	0.747236
10	8.75	8.66025	1.124	9.52628	0	9.52628	0.748465
10	8.75	8.66025	1.124	9.52628	0	9.52628	0.749669
10	8.75	8.66025	1.124	9.52628	0	9.52628	0.750337
10	8.75	8.66025	1.124	9.52628	0	9.52628	0.748945
10	8.75	8.66025	1.124	9.38194	0	9.38194	0.756719
10	8.75	8.66025	1.124	9.09327	0	9.09327	0.75504
10	8.75	8.66025	1.124	8.80459	0	8.80459	0.75431
10	8.75	8.66025	1.124	8.51592	0	8.51592	0.782163
10	8.75	8.66025	1.124	8.22724	0	8.22724	0.773733
10	8.75	8.66025	1.124	7.93857	0	7.93857	0.769195
10	8.75	10.3923	1.05647	9.52628	0	9.52628	0.748945
10	8.75	10.3923	1.05647	9.52628	0	9.52628	0.750337
10	8.75	10.3923	1.05647	9.52628	0	9.52628	0.749669
10	8.75	10.3923	1.05647	9.52628	0	9.52628	0.748465
10	8.75	10.3923	1.05647	9.52628	0	9.52628	0.747236
10	8.75	10.3923	1.05647	9.67062	0	9.67062	0.733206
10	8.75	10.3923	1.05647	9.95929	0	9.95929	0.735259
10	8.75	10.3923	1.05647	10.248	0	10.248	0.737902
10	8.75	10.3923	1.05647	10.5366	0	10.5366	0.708081
10	8.75	10.3923	1.05647	10.8253	0	10.8253	0.705161
10	8.75	10.3923	1.05647	11.114	0	11.114	0.70626
10	8.75	10.3923	1.05647	11.2583	0	11.2583	0.703499
10	8.75	10.3923	1.05647	11.2583	0	11.2583	0.70497
10	8.75	10.3923	1.05647	11.2583	0	11.2583	0.704636
10	8.75	10.3923	1.05647	11.2583	0	11.2583	0.703999
10	8.75	10.3923	1.05647	11.2583	0	11.2583	0.703275
10	8.75	10.3923	1.05647	11.114	0	11.114	0.717078
10	8.75	10.3923	1.05647	10.8253	0	10.8253	0.716358
10	8.75	10.3923	1.05647	10.5366	0	10.5366	0.713407
10	8.75	10.3923	1.05647	10.248	0	10.248	0.730478
10	8.75	10.3923	1.05647	9.95929	0	9.95929	0.727306
10	8.75	10.3923	1.05647	9.67062	0	9.67062	0.72719
10	8.75	12.1244	1.00343	11.2583	0	11.2583	0.703275
10	8.75	12.1244	1.00343	11.2583	0	11.2583	0.703999
10	8.75	12.1244	1.00343	11.2583	0	11.2583	0.704636
10	8.75	12.1244	1.00343	11.2583	0	11.2583	0.70497
10	8.75	12.1244	1.00343	11.2583	0	11.2583	0.703499
10	8.75	12.1244	1.00343	11.4027	0	11.4027	0.686422
10	8.75	12.1244	1.00343	11.6913	0	11.6913	0.687485
10	8.75	12.1244	1.00343	11.98	0	11.98	0.688929
10	8.75	12.1244	1.00343	12.2687	0	12.2687	0.670137
10	8.75	12.1244	1.00343	12.5574	0	12.5574	0.67306
10	8.75	12.1244	1.00343	12.846	0	12.846	0.674287
10	8.75	12.1244	1.00343	12.9904	0	12.9904	0.668007
10	8.75	12.1244	1.00343	12.9904	0	12.9904	0.669064
10	8.75	12.1244	1.00343	12.9904	0	12.9904	0.668163
10	8.75	12.1244	1.00343	12.9904	0	12.9904	0.666979
10	8.75	12.1244	1.00343	12.9904	0	12.9904	0.667259
10	8.75	12.1244	1.00343	12.846	0	12.846	0.68326
10	8.75	12.1244	1.00343	12.5574	0	12.5574	0.683249
10	8.75	12.1244	1.00343	12.2687	0	12.2687	0.681939
10	8.75	12.1244	1.00343	11.98	0	11.98	0.693825
10	8.75	12.1244	1.00343	11.6913	0	11.6913	0.689532
10	8.75	12.1244	1.00343	11.4027	0	11.4027	0.689413
10	8.75	13.8564	0.946748	12.9904	0	12.9904	0.667259
10	8.75	13.8564	0.946748	12.9904	0	12.9904	0.666979
10	8.75	13.8564	0.946748	12.9904	0	12.9904	0.668163
10	8.75	13.8564	0.946748	12.9904	0	12.9904	0.669064
10	8.75	13.8564	0.946748	12.9904	0	12.9904	0.668007
10	8.75	13.8564	0.946748	13.1347	0	13.1347	0.648308
10	8.75	13.8564	0.946748	13.4234	0	13.4234	0.648097
10	8.75	13.8564	0.946748	13.7121	0	13.7121	0.648053
10	8.75	13.8564	0.946748	14.0007	0	14.0007	0.61986
10	8.75	13.8564	0.946748	14.2894	0	14.2894	0.622165
10	8.75	13.8564	0.946748	14.5781	0	14.5781	0.625278
10	8.75	13.8564	0.946748	14.7224	0	14.7224	0.613456
10	8.75	13.8564	0.946748	14.7224	0	14.7224	0.614382
10	8.75	13.8564	0.946748	14.7224	0	14.7224	0.615499
10	8.75	13.8564	0.946748	14.7224	0	14.7224	0.616942
10	8.75	13.8564	0.946748	14.7224	0	14.7224	0.619781
10	8.75	13.8564	0.946748	14.5781	0	14.5781	0.639588
10	8.75	13.8564	0.946748	14.2894	0	14.2894	0.641249
10	8.75	13.8564	0.946748	14.0007	0	14.0007	0.640021
10	8.75	13.8564	0.946748	13.7121	0	13.7121	0.660172
10	8.75	13.8564	0.946748	13.4234	0	13.4234	0.662824
10	8.75	13.8564	0.946748	13.1347	0	13.1347	0.663813
10	8.75	15.5885	0.871768	14.7224	0	14.7224	0.619781
10	8.75	15.5885	0.871768	14.7224	0	14.7224	0.616942
10	8.75	15.5885	0.871768	14.7224	0	14.7224	0.615499
10	8.75	15.5885	0.871768	14.7224	0	14.7224	0.614382
10	8.75	15.5885	0.871768	14.7224	0	14.7224	0.613456
10	8.75	15.5885	0.871768	14.8668	0	14.8668	0.600831
10	8.75	15.5885	0.871768	15.1554	0	15.1554	0.604188
10	8.75	15.5885	0.871768	15.4441	0	15.4441	0.605505
10	8.75	15.5885	0.871768	15.7328	0	15.7328	0.568541
10	8.75	15.5885	0.871768	16.0215	0	16.0215	0.570694
10	8.75	15.5885	0.871768	16.3101	0	16.3101	0.573799
10	8.75	15.5885	0.871768	16.4545	0	16.4545	0.551698
10	8.75	15.5885	0.871768	16.4545	0	16.4545	0.550517
10	8.75	15.5885	0.871768	16.4545	0	16.4545	0.551115
10	8.75	15.5885	0.871768	16.4545	0	16.4545	0.552122
10	8.75	15.5885	0.871768	16.4545	0	16.4545	0.553975
10	8.75	15.5885	0.871768	16.3101	0	16.3101	0.578207
10	8.75	15.5885	0.871768	16.0215	0	16.0215	0.577119
10	8.75	15.5885	0.871768	15.7328	0	15.7328	0.573704
10	8.75	15.5885	0.871768	15.4441	0	15.4441	0.608795
10	8.75	15.5885	0.871768	15.1554	0	15.1554	0.611829
10	8.75	15.5885	0.871768	14.8668	0	14.8668	0.611588
10	8.75	17.3205	0.780686	16.4545	0	16.4545	0.553975
10	8.75	17.3205	0.780686	16.4545	0	16.4545	0.552122
10	8.75	17.3205	0.780686	16.4545	0	16.4545	0.551115
10	8.75	17.3205	0.780686	16.4545	0	16.4545	0.550517
10	8.75	17.3205	0.780686	16.4545	0	16.4545	0.551698
10	8.75	17.3205	0.780686	16.5988	0	16.5988	0.541325
10	8.75	17.3205	0.780686	16.8875	0	16.8875	0.548448
10	8.75	17.3205	0.780686	17.1762	0	17.1762	0.552397
10	8.75	17.3205	0.780686	17.4648	0	17.4648	0.503378
10	8.75	17.3205	0.780686	17.7535	0	17.7535	0.509635
10	8.75	17.3205	0.780686	18.0422	0	18.0422	0.514521
10	8.75	17.3205	0.780686	18.1865	0	18.1865	0.478119
10	8.75	17.3205	0.780686	18.1865	0	18.1865	0.477257
10	8.75	17.3205	0.780686	18.1865	0	18.1865	0.477625
10	8.75	17.3205	0.780686	18.1865	0	18.1865	0.477277
10	8.75	17.3205	0.780686	18.1865	0	18.1865	0.477671
10	8.75	17.3205	0.780686	18.0422	0	18.0422	0.511193
10	8.75	17.3205	0.780686	17.7535	0	17.7535	0.50577
10	8.75	17.3205	0.780686	17.4648	0	17.4648	0.499254
10	8.75	17.3205	0.780686	17.1762	0	17.1762	0.545277
10	8.75	17.3205	0.780686	16.8875	0	16.8875	0.541541
10	8.75	17.3205	0.780686	16.5988	0	16.5988	0.537156
10	8.75	19.0526	0.679467	18.1865	0	18.1865	0.477671
10	8.75	19.0526	0.679467	18.1865	0	18.1865	0.477277
10	8.75	19.0526	0.679467	18.1865	0	18.1865	0.477625
10	8.75	19.0526	0.679467	18.1865	0	18.1865	0.477257
10	8.75	19.0526	0.679467	18.1865	0	18.1865	0.478119
10	8.75	19.0526	0.679467	18.3309	0	18.3309	0.456513
10	8.75	19.0526	0.679467	18.6195	0	18.6195	0.466795
10	8.75	19.0526	0.679467	18.9082	0	18.9082	0.476762
10	8.75	19.0526	0.679467	19.1969	0	19.1969	0.410982
10	8.75	19.0526	0.679467	19.4856	0	19.4856	0.426404
10	8.75	19.0526	0.679467	19.7742	0	19.7742	0.444756
10	8.75	19.0526	0.679467	19.9186	0	19.9186	0.414222
10	8.75	19.0526	0.679467	19.9186	0	19.9186	0.422676
10	8.75	19.0526	0.679467	19.9186	0	19.9186	0.426164
10	8.75	19.0526	0.679467	19.9186	0	19.9186	0.42354
10	8.75	19.0526	0.679467	19.9186	0	19.9186	0.414537
10	8.75	19.0526	0.679467	19.7742	0	19.7742	0.444305
10	8.75	19.0526	0.679467	19.4856	0	19.4856	0.428725
10	8.75	19.0526	0.679467	19.1969	0	19.1969	0.414054
10	8.75	19.0526	0.679467	18.9082	0	18.9082	0.476991
10	8.75	19.0526	0.679467	18.6195	0	18.6195	0.46612
10	8.75	19.0526	0.679467	18.3309	0	18.3309	0.455367
10	8.75	20.7846	0.60346	19.9186	0	19.9186	0.414537
10	8.75	20.7846	0.60346	19.9186	0	19.9186	0.42354
10	8.75	20.7846	0.60346	19.9186	0	19.9186	0.426164
10	8.75	20.7846	0.60346	19.9186	0	19.9186	0.422676
10	8.75	20.7846	0.60346	19.9186	0	19.9186	0.414222
10	8.75	20.7846	0.60346	20.0629	0	20.0629	0.371134
10	8.75	20.7846	0.60346	20.3516	0	20.3516	0.392023
10	8.75	20.7846	0.60346	20.6403	0	20.6403	0.420937
10	8.75	20.7846	0.60346	20.9289	0	20.9289	0.347619
10	8.75	20.7846	0.60346	21.2176	0	21.2176	0.377464
10	8.75	20.7846	0.60346	21.5063	0	21.5063	0.413421
10	8.75	20.7846	0.60346	21.6506	0	21.6506	0.387504
10	8.75	20.7846	0.60346	21.6506	0	21.6506	0.409999
10	8.75	20.7846	0.60346	21.6506	0	21.6506	0.415735
10	8.75	20.7846	0.60346	21.6506	0	21.6506	0.405241
10	8.75	20.7846	0.60346	21.6506	0	21.6506	0.379758
10	8.75	20.7846	0.60346	21.5063	0	21.5063	0.406261
10	8.75	20.7846	0.60346	21.2176	0	21.2176	0.368689
10	8.75	20.7846	0.60346	20.9289	0	20.9289	0.337812
10	8.75	20.7846	0.60346	20.6403	0	20.6403	0.406292
10	8.75	20.7846	0.60346	20.3516	0	20.3516	0.379734
10	8.75	20.7846	0.60346	20.0629	0	20.0629	0.363929
10	8.75	22.5167	0.379466	21.6506	0	21.6506	0.379758
10	8.75	22.5167	0.379466	21.6506	0	21.6506	0.405241
10	8.75	22.5167	0.379466	21.6506	0	21.6506	0.415735
10	8.75	22.5167	0.379466	21.6506	0	21.6506	0.409999
10	8.75	22.5167	0.379466	21.6506	0	21.6506	0.387504
10	8.75	22.5167	0.379466	21.795	0	21.795	0.311601
10	8.75	22.5167	0.379466	22.0836	0	22.0836	0.331786
10	8.75	22.5167	0.379466	22.3723	0	22.3723	0.366559
10	8.75	22.5167	0.379466	22.661	0	22.661	0.268864
10	8.75	22.5167	0.379466	22.9497	0	22.9497	0.276269
10	8.75	22.5167	0.379466	23.2383	0	23.2383	0.317443
10	8.75	22.5167	0.379466	23.3827	0	23.3827	0.38138
10	8.75	22.5167	0.379466	23.3827	0	23.3827	0.423491
10	8.75	22.5167	0.379466	23.3827	0	23.3827	0.432697
10	8.75	22.5167	0.379466	23.3827	0	23.3827	0.418402
10	8.75	22.5167	0.379466	23.3827	0	23.3827	0.370484
10	8.75	22.5167	0.379466	23.2383	0	23.2383	0.302717
10	8.75	22.5167	0.379466	22.9497	0	22.9497	0.262485
10	8.75	22.5167	0.379466	22.661	0	22.661	0.258542
10	8.75	22.5167	0.379466	22.3723	0	22.3723	0.362451
10	8.75	22.5167	0.379466	22.0836	0	22.0836	0.329922
10	8.75	22.5167	0.379466	21.795	0	21.795	0.309347
10	10.25	2.59808	1.17491	1.73205	0	1.73205	0.704946
10	10.25	2.59808	1.17491	1.73205	0	1.73205	0.682739
10	10.25	2.59808	1.17491	1.73205	0	1.73205	0.679566
10	10.25	2.59808	1.17491	1.73205	0	1.73205	0.687125
10	10.25	2.59808	1.17491	1.73205	0	1.73205	0.71064
10	10.25	2.59808	1.17491	1.87639	0	1.87639	0.747101
10	10.25	2.59808	1.17491	2.16506	0	2.16506	0.775155
10	10.25	2.59808	1.17491	2.45374	0	2.45374	0.790565
10	10.25	2.59808	1.17491	2.74241	0	2.74241	0.742456
10	10.25	2.59808	1.17491	3.03109	0	3.03109	0.768948
10	10.25	2.59808	1.17491	3.31976	0	3.31976	0.797565
10	10.25	2.59808	1.17491	3.4641	0	3.4641	0.78404
10	10.25	2.59808	1.17491	3.4641	0	3.4641	0.786481
10	10.25	2.59808	1.17491	3.4641	0	3.4641	0.785509
10	10.25	2.59808	1.17491	3.4641	0	3.4641	0.7822
10	10.25	2.59808	1.17491	3.4641	0	3.4641	0.775936
10	10.25	2.59808	1.17491	3.31976	0	3.31976	0.788938
10	10.25	2.59808	1.17491	3.03109	0	3.03109	0.759636
10	10.25	2.59808	1.17491	2.74241	0	2.74241	0.733607
10	10.25	2.59808	1.17491	2.45374	0	2.45374	0.781891
10	10.25	2.59808	1.17491	2.16506	0	2.16506	0.768332
10	10.25	2.59808	1.17491	1.87639	0	1.87639	0.743498
10	10.25	4.33013	1.1613	3.4641	0	3.4641	0.775936
10	10.25	4.33013	1.1613	3.4641	0	3.4641	0.7822
10	10.25	4.33013	1.1613	3.4641	0	3.4641	0.785509
10	10.25	4.33013	1.1613	3.4641	0	3.4641	0.786481
10	10.25	4.33013	1.1613	3.4641	0	3.4641	0.78404
10	10.25	4.33013	1.1613	3.60844	0	3.60844	0.753381
10	10.25	4.33013	1.1613	3.89711	0	3.89711	0.785142
10	10.25	4.33013	1.1613	4.18579	0	4.18579	0.82112
10	10.25	4.33013	1.1613	4.47446	0	4.47446	0.781399
10	10.25	4.33013	1.1613	4.76314	0	4.76314	0.807914
10	10.25	4.33013	1.1613	5.05181	0	5.05181	0.836511
10	10.25	4.33013	1.1613	5.19615	0	5.19615	0.826322
10	10.25	4.33013	1.1613	5.19615	0	5.19615	0.834732
10	10.25	4.33013	1.1613	5.19615	0	5.19615	0.837517
10	10.25	4.33013	1.1613	5.19615	0	5.19615	0.835821
10	10.25	4.33013	1.1613	5.19615	0	5.19615	0.827588
10	10.25	4.33013	1.1613	5.05181	0	5.05181	0.825291
10	10.25	4.33013	1.1613	4.76314	0	4.76314	0.79461
10	10.25	4.33013	1.1613	4.47446	0	4.47446	0.770577
10	10.25	4.33013	1.1613	4.18579	0	4.18579	0.809706
10	10.25	4.33013	1.1613	3.89711	0	3.89711	0.774911
10	10.25	4.33013	1.1613	3.60844	0	3.60844	0.745189
10	10.25	6.06218	1.19016	5.19615	0	5.19615	0.827588
10	10.25	6.06218	1.19016	5.19615	0	5.19615	0.835821
10	10.25	6.06218	1.19016	5.19615	0	5.19615	0.837517
10	10.25	6.06218	1.19016	5.19615	0	5.19615	0.834732
10	10.25	6.06218	1.19016	5.19615	0	5.19615	0.826322
10	10.25	6.06218	1.19016	5.34049	0	5.34049	0.792439
10	10.25	6.06218	1.19016	5.62917	0	5.62917	0.810135
10	10.25	6.06218	1.19016	5.91784	0	5.91784	0.831718
10	10.25	6.06218	1.19016	6.20652	0	6.20652	0.789207
10	10.25	6.06218	1.19016	6.49519	0	6.49519	0.802958
10	10.25	6.06218	1.19016	6.78387	0	6.78387	0.821855
10	10.25	6.06218	1.19016	6.9282	0	6.9282	0.812182
10	10.25	6.06218	1.19016	6.9282	0	6.9282	0.822541
10	10.25	6.06218	1.19016	6.9282	0	6.9282	0.830415
10	10.25	6.06218	1.19016	6.9282	0	6.9282	0.835115
10	10.25	6.06218	1.19016	6.9282	0	6.9282	0.834015
10	10.25	6.06218	1.19016	6.78387	0	6.78387	0.837711
10	10.25	6.06218	1.19016	6.49519	0	6.49519	0.821523
10	10.25	6.06218	1.19016	6.20652	0	6.20652	0.806856
10	10.25	6.06218	1.19016	5.91784	0	5.91784	0.841261
10	10.25	6.06218	1.19016	5.62917	0	5.62917	0.818072
10	10.25	6.06218	1.19016	5.34049	0	5.34049	0.7963
10	10.25	7.79423	1.15425	6.9282	0	6.9282	0.834015
10	10.25	7.79423	1.15425	6.9282	0	6.9282	0.835115
10	10.25	7.79423	1.15425	6.9282	0	6.9282	0.830415
10	10.25	7.79423	1.15425	6.9282	0	6.9282	0.822541
10	10.25	7.79423	1.15425	6.9282	0	6.9282	0.812182
10	10.25	7.79423	1.15425	7.07254	0	7.07254	0.790186
10	10.25	7.79423	1.15425	7.36122	0	7.36122	0.79736
10	10.25	7.79423	1.15425	7.64989	0	7.64989	0.805458
10	10.25	7.79423	1.15425	7.93857	0	7.93857	0.766419
10	10.25	7.79423	1.15425	8.22724	0	8.22724	0.767819
10	10.25	7.79423	1.15425	8.51592	0	8.51592	0.774231
10	10.25	7.79423	1.15425	8.66025	0	8.66025	0.7616
10	10.25	7.79423	1.15425	8.66025	0	8.66025	0.765433
10	10.25	7.79423	1.15425	8.66025	0	8.66025	0.770026
10	10.25	7.79423	1.15425	8.66025	0	8.66025	0.774284
10	10.25	7.79423	1.15425	8.66025	0	8.66025	0.776871
10	10.25	7.79423	1.15425	8.51592	0	8.51592	0.791456
10	10.25	7.79423	1.15425	8.22724	0	8.22724	0.789284
10	10.25	7.79423	1.15425	7.93857	0	7.93857	0.787086
10	10.25	7.79423	1.15425	7.64989	0	7.64989	0.825036
10	10.25	7.79423	1.15425	7.36122	0	7.36122	0.815857
10	10.25	7.79423	1.15425	7.07254	0	7.07254	0.806203
10	10.25	9.52628	1.09218	8.66025	0	8.66025	0.776871
10	10.25	9.52628	1.09218	8.66025	0	8.66025	0.774284
10	10.25	9.52628	1.09218	8.66025	0	8.66025	0.770026
10	10.25	9.52628	1.09218	8.66025	0	8.66025	0.765433
10	10.25	9.52628	1.09218	8.66025	0	8.66025	0.7616
10	10.25	9.52628	1.09218	8.80459	0	8.80459	0.751227
10	10.25	9.52628	1.09218	9.09327	0	9.09327	0.75449
10	10.25	9.52628	1.09218	9.38194	0	9.38194	0.758103
10	10.25	9.52628	1.09218	9.67062	0	9.67062	0.737357
10	10.25	9.52628	1.09218	9.95929	0	9.95929	0.741472
10	10.25	9.52628	1.09218	10.248	0	10.248	0.746706
10	10.25	9.52628	1.09218	10.3923	0	10.3923	0.738612
10	10.25	9.52628	1.09218	10.3923	0	10.3923	0.738786
10	10.25	9.52628	1.09218	10.3923	0	10.3923	0.738232
10	10.25	9.52628	1.09218	10.3923	0	10.3923	0.736408
10	10.25	9.52628	1.09218	10.3923	0	10.3923	0.731776
10	10.25	9.52628	1.09218	10.248	0	10.248	0.737902
10	10.25	9.52628	1.09218	9.95929	0	9.95929	0.735259
10	10.25	9.52628	1.09218	9.67062	0	9.67062	0.733206
10	10.25	9.52628	1.09218	9.38194	0	9.38194	0.762528
10	10.25	9.52628	1.09218	9.09327	0	9.09327	0.758644
10	10.25	9.52628	1.09218	8.80459	0	8.80459	0.756052
10	10.25	11.2583	1.03333	10.3923	0	10.3923	0.731776
10	10.25	11.2583	1.03333	10.3923	0	10.3923	0.736408
10	10.25	11.2583	1.03333	10.3923	0	10.3923	0.738232
10	10.25	11.2583	1.03333	10.3923	0	10.3923	0.738786
10	10.25	11.2583	1.03333	10.3923	0	10.3923	0.738612
10	10.25	11.2583	1.03333	10.5366	0	10.5366	0.731522
10	10.25	11.2583	1.03333	10.8253	0	10.8253	0.733764
10	10.25	11.2583	1.03333	11.114	0	11.114	0.733256
10	10.25	11.2583	1.03333	11.4027	0	11.4027	0.708282
10	10.25	11.2583	1.03333	11.6913	0	11.6913	0.703158
10	10.25	11.2583	1.03333	11.98	0	11.98	0.696724
10	10.25	11.2583	1.03333	12.1244	0	12.1244	0.6822
10	10.25	11.2583	1.03333	12.1244	0	12.1244	0.678464
10	10.25	11.2583	1.03333	12.1244	0	12.1244	0.674098
10	10.25	11.2583	1.03333	12.1244	0	12.1244	0.670338
10	10.25	11.2583	1.03333	12.1244	0	12.1244	0.669893
10	10.25	11.2583	1.03333	11.98	0	11.98	0.688929
10	10.25	11.2583	1.03333	11.6913	0	11.6913	0.687485
10	10.25	11.2583	1.03333	11.4027	0	11.4027	0.686422
10	10.25	11.2583	1.03333	11.114	0	11.114	0.70626
10	10.25	11.2583	1.03333	10.8253	0	10.8253	0.705161
10	10.25	11.2583	1.03333	10.5366	0	10.5366	0.708081
10	10.25	12.9904	0.96467	12.1244	0	12.1244	0.669893
10	10.25	12.9904	0.96467	12.1244	0	12.1244	0.670338
10	10.25	12.9904	0.96467	12.1244	0	12.1244	0.674098
10	10.25	12.9904	0.96467	12.1244	0	12.1244	0.678464
10	10.25	12.9904	0.96467	12.1244	0	12.1244	0.6822
10	10.25	12.9904	0.96467	12.2687	0	12.2687	0.6662
10	10.25	12.9904	0.96467	12.5574	0	12.5574	0.663121
10	10.25	12.9904	0.96467	12.846	0	12.846	0.662698
10	10.25	12.9904	0.96467	13.1347	0	13.1347	0.648501
10	10.25	12.9904	0.96467	13.4234	0	13.4234	0.651826
10	10.25	12.9904	0.96467	13.7121	0	13.7121	0.651244
10	10.25	12.9904	0.96467	13.8564	0	13.8564	0.633052
10	10.25	12.9904	0.96467	13.8564	0	13.8564	0.631087
10	10.25	12.9904	0.96467	13.8564	0	13.8564	0.629905
10	10.25	12.9904	0.96467	13.8564	0	13.8564	0.629094
10	10.25	12.9904	0.96467	13.8564	0	13.8564	0.62961
10	10.25	12.9904	0.96467	13.7121	0	13.7121	0.648053
10	10.25	12.9904	0.96467	13.4234	0	13.4234	0.648097
10	10.25	12.9904	0.96467	13.1347	0	13.1347	0.648308
10	10.25	12.9904	0.96467	12.846	0	12.846	0.674287
10	10.25	12.9904	0.96467	12.5574	0	12.5574	0.67306
10	10.25	12.9904	0.96467	12.2687	0	12.2687	0.670137
10	10.25	14.7224	0.90312	13.8564	0	13.8564	0.62961
10	10.25	14.7224	0.90312	13.8564	0	13.8564	0.629094
10	10.25	14.7224	0.90312	13.8564	0	13.8564	0.629905
10	10.25	14.7224	0.90312	13.8564	0	13.8564	0.631087
10	10.25	14.7224	0.90312	13.8564	0	13.8564	0.633052
10	10.25	14.7224	0.90312	14.0007	0	14.0007	0.621283
10	10.25	14.7224	0.90312	14.2894	0	14.2894	0.623159
10	10.25	14.7224	0.90312	14.5781	0	14.5781	0.625726
10	10.25	14.7224	0.90312	14.8668	0	14.8668	0.600491
10	10.25	14.7224	0.90312	15.1554	0	15.1554	0.603153
10	10.25	14.7224	0.90312	15.4441	0	15.4441	0.60313
10	10.25	14.7224	0.90312	15.5885	0	15.5885	0.58294
10	10.25	14.7224	0.90312	15.5885	0	15.5885	0.584531
10	10.25	14.7224	0.90312	15.5885	0	15.5885	0.585997
10	10.25	14.7224	0.90312	15.5885	0	15.5885	0.58699
10	10.25	14.7224	0.90312	15.5885	0	15.5885	0.587352
10	10.25	14.7224	0.90312	15.4441	0	15.4441	0.605505
10	10.25	14.7224	0.90312	15.1554	0	15.1554	0.604188
10	10.25	14.7224	0.90312	14.8668	0	14.8668	0.600831
10	10.25	14.7224	0.90312	14.5781	0	14.5781	0.625278
10	10.25	14.7224	0.90312	14.2894	0	14.2894	0.622165
10	10.25	14.7224	0.90312	14.0007	0	14.0007	0.61986
10	10.25	16.4545	0.827858	15.5885	0	15.5885	0.587352
10	10.25	16.4545	0.827858	15.5885	0	15.5885	0.58699
10	10.25	16.4545	0.827858	15.5885	0	15.5885	0.585997
10	10.25	16.4545	0.827858	15.5885	0	15.5885	0.584531
10	10.25	16.4545	0.827858	15.5885	0	15.5885	0.58294
10	10.25	16.4545	0.827858	15.7328	0	15.7328	0.561477
10	10.25	16.4545	0.827858	16.0215	0	16.0215	0.562264
10	10.25	16.4545	0.827858	16.3101	0	16.3101	0.565905
10	10.25	16.4545	0.827858	16.5988	0	16.5988	0.534148
10	10.25	16.4545	0.827858	16.8875	0	16.8875	0.541113
10	10.25	16.4545	0.827858	17.1762	0	17.1762	0.545189
10	10.25	16.4545	0.827858	17.3205	0	17.3205	0.521628
10	10.25	16.4545	0.827858	17.3205	0	17.3205	0.524346
10	10.25	16.4545	0.827858	17.3205	0	17.3205	0.52589
10	10.25	16.4545	0.827858	17.3205	0	17.3205	0.526297
10	10.25	16.4545	0.827858	17.3205	0	17.3205	0.526378
10	10.25	16.4545	0.827858	17.1762	0	17.1762	0.552397
10	10.25	16.4545	0.827858	16.8875	0	16.8875	0.548448
10	10.25	16.4545	0.827858	16.5988	0	16.5988	0.541325
10	10.25	16.4545	0.827858	16.3101	0	16.3101	0.573799
10	10.25	16.4545	0.827858	16.0215	0	16.0215	0.570694
10	10.25	16.4545	0.827858	15.7328	0	15.7328	0.568541
10	10.25	18.1865	0.729861	17.3205	0	17.3205	0.526378
10	10.25	18.1865	0.729861	17.3205	0	17.3205	0.526297
10	10.25	18.1865	0.729861	17.3205	0	17.3205	0.52589
10	10.25	18.1865	0.729861	17.3205	0	17.3205	0.524346
10	10.25	18.1865	0.729861	17.3205	0	17.3205	0.521628
10	10.25	18.1865	0.729861	17.4648	0	17.4648	0.493961
10	10.25	18.1865	0.729861	17.7535	0	17.7535	0.497028
10	10.25	18.1865	0.729861	18.0422	0	18.0422	0.500578
10	10.25	18.1865	0.729861	18.3309	0	18.3309	0.447683
10	10.25	18.1865	0.729861	18.6195	0	18.6195	0.459451
10	10.25	18.1865	0.729861	18.9082	0	18.9082	0.471416
10	10.25	18.1865	0.729861	19.0526	0	19.0526	0.440703
10	10.25	18.1865	0.729861	19.0526	0	19.0526	0.443588
10	10.25	18.1865	0.729861	19.0526	0	19.0526	0.445875
10	10.25	18.1865	0.729861	19.0526	0	19.0526	0.446156
10	10.25	18.1865	0.729861	19.0526	0	19.0526	0.444688
10	10.25	18.1865	0.729861	18.9082	0	18.9082	0.476762
10	10.25	18.1865	0.729861	18.6195	0	18.6195	0.466795
10	10.25	18.1865	0.729861	18.3309	0	18.3309	0.456513
10	10.25	18.1865	0.729861	18.0422	0	18.0422	0.514521
10	10.25	18.1865	0.729861	17.7535	0	17.7535	0.509635
10	10.25	18.1865	0.729861	17.4648	0	17.4648	0.503378
10	10.25	19.9186	0.637956	19.0526	0	19.0526	0.444688
10	10.25	19.9186	0.637956	19.0526	0	19.0526	0.446156
10	10.25	19.9186	0.637956	19.0526	0	19.0526	0.445875
10	10.25	19.9186	0.637956	19.0526	0	19.0526	0.443588
10	10.25	19.9186	0.637956	19.0526	0	19.0526	0.440703
10	10.25	19.9186	0.637956	19.1969	0	19.1969	0.411928
10	10.25	19.9186	0.637956	19.4856	0	19.4856	0.42956
10	10.25	19.9186	0.637956	19.7742	0	19.7742	0.447845
10	10.25	19.9186	0.637956	20.0629	0	20.0629	0.371609
10	10.25	19.9186	0.637956	20.3516	0	20.3516	0.391512
10	10.25	19.9186	0.637956	20.6403	0	20.6403	0.418957
10	10.25	19.9186	0.637956	20.7846	0	20.7846	0.401368
10	10.25	19.9186	0.637956	20.7846	0	20.7846	0.415494
10	10.25	19.9186	0.637956	20.7846	0	20.7846	0.419017
10	10.25	19.9186	0.637956	20.7846	0	20.7846	0.413499
10	10.25	19.9186	0.637956	20.7846	0	20.7846	0.399332
10	10.25	19.9186	0.637956	20.6403	0	20.6403	0.420937
10	10.25	19.9186	0.637956	20.3516	0	20.3516	0.392023
10	10.25	19.9186	0.637956	20.0629	0	20.0629	0.371134
10	10.25	19.9186	0.637956	19.7742	0	19.7742	0.444756
10	10.25	19.9186	0.637956	19.4856	0	19.4856	0.426404
10	10.25	19.9186	0.637956	19.1969	0	19.1969	0.410982
10	10.25	21.6506	0.577562	20.7846	0	20.7846	0.399332
10	10.25	21.6506	0.577562	20.7846	0	20.7846	0.413499
10	10.25	21.6506	0.577562	20.7846	0	20.7846	0.419017
10	10.25	21.6506	0.577562	20.7846	0	20.7846	0.415494
10	10.25	21.6506	0.577562	20.7846	0	20.7846	0.401368
10	10.25	21.6506	0.577562	20.9289	0	20.9289	0.341573
10	10.25	21.6506	0.577562	21.2176	0	21.2176	0.369195
10	10.25	21.6506	0.577562	21.5063	0	21.5063	0.405761
10	10.25	21.6506	0.577562	21.795	0	21.795	0.309138
10	10.25	21.6506	0.577562	22.0836	0	22.0836	0.329357
10	10.25	21.6506	0.577562	22.3723	0	22.3723	0.360641
10	10.25	21.6506	0.577562	22.5167	0	22.5167	0.36911
10	10.25	21.6506	0.577562	22.5167	0	22.5167	0.402969
10	10.25	21.6506	0.577562	22.5167	0	22.5167	0.412597
10	10.25	21.6506	0.577562	22.5167	0	22.5167	0.40635
10	10.25	21.6506	0.577562	22.5167	0	22.5167	0.377099
10	10.25	21.6506	0.577562	22.3723	0	22.3723	0.366559
10	10.25	21.6506	0.577562	22.0836	0	22.0836	0.331786
10	10.25	21.6506	0.577562	21.795	0	21.795	0.311601
10	10.25	21.6506	0.577562	21.5063	0	21.5063	0.413421
10	10.25	21.6506	0.577562	21.2176	0	21.2176	0.377464
10	10.25	21.6506	0.577562	20.9289	0	20.9289	0.347619
10	10.25	23.3827	0.359735	22.5167	0	22.5167	0.377099
10	10.25	23.3827	0.359735	22.5167	0	22.5167	0.40635
10	10.25	23.3827	0.359735	22.5167	0	22.5167	0.412597
10	10.25	23.3827	0.359735	22.5167	0	22.5167	0.402969
10	10.25	23.3827	0.359735	22.5167	0	22.5167	0.36911
10	10.25	23.3827	0.359735	22.661	0	22.661	0.249905
10	10.25	23.3827	0.359735	22.9497	0	22.9497	0.247407
10	10.25	23.3827	0.359735	23.2383	0	23.2383	0.281486
10	10.25	23.3827	0.359735	23.527	0	23.527	0.268481
10	10.25	23.3827	0.359735	23.8157	0	23.8157	0.273182
10	10.25	23.3827	0.359735	24.1044	0	24.1044	0.300896
10	10.25	23.3827	0.359735	24.2487	0	24.2487	0.331163
10	10.25	23.3827	0.359735	24.2487	0	24.2487	0.356407
10	10.25	23.3827	0.359735	24.2487	0	24.2487	0.372618
10	10.25	23.3827	0.359735	24.2487	0	24.2487	0.377941
10	10.25	23.3827	0.359735	24.2487	0	24.2487	0.371478
10	10.25	23.3827	0.359735	24.1044	0	24.1044	0.354181
10	10.25	23.3827	0.359735	23.8157	0	23.8157	0.331247
10	10.25	23.3827	0.359735	23.527	0	23.527	0.318728
[truncated: 861 more rows]
