# Supplementary material for: Formation of polarity convergences underlying shoot outgrowths
Source: eLife. 2016 Aug 1;5:e18165. doi: 10.7554/eLife.18165 (PMC4969039; doi:10.7554/eLife.18165)
Supplement: Source code 12. — DOI: http://dx.doi.org/10.7554/eLife.18165.040 [file elife-18165-code12.zip]

Archive with 114 entries (111 files):
- Source code 12_Fig. 9D/
- Source code 12_Fig. 9D/.qglviewer.xml
- __MACOSX/
- __MACOSX/Source code 12_Fig. 9D/
- __MACOSX/Source code 12_Fig. 9D/._.qglviewer.xml
- Source code 12_Fig. 9D/anim.a
- __MACOSX/Source code 12_Fig. 9D/._anim.a
- Source code 12_Fig. 9D/desc
- __MACOSX/Source code 12_Fig. 9D/._desc
- Source code 12_Fig. 9D/description.html
- __MACOSX/Source code 12_Fig. 9D/._description.html
- Source code 12_Fig. 9D/description.txt
- __MACOSX/Source code 12_Fig. 9D/._description.txt
- Source code 12_Fig. 9D/dirichlet.h
- __MACOSX/Source code 12_Fig. 9D/._dirichlet.h
- Source code 12_Fig. 9D/dirichlet.vvh
- __MACOSX/Source code 12_Fig. 9D/._dirichlet.vvh
- Source code 12_Fig. 9D/final.xml
- __MACOSX/Source code 12_Fig. 9D/._final.xml
- Source code 12_Fig. 9D/final2.xml
- __MACOSX/Source code 12_Fig. 9D/._final2.xml
- Source code 12_Fig. 9D/final_20.xml
- __MACOSX/Source code 12_Fig. 9D/._final_20.xml
- Source code 12_Fig. 9D/geom.c
- __MACOSX/Source code 12_Fig. 9D/._geom.c
- Source code 12_Fig. 9D/geom.h
- __MACOSX/Source code 12_Fig. 9D/._geom.h
- Source code 12_Fig. 9D/geom2.c
- __MACOSX/Source code 12_Fig. 9D/._geom2.c
- Source code 12_Fig. 9D/global.c
- __MACOSX/Source code 12_Fig. 9D/._global.c
- Source code 12_Fig. 9D/icon
- __MACOSX/Source code 12_Fig. 9D/._icon
- Source code 12_Fig. 9D/io.c
- __MACOSX/Source code 12_Fig. 9D/._io.c
- Source code 12_Fig. 9D/io.h
- __MACOSX/Source code 12_Fig. 9D/._io.h
- Source code 12_Fig. 9D/lic.frag
- __MACOSX/Source code 12_Fig. 9D/._lic.frag
- Source code 12_Fig. 9D/long_final.xml
- __MACOSX/Source code 12_Fig. 9D/._long_final.xml
- Source code 12_Fig. 9D/LSspecifications
- __MACOSX/Source code 12_Fig. 9D/._LSspecifications
- Source code 12_Fig. 9D/make_pages.py
- __MACOSX/Source code 12_Fig. 9D/._make_pages.py
- Source code 12_Fig. 9D/make_pages.sh
- __MACOSX/Source code 12_Fig. 9D/._make_pages.sh
- Source code 12_Fig. 9D/Makefile
- __MACOSX/Source code 12_Fig. 9D/._Makefile
- Source code 12_Fig. 9D/mem.c
- __MACOSX/Source code 12_Fig. 9D/._mem.c
- Source code 12_Fig. 9D/mem.h
- __MACOSX/Source code 12_Fig. 9D/._mem.h
- Source code 12_Fig. 9D/merge.c
- __MACOSX/Source code 12_Fig. 9D/._merge.c
- Source code 12_Fig. 9D/merge.h
- __MACOSX/Source code 12_Fig. 9D/._merge.h
- Source code 12_Fig. 9D/model - MedWallORMembrane090911.vvl
- __MACOSX/Source code 12_Fig. 9D/._model - MedWallORMembrane090911.vvl
- Source code 12_Fig. 9D/model.expmap
- __MACOSX/Source code 12_Fig. 9D/._model.expmap
- Source code 12_Fig. 9D/model.vve
- __MACOSX/Source code 12_Fig. 9D/._model.vve
- Source code 12_Fig. 9D/model.vvl
- __MACOSX/Source code 12_Fig. 9D/._model.vvl
- Source code 12_Fig. 9D/my_file.csv
- __MACOSX/Source code 12_Fig. 9D/._my_file.csv
- Source code 12_Fig. 9D/my_file2.csv
- __MACOSX/Source code 12_Fig. 9D/._my_file2.csv
- Source code 12_Fig. 9D/noise.frag
- __MACOSX/Source code 12_Fig. 9D/._noise.frag
- Source code 12_Fig. 9D/pal.map
- __MACOSX/Source code 12_Fig. 9D/._pal.map
- Source code 12_Fig. 9D/poly.c
- __MACOSX/Source code 12_Fig. 9D/._poly.c
- Source code 12_Fig. 9D/poly.h
- __MACOSX/Source code 12_Fig. 9D/._poly.h
- Source code 12_Fig. 9D/poly2.c
- __MACOSX/Source code 12_Fig. 9D/._poly2.c
- Source code 12_Fig. 9D/pos.vert
- __MACOSX/Source code 12_Fig. 9D/._pos.vert
- Source code 12_Fig. 9D/qhull.c
- __MACOSX/Source code 12_Fig. 9D/._qhull.c
- Source code 12_Fig. 9D/qhull.h
- __MACOSX/Source code 12_Fig. 9D/._qhull.h
- Source code 12_Fig. 9D/qhull_a.h
- __MACOSX/Source code 12_Fig. 9D/._qhull_a.h
- Source code 12_Fig. 9D/qset.c
- __MACOSX/Source code 12_Fig. 9D/._qset.c
- Source code 12_Fig. 9D/qset.h
- __MACOSX/Source code 12_Fig. 9D/._qset.h
- Source code 12_Fig. 9D/shader.cpp
- __MACOSX/Source code 12_Fig. 9D/._shader.cpp
- Source code 12_Fig. 9D/shader.h
- __MACOSX/Source code 12_Fig. 9D/._shader.h
- Source code 12_Fig. 9D/shader.o
- __MACOSX/Source code 12_Fig. 9D/._shader.o
- Source code 12_Fig. 9D/specifications
- __MACOSX/Source code 12_Fig. 9D/._specifications
- Source code 12_Fig. 9D/stat.c
- __MACOSX/Source code 12_Fig. 9D/._stat.c
- Source code 12_Fig. 9D/stat.h
- __MACOSX/Source code 12_Fig. 9D/._stat.h
- Source code 12_Fig. 9D/unnamed.s
- __MACOSX/Source code 12_Fig. 9D/._unnamed.s
- Source code 12_Fig. 9D/user.c
- __MACOSX/Source code 12_Fig. 9D/._user.c
- Source code 12_Fig. 9D/user.h
- __MACOSX/Source code 12_Fig. 9D/._user.h
- Source code 12_Fig. 9D/view.v
- __MACOSX/Source code 12_Fig. 9D/._view.v
- Source code 12_Fig. 9D/~_viminfo
- __MACOSX/Source code 12_Fig. 9D/._~_viminfo
- __MACOSX/._Source code 12_Fig. 9D
