# Supplementary material for: Formation of polarity convergences underlying shoot outgrowths
Source: eLife. 2016 Aug 1;5:e18165. doi: 10.7554/eLife.18165 (PMC4969039; doi:10.7554/eLife.18165)
Supplement: Source code 12. — DOI: http://dx.doi.org/10.7554/eLife.18165.040 [file elife-18165-code12.zip › Source code 12_Fig. 9D/my_file.csv]

Time	yPositionCellNode	xPositionCellNode	MediatorCellNode	xPosMembraneNode	MediatorMembraneNode	xPositionWallNode	MediatorWallNode
110	1.25	2.59808	0.547107	1.73205	0	1.73205	0.124795
110	1.25	2.59808	0.547107	1.73205	0	1.73205	0.112199
110	1.25	2.59808	0.547107	1.73205	0	1.73205	0.111776
110	1.25	2.59808	0.547107	1.73205	0	1.73205	0.125932
110	1.25	2.59808	0.547107	1.73205	0	1.73205	0.168607
110	1.25	2.59808	0.547107	1.87639	0	1.87639	0.244638
110	1.25	2.59808	0.547107	2.16506	0	2.16506	0.320316
110	1.25	2.59808	0.547107	2.45374	0	2.45374	0.380091
110	1.25	2.59808	0.547107	2.74241	0	2.74241	0.324645
110	1.25	2.59808	0.547107	3.03109	0	3.03109	0.377783
110	1.25	2.59808	0.547107	3.31976	0	3.31976	0.434899
110	1.25	2.59808	0.547107	3.4641	0	3.4641	0.423295
110	1.25	2.59808	0.547107	3.4641	0	3.4641	0.438794
110	1.25	2.59808	0.547107	3.4641	0	3.4641	0.437088
110	1.25	2.59808	0.547107	3.4641	0	3.4641	0.420904
110	1.25	2.59808	0.547107	3.4641	0	3.4641	0.39027
110	1.25	2.59808	0.547107	3.31976	0	3.31976	0.443704
110	1.25	2.59808	0.547107	3.03109	0	3.03109	0.413665
110	1.25	2.59808	0.547107	2.74241	0	2.74241	0.332869
110	1.25	2.59808	0.547107	2.45374	0	2.45374	0.254276
110	1.25	2.59808	0.547107	2.16506	0	2.16506	0.19297
110	1.25	2.59808	0.547107	1.87639	0	1.87639	0.150916
110	1.25	4.33013	0.652564	3.4641	0	3.4641	0.39027
110	1.25	4.33013	0.652564	3.4641	0	3.4641	0.420904
110	1.25	4.33013	0.652564	3.4641	0	3.4641	0.437088
110	1.25	4.33013	0.652564	3.4641	0	3.4641	0.438794
110	1.25	4.33013	0.652564	3.4641	0	3.4641	0.423295
110	1.25	4.33013	0.652564	3.60844	0	3.60844	0.350784
110	1.25	4.33013	0.652564	3.89711	0	3.89711	0.404526
110	1.25	4.33013	0.652564	4.18579	0	4.18579	0.473176
110	1.25	4.33013	0.652564	4.47446	0	4.47446	0.391055
110	1.25	4.33013	0.652564	4.76314	0	4.76314	0.448183
110	1.25	4.33013	0.652564	5.05181	0	5.05181	0.514642
110	1.25	4.33013	0.652564	5.19615	0	5.19615	0.49591
110	1.25	4.33013	0.652564	5.19615	0	5.19615	0.515533
110	1.25	4.33013	0.652564	5.19615	0	5.19615	0.516107
110	1.25	4.33013	0.652564	5.19615	0	5.19615	0.499833
110	1.25	4.33013	0.652564	5.19615	0	5.19615	0.466609
110	1.25	4.33013	0.652564	5.05181	0	5.05181	0.535055
110	1.25	4.33013	0.652564	4.76314	0	4.76314	0.504351
110	1.25	4.33013	0.652564	4.47446	0	4.47446	0.411194
110	1.25	4.33013	0.652564	4.18579	0	4.18579	0.321249
110	1.25	4.33013	0.652564	3.89711	0	3.89711	0.262931
110	1.25	4.33013	0.652564	3.60844	0	3.60844	0.281186
110	1.25	6.06218	0.74134	5.19615	0	5.19615	0.466609
110	1.25	6.06218	0.74134	5.19615	0	5.19615	0.499833
110	1.25	6.06218	0.74134	5.19615	0	5.19615	0.516107
110	1.25	6.06218	0.74134	5.19615	0	5.19615	0.515533
110	1.25	6.06218	0.74134	5.19615	0	5.19615	0.49591
110	1.25	6.06218	0.74134	5.34049	0	5.34049	0.413498
110	1.25	6.06218	0.74134	5.62917	0	5.62917	0.472694
110	1.25	6.06218	0.74134	5.91784	0	5.91784	0.547059
110	1.25	6.06218	0.74134	6.20652	0	6.20652	0.441918
110	1.25	6.06218	0.74134	6.49519	0	6.49519	0.501619
110	1.25	6.06218	0.74134	6.78387	0	6.78387	0.575258
110	1.25	6.06218	0.74134	6.9282	0	6.9282	0.554688
110	1.25	6.06218	0.74134	6.9282	0	6.9282	0.577902
110	1.25	6.06218	0.74134	6.9282	0	6.9282	0.579942
110	1.25	6.06218	0.74134	6.9282	0	6.9282	0.563144
110	1.25	6.06218	0.74134	6.9282	0	6.9282	0.527026
110	1.25	6.06218	0.74134	6.78387	0	6.78387	0.61027
110	1.25	6.06218	0.74134	6.49519	0	6.49519	0.581907
110	1.25	6.06218	0.74134	6.20652	0	6.20652	0.47939
110	1.25	6.06218	0.74134	5.91784	0	5.91784	0.378267
110	1.25	6.06218	0.74134	5.62917	0	5.62917	0.31214
110	1.25	6.06218	0.74134	5.34049	0	5.34049	0.336173
110	1.25	7.79423	0.806284	6.9282	0	6.9282	0.527026
110	1.25	7.79423	0.806284	6.9282	0	6.9282	0.563144
110	1.25	7.79423	0.806284	6.9282	0	6.9282	0.579942
110	1.25	7.79423	0.806284	6.9282	0	6.9282	0.577902
110	1.25	7.79423	0.806284	6.9282	0	6.9282	0.554688
110	1.25	7.79423	0.806284	7.07254	0	7.07254	0.461648
110	1.25	7.79423	0.806284	7.36122	0	7.36122	0.52559
110	1.25	7.79423	0.806284	7.64989	0	7.64989	0.605483
110	1.25	7.79423	0.806284	7.93857	0	7.93857	0.486114
110	1.25	7.79423	0.806284	8.22724	0	8.22724	0.548166
110	1.25	7.79423	0.806284	8.51592	0	8.51592	0.624388
110	1.25	7.79423	0.806284	8.66025	0	8.66025	0.599762
110	1.25	7.79423	0.806284	8.66025	0	8.66025	0.624619
110	1.25	7.79423	0.806284	8.66025	0	8.66025	0.626291
110	1.25	7.79423	0.806284	8.66025	0	8.66025	0.607994
110	1.25	7.79423	0.806284	8.66025	0	8.66025	0.569577
110	1.25	7.79423	0.806284	8.51592	0	8.51592	0.656844
110	1.25	7.79423	0.806284	8.22724	0	8.22724	0.624815
110	1.25	7.79423	0.806284	7.93857	0	7.93857	0.515283
110	1.25	7.79423	0.806284	7.64989	0	7.64989	0.408206
110	1.25	7.79423	0.806284	7.36122	0	7.36122	0.340103
110	1.25	7.79423	0.806284	7.07254	0	7.07254	0.374604
110	1.25	9.52628	0.861381	8.66025	0	8.66025	0.569577
110	1.25	9.52628	0.861381	8.66025	0	8.66025	0.607994
110	1.25	9.52628	0.861381	8.66025	0	8.66025	0.626291
110	1.25	9.52628	0.861381	8.66025	0	8.66025	0.624619
110	1.25	9.52628	0.861381	8.66025	0	8.66025	0.599762
110	1.25	9.52628	0.861381	8.80459	0	8.80459	0.494529
110	1.25	9.52628	0.861381	9.09327	0	9.09327	0.558804
110	1.25	9.52628	0.861381	9.38194	0	9.38194	0.642163
110	1.25	9.52628	0.861381	9.67062	0	9.67062	0.514237
110	1.25	9.52628	0.861381	9.95929	0	9.95929	0.580268
110	1.25	9.52628	0.861381	10.248	0	10.248	0.662659
110	1.25	9.52628	0.861381	10.3923	0	10.3923	0.633681
110	1.25	9.52628	0.861381	10.3923	0	10.3923	0.661456
110	1.25	9.52628	0.861381	10.3923	0	10.3923	0.665825
110	1.25	9.52628	0.861381	10.3923	0	10.3923	0.649047
110	1.25	9.52628	0.861381	10.3923	0	10.3923	0.610848
110	1.25	9.52628	0.861381	10.248	0	10.248	0.709262
110	1.25	9.52628	0.861381	9.95929	0	9.95929	0.680481
110	1.25	9.52628	0.861381	9.67062	0	9.67062	0.566013
110	1.25	9.52628	0.861381	9.38194	0	9.38194	0.45163
110	1.25	9.52628	0.861381	9.09327	0	9.09327	0.376735
110	1.25	9.52628	0.861381	8.80459	0	8.80459	0.409692
110	1.25	11.2583	0.900991	10.3923	0	10.3923	0.610848
110	1.25	11.2583	0.900991	10.3923	0	10.3923	0.649047
110	1.25	11.2583	0.900991	10.3923	0	10.3923	0.665825
110	1.25	11.2583	0.900991	10.3923	0	10.3923	0.661456
110	1.25	11.2583	0.900991	10.3923	0	10.3923	0.633681
110	1.25	11.2583	0.900991	10.5366	0	10.5366	0.527241
110	1.25	11.2583	0.900991	10.8253	0	10.8253	0.593451
110	1.25	11.2583	0.900991	11.114	0	11.114	0.676522
110	1.25	11.2583	0.900991	11.4027	0	11.4027	0.534133
110	1.25	11.2583	0.900991	11.6913	0	11.6913	0.599092
110	1.25	11.2583	0.900991	11.98	0	11.98	0.682659
110	1.25	11.2583	0.900991	12.1244	0	12.1244	0.656365
110	1.25	11.2583	0.900991	12.1244	0	12.1244	0.6864
110	1.25	11.2583	0.900991	12.1244	0	12.1244	0.690904
110	1.25	11.2583	0.900991	12.1244	0	12.1244	0.673319
110	1.25	11.2583	0.900991	12.1244	0	12.1244	0.633237
110	1.25	11.2583	0.900991	11.98	0	11.98	0.738901
110	1.25	11.2583	0.900991	11.6913	0	11.6913	0.712618
110	1.25	11.2583	0.900991	11.4027	0	11.4027	0.595306
110	1.25	11.2583	0.900991	11.114	0	11.114	0.477225
110	1.25	11.2583	0.900991	10.8253	0	10.8253	0.4002
110	1.25	11.2583	0.900991	10.5366	0	10.5366	0.438504
110	1.25	12.9904	0.91659	12.1244	0	12.1244	0.633237
110	1.25	12.9904	0.91659	12.1244	0	12.1244	0.673319
110	1.25	12.9904	0.91659	12.1244	0	12.1244	0.690904
110	1.25	12.9904	0.91659	12.1244	0	12.1244	0.6864
110	1.25	12.9904	0.91659	12.1244	0	12.1244	0.656365
110	1.25	12.9904	0.91659	12.2687	0	12.2687	0.538876
110	1.25	12.9904	0.91659	12.5574	0	12.5574	0.605031
110	1.25	12.9904	0.91659	12.846	0	12.846	0.689975
110	1.25	12.9904	0.91659	13.1347	0	13.1347	0.542855
110	1.25	12.9904	0.91659	13.4234	0	13.4234	0.606263
110	1.25	12.9904	0.91659	13.7121	0	13.7121	0.687958
110	1.25	12.9904	0.91659	13.8564	0	13.8564	0.666468
110	1.25	12.9904	0.91659	13.8564	0	13.8564	0.697385
110	1.25	12.9904	0.91659	13.8564	0	13.8564	0.700479
110	1.25	12.9904	0.91659	13.8564	0	13.8564	0.681258
110	1.25	12.9904	0.91659	13.8564	0	13.8564	0.639521
110	1.25	12.9904	0.91659	13.7121	0	13.7121	0.744773
110	1.25	12.9904	0.91659	13.4234	0	13.4234	0.716911
110	1.25	12.9904	0.91659	13.1347	0	13.1347	0.598143
110	1.25	12.9904	0.91659	12.846	0	12.846	0.4796
110	1.25	12.9904	0.91659	12.5574	0	12.5574	0.404022
110	1.25	12.9904	0.91659	12.2687	0	12.2687	0.449468
110	1.25	14.7224	0.924854	13.8564	0	13.8564	0.639521
110	1.25	14.7224	0.924854	13.8564	0	13.8564	0.681258
110	1.25	14.7224	0.924854	13.8564	0	13.8564	0.700479
110	1.25	14.7224	0.924854	13.8564	0	13.8564	0.697385
110	1.25	14.7224	0.924854	13.8564	0	13.8564	0.666468
110	1.25	14.7224	0.924854	14.0007	0	14.0007	0.536592
110	1.25	14.7224	0.924854	14.2894	0	14.2894	0.601434
110	1.25	14.7224	0.924854	14.5781	0	14.5781	0.690052
110	1.25	14.7224	0.924854	14.8668	0	14.8668	0.551087
110	1.25	14.7224	0.924854	15.1554	0	15.1554	0.618666
110	1.25	14.7224	0.924854	15.4441	0	15.4441	0.70248
110	1.25	14.7224	0.924854	15.5885	0	15.5885	0.672829
110	1.25	14.7224	0.924854	15.5885	0	15.5885	0.70217
110	1.25	14.7224	0.924854	15.5885	0	15.5885	0.705562
110	1.25	14.7224	0.924854	15.5885	0	15.5885	0.686535
110	1.25	14.7224	0.924854	15.5885	0	15.5885	0.644563
110	1.25	14.7224	0.924854	15.4441	0	15.4441	0.75159
110	1.25	14.7224	0.924854	15.1554	0	15.1554	0.724191
110	1.25	14.7224	0.924854	14.8668	0	14.8668	0.604544
110	1.25	14.7224	0.924854	14.5781	0	14.5781	0.484908
110	1.25	14.7224	0.924854	14.2894	0	14.2894	0.408475
110	1.25	14.7224	0.924854	14.0007	0	14.0007	0.453954
110	1.25	16.4545	0.929344	15.5885	0	15.5885	0.644563
110	1.25	16.4545	0.929344	15.5885	0	15.5885	0.686535
110	1.25	16.4545	0.929344	15.5885	0	15.5885	0.705562
110	1.25	16.4545	0.929344	15.5885	0	15.5885	0.70217
110	1.25	16.4545	0.929344	15.5885	0	15.5885	0.672829
110	1.25	16.4545	0.929344	15.7328	0	15.7328	0.551512
110	1.25	16.4545	0.929344	16.0215	0	16.0215	0.618181
110	1.25	16.4545	0.929344	16.3101	0	16.3101	0.704435
110	1.25	16.4545	0.929344	16.5988	0	16.5988	0.551755
110	1.25	16.4545	0.929344	16.8875	0	16.8875	0.615379
110	1.25	16.4545	0.929344	17.1762	0	17.1762	0.697901
110	1.25	16.4545	0.929344	17.3205	0	17.3205	0.671922
110	1.25	16.4545	0.929344	17.3205	0	17.3205	0.703241
110	1.25	16.4545	0.929344	17.3205	0	17.3205	0.706566
110	1.25	16.4545	0.929344	17.3205	0	17.3205	0.686642
110	1.25	16.4545	0.929344	17.3205	0	17.3205	0.642867
110	1.25	16.4545	0.929344	17.1762	0	17.1762	0.752357
110	1.25	16.4545	0.929344	16.8875	0	16.8875	0.726215
110	1.25	16.4545	0.929344	16.5988	0	16.5988	0.605905
110	1.25	16.4545	0.929344	16.3101	0	16.3101	0.485674
110	1.25	16.4545	0.929344	16.0215	0	16.0215	0.409278
110	1.25	16.4545	0.929344	15.7328	0	15.7328	0.456313
110	1.25	18.1865	0.908684	17.3205	0	17.3205	0.642867
110	1.25	18.1865	0.908684	17.3205	0	17.3205	0.686642
110	1.25	18.1865	0.908684	17.3205	0	17.3205	0.706566
110	1.25	18.1865	0.908684	17.3205	0	17.3205	0.703241
110	1.25	18.1865	0.908684	17.3205	0	17.3205	0.671922
110	1.25	18.1865	0.908684	17.4648	0	17.4648	0.54136
110	1.25	18.1865	0.908684	17.7535	0	17.7535	0.60589
110	1.25	18.1865	0.908684	18.0422	0	18.0422	0.691881
110	1.25	18.1865	0.908684	18.3309	0	18.3309	0.535033
110	1.25	18.1865	0.908684	18.6195	0	18.6195	0.594145
110	1.25	18.1865	0.908684	18.9082	0	18.9082	0.672052
110	1.25	18.1865	0.908684	19.0526	0	19.0526	0.648917
110	1.25	18.1865	0.908684	19.0526	0	19.0526	0.680851
110	1.25	18.1865	0.908684	19.0526	0	19.0526	0.682862
110	1.25	18.1865	0.908684	19.0526	0	19.0526	0.660707
110	1.25	18.1865	0.908684	19.0526	0	19.0526	0.613058
110	1.25	18.1865	0.908684	18.9082	0	18.9082	0.725143
110	1.25	18.1865	0.908684	18.6195	0	18.6195	0.703423
110	1.25	18.1865	0.908684	18.3309	0	18.3309	0.58553
110	1.25	18.1865	0.908684	18.0422	0	18.0422	0.468098
110	1.25	18.1865	0.908684	17.7535	0	17.7535	0.395375
110	1.25	18.1865	0.908684	17.4648	0	17.4648	0.448231
110	1.25	19.9186	0.822417	19.0526	0	19.0526	0.613058
110	1.25	19.9186	0.822417	19.0526	0	19.0526	0.660707
110	1.25	19.9186	0.822417	19.0526	0	19.0526	0.682862
110	1.25	19.9186	0.822417	19.0526	0	19.0526	0.680851
110	1.25	19.9186	0.822417	19.0526	0	19.0526	0.648917
110	1.25	19.9186	0.822417	19.1969	0	19.1969	0.508934
110	1.25	19.9186	0.822417	19.4856	0	19.4856	0.568368
110	1.25	19.9186	0.822417	19.7742	0	19.7742	0.64682
110	1.25	19.9186	0.822417	20.0629	0	20.0629	0.464521
110	1.25	19.9186	0.822417	20.3516	0	20.3516	0.502108
110	1.25	19.9186	0.822417	20.6403	0	20.6403	0.557322
110	1.25	19.9186	0.822417	20.7846	0	20.7846	0.561106
110	1.25	19.9186	0.822417	20.7846	0	20.7846	0.601646
110	1.25	19.9186	0.822417	20.7846	0	20.7846	0.600391
110	1.25	19.9186	0.822417	20.7846	0	20.7846	0.573175
110	1.25	19.9186	0.822417	20.7846	0	20.7846	0.519322
110	1.25	19.9186	0.822417	20.6403	0	20.6403	0.624364
110	1.25	19.9186	0.822417	20.3516	0	20.3516	0.607462
110	1.25	19.9186	0.822417	20.0629	0	20.0629	0.500136
110	1.25	19.9186	0.822417	19.7742	0	19.7742	0.396317
110	1.25	19.9186	0.822417	19.4856	0	19.4856	0.33832
110	1.25	19.9186	0.822417	19.1969	0	19.1969	0.407021
110	1.25	21.6506	0.592348	20.7846	0	20.7846	0.519322
110	1.25	21.6506	0.592348	20.7846	0	20.7846	0.573175
110	1.25	21.6506	0.592348	20.7846	0	20.7846	0.600391
110	1.25	21.6506	0.592348	20.7846	0	20.7846	0.601646
110	1.25	21.6506	0.592348	20.7846	0	20.7846	0.561106
110	1.25	21.6506	0.592348	20.9289	0	20.9289	0.361276
110	1.25	21.6506	0.592348	21.2176	0	21.2176	0.384368
110	1.25	21.6506	0.592348	21.5063	0	21.5063	0.4352
110	1.25	21.6506	0.592348	21.795	0	21.795	0.289736
110	1.25	21.6506	0.592348	22.0836	0	22.0836	0.367334
110	1.25	21.6506	0.592348	22.3723	0	22.3723	0.442546
110	1.25	21.6506	0.592348	22.5167	0	22.5167	0.266561
110	1.25	21.6506	0.592348	22.5167	0	22.5167	0.262941
110	1.25	21.6506	0.592348	22.5167	0	22.5167	0.275395
110	1.25	21.6506	0.592348	22.5167	0	22.5167	0.295617
110	1.25	21.6506	0.592348	22.5167	0	22.5167	0.333437
110	1.25	21.6506	0.592348	22.3723	0	22.3723	0.455256
110	1.25	21.6506	0.592348	22.0836	0	22.0836	0.409576
110	1.25	21.6506	0.592348	21.795	0	21.795	0.320755
110	1.25	21.6506	0.592348	21.5063	0	21.5063	0.247547
110	1.25	21.6506	0.592348	21.2176	0	21.2176	0.218916
110	1.25	21.6506	0.592348	20.9289	0	20.9289	0.308411
110	1.25	23.3827	4.018	22.5167	0	22.5167	0.333437
110	1.25	23.3827	4.018	22.5167	0	22.5167	0.295617
110	1.25	23.3827	4.018	22.5167	0	22.5167	0.275395
110	1.25	23.3827	4.018	22.5167	0	22.5167	0.262941
110	1.25	23.3827	4.018	22.5167	0	22.5167	0.266561
110	1.25	23.3827	4.018	22.661	0	22.661	0.340343
110	1.25	23.3827	4.018	22.9497	0	22.9497	0.381836
110	1.25	23.3827	4.018	23.2383	0	23.2383	0.421645
110	1.25	23.3827	4.018	23.527	0	23.527	0.367566
110	1.25	23.3827	4.018	23.8157	0	23.8157	0.448763
110	1.25	23.3827	4.018	24.1044	0	24.1044	0.551853
110	1.25	23.3827	4.018	24.2487	0	24.2487	0.646724
110	1.25	23.3827	4.018	24.2487	0	24.2487	0.720224
110	1.25	23.3827	4.018	24.2487	0	24.2487	0.767215
110	1.25	23.3827	4.018	24.2487	0	24.2487	0.789111
110	1.25	23.3827	4.018	24.2487	0	24.2487	0.787737
110	1.25	23.3827	4.018	24.1044	0	24.1044	0.763453
110	1.25	23.3827	4.018	23.8157	0	23.8157	0.716276
110	1.25	23.3827	4.018	23.527	0	23.527	0.644731
110	1.25	23.3827	4.018	23.2383	0	23.2383	0.552061
110	1.25	23.3827	4.018	22.9497	0	22.9497	0.448963
110	1.25	23.3827	4.018	22.661	0	22.661	0.358909
110	2.75	1.73205	0.463596	0.866025	0	0.866025	0.112158
110	2.75	1.73205	0.463596	0.866025	0	0.866025	0.0963688
110	2.75	1.73205	0.463596	0.866025	0	0.866025	0.0910849
110	2.75	1.73205	0.463596	0.866025	0	0.866025	0.0953166
110	2.75	1.73205	0.463596	0.866025	0	0.866025	0.109877
110	2.75	1.73205	0.463596	1.01036	0	1.01036	0.136327
110	2.75	1.73205	0.463596	1.29904	0	1.29904	0.173967
110	2.75	1.73205	0.463596	1.58771	0	1.58771	0.211661
110	2.75	1.73205	0.463596	1.87639	0	1.87639	0.235728
110	2.75	1.73205	0.463596	2.16506	0	2.16506	0.308208
110	2.75	1.73205	0.463596	2.45374	0	2.45374	0.367592
110	2.75	1.73205	0.463596	2.59808	0	2.59808	0.355661
110	2.75	1.73205	0.463596	2.59808	0	2.59808	0.370751
110	2.75	1.73205	0.463596	2.59808	0	2.59808	0.375996
110	2.75	1.73205	0.463596	2.59808	0	2.59808	0.370816
110	2.75	1.73205	0.463596	2.59808	0	2.59808	0.357545
110	2.75	1.73205	0.463596	2.45374	0	2.45374	0.380091
110	2.75	1.73205	0.463596	2.16506	0	2.16506	0.320316
110	2.75	1.73205	0.463596	1.87639	0	1.87639	0.244638
110	2.75	1.73205	0.463596	1.58771	0	1.58771	0.218486
110	2.75	1.73205	0.463596	1.29904	0	1.29904	0.179365
110	2.75	1.73205	0.463596	1.01036	0	1.01036	0.140091
110	2.75	3.4641	0.617679	2.59808	0	2.59808	0.357545
110	2.75	3.4641	0.617679	2.59808	0	2.59808	0.370816
110	2.75	3.4641	0.617679	2.59808	0	2.59808	0.375996
110	2.75	3.4641	0.617679	2.59808	0	2.59808	0.370751
110	2.75	3.4641	0.617679	2.59808	0	2.59808	0.355661
110	2.75	3.4641	0.617679	2.74241	0	2.74241	0.316503
110	2.75	3.4641	0.617679	3.03109	0	3.03109	0.372762
110	2.75	3.4641	0.617679	3.31976	0	3.31976	0.435625
110	2.75	3.4641	0.617679	3.60844	0	3.60844	0.35813
110	2.75	3.4641	0.617679	3.89711	0	3.89711	0.411826
110	2.75	3.4641	0.617679	4.18579	0	4.18579	0.476459
110	2.75	3.4641	0.617679	4.33013	0	4.33013	0.4625
110	2.75	3.4641	0.617679	4.33013	0	4.33013	0.484723
110	2.75	3.4641	0.617679	4.33013	0	4.33013	0.489795
110	2.75	3.4641	0.617679	4.33013	0	4.33013	0.479919
110	2.75	3.4641	0.617679	4.33013	0	4.33013	0.455477
110	2.75	3.4641	0.617679	4.18579	0	4.18579	0.473176
110	2.75	3.4641	0.617679	3.89711	0	3.89711	0.404526
110	2.75	3.4641	0.617679	3.60844	0	3.60844	0.350784
110	2.75	3.4641	0.617679	3.31976	0	3.31976	0.434899
110	2.75	3.4641	0.617679	3.03109	0	3.03109	0.377783
110	2.75	3.4641	0.617679	2.74241	0	2.74241	0.324645
110	2.75	5.19615	0.724524	4.33013	0	4.33013	0.455477
110	2.75	5.19615	0.724524	4.33013	0	4.33013	0.479919
110	2.75	5.19615	0.724524	4.33013	0	4.33013	0.489795
110	2.75	5.19615	0.724524	4.33013	0	4.33013	0.484723
110	2.75	5.19615	0.724524	4.33013	0	4.33013	0.4625
110	2.75	5.19615	0.724524	4.47446	0	4.47446	0.385949
110	2.75	5.19615	0.724524	4.76314	0	4.76314	0.442347
110	2.75	5.19615	0.724524	5.05181	0	5.05181	0.513095
110	2.75	5.19615	0.724524	5.34049	0	5.34049	0.416208
110	2.75	5.19615	0.724524	5.62917	0	5.62917	0.47491
110	2.75	5.19615	0.724524	5.91784	0	5.91784	0.54761
110	2.75	5.19615	0.724524	6.06218	0	6.06218	0.530938
110	2.75	5.19615	0.724524	6.06218	0	6.06218	0.557973
110	2.75	5.19615	0.724524	6.06218	0	6.06218	0.565553
110	2.75	5.19615	0.724524	6.06218	0	6.06218	0.556148
110	2.75	5.19615	0.724524	6.06218	0	6.06218	0.528239
110	2.75	5.19615	0.724524	5.91784	0	5.91784	0.547059
110	2.75	5.19615	0.724524	5.62917	0	5.62917	0.472694
110	2.75	5.19615	0.724524	5.34049	0	5.34049	0.413498
110	2.75	5.19615	0.724524	5.05181	0	5.05181	0.514642
110	2.75	5.19615	0.724524	4.76314	0	4.76314	0.448183
110	2.75	5.19615	0.724524	4.47446	0	4.47446	0.391055
110	2.75	6.9282	0.804686	6.06218	0	6.06218	0.528239
110	2.75	6.9282	0.804686	6.06218	0	6.06218	0.556148
110	2.75	6.9282	0.804686	6.06218	0	6.06218	0.565553
110	2.75	6.9282	0.804686	6.06218	0	6.06218	0.557973
110	2.75	6.9282	0.804686	6.06218	0	6.06218	0.530938
110	2.75	6.9282	0.804686	6.20652	0	6.20652	0.440329
110	2.75	6.9282	0.804686	6.49519	0	6.49519	0.500785
110	2.75	6.9282	0.804686	6.78387	0	6.78387	0.577386
110	2.75	6.9282	0.804686	7.07254	0	7.07254	0.465034
110	2.75	6.9282	0.804686	7.36122	0	7.36122	0.52758
110	2.75	6.9282	0.804686	7.64989	0	7.64989	0.60588
110	2.75	6.9282	0.804686	7.79423	0	7.79423	0.584749
110	2.75	6.9282	0.804686	7.79423	0	7.79423	0.613715
110	2.75	6.9282	0.804686	7.79423	0	7.79423	0.621876
110	2.75	6.9282	0.804686	7.79423	0	7.79423	0.611734
110	2.75	6.9282	0.804686	7.79423	0	7.79423	0.581669
110	2.75	6.9282	0.804686	7.64989	0	7.64989	0.605483
110	2.75	6.9282	0.804686	7.36122	0	7.36122	0.52559
110	2.75	6.9282	0.804686	7.07254	0	7.07254	0.461648
110	2.75	6.9282	0.804686	6.78387	0	6.78387	0.575258
110	2.75	6.9282	0.804686	6.49519	0	6.49519	0.501619
110	2.75	6.9282	0.804686	6.20652	0	6.20652	0.441918
110	2.75	8.66025	0.86584	7.79423	0	7.79423	0.581669
110	2.75	8.66025	0.86584	7.79423	0	7.79423	0.611734
110	2.75	8.66025	0.86584	7.79423	0	7.79423	0.621876
110	2.75	8.66025	0.86584	7.79423	0	7.79423	0.613715
110	2.75	8.66025	0.86584	7.79423	0	7.79423	0.584749
110	2.75	8.66025	0.86584	7.93857	0	7.93857	0.485669
110	2.75	8.66025	0.86584	8.22724	0	8.22724	0.549716
110	2.75	8.66025	0.86584	8.51592	0	8.51592	0.63043
110	2.75	8.66025	0.86584	8.80459	0	8.80459	0.504135
110	2.75	8.66025	0.86584	9.09327	0	9.09327	0.56915
110	2.75	8.66025	0.86584	9.38194	0	9.38194	0.650587
110	2.75	8.66025	0.86584	9.52628	0	9.52628	0.622784
110	2.75	8.66025	0.86584	9.52628	0	9.52628	0.654026
110	2.75	8.66025	0.86584	9.52628	0	9.52628	0.663511
110	2.75	8.66025	0.86584	9.52628	0	9.52628	0.653555
110	2.75	8.66025	0.86584	9.52628	0	9.52628	0.621349
110	2.75	8.66025	0.86584	9.38194	0	9.38194	0.642163
110	2.75	8.66025	0.86584	9.09327	0	9.09327	0.558804
110	2.75	8.66025	0.86584	8.80459	0	8.80459	0.494529
110	2.75	8.66025	0.86584	8.51592	0	8.51592	0.624388
110	2.75	8.66025	0.86584	8.22724	0	8.22724	0.548166
110	2.75	8.66025	0.86584	7.93857	0	7.93857	0.486114
110	2.75	10.3923	0.906226	9.52628	0	9.52628	0.621349
110	2.75	10.3923	0.906226	9.52628	0	9.52628	0.653555
110	2.75	10.3923	0.906226	9.52628	0	9.52628	0.663511
110	2.75	10.3923	0.906226	9.52628	0	9.52628	0.654026
110	2.75	10.3923	0.906226	9.52628	0	9.52628	0.622784
110	2.75	10.3923	0.906226	9.67062	0	9.67062	0.51573
110	2.75	10.3923	0.906226	9.95929	0	9.95929	0.579028
110	2.75	10.3923	0.906226	10.248	0	10.248	0.659436
110	2.75	10.3923	0.906226	10.5366	0	10.5366	0.516781
110	2.75	10.3923	0.906226	10.8253	0	10.8253	0.579815
110	2.75	10.3923	0.906226	11.114	0	11.114	0.664322
110	2.75	10.3923	0.906226	11.2583	0	11.2583	0.642656
110	2.75	10.3923	0.906226	11.2583	0	11.2583	0.678386
110	2.75	10.3923	0.906226	11.2583	0	11.2583	0.690467
110	2.75	10.3923	0.906226	11.2583	0	11.2583	0.68233
110	2.75	10.3923	0.906226	11.2583	0	11.2583	0.650656
110	2.75	10.3923	0.906226	11.114	0	11.114	0.676522
110	2.75	10.3923	0.906226	10.8253	0	10.8253	0.593451
110	2.75	10.3923	0.906226	10.5366	0	10.5366	0.527241
110	2.75	10.3923	0.906226	10.248	0	10.248	0.662659
110	2.75	10.3923	0.906226	9.95929	0	9.95929	0.580268
110	2.75	10.3923	0.906226	9.67062	0	9.67062	0.514237
110	2.75	12.1244	0.929054	11.2583	0	11.2583	0.650656
110	2.75	12.1244	0.929054	11.2583	0	11.2583	0.68233
110	2.75	12.1244	0.929054	11.2583	0	11.2583	0.690467
110	2.75	12.1244	0.929054	11.2583	0	11.2583	0.678386
110	2.75	12.1244	0.929054	11.2583	0	11.2583	0.642656
110	2.75	12.1244	0.929054	11.4027	0	11.4027	0.52624
110	2.75	12.1244	0.929054	11.6913	0	11.6913	0.590457
110	2.75	12.1244	0.929054	11.98	0	11.98	0.673302
110	2.75	12.1244	0.929054	12.2687	0	12.2687	0.52863
110	2.75	12.1244	0.929054	12.5574	0	12.5574	0.591692
110	2.75	12.1244	0.929054	12.846	0	12.846	0.675696
110	2.75	12.1244	0.929054	12.9904	0	12.9904	0.660206
110	2.75	12.1244	0.929054	12.9904	0	12.9904	0.695696
110	2.75	12.1244	0.929054	12.9904	0	12.9904	0.705251
110	2.75	12.1244	0.929054	12.9904	0	12.9904	0.694187
110	2.75	12.1244	0.929054	12.9904	0	12.9904	0.659919
110	2.75	12.1244	0.929054	12.846	0	12.846	0.689975
110	2.75	12.1244	0.929054	12.5574	0	12.5574	0.605031
110	2.75	12.1244	0.929054	12.2687	0	12.2687	0.538876
110	2.75	12.1244	0.929054	11.98	0	11.98	0.682659
110	2.75	12.1244	0.929054	11.6913	0	11.6913	0.599092
110	2.75	12.1244	0.929054	11.4027	0	11.4027	0.534133
110	2.75	13.8564	0.942761	12.9904	0	12.9904	0.659919
110	2.75	13.8564	0.942761	12.9904	0	12.9904	0.694187
110	2.75	13.8564	0.942761	12.9904	0	12.9904	0.705251
110	2.75	13.8564	0.942761	12.9904	0	12.9904	0.695696
110	2.75	13.8564	0.942761	12.9904	0	12.9904	0.660206
110	2.75	13.8564	0.942761	13.1347	0	13.1347	0.532897
110	2.75	13.8564	0.942761	13.4234	0	13.4234	0.598512
110	2.75	13.8564	0.942761	13.7121	0	13.7121	0.686014
110	2.75	13.8564	0.942761	14.0007	0	14.0007	0.548199
110	2.75	13.8564	0.942761	14.2894	0	14.2894	0.615052
110	2.75	13.8564	0.942761	14.5781	0	14.5781	0.697282
110	2.75	13.8564	0.942761	14.7224	0	14.7224	0.673767
110	2.75	13.8564	0.942761	14.7224	0	14.7224	0.707097
110	2.75	13.8564	0.942761	14.7224	0	14.7224	0.714253
110	2.75	13.8564	0.942761	14.7224	0	14.7224	0.700675
110	2.75	13.8564	0.942761	14.7224	0	14.7224	0.664318
110	2.75	13.8564	0.942761	14.5781	0	14.5781	0.690052
110	2.75	13.8564	0.942761	14.2894	0	14.2894	0.601434
110	2.75	13.8564	0.942761	14.0007	0	14.0007	0.536592
110	2.75	13.8564	0.942761	13.7121	0	13.7121	0.687958
110	2.75	13.8564	0.942761	13.4234	0	13.4234	0.606263
110	2.75	13.8564	0.942761	13.1347	0	13.1347	0.542855
110	2.75	15.5885	0.954307	14.7224	0	14.7224	0.664318
110	2.75	15.5885	0.954307	14.7224	0	14.7224	0.700675
110	2.75	15.5885	0.954307	14.7224	0	14.7224	0.714253
110	2.75	15.5885	0.954307	14.7224	0	14.7224	0.707097
110	2.75	15.5885	0.954307	14.7224	0	14.7224	0.673767
110	2.75	15.5885	0.954307	14.8668	0	14.8668	0.542417
110	2.75	15.5885	0.954307	15.1554	0	15.1554	0.605611
110	2.75	15.5885	0.954307	15.4441	0	15.4441	0.692367
110	2.75	15.5885	0.954307	15.7328	0	15.7328	0.548412
110	2.75	15.5885	0.954307	16.0215	0	16.0215	0.615261
110	2.75	15.5885	0.954307	16.3101	0	16.3101	0.701788
110	2.75	15.5885	0.954307	16.4545	0	16.4545	0.676183
110	2.75	15.5885	0.954307	16.4545	0	16.4545	0.711098
110	2.75	15.5885	0.954307	16.4545	0	16.4545	0.721402
110	2.75	15.5885	0.954307	16.4545	0	16.4545	0.710545
110	2.75	15.5885	0.954307	16.4545	0	16.4545	0.675141
110	2.75	15.5885	0.954307	16.3101	0	16.3101	0.704435
110	2.75	15.5885	0.954307	16.0215	0	16.0215	0.618181
110	2.75	15.5885	0.954307	15.7328	0	15.7328	0.551512
110	2.75	15.5885	0.954307	15.4441	0	15.4441	0.70248
110	2.75	15.5885	0.954307	15.1554	0	15.1554	0.618666
110	2.75	15.5885	0.954307	14.8668	0	14.8668	0.551087
110	2.75	17.3205	0.952883	16.4545	0	16.4545	0.675141
110	2.75	17.3205	0.952883	16.4545	0	16.4545	0.710545
110	2.75	17.3205	0.952883	16.4545	0	16.4545	0.721402
110	2.75	17.3205	0.952883	16.4545	0	16.4545	0.711098
110	2.75	17.3205	0.952883	16.4545	0	16.4545	0.676183
110	2.75	17.3205	0.952883	16.5988	0	16.5988	0.553741
110	2.75	17.3205	0.952883	16.8875	0	16.8875	0.620444
110	2.75	17.3205	0.952883	17.1762	0	17.1762	0.705793
110	2.75	17.3205	0.952883	17.4648	0	17.4648	0.549681
110	2.75	17.3205	0.952883	17.7535	0	17.7535	0.611917
110	2.75	17.3205	0.952883	18.0422	0	18.0422	0.693564
110	2.75	17.3205	0.952883	18.1865	0	18.1865	0.669844
110	2.75	17.3205	0.952883	18.1865	0	18.1865	0.705769
110	2.75	17.3205	0.952883	18.1865	0	18.1865	0.714017
110	2.75	17.3205	0.952883	18.1865	0	18.1865	0.700051
110	2.75	17.3205	0.952883	18.1865	0	18.1865	0.661079
110	2.75	17.3205	0.952883	18.0422	0	18.0422	0.691881
110	2.75	17.3205	0.952883	17.7535	0	17.7535	0.60589
110	2.75	17.3205	0.952883	17.4648	0	17.4648	0.54136
110	2.75	17.3205	0.952883	17.1762	0	17.1762	0.697901
110	2.75	17.3205	0.952883	16.8875	0	16.8875	0.615379
110	2.75	17.3205	0.952883	16.5988	0	16.5988	0.551755
110	2.75	19.0526	0.907727	18.1865	0	18.1865	0.661079
110	2.75	19.0526	0.907727	18.1865	0	18.1865	0.700051
110	2.75	19.0526	0.907727	18.1865	0	18.1865	0.714017
110	2.75	19.0526	0.907727	18.1865	0	18.1865	0.705769
110	2.75	19.0526	0.907727	18.1865	0	18.1865	0.669844
110	2.75	19.0526	0.907727	18.3309	0	18.3309	0.53174
110	2.75	19.0526	0.907727	18.6195	0	18.6195	0.592431
110	2.75	19.0526	0.907727	18.9082	0	18.9082	0.675852
110	2.75	19.0526	0.907727	19.1969	0	19.1969	0.515179
110	2.75	19.0526	0.907727	19.4856	0	19.4856	0.571486
110	2.75	19.0526	0.907727	19.7742	0	19.7742	0.643133
110	2.75	19.0526	0.907727	19.9186	0	19.9186	0.607187
110	2.75	19.0526	0.907727	19.9186	0	19.9186	0.648362
110	2.75	19.0526	0.907727	19.9186	0	19.9186	0.657694
110	2.75	19.0526	0.907727	19.9186	0	19.9186	0.640857
110	2.75	19.0526	0.907727	19.9186	0	19.9186	0.597394
110	2.75	19.0526	0.907727	19.7742	0	19.7742	0.64682
110	2.75	19.0526	0.907727	19.4856	0	19.4856	0.568368
110	2.75	19.0526	0.907727	19.1969	0	19.1969	0.508934
110	2.75	19.0526	0.907727	18.9082	0	18.9082	0.672052
110	2.75	19.0526	0.907727	18.6195	0	18.6195	0.594145
110	2.75	19.0526	0.907727	18.3309	0	18.3309	0.535033
110	2.75	20.7846	0.665487	19.9186	0	19.9186	0.597394
110	2.75	20.7846	0.665487	19.9186	0	19.9186	0.640857
110	2.75	20.7846	0.665487	19.9186	0	19.9186	0.657694
110	2.75	20.7846	0.665487	19.9186	0	19.9186	0.648362
110	2.75	20.7846	0.665487	19.9186	0	19.9186	0.607187
110	2.75	20.7846	0.665487	20.0629	0	20.0629	0.450042
110	2.75	20.7846	0.665487	20.3516	0	20.3516	0.487269
110	2.75	20.7846	0.665487	20.6403	0	20.6403	0.551723
110	2.75	20.7846	0.665487	20.9289	0	20.9289	0.370632
110	2.75	20.7846	0.665487	21.2176	0	21.2176	0.398987
110	2.75	20.7846	0.665487	21.5063	0	21.5063	0.424543
110	2.75	20.7846	0.665487	21.6506	0	21.6506	0.212359
110	2.75	20.7846	0.665487	21.6506	0	21.6506	0.222881
110	2.75	20.7846	0.665487	21.6506	0	21.6506	0.238665
110	2.75	20.7846	0.665487	21.6506	0	21.6506	0.255098
110	2.75	20.7846	0.665487	21.6506	0	21.6506	0.283563
110	2.75	20.7846	0.665487	21.5063	0	21.5063	0.4352
110	2.75	20.7846	0.665487	21.2176	0	21.2176	0.384368
110	2.75	20.7846	0.665487	20.9289	0	20.9289	0.361276
110	2.75	20.7846	0.665487	20.6403	0	20.6403	0.557322
110	2.75	20.7846	0.665487	20.3516	0	20.3516	0.502108
110	2.75	20.7846	0.665487	20.0629	0	20.0629	0.464521
110	2.75	22.5167	2.58875	21.6506	0	21.6506	0.283563
110	2.75	22.5167	2.58875	21.6506	0	21.6506	0.255098
110	2.75	22.5167	2.58875	21.6506	0	21.6506	0.238665
110	2.75	22.5167	2.58875	21.6506	0	21.6506	0.222881
110	2.75	22.5167	2.58875	21.6506	0	21.6506	0.212359
110	2.75	22.5167	2.58875	21.795	0	21.795	0.15303
110	2.75	22.5167	2.58875	22.0836	0	22.0836	0.162521
110	2.75	22.5167	2.58875	22.3723	0	22.3723	0.19694
110	2.75	22.5167	2.58875	22.661	0	22.661	0.197665
110	2.75	22.5167	2.58875	22.9497	0	22.9497	0.258235
110	2.75	22.5167	2.58875	23.2383	0	23.2383	0.33592
110	2.75	22.5167	2.58875	23.3827	0	23.3827	0.362299
110	2.75	22.5167	2.58875	23.3827	0	23.3827	0.427297
110	2.75	22.5167	2.58875	23.3827	0	23.3827	0.488688
110	2.75	22.5167	2.58875	23.3827	0	23.3827	0.534649
110	2.75	22.5167	2.58875	23.3827	0	23.3827	0.547144
110	2.75	22.5167	2.58875	23.2383	0	23.2383	0.421645
110	2.75	22.5167	2.58875	22.9497	0	22.9497	0.381836
110	2.75	22.5167	2.58875	22.661	0	22.661	0.340343
110	2.75	22.5167	2.58875	22.3723	0	22.3723	0.442546
110	2.75	22.5167	2.58875	22.0836	0	22.0836	0.367334
110	2.75	22.5167	2.58875	21.795	0	21.795	0.289736
110	4.25	2.59808	0.564372	1.73205	0	1.73205	0.163312
110	4.25	2.59808	0.564372	1.73205	0	1.73205	0.12532
110	4.25	2.59808	0.564372	1.73205	0	1.73205	0.116059
110	4.25	2.59808	0.564372	1.73205	0	1.73205	0.124789
110	4.25	2.59808	0.564372	1.73205	0	1.73205	0.160885
110	4.25	2.59808	0.564372	1.87639	0	1.87639	0.229873
110	4.25	2.59808	0.564372	2.16506	0	2.16506	0.301694
110	4.25	2.59808	0.564372	2.45374	0	2.45374	0.361313
110	4.25	2.59808	0.564372	2.74241	0	2.74241	0.312556
110	4.25	2.59808	0.564372	3.03109	0	3.03109	0.368575
110	4.25	2.59808	0.564372	3.31976	0	3.31976	0.430835
110	4.25	2.59808	0.564372	3.4641	0	3.4641	0.420824
110	4.25	2.59808	0.564372	3.4641	0	3.4641	0.442838
110	4.25	2.59808	0.564372	3.4641	0	3.4641	0.449435
110	4.25	2.59808	0.564372	3.4641	0	3.4641	0.442248
110	4.25	2.59808	0.564372	3.4641	0	3.4641	0.420821
110	4.25	2.59808	0.564372	3.31976	0	3.31976	0.435625
110	4.25	2.59808	0.564372	3.03109	0	3.03109	0.372762
110	4.25	2.59808	0.564372	2.74241	0	2.74241	0.316503
110	4.25	2.59808	0.564372	2.45374	0	2.45374	0.367592
110	4.25	2.59808	0.564372	2.16506	0	2.16506	0.308208
110	4.25	2.59808	0.564372	1.87639	0	1.87639	0.235728
110	4.25	4.33013	0.678377	3.4641	0	3.4641	0.420821
110	4.25	4.33013	0.678377	3.4641	0	3.4641	0.442248
110	4.25	4.33013	0.678377	3.4641	0	3.4641	0.449435
110	4.25	4.33013	0.678377	3.4641	0	3.4641	0.442838
110	4.25	4.33013	0.678377	3.4641	0	3.4641	0.420824
110	4.25	4.33013	0.678377	3.60844	0	3.60844	0.353171
110	4.25	4.33013	0.678377	3.89711	0	3.89711	0.406663
110	4.25	4.33013	0.678377	4.18579	0	4.18579	0.472864
110	4.25	4.33013	0.678377	4.47446	0	4.47446	0.388252
110	4.25	4.33013	0.678377	4.76314	0	4.76314	0.446226
110	4.25	4.33013	0.678377	5.05181	0	5.05181	0.516104
110	4.25	4.33013	0.678377	5.19615	0	5.19615	0.500122
110	4.25	4.33013	0.678377	5.19615	0	5.19615	0.525406
110	4.25	4.33013	0.678377	5.19615	0	5.19615	0.532584
110	4.25	4.33013	0.678377	5.19615	0	5.19615	0.523612
110	4.25	4.33013	0.678377	5.19615	0	5.19615	0.496999
110	4.25	4.33013	0.678377	5.05181	0	5.05181	0.513095
110	4.25	4.33013	0.678377	4.76314	0	4.76314	0.442347
110	4.25	4.33013	0.678377	4.47446	0	4.47446	0.385949
110	4.25	4.33013	0.678377	4.18579	0	4.18579	0.476459
110	4.25	4.33013	0.678377	3.89711	0	3.89711	0.411826
110	4.25	4.33013	0.678377	3.60844	0	3.60844	0.35813
110	4.25	6.06218	0.768788	5.19615	0	5.19615	0.496999
110	4.25	6.06218	0.768788	5.19615	0	5.19615	0.523612
110	4.25	6.06218	0.768788	5.19615	0	5.19615	0.532584
110	4.25	6.06218	0.768788	5.19615	0	5.19615	0.525406
110	4.25	6.06218	0.768788	5.19615	0	5.19615	0.500122
110	4.25	6.06218	0.768788	5.34049	0	5.34049	0.417093
110	4.25	6.06218	0.768788	5.62917	0	5.62917	0.475701
110	4.25	6.06218	0.768788	5.91784	0	5.91784	0.549107
110	4.25	6.06218	0.768788	6.20652	0	6.20652	0.443599
110	4.25	6.06218	0.768788	6.49519	0	6.49519	0.504721
110	4.25	6.06218	0.768788	6.78387	0	6.78387	0.580651
110	4.25	6.06218	0.768788	6.9282	0	6.9282	0.559783
110	4.25	6.06218	0.768788	6.9282	0	6.9282	0.58816
110	4.25	6.06218	0.768788	6.9282	0	6.9282	0.596711
110	4.25	6.06218	0.768788	6.9282	0	6.9282	0.587559
110	4.25	6.06218	0.768788	6.9282	0	6.9282	0.558568
110	4.25	6.06218	0.768788	6.78387	0	6.78387	0.577386
110	4.25	6.06218	0.768788	6.49519	0	6.49519	0.500785
110	4.25	6.06218	0.768788	6.20652	0	6.20652	0.440329
110	4.25	6.06218	0.768788	5.91784	0	5.91784	0.54761
110	4.25	6.06218	0.768788	5.62917	0	5.62917	0.47491
110	4.25	6.06218	0.768788	5.34049	0	5.34049	0.416208
110	4.25	7.79423	0.84049	6.9282	0	6.9282	0.558568
110	4.25	7.79423	0.84049	6.9282	0	6.9282	0.587559
110	4.25	7.79423	0.84049	6.9282	0	6.9282	0.596711
110	4.25	7.79423	0.84049	6.9282	0	6.9282	0.58816
110	4.25	7.79423	0.84049	6.9282	0	6.9282	0.559783
110	4.25	7.79423	0.84049	7.07254	0	7.07254	0.465733
110	4.25	7.79423	0.84049	7.36122	0	7.36122	0.527481
110	4.25	7.79423	0.84049	7.64989	0	7.64989	0.605748
110	4.25	7.79423	0.84049	7.93857	0	7.93857	0.486346
110	4.25	7.79423	0.84049	8.22724	0	8.22724	0.551659
110	4.25	7.79423	0.84049	8.51592	0	8.51592	0.63371
110	4.25	7.79423	0.84049	8.66025	0	8.66025	0.605226
110	4.25	7.79423	0.84049	8.66025	0	8.66025	0.636182
110	4.25	7.79423	0.84049	8.66025	0	8.66025	0.646963
110	4.25	7.79423	0.84049	8.66025	0	8.66025	0.638708
110	4.25	7.79423	0.84049	8.66025	0	8.66025	0.608606
110	4.25	7.79423	0.84049	8.51592	0	8.51592	0.63043
110	4.25	7.79423	0.84049	8.22724	0	8.22724	0.549716
110	4.25	7.79423	0.84049	7.93857	0	7.93857	0.485669
110	4.25	7.79423	0.84049	7.64989	0	7.64989	0.60588
110	4.25	7.79423	0.84049	7.36122	0	7.36122	0.52758
110	4.25	7.79423	0.84049	7.07254	0	7.07254	0.465034
110	4.25	9.52628	0.889823	8.66025	0	8.66025	0.608606
110	4.25	9.52628	0.889823	8.66025	0	8.66025	0.638708
110	4.25	9.52628	0.889823	8.66025	0	8.66025	0.646963
110	4.25	9.52628	0.889823	8.66025	0	8.66025	0.636182
110	4.25	9.52628	0.889823	8.66025	0	8.66025	0.605226
110	4.25	9.52628	0.889823	8.80459	0	8.80459	0.507478
110	4.25	9.52628	0.889823	9.09327	0	9.09327	0.571274
110	4.25	9.52628	0.889823	9.38194	0	9.38194	0.649694
110	4.25	9.52628	0.889823	9.67062	0	9.67062	0.509202
110	4.25	9.52628	0.889823	9.95929	0	9.95929	0.571896
110	4.25	9.52628	0.889823	10.248	0	10.248	0.65589
110	4.25	9.52628	0.889823	10.3923	0	10.3923	0.631476
110	4.25	9.52628	0.889823	10.3923	0	10.3923	0.665934
110	4.25	9.52628	0.889823	10.3923	0	10.3923	0.678109
110	4.25	9.52628	0.889823	10.3923	0	10.3923	0.670242
110	4.25	9.52628	0.889823	10.3923	0	10.3923	0.637804
110	4.25	9.52628	0.889823	10.248	0	10.248	0.659436
110	4.25	9.52628	0.889823	9.95929	0	9.95929	0.579028
110	4.25	9.52628	0.889823	9.67062	0	9.67062	0.51573
110	4.25	9.52628	0.889823	9.38194	0	9.38194	0.650587
110	4.25	9.52628	0.889823	9.09327	0	9.09327	0.56915
110	4.25	9.52628	0.889823	8.80459	0	8.80459	0.504135
110	4.25	11.2583	0.912094	10.3923	0	10.3923	0.637804
110	4.25	11.2583	0.912094	10.3923	0	10.3923	0.670242
110	4.25	11.2583	0.912094	10.3923	0	10.3923	0.678109
110	4.25	11.2583	0.912094	10.3923	0	10.3923	0.665934
110	4.25	11.2583	0.912094	10.3923	0	10.3923	0.631476
110	4.25	11.2583	0.912094	10.5366	0	10.5366	0.521723
110	4.25	11.2583	0.912094	10.8253	0	10.8253	0.586333
110	4.25	11.2583	0.912094	11.114	0	11.114	0.667242
110	4.25	11.2583	0.912094	11.4027	0	11.4027	0.519184
110	4.25	11.2583	0.912094	11.6913	0	11.6913	0.579065
110	4.25	11.2583	0.912094	11.98	0	11.98	0.660667
110	4.25	11.2583	0.912094	12.1244	0	12.1244	0.648224
110	4.25	11.2583	0.912094	12.1244	0	12.1244	0.683899
110	4.25	11.2583	0.912094	12.1244	0	12.1244	0.693127
110	4.25	11.2583	0.912094	12.1244	0	12.1244	0.681945
110	4.25	11.2583	0.912094	12.1244	0	12.1244	0.647219
110	4.25	11.2583	0.912094	11.98	0	11.98	0.673302
110	4.25	11.2583	0.912094	11.6913	0	11.6913	0.590457
110	4.25	11.2583	0.912094	11.4027	0	11.4027	0.52624
110	4.25	11.2583	0.912094	11.114	0	11.114	0.664322
110	4.25	11.2583	0.912094	10.8253	0	10.8253	0.579815
110	4.25	11.2583	0.912094	10.5366	0	10.5366	0.516781
110	4.25	12.9904	0.92752	12.1244	0	12.1244	0.647219
110	4.25	12.9904	0.92752	12.1244	0	12.1244	0.681945
110	4.25	12.9904	0.92752	12.1244	0	12.1244	0.693127
110	4.25	12.9904	0.92752	12.1244	0	12.1244	0.683899
110	4.25	12.9904	0.92752	12.1244	0	12.1244	0.648224
110	4.25	12.9904	0.92752	12.2687	0	12.2687	0.518192
110	4.25	12.9904	0.92752	12.5574	0	12.5574	0.58235
110	4.25	12.9904	0.92752	12.846	0	12.846	0.670074
110	4.25	12.9904	0.92752	13.1347	0	13.1347	0.536321
110	4.25	12.9904	0.92752	13.4234	0	13.4234	0.602066
110	4.25	12.9904	0.92752	13.7121	0	13.7121	0.683537
110	4.25	12.9904	0.92752	13.8564	0	13.8564	0.664959
110	4.25	12.9904	0.92752	13.8564	0	13.8564	0.697829
110	4.25	12.9904	0.92752	13.8564	0	13.8564	0.704233
110	4.25	12.9904	0.92752	13.8564	0	13.8564	0.690268
110	4.25	12.9904	0.92752	13.8564	0	13.8564	0.655047
110	4.25	12.9904	0.92752	13.7121	0	13.7121	0.686014
110	4.25	12.9904	0.92752	13.4234	0	13.4234	0.598512
110	4.25	12.9904	0.92752	13.1347	0	13.1347	0.532897
110	4.25	12.9904	0.92752	12.846	0	12.846	0.675696
110	4.25	12.9904	0.92752	12.5574	0	12.5574	0.591692
110	4.25	12.9904	0.92752	12.2687	0	12.2687	0.52863
110	4.25	14.7224	0.946422	13.8564	0	13.8564	0.655047
110	4.25	14.7224	0.946422	13.8564	0	13.8564	0.690268
110	4.25	14.7224	0.946422	13.8564	0	13.8564	0.704233
110	4.25	14.7224	0.946422	13.8564	0	13.8564	0.697829
110	4.25	14.7224	0.946422	13.8564	0	13.8564	0.664959
110	4.25	14.7224	0.946422	14.0007	0	14.0007	0.533745
110	4.25	14.7224	0.946422	14.2894	0	14.2894	0.597957
110	4.25	14.7224	0.946422	14.5781	0	14.5781	0.686309
110	4.25	14.7224	0.946422	14.8668	0	14.8668	0.550297
110	4.25	14.7224	0.946422	15.1554	0	15.1554	0.619031
110	4.25	14.7224	0.946422	15.4441	0	15.4441	0.703804
110	4.25	14.7224	0.946422	15.5885	0	15.5885	0.675259
110	4.25	14.7224	0.946422	15.5885	0	15.5885	0.70852
110	4.25	14.7224	0.946422	15.5885	0	15.5885	0.717359
110	4.25	14.7224	0.946422	15.5885	0	15.5885	0.705329
110	4.25	14.7224	0.946422	15.5885	0	15.5885	0.66896
110	4.25	14.7224	0.946422	15.4441	0	15.4441	0.692367
110	4.25	14.7224	0.946422	15.1554	0	15.1554	0.605611
110	4.25	14.7224	0.946422	14.8668	0	14.8668	0.542417
110	4.25	14.7224	0.946422	14.5781	0	14.5781	0.697282
110	4.25	14.7224	0.946422	14.2894	0	14.2894	0.615052
110	4.25	14.7224	0.946422	14.0007	0	14.0007	0.548199
110	4.25	16.4545	0.956711	15.5885	0	15.5885	0.66896
110	4.25	16.4545	0.956711	15.5885	0	15.5885	0.705329
110	4.25	16.4545	0.956711	15.5885	0	15.5885	0.717359
110	4.25	16.4545	0.956711	15.5885	0	15.5885	0.70852
110	4.25	16.4545	0.956711	15.5885	0	15.5885	0.675259
110	4.25	16.4545	0.956711	15.7328	0	15.7328	0.552419
110	4.25	16.4545	0.956711	16.0215	0	16.0215	0.617487
110	4.25	16.4545	0.956711	16.3101	0	16.3101	0.702404
110	4.25	16.4545	0.956711	16.5988	0	16.5988	0.549062
110	4.25	16.4545	0.956711	16.8875	0	16.8875	0.613289
110	4.25	16.4545	0.956711	17.1762	0	17.1762	0.699087
110	4.25	16.4545	0.956711	17.3205	0	17.3205	0.675382
110	4.25	16.4545	0.956711	17.3205	0	17.3205	0.711199
110	4.25	16.4545	0.956711	17.3205	0	17.3205	0.721449
110	4.25	16.4545	0.956711	17.3205	0	17.3205	0.710235
110	4.25	16.4545	0.956711	17.3205	0	17.3205	0.674397
110	4.25	16.4545	0.956711	17.1762	0	17.1762	0.705793
110	4.25	16.4545	0.956711	16.8875	0	16.8875	0.620444
110	4.25	16.4545	0.956711	16.5988	0	16.5988	0.553741
110	4.25	16.4545	0.956711	16.3101	0	16.3101	0.701788
110	4.25	16.4545	0.956711	16.0215	0	16.0215	0.615261
110	4.25	16.4545	0.956711	15.7328	0	15.7328	0.548412
110	4.25	18.1865	0.941859	17.3205	0	17.3205	0.674397
110	4.25	18.1865	0.941859	17.3205	0	17.3205	0.710235
110	4.25	18.1865	0.941859	17.3205	0	17.3205	0.721449
110	4.25	18.1865	0.941859	17.3205	0	17.3205	0.711199
110	4.25	18.1865	0.941859	17.3205	0	17.3205	0.675382
110	4.25	18.1865	0.941859	17.4648	0	17.4648	0.548447
110	4.25	18.1865	0.941859	17.7535	0	17.7535	0.614266
110	4.25	18.1865	0.941859	18.0422	0	18.0422	0.699498
110	4.25	18.1865	0.941859	18.3309	0	18.3309	0.540908
110	4.25	18.1865	0.941859	18.6195	0	18.6195	0.60127
110	4.25	18.1865	0.941859	18.9082	0	18.9082	0.680042
110	4.25	18.1865	0.941859	19.0526	0	19.0526	0.654312
110	4.25	18.1865	0.941859	19.0526	0	19.0526	0.691291
110	4.25	18.1865	0.941859	19.0526	0	19.0526	0.699633
110	4.25	18.1865	0.941859	19.0526	0	19.0526	0.685184
110	4.25	18.1865	0.941859	19.0526	0	19.0526	0.645013
110	4.25	18.1865	0.941859	18.9082	0	18.9082	0.675852
110	4.25	18.1865	0.941859	18.6195	0	18.6195	0.592431
110	4.25	18.1865	0.941859	18.3309	0	18.3309	0.53174
110	4.25	18.1865	0.941859	18.0422	0	18.0422	0.693564
110	4.25	18.1865	0.941859	17.7535	0	17.7535	0.611917
110	4.25	18.1865	0.941859	17.4648	0	17.4648	0.549681
110	4.25	19.9186	0.84796	19.0526	0	19.0526	0.645013
110	4.25	19.9186	0.84796	19.0526	0	19.0526	0.685184
110	4.25	19.9186	0.84796	19.0526	0	19.0526	0.699633
110	4.25	19.9186	0.84796	19.0526	0	19.0526	0.691291
110	4.25	19.9186	0.84796	19.0526	0	19.0526	0.654312
110	4.25	19.9186	0.84796	19.1969	0	19.1969	0.510248
110	4.25	19.9186	0.84796	19.4856	0	19.4856	0.565402
110	4.25	19.9186	0.84796	19.7742	0	19.7742	0.640461
110	4.25	19.9186	0.84796	20.0629	0	20.0629	0.453357
110	4.25	19.9186	0.84796	20.3516	0	20.3516	0.491242
110	4.25	19.9186	0.84796	20.6403	0	20.6403	0.549262
110	4.25	19.9186	0.84796	20.7846	0	20.7846	0.542652
110	4.25	19.9186	0.84796	20.7846	0	20.7846	0.594303
110	4.25	19.9186	0.84796	20.7846	0	20.7846	0.606912
110	4.25	19.9186	0.84796	20.7846	0	20.7846	0.593588
110	4.25	19.9186	0.84796	20.7846	0	20.7846	0.545359
110	4.25	19.9186	0.84796	20.6403	0	20.6403	0.551723
110	4.25	19.9186	0.84796	20.3516	0	20.3516	0.487269
110	4.25	19.9186	0.84796	20.0629	0	20.0629	0.450042
110	4.25	19.9186	0.84796	19.7742	0	19.7742	0.643133
110	4.25	19.9186	0.84796	19.4856	0	19.4856	0.571486
110	4.25	19.9186	0.84796	19.1969	0	19.1969	0.515179
110	4.25	21.6506	0.528927	20.7846	0	20.7846	0.545359
110	4.25	21.6506	0.528927	20.7846	0	20.7846	0.593588
110	4.25	21.6506	0.528927	20.7846	0	20.7846	0.606912
110	4.25	21.6506	0.528927	20.7846	0	20.7846	0.594303
110	4.25	21.6506	0.528927	20.7846	0	20.7846	0.542652
110	4.25	21.6506	0.528927	20.9289	0	20.9289	0.344319
110	4.25	21.6506	0.528927	21.2176	0	21.2176	0.356032
110	4.25	21.6506	0.528927	21.5063	0	21.5063	0.385754
110	4.25	21.6506	0.528927	21.795	0	21.795	0.192113
110	4.25	21.6506	0.528927	22.0836	0	22.0836	0.241897
110	4.25	21.6506	0.528927	22.3723	0	22.3723	0.307847
110	4.25	21.6506	0.528927	22.5167	0	22.5167	0.196481
110	4.25	21.6506	0.528927	22.5167	0	22.5167	0.197303
110	4.25	21.6506	0.528927	22.5167	0	22.5167	0.209617
110	4.25	21.6506	0.528927	22.5167	0	22.5167	0.226337
110	4.25	21.6506	0.528927	22.5167	0	22.5167	0.244876
110	4.25	21.6506	0.528927	22.3723	0	22.3723	0.19694
110	4.25	21.6506	0.528927	22.0836	0	22.0836	0.162521
110	4.25	21.6506	0.528927	21.795	0	21.795	0.15303
110	4.25	21.6506	0.528927	21.5063	0	21.5063	0.424543
110	4.25	21.6506	0.528927	21.2176	0	21.2176	0.398987
110	4.25	21.6506	0.528927	20.9289	0	20.9289	0.370632
110	4.25	23.3827	3.03513	22.5167	0	22.5167	0.244876
110	4.25	23.3827	3.03513	22.5167	0	22.5167	0.226337
110	4.25	23.3827	3.03513	22.5167	0	22.5167	0.209617
110	4.25	23.3827	3.03513	22.5167	0	22.5167	0.197303
110	4.25	23.3827	3.03513	22.5167	0	22.5167	0.196481
110	4.25	23.3827	3.03513	22.661	0	22.661	0.250064
110	4.25	23.3827	3.03513	22.9497	0	22.9497	0.297183
110	4.25	23.3827	3.03513	23.2383	0	23.2383	0.344932
110	4.25	23.3827	3.03513	23.527	0	23.527	0.297146
110	4.25	23.3827	3.03513	23.8157	0	23.8157	0.361617
110	4.25	23.3827	3.03513	24.1044	0	24.1044	0.444114
110	4.25	23.3827	3.03513	24.2487	0	24.2487	0.518455
110	4.25	23.3827	3.03513	24.2487	0	24.2487	0.574616
110	4.25	23.3827	3.03513	24.2487	0	24.2487	0.608682
110	4.25	23.3827	3.03513	24.2487	0	24.2487	0.621261
110	4.25	23.3827	3.03513	24.2487	0	24.2487	0.613111
110	4.25	23.3827	3.03513	24.1044	0	24.1044	0.584445
110	4.25	23.3827	3.03513	23.8157	0	23.8157	0.535808
110	4.25	23.3827	3.03513	23.527	0	23.527	0.460499
110	4.25	23.3827	3.03513	23.2383	0	23.2383	0.33592
110	4.25	23.3827	3.03513	22.9497	0	22.9497	0.258235
110	4.25	23.3827	3.03513	22.661	0	22.661	0.197665
110	5.75	1.73205	0.458234	0.866025	0	0.866025	0.106429
110	5.75	1.73205	0.458234	0.866025	0	0.866025	0.0930479
110	5.75	1.73205	0.458234	0.866025	0	0.866025	0.0897009
110	5.75	1.73205	0.458234	0.866025	0	0.866025	0.0957634
110	5.75	1.73205	0.458234	0.866025	0	0.866025	0.112398
110	5.75	1.73205	0.458234	1.01036	0	1.01036	0.141294
110	5.75	1.73205	0.458234	1.29904	0	1.29904	0.181324
110	5.75	1.73205	0.458234	1.58771	0	1.58771	0.21939
110	5.75	1.73205	0.458234	1.87639	0	1.87639	0.240787
110	5.75	1.73205	0.458234	2.16506	0	2.16506	0.312317
110	5.75	1.73205	0.458234	2.45374	0	2.45374	0.368791
110	5.75	1.73205	0.458234	2.59808	0	2.59808	0.354475
110	5.75	1.73205	0.458234	2.59808	0	2.59808	0.3683
110	5.75	1.73205	0.458234	2.59808	0	2.59808	0.37167
110	5.75	1.73205	0.458234	2.59808	0	2.59808	0.364549
110	5.75	1.73205	0.458234	2.59808	0	2.59808	0.348397
110	5.75	1.73205	0.458234	2.45374	0	2.45374	0.361313
110	5.75	1.73205	0.458234	2.16506	0	2.16506	0.301694
110	5.75	1.73205	0.458234	1.87639	0	1.87639	0.229873
110	5.75	1.73205	0.458234	1.58771	0	1.58771	0.20443
110	5.75	1.73205	0.458234	1.29904	0	1.29904	0.167248
110	5.75	1.73205	0.458234	1.01036	0	1.01036	0.131312
110	5.75	3.4641	0.611444	2.59808	0	2.59808	0.348397
110	5.75	3.4641	0.611444	2.59808	0	2.59808	0.364549
110	5.75	3.4641	0.611444	2.59808	0	2.59808	0.37167
110	5.75	3.4641	0.611444	2.59808	0	2.59808	0.3683
110	5.75	3.4641	0.611444	2.59808	0	2.59808	0.354475
110	5.75	3.4641	0.611444	2.74241	0	2.74241	0.311159
110	5.75	3.4641	0.611444	3.03109	0	3.03109	0.364395
110	5.75	3.4641	0.611444	3.31976	0	3.31976	0.42658
110	5.75	3.4641	0.611444	3.60844	0	3.60844	0.350705
110	5.75	3.4641	0.611444	3.89711	0	3.89711	0.404818
110	5.75	3.4641	0.611444	4.18579	0	4.18579	0.471829
110	5.75	3.4641	0.611444	4.33013	0	4.33013	0.4553
110	5.75	3.4641	0.611444	4.33013	0	4.33013	0.478374
110	5.75	3.4641	0.611444	4.33013	0	4.33013	0.486282
110	5.75	3.4641	0.611444	4.33013	0	4.33013	0.479444
110	5.75	3.4641	0.611444	4.33013	0	4.33013	0.456989
110	5.75	3.4641	0.611444	4.18579	0	4.18579	0.472864
110	5.75	3.4641	0.611444	3.89711	0	3.89711	0.406663
110	5.75	3.4641	0.611444	3.60844	0	3.60844	0.353171
110	5.75	3.4641	0.611444	3.31976	0	3.31976	0.430835
110	5.75	3.4641	0.611444	3.03109	0	3.03109	0.368575
110	5.75	3.4641	0.611444	2.74241	0	2.74241	0.312556
110	5.75	5.19615	0.724866	4.33013	0	4.33013	0.456989
110	5.75	5.19615	0.724866	4.33013	0	4.33013	0.479444
110	5.75	5.19615	0.724866	4.33013	0	4.33013	0.486282
110	5.75	5.19615	0.724866	4.33013	0	4.33013	0.478374
110	5.75	5.19615	0.724866	4.33013	0	4.33013	0.4553
110	5.75	5.19615	0.724866	4.47446	0	4.47446	0.388597
110	5.75	5.19615	0.724866	4.76314	0	4.76314	0.446537
110	5.75	5.19615	0.724866	5.05181	0	5.05181	0.515731
110	5.75	5.19615	0.724866	5.34049	0	5.34049	0.416517
110	5.75	5.19615	0.724866	5.62917	0	5.62917	0.475358
110	5.75	5.19615	0.724866	5.91784	0	5.91784	0.549223
110	5.75	5.19615	0.724866	6.06218	0	6.06218	0.529854
110	5.75	5.19615	0.724866	6.06218	0	6.06218	0.557297
110	5.75	5.19615	0.724866	6.06218	0	6.06218	0.566274
110	5.75	5.19615	0.724866	6.06218	0	6.06218	0.558329
110	5.75	5.19615	0.724866	6.06218	0	6.06218	0.531456
110	5.75	5.19615	0.724866	5.91784	0	5.91784	0.549107
110	5.75	5.19615	0.724866	5.62917	0	5.62917	0.475701
110	5.75	5.19615	0.724866	5.34049	0	5.34049	0.417093
110	5.75	5.19615	0.724866	5.05181	0	5.05181	0.516104
110	5.75	5.19615	0.724866	4.76314	0	4.76314	0.446226
110	5.75	5.19615	0.724866	4.47446	0	4.47446	0.388252
110	5.75	6.9282	0.808189	6.06218	0	6.06218	0.531456
110	5.75	6.9282	0.808189	6.06218	0	6.06218	0.558329
110	5.75	6.9282	0.808189	6.06218	0	6.06218	0.566274
110	5.75	6.9282	0.808189	6.06218	0	6.06218	0.557297
110	5.75	6.9282	0.808189	6.06218	0	6.06218	0.529854
110	5.75	6.9282	0.808189	6.20652	0	6.20652	0.443884
110	5.75	6.9282	0.808189	6.49519	0	6.49519	0.504565
110	5.75	6.9282	0.808189	6.78387	0	6.78387	0.580313
110	5.75	6.9282	0.808189	7.07254	0	7.07254	0.46761
110	5.75	6.9282	0.808189	7.36122	0	7.36122	0.531929
110	5.75	6.9282	0.808189	7.64989	0	7.64989	0.612042
110	5.75	6.9282	0.808189	7.79423	0	7.79423	0.582802
110	5.75	6.9282	0.808189	7.79423	0	7.79423	0.612994
110	5.75	6.9282	0.808189	7.79423	0	7.79423	0.624248
110	5.75	6.9282	0.808189	7.79423	0	7.79423	0.617127
110	5.75	6.9282	0.808189	7.79423	0	7.79423	0.588371
110	5.75	6.9282	0.808189	7.64989	0	7.64989	0.605748
110	5.75	6.9282	0.808189	7.36122	0	7.36122	0.527481
110	5.75	6.9282	0.808189	7.07254	0	7.07254	0.465733
110	5.75	6.9282	0.808189	6.78387	0	6.78387	0.580651
110	5.75	6.9282	0.808189	6.49519	0	6.49519	0.504721
110	5.75	6.9282	0.808189	6.20652	0	6.20652	0.443599
110	5.75	8.66025	0.868245	7.79423	0	7.79423	0.588371
110	5.75	8.66025	0.868245	7.79423	0	7.79423	0.617127
110	5.75	8.66025	0.868245	7.79423	0	7.79423	0.624248
110	5.75	8.66025	0.868245	7.79423	0	7.79423	0.612994
110	5.75	8.66025	0.868245	7.79423	0	7.79423	0.582802
110	5.75	8.66025	0.868245	7.93857	0	7.93857	0.49102
110	5.75	8.66025	0.868245	8.22724	0	8.22724	0.552967
110	5.75	8.66025	0.868245	8.51592	0	8.51592	0.629077
110	5.75	8.66025	0.868245	8.80459	0	8.80459	0.49469
110	5.75	8.66025	0.868245	9.09327	0	9.09327	0.558183
110	5.75	8.66025	0.868245	9.38194	0	9.38194	0.643319
110	5.75	8.66025	0.868245	9.52628	0	9.52628	0.615687
110	5.75	8.66025	0.868245	9.52628	0	9.52628	0.650073
110	5.75	8.66025	0.868245	9.52628	0	9.52628	0.664244
110	5.75	8.66025	0.868245	9.52628	0	9.52628	0.658746
110	5.75	8.66025	0.868245	9.52628	0	9.52628	0.628718
110	5.75	8.66025	0.868245	9.38194	0	9.38194	0.649694
110	5.75	8.66025	0.868245	9.09327	0	9.09327	0.571274
110	5.75	8.66025	0.868245	8.80459	0	8.80459	0.507478
110	5.75	8.66025	0.868245	8.51592	0	8.51592	0.63371
110	5.75	8.66025	0.868245	8.22724	0	8.22724	0.551659
110	5.75	8.66025	0.868245	7.93857	0	7.93857	0.486346
110	5.75	10.3923	0.900154	9.52628	0	9.52628	0.628718
110	5.75	10.3923	0.900154	9.52628	0	9.52628	0.658746
110	5.75	10.3923	0.900154	9.52628	0	9.52628	0.664244
110	5.75	10.3923	0.900154	9.52628	0	9.52628	0.650073
110	5.75	10.3923	0.900154	9.52628	0	9.52628	0.615687
110	5.75	10.3923	0.900154	9.67062	0	9.67062	0.516999
110	5.75	10.3923	0.900154	9.95929	0	9.95929	0.581859
110	5.75	10.3923	0.900154	10.248	0	10.248	0.659778
110	5.75	10.3923	0.900154	10.5366	0	10.5366	0.510173
110	5.75	10.3923	0.900154	10.8253	0	10.8253	0.568763
110	5.75	10.3923	0.900154	11.114	0	11.114	0.650967
110	5.75	10.3923	0.900154	11.2583	0	11.2583	0.639136
110	5.75	10.3923	0.900154	11.2583	0	11.2583	0.674471
110	5.75	10.3923	0.900154	11.2583	0	11.2583	0.684363
110	5.75	10.3923	0.900154	11.2583	0	11.2583	0.673987
110	5.75	10.3923	0.900154	11.2583	0	11.2583	0.639775
110	5.75	10.3923	0.900154	11.114	0	11.114	0.667242
110	5.75	10.3923	0.900154	10.8253	0	10.8253	0.586333
110	5.75	10.3923	0.900154	10.5366	0	10.5366	0.521723
110	5.75	10.3923	0.900154	10.248	0	10.248	0.65589
110	5.75	10.3923	0.900154	9.95929	0	9.95929	0.571896
110	5.75	10.3923	0.900154	9.67062	0	9.67062	0.509202
110	5.75	12.1244	0.915126	11.2583	0	11.2583	0.639775
110	5.75	12.1244	0.915126	11.2583	0	11.2583	0.673987
110	5.75	12.1244	0.915126	11.2583	0	11.2583	0.684363
110	5.75	12.1244	0.915126	11.2583	0	11.2583	0.674471
110	5.75	12.1244	0.915126	11.2583	0	11.2583	0.639136
110	5.75	12.1244	0.915126	11.4027	0	11.4027	0.515225
110	5.75	12.1244	0.915126	11.6913	0	11.6913	0.581103
110	5.75	12.1244	0.915126	11.98	0	11.98	0.667975
110	5.75	12.1244	0.915126	12.2687	0	12.2687	0.532156
110	5.75	12.1244	0.915126	12.5574	0	12.5574	0.594742
110	5.75	12.1244	0.915126	12.846	0	12.846	0.672462
110	5.75	12.1244	0.915126	12.9904	0	12.9904	0.65961
110	5.75	12.1244	0.915126	12.9904	0	12.9904	0.69155
110	5.75	12.1244	0.915126	12.9904	0	12.9904	0.695333
110	5.75	12.1244	0.915126	12.9904	0	12.9904	0.678816
110	5.75	12.1244	0.915126	12.9904	0	12.9904	0.641395
110	5.75	12.1244	0.915126	12.846	0	12.846	0.670074
110	5.75	12.1244	0.915126	12.5574	0	12.5574	0.58235
110	5.75	12.1244	0.915126	12.2687	0	12.2687	0.518192
110	5.75	12.1244	0.915126	11.98	0	11.98	0.660667
110	5.75	12.1244	0.915126	11.6913	0	11.6913	0.579065
110	5.75	12.1244	0.915126	11.4027	0	11.4027	0.519184
110	5.75	13.8564	0.934534	12.9904	0	12.9904	0.641395
110	5.75	13.8564	0.934534	12.9904	0	12.9904	0.678816
110	5.75	13.8564	0.934534	12.9904	0	12.9904	0.695333
110	5.75	13.8564	0.934534	12.9904	0	12.9904	0.69155
110	5.75	13.8564	0.934534	12.9904	0	12.9904	0.65961
110	5.75	13.8564	0.934534	13.1347	0	13.1347	0.520384
110	5.75	13.8564	0.934534	13.4234	0	13.4234	0.583279
110	5.75	13.8564	0.934534	13.7121	0	13.7121	0.673905
110	5.75	13.8564	0.934534	14.0007	0	14.0007	0.546937
110	5.75	13.8564	0.934534	14.2894	0	14.2894	0.616739
110	5.75	13.8564	0.934534	14.5781	0	14.5781	0.699747
110	5.75	13.8564	0.934534	14.7224	0	14.7224	0.671171
110	5.75	13.8564	0.934534	14.7224	0	14.7224	0.702702
110	5.75	13.8564	0.934534	14.7224	0	14.7224	0.709679
110	5.75	13.8564	0.934534	14.7224	0	14.7224	0.696205
110	5.75	13.8564	0.934534	14.7224	0	14.7224	0.660414
110	5.75	13.8564	0.934534	14.5781	0	14.5781	0.686309
110	5.75	13.8564	0.934534	14.2894	0	14.2894	0.597957
110	5.75	13.8564	0.934534	14.0007	0	14.0007	0.533745
110	5.75	13.8564	0.934534	13.7121	0	13.7121	0.683537
110	5.75	13.8564	0.934534	13.4234	0	13.4234	0.602066
110	5.75	13.8564	0.934534	13.1347	0	13.1347	0.536321
110	5.75	15.5885	0.954199	14.7224	0	14.7224	0.660414
110	5.75	15.5885	0.954199	14.7224	0	14.7224	0.696205
110	5.75	15.5885	0.954199	14.7224	0	14.7224	0.709679
110	5.75	15.5885	0.954199	14.7224	0	14.7224	0.702702
110	5.75	15.5885	0.954199	14.7224	0	14.7224	0.671171
110	5.75	15.5885	0.954199	14.8668	0	14.8668	0.54781
110	5.75	15.5885	0.954199	15.1554	0	15.1554	0.612331
110	5.75	15.5885	0.954199	15.4441	0	15.4441	0.697889
110	5.75	15.5885	0.954199	15.7328	0	15.7328	0.549571
110	5.75	15.5885	0.954199	16.0215	0	16.0215	0.615673
110	5.75	15.5885	0.954199	16.3101	0	16.3101	0.702569
110	5.75	15.5885	0.954199	16.4545	0	16.4545	0.674989
110	5.75	15.5885	0.954199	16.4545	0	16.4545	0.710372
110	5.75	15.5885	0.954199	16.4545	0	16.4545	0.721667
110	5.75	15.5885	0.954199	16.4545	0	16.4545	0.711769
110	5.75	15.5885	0.954199	16.4545	0	16.4545	0.676423
110	5.75	15.5885	0.954199	16.3101	0	16.3101	0.702404
110	5.75	15.5885	0.954199	16.0215	0	16.0215	0.617487
110	5.75	15.5885	0.954199	15.7328	0	15.7328	0.552419
110	5.75	15.5885	0.954199	15.4441	0	15.4441	0.703804
110	5.75	15.5885	0.954199	15.1554	0	15.1554	0.619031
110	5.75	15.5885	0.954199	14.8668	0	14.8668	0.550297
110	5.75	17.3205	0.954887	16.4545	0	16.4545	0.676423
110	5.75	17.3205	0.954887	16.4545	0	16.4545	0.711769
110	5.75	17.3205	0.954887	16.4545	0	16.4545	0.721667
110	5.75	17.3205	0.954887	16.4545	0	16.4545	0.710372
110	5.75	17.3205	0.954887	16.4545	0	16.4545	0.674989
110	5.75	17.3205	0.954887	16.5988	0	16.5988	0.554604
110	5.75	17.3205	0.954887	16.8875	0	16.8875	0.62104
110	5.75	17.3205	0.954887	17.1762	0	17.1762	0.7059
110	5.75	17.3205	0.954887	17.4648	0	17.4648	0.549385
110	5.75	17.3205	0.954887	17.7535	0	17.7535	0.61274
110	5.75	17.3205	0.954887	18.0422	0	18.0422	0.69625
110	5.75	17.3205	0.954887	18.1865	0	18.1865	0.669008
110	5.75	17.3205	0.954887	18.1865	0	18.1865	0.705769
110	5.75	17.3205	0.954887	18.1865	0	18.1865	0.715824
110	5.75	17.3205	0.954887	18.1865	0	18.1865	0.703626
110	5.75	17.3205	0.954887	18.1865	0	18.1865	0.666503
110	5.75	17.3205	0.954887	18.0422	0	18.0422	0.699498
110	5.75	17.3205	0.954887	17.7535	0	17.7535	0.614266
110	5.75	17.3205	0.954887	17.4648	0	17.4648	0.548447
110	5.75	17.3205	0.954887	17.1762	0	17.1762	0.699087
110	5.75	17.3205	0.954887	16.8875	0	16.8875	0.613289
110	5.75	17.3205	0.954887	16.5988	0	16.5988	0.549062
110	5.75	19.0526	0.90855	18.1865	0	18.1865	0.666503
110	5.75	19.0526	0.90855	18.1865	0	18.1865	0.703626
110	5.75	19.0526	0.90855	18.1865	0	18.1865	0.715824
110	5.75	19.0526	0.90855	18.1865	0	18.1865	0.705769
110	5.75	19.0526	0.90855	18.1865	0	18.1865	0.669008
110	5.75	19.0526	0.90855	18.3309	0	18.3309	0.53571
110	5.75	19.0526	0.90855	18.6195	0	18.6195	0.596356
110	5.75	19.0526	0.90855	18.9082	0	18.9082	0.677924
110	5.75	19.0526	0.90855	19.1969	0	19.1969	0.513012
110	5.75	19.0526	0.90855	19.4856	0	19.4856	0.56869
110	5.75	19.0526	0.90855	19.7742	0	19.7742	0.640795
110	5.75	19.0526	0.90855	19.9186	0	19.9186	0.600299
110	5.75	19.0526	0.90855	19.9186	0	19.9186	0.643801
110	5.75	19.0526	0.90855	19.9186	0	19.9186	0.656143
110	5.75	19.0526	0.90855	19.9186	0	19.9186	0.641927
110	5.75	19.0526	0.90855	19.9186	0	19.9186	0.598443
110	5.75	19.0526	0.90855	19.7742	0	19.7742	0.640461
110	5.75	19.0526	0.90855	19.4856	0	19.4856	0.565402
110	5.75	19.0526	0.90855	19.1969	0	19.1969	0.510248
110	5.75	19.0526	0.90855	18.9082	0	18.9082	0.680042
110	5.75	19.0526	0.90855	18.6195	0	18.6195	0.60127
110	5.75	19.0526	0.90855	18.3309	0	18.3309	0.540908
110	5.75	20.7846	0.646197	19.9186	0	19.9186	0.598443
110	5.75	20.7846	0.646197	19.9186	0	19.9186	0.641927
110	5.75	20.7846	0.646197	19.9186	0	19.9186	0.656143
110	5.75	20.7846	0.646197	19.9186	0	19.9186	0.643801
110	5.75	20.7846	0.646197	19.9186	0	19.9186	0.600299
110	5.75	20.7846	0.646197	20.0629	0	20.0629	0.445083
110	5.75	20.7846	0.646197	20.3516	0	20.3516	0.478628
110	5.75	20.7846	0.646197	20.6403	0	20.6403	0.540426
110	5.75	20.7846	0.646197	20.9289	0	20.9289	0.364413
110	5.75	20.7846	0.646197	21.2176	0	21.2176	0.395
110	5.75	20.7846	0.646197	21.5063	0	21.5063	0.42695
110	5.75	20.7846	0.646197	21.6506	0	21.6506	0.202447
110	5.75	20.7846	0.646197	21.6506	0	21.6506	0.204707
110	5.75	20.7846	0.646197	21.6506	0	21.6506	0.21308
110	5.75	20.7846	0.646197	21.6506	0	21.6506	0.218478
110	5.75	20.7846	0.646197	21.6506	0	21.6506	0.229115
110	5.75	20.7846	0.646197	21.5063	0	21.5063	0.385754
110	5.75	20.7846	0.646197	21.2176	0	21.2176	0.356032
110	5.75	20.7846	0.646197	20.9289	0	20.9289	0.344319
110	5.75	20.7846	0.646197	20.6403	0	20.6403	0.549262
110	5.75	20.7846	0.646197	20.3516	0	20.3516	0.491242
110	5.75	20.7846	0.646197	20.0629	0	20.0629	0.453357
110	5.75	22.5167	2.33942	21.6506	0	21.6506	0.229115
110	5.75	22.5167	2.33942	21.6506	0	21.6506	0.218478
110	5.75	22.5167	2.33942	21.6506	0	21.6506	0.21308
110	5.75	22.5167	2.33942	21.6506	0	21.6506	0.204707
110	5.75	22.5167	2.33942	21.6506	0	21.6506	0.202447
110	5.75	22.5167	2.33942	21.795	0	21.795	0.170765
110	5.75	22.5167	2.33942	22.0836	0	22.0836	0.194026
110	5.75	22.5167	2.33942	22.3723	0	22.3723	0.237676
110	5.75	22.5167	2.33942	22.661	0	22.661	0.205247
110	5.75	22.5167	2.33942	22.9497	0	22.9497	0.260286
110	5.75	22.5167	2.33942	23.2383	0	23.2383	0.332659
110	5.75	22.5167	2.33942	23.3827	0	23.3827	0.403097
110	5.75	22.5167	2.33942	23.3827	0	23.3827	0.449896
110	5.75	22.5167	2.33942	23.3827	0	23.3827	0.48113
110	5.75	22.5167	2.33942	23.3827	0	23.3827	0.496197
110	5.75	22.5167	2.33942	23.3827	0	23.3827	0.479259
110	5.75	22.5167	2.33942	23.2383	0	23.2383	0.344932
110	5.75	22.5167	2.33942	22.9497	0	22.9497	0.297183
110	5.75	22.5167	2.33942	22.661	0	22.661	0.250064
110	5.75	22.5167	2.33942	22.3723	0	22.3723	0.307847
110	5.75	22.5167	2.33942	22.0836	0	22.0836	0.241897
110	5.75	22.5167	2.33942	21.795	0	21.795	0.192113
110	7.25	2.59808	0.564169	1.73205	0	1.73205	0.164875
110	7.25	2.59808	0.564169	1.73205	0	1.73205	0.125221
110	7.25	2.59808	0.564169	1.73205	0	1.73205	0.116048
110	7.25	2.59808	0.564169	1.73205	0	1.73205	0.125264
110	7.25	2.59808	0.564169	1.73205	0	1.73205	0.161991
110	7.25	2.59808	0.564169	1.87639	0	1.87639	0.231516
110	7.25	2.59808	0.564169	2.16506	0	2.16506	0.30399
110	7.25	2.59808	0.564169	2.45374	0	2.45374	0.363898
110	7.25	2.59808	0.564169	2.74241	0	2.74241	0.314608
110	7.25	2.59808	0.564169	3.03109	0	3.03109	0.370466
110	7.25	2.59808	0.564169	3.31976	0	3.31976	0.43165
110	7.25	2.59808	0.564169	3.4641	0	3.4641	0.419987
110	7.25	2.59808	0.564169	3.4641	0	3.4641	0.442189
110	7.25	2.59808	0.564169	3.4641	0	3.4641	0.448769
110	7.25	2.59808	0.564169	3.4641	0	3.4641	0.441441
110	7.25	2.59808	0.564169	3.4641	0	3.4641	0.418622
110	7.25	2.59808	0.564169	3.31976	0	3.31976	0.42658
110	7.25	2.59808	0.564169	3.03109	0	3.03109	0.364395
110	7.25	2.59808	0.564169	2.74241	0	2.74241	0.311159
110	7.25	2.59808	0.564169	2.45374	0	2.45374	0.368791
110	7.25	2.59808	0.564169	2.16506	0	2.16506	0.312317
110	7.25	2.59808	0.564169	1.87639	0	1.87639	0.240787
110	7.25	4.33013	0.675492	3.4641	0	3.4641	0.418622
110	7.25	4.33013	0.675492	3.4641	0	3.4641	0.441441
110	7.25	4.33013	0.675492	3.4641	0	3.4641	0.448769
110	7.25	4.33013	0.675492	3.4641	0	3.4641	0.442189
110	7.25	4.33013	0.675492	3.4641	0	3.4641	0.419987
110	7.25	4.33013	0.675492	3.60844	0	3.60844	0.350163
110	7.25	4.33013	0.675492	3.89711	0	3.89711	0.40164
110	7.25	4.33013	0.675492	4.18579	0	4.18579	0.467183
110	7.25	4.33013	0.675492	4.47446	0	4.47446	0.383326
110	7.25	4.33013	0.675492	4.76314	0	4.76314	0.441764
110	7.25	4.33013	0.675492	5.05181	0	5.05181	0.513695
110	7.25	4.33013	0.675492	5.19615	0	5.19615	0.494901
110	7.25	4.33013	0.675492	5.19615	0	5.19615	0.5212
110	7.25	4.33013	0.675492	5.19615	0	5.19615	0.531077
110	7.25	4.33013	0.675492	5.19615	0	5.19615	0.525003
110	7.25	4.33013	0.675492	5.19615	0	5.19615	0.50056
110	7.25	4.33013	0.675492	5.05181	0	5.05181	0.515731
110	7.25	4.33013	0.675492	4.76314	0	4.76314	0.446537
110	7.25	4.33013	0.675492	4.47446	0	4.47446	0.388597
110	7.25	4.33013	0.675492	4.18579	0	4.18579	0.471829
110	7.25	4.33013	0.675492	3.89711	0	3.89711	0.404818
110	7.25	4.33013	0.675492	3.60844	0	3.60844	0.350705
110	7.25	6.06218	0.7706	5.19615	0	5.19615	0.50056
110	7.25	6.06218	0.7706	5.19615	0	5.19615	0.525003
110	7.25	6.06218	0.7706	5.19615	0	5.19615	0.531077
110	7.25	6.06218	0.7706	5.19615	0	5.19615	0.5212
110	7.25	6.06218	0.7706	5.19615	0	5.19615	0.494901
110	7.25	6.06218	0.7706	5.34049	0	5.34049	0.419843
110	7.25	6.06218	0.7706	5.62917	0	5.62917	0.479325
110	7.25	6.06218	0.7706	5.91784	0	5.91784	0.551388
110	7.25	6.06218	0.7706	6.20652	0	6.20652	0.444507
110	7.25	6.06218	0.7706	6.49519	0	6.49519	0.506966
110	7.25	6.06218	0.7706	6.78387	0	6.78387	0.584803
110	7.25	6.06218	0.7706	6.9282	0	6.9282	0.557215
110	7.25	6.06218	0.7706	6.9282	0	6.9282	0.586611
110	7.25	6.06218	0.7706	6.9282	0	6.9282	0.597934
110	7.25	6.06218	0.7706	6.9282	0	6.9282	0.59159
110	7.25	6.06218	0.7706	6.9282	0	6.9282	0.56449
110	7.25	6.06218	0.7706	6.78387	0	6.78387	0.580313
110	7.25	6.06218	0.7706	6.49519	0	6.49519	0.504565
110	7.25	6.06218	0.7706	6.20652	0	6.20652	0.443884
110	7.25	6.06218	0.7706	5.91784	0	5.91784	0.549223
110	7.25	6.06218	0.7706	5.62917	0	5.62917	0.475358
110	7.25	6.06218	0.7706	5.34049	0	5.34049	0.416517
110	7.25	7.79423	0.840324	6.9282	0	6.9282	0.56449
110	7.25	7.79423	0.840324	6.9282	0	6.9282	0.59159
110	7.25	7.79423	0.840324	6.9282	0	6.9282	0.597934
110	7.25	7.79423	0.840324	6.9282	0	6.9282	0.586611
110	7.25	7.79423	0.840324	6.9282	0	6.9282	0.557215
110	7.25	7.79423	0.840324	7.07254	0	7.07254	0.470432
110	7.25	7.79423	0.840324	7.36122	0	7.36122	0.530815
110	7.25	7.79423	0.840324	7.64989	0	7.64989	0.60504
110	7.25	7.79423	0.840324	7.93857	0	7.93857	0.47838
110	7.25	7.79423	0.840324	8.22724	0	8.22724	0.541945
110	7.25	7.79423	0.840324	8.51592	0	8.51592	0.626055
110	7.25	7.79423	0.840324	8.66025	0	8.66025	0.595682
110	7.25	7.79423	0.840324	8.66025	0	8.66025	0.629646
110	7.25	7.79423	0.840324	8.66025	0	8.66025	0.645036
110	7.25	7.79423	0.840324	8.66025	0	8.66025	0.641351
110	7.25	7.79423	0.840324	8.66025	0	8.66025	0.613038
110	7.25	7.79423	0.840324	8.51592	0	8.51592	0.629077
110	7.25	7.79423	0.840324	8.22724	0	8.22724	0.552967
110	7.25	7.79423	0.840324	7.93857	0	7.93857	0.49102
110	7.25	7.79423	0.840324	7.64989	0	7.64989	0.612042
110	7.25	7.79423	0.840324	7.36122	0	7.36122	0.531929
110	7.25	7.79423	0.840324	7.07254	0	7.07254	0.46761
110	7.25	9.52628	0.882556	8.66025	0	8.66025	0.613038
110	7.25	9.52628	0.882556	8.66025	0	8.66025	0.641351
110	7.25	9.52628	0.882556	8.66025	0	8.66025	0.645036
110	7.25	9.52628	0.882556	8.66025	0	8.66025	0.629646
110	7.25	9.52628	0.882556	8.66025	0	8.66025	0.595682
110	7.25	9.52628	0.882556	8.80459	0	8.80459	0.504632
110	7.25	9.52628	0.882556	9.09327	0	9.09327	0.567671
110	7.25	9.52628	0.882556	9.38194	0	9.38194	0.642624
110	7.25	9.52628	0.882556	9.67062	0	9.67062	0.496485
110	7.25	9.52628	0.882556	9.95929	0	9.95929	0.555647
110	7.25	9.52628	0.882556	10.248	0	10.248	0.640231
110	7.25	9.52628	0.882556	10.3923	0	10.3923	0.624803
110	7.25	9.52628	0.882556	10.3923	0	10.3923	0.66032
110	7.25	9.52628	0.882556	10.3923	0	10.3923	0.673039
110	7.25	9.52628	0.882556	10.3923	0	10.3923	0.66582
110	7.25	9.52628	0.882556	10.3923	0	10.3923	0.63393
110	7.25	9.52628	0.882556	10.248	0	10.248	0.659778
110	7.25	9.52628	0.882556	9.95929	0	9.95929	0.581859
110	7.25	9.52628	0.882556	9.67062	0	9.67062	0.516999
110	7.25	9.52628	0.882556	9.38194	0	9.38194	0.643319
110	7.25	9.52628	0.882556	9.09327	0	9.09327	0.558183
110	7.25	9.52628	0.882556	8.80459	0	8.80459	0.49469
110	7.25	11.2583	0.905813	10.3923	0	10.3923	0.63393
110	7.25	11.2583	0.905813	10.3923	0	10.3923	0.66582
110	7.25	11.2583	0.905813	10.3923	0	10.3923	0.673039
110	7.25	11.2583	0.905813	10.3923	0	10.3923	0.66032
110	7.25	11.2583	0.905813	10.3923	0	10.3923	0.624803
110	7.25	11.2583	0.905813	10.5366	0	10.5366	0.514921
110	7.25	11.2583	0.905813	10.8253	0	10.8253	0.582686
110	7.25	11.2583	0.905813	11.114	0	11.114	0.666432
110	7.25	11.2583	0.905813	11.4027	0	11.4027	0.524416
110	7.25	11.2583	0.905813	11.6913	0	11.6913	0.583602
110	7.25	11.2583	0.905813	11.98	0	11.98	0.660611
110	7.25	11.2583	0.905813	12.1244	0	12.1244	0.654484
110	7.25	11.2583	0.905813	12.1244	0	12.1244	0.68607
110	7.25	11.2583	0.905813	12.1244	0	12.1244	0.688925
110	7.25	11.2583	0.905813	12.1244	0	12.1244	0.671742
110	7.25	11.2583	0.905813	12.1244	0	12.1244	0.63457
110	7.25	11.2583	0.905813	11.98	0	11.98	0.667975
110	7.25	11.2583	0.905813	11.6913	0	11.6913	0.581103
110	7.25	11.2583	0.905813	11.4027	0	11.4027	0.515225
110	7.25	11.2583	0.905813	11.114	0	11.114	0.650967
110	7.25	11.2583	0.905813	10.8253	0	10.8253	0.568763
110	7.25	11.2583	0.905813	10.5366	0	10.5366	0.510173
110	7.25	12.9904	0.926675	12.1244	0	12.1244	0.63457
110	7.25	12.9904	0.926675	12.1244	0	12.1244	0.671742
110	7.25	12.9904	0.926675	12.1244	0	12.1244	0.688925
110	7.25	12.9904	0.926675	12.1244	0	12.1244	0.68607
110	7.25	12.9904	0.926675	12.1244	0	12.1244	0.654484
110	7.25	12.9904	0.926675	12.2687	0	12.2687	0.514223
110	7.25	12.9904	0.926675	12.5574	0	12.5574	0.578991
110	7.25	12.9904	0.926675	12.846	0	12.846	0.671734
110	7.25	12.9904	0.926675	13.1347	0	13.1347	0.5507
110	7.25	12.9904	0.926675	13.4234	0	13.4234	0.620522
110	7.25	12.9904	0.926675	13.7121	0	13.7121	0.699768
110	7.25	12.9904	0.926675	13.8564	0	13.8564	0.671619
110	7.25	12.9904	0.926675	13.8564	0	13.8564	0.700215
110	7.25	12.9904	0.926675	13.8564	0	13.8564	0.703197
110	7.25	12.9904	0.926675	13.8564	0	13.8564	0.685885
110	7.25	12.9904	0.926675	13.8564	0	13.8564	0.647946
110	7.25	12.9904	0.926675	13.7121	0	13.7121	0.673905
110	7.25	12.9904	0.926675	13.4234	0	13.4234	0.583279
110	7.25	12.9904	0.926675	13.1347	0	13.1347	0.520384
110	7.25	12.9904	0.926675	12.846	0	12.846	0.672462
110	7.25	12.9904	0.926675	12.5574	0	12.5574	0.594742
110	7.25	12.9904	0.926675	12.2687	0	12.2687	0.532156
110	7.25	14.7224	0.949466	13.8564	0	13.8564	0.647946
110	7.25	14.7224	0.949466	13.8564	0	13.8564	0.685885
110	7.25	14.7224	0.949466	13.8564	0	13.8564	0.703197
110	7.25	14.7224	0.949466	13.8564	0	13.8564	0.700215
110	7.25	14.7224	0.949466	13.8564	0	13.8564	0.671619
110	7.25	14.7224	0.949466	14.0007	0	14.0007	0.542893
110	7.25	14.7224	0.949466	14.2894	0	14.2894	0.606254
110	7.25	14.7224	0.949466	14.5781	0	14.5781	0.693182
110	7.25	14.7224	0.949466	14.8668	0	14.8668	0.549906
110	7.25	14.7224	0.949466	15.1554	0	15.1554	0.617235
110	7.25	14.7224	0.949466	15.4441	0	15.4441	0.703727
110	7.25	14.7224	0.949466	15.5885	0	15.5885	0.67404
110	7.25	14.7224	0.949466	15.5885	0	15.5885	0.708749
110	7.25	14.7224	0.949466	15.5885	0	15.5885	0.71982
110	7.25	14.7224	0.949466	15.5885	0	15.5885	0.70994
110	7.25	14.7224	0.949466	15.5885	0	15.5885	0.674819
110	7.25	14.7224	0.949466	15.4441	0	15.4441	0.697889
110	7.25	14.7224	0.949466	15.1554	0	15.1554	0.612331
110	7.25	14.7224	0.949466	14.8668	0	14.8668	0.54781
110	7.25	14.7224	0.949466	14.5781	0	14.5781	0.699747
110	7.25	14.7224	0.949466	14.2894	0	14.2894	0.616739
110	7.25	14.7224	0.949466	14.0007	0	14.0007	0.546937
110	7.25	16.4545	0.958646	15.5885	0	15.5885	0.674819
110	7.25	16.4545	0.958646	15.5885	0	15.5885	0.70994
110	7.25	16.4545	0.958646	15.5885	0	15.5885	0.71982
110	7.25	16.4545	0.958646	15.5885	0	15.5885	0.708749
110	7.25	16.4545	0.958646	15.5885	0	15.5885	0.67404
110	7.25	16.4545	0.958646	15.7328	0	15.7328	0.555235
110	7.25	16.4545	0.958646	16.0215	0	16.0215	0.620909
110	7.25	16.4545	0.958646	16.3101	0	16.3101	0.705108
110	7.25	16.4545	0.958646	16.5988	0	16.5988	0.54967
110	7.25	16.4545	0.958646	16.8875	0	16.8875	0.613892
110	7.25	16.4545	0.958646	17.1762	0	17.1762	0.700191
110	7.25	16.4545	0.958646	17.3205	0	17.3205	0.673839
110	7.25	16.4545	0.958646	17.3205	0	17.3205	0.710652
110	7.25	16.4545	0.958646	17.3205	0	17.3205	0.722382
110	7.25	16.4545	0.958646	17.3205	0	17.3205	0.712567
110	7.25	16.4545	0.958646	17.3205	0	17.3205	0.677333
110	7.25	16.4545	0.958646	17.1762	0	17.1762	0.7059
110	7.25	16.4545	0.958646	16.8875	0	16.8875	0.62104
110	7.25	16.4545	0.958646	16.5988	0	16.5988	0.554604
110	7.25	16.4545	0.958646	16.3101	0	16.3101	0.702569
110	7.25	16.4545	0.958646	16.0215	0	16.0215	0.615673
110	7.25	16.4545	0.958646	15.7328	0	15.7328	0.549571
110	7.25	18.1865	0.941952	17.3205	0	17.3205	0.677333
110	7.25	18.1865	0.941952	17.3205	0	17.3205	0.712567
110	7.25	18.1865	0.941952	17.3205	0	17.3205	0.722382
110	7.25	18.1865	0.941952	17.3205	0	17.3205	0.710652
110	7.25	18.1865	0.941952	17.3205	0	17.3205	0.673839
110	7.25	18.1865	0.941952	17.4648	0	17.4648	0.5485
110	7.25	18.1865	0.941952	17.7535	0	17.7535	0.613192
110	7.25	18.1865	0.941952	18.0422	0	18.0422	0.697015
110	7.25	18.1865	0.941952	18.3309	0	18.3309	0.536293
110	7.25	18.1865	0.941952	18.6195	0	18.6195	0.596492
110	7.25	18.1865	0.941952	18.9082	0	18.9082	0.677049
110	7.25	18.1865	0.941952	19.0526	0	19.0526	0.650282
110	7.25	18.1865	0.941952	19.0526	0	19.0526	0.689006
110	7.25	18.1865	0.941952	19.0526	0	19.0526	0.699931
110	7.25	18.1865	0.941952	19.0526	0	19.0526	0.68799
110	7.25	18.1865	0.941952	19.0526	0	19.0526	0.649066
110	7.25	18.1865	0.941952	18.9082	0	18.9082	0.677924
110	7.25	18.1865	0.941952	18.6195	0	18.6195	0.596356
110	7.25	18.1865	0.941952	18.3309	0	18.3309	0.53571
110	7.25	18.1865	0.941952	18.0422	0	18.0422	0.69625
110	7.25	18.1865	0.941952	17.7535	0	17.7535	0.61274
110	7.25	18.1865	0.941952	17.4648	0	17.4648	0.549385
110	7.25	19.9186	0.84511	19.0526	0	19.0526	0.649066
110	7.25	19.9186	0.84511	19.0526	0	19.0526	0.68799
110	7.25	19.9186	0.84511	19.0526	0	19.0526	0.699931
110	7.25	19.9186	0.84511	19.0526	0	19.0526	0.689006
110	7.25	19.9186	0.84511	19.0526	0	19.0526	0.650282
110	7.25	19.9186	0.84511	19.1969	0	19.1969	0.510319
110	7.25	19.9186	0.84511	19.4856	0	19.4856	0.565343
110	7.25	19.9186	0.84511	19.7742	0	19.7742	0.63869
110	7.25	19.9186	0.84511	20.0629	0	20.0629	0.449089
110	7.25	19.9186	0.84511	20.3516	0	20.3516	0.485206
110	7.25	19.9186	0.84511	20.6403	0	20.6403	0.542386
110	7.25	19.9186	0.84511	20.7846	0	20.7846	0.537014
110	7.25	19.9186	0.84511	20.7846	0	20.7846	0.591612
110	7.25	19.9186	0.84511	20.7846	0	20.7846	0.607483
110	7.25	19.9186	0.84511	20.7846	0	20.7846	0.598077
110	7.25	19.9186	0.84511	20.7846	0	20.7846	0.551237
110	7.25	19.9186	0.84511	20.6403	0	20.6403	0.540426
110	7.25	19.9186	0.84511	20.3516	0	20.3516	0.478628
110	7.25	19.9186	0.84511	20.0629	0	20.0629	0.445083
110	7.25	19.9186	0.84511	19.7742	0	19.7742	0.640795
110	7.25	19.9186	0.84511	19.4856	0	19.4856	0.56869
110	7.25	19.9186	0.84511	19.1969	0	19.1969	0.513012
110	7.25	21.6506	0.553626	20.7846	0	20.7846	0.551237
110	7.25	21.6506	0.553626	20.7846	0	20.7846	0.598077
110	7.25	21.6506	0.553626	20.7846	0	20.7846	0.607483
110	7.25	21.6506	0.553626	20.7846	0	20.7846	0.591612
110	7.25	21.6506	0.553626	20.7846	0	20.7846	0.537014
110	7.25	21.6506	0.553626	20.9289	0	20.9289	0.33692
110	7.25	21.6506	0.553626	21.2176	0	21.2176	0.344766
110	7.25	21.6506	0.553626	21.5063	0	21.5063	0.382337
110	7.25	21.6506	0.553626	21.795	0	21.795	0.247716
110	7.25	21.6506	0.553626	22.0836	0	22.0836	0.318271
110	7.25	21.6506	0.553626	22.3723	0	22.3723	0.399309
110	7.25	21.6506	0.553626	22.5167	0	22.5167	0.250259
110	7.25	21.6506	0.553626	22.5167	0	22.5167	0.230921
110	7.25	21.6506	0.553626	22.5167	0	22.5167	0.231291
110	7.25	21.6506	0.553626	22.5167	0	22.5167	0.236969
110	7.25	21.6506	0.553626	22.5167	0	22.5167	0.244465
110	7.25	21.6506	0.553626	22.3723	0	22.3723	0.237676
110	7.25	21.6506	0.553626	22.0836	0	22.0836	0.194026
110	7.25	21.6506	0.553626	21.795	0	21.795	0.170765
110	7.25	21.6506	0.553626	21.5063	0	21.5063	0.42695
110	7.25	21.6506	0.553626	21.2176	0	21.2176	0.395
110	7.25	21.6506	0.553626	20.9289	0	20.9289	0.364413
110	7.25	23.3827	3.62214	22.5167	0	22.5167	0.244465
110	7.25	23.3827	3.62214	22.5167	0	22.5167	0.236969
110	7.25	23.3827	3.62214	22.5167	0	22.5167	0.231291
110	7.25	23.3827	3.62214	22.5167	0	22.5167	0.230921
110	7.25	23.3827	3.62214	22.5167	0	22.5167	0.250259
110	7.25	23.3827	3.62214	22.661	0	22.661	0.360942
110	7.25	23.3827	3.62214	22.9497	0	22.9497	0.429176
110	7.25	23.3827	3.62214	23.2383	0	23.2383	0.494174
110	7.25	23.3827	3.62214	23.527	0	23.527	0.495856
110	7.25	23.3827	3.62214	23.8157	0	23.8157	0.576132
110	7.25	23.3827	3.62214	24.1044	0	24.1044	0.64864
110	7.25	23.3827	3.62214	24.2487	0	24.2487	0.699204
110	7.25	23.3827	3.62214	24.2487	0	24.2487	0.725465
110	7.25	23.3827	3.62214	24.2487	0	24.2487	0.728042
110	7.25	23.3827	3.62214	24.2487	0	24.2487	0.707307
110	7.25	23.3827	3.62214	24.2487	0	24.2487	0.66209
110	7.25	23.3827	3.62214	24.1044	0	24.1044	0.593149
110	7.25	23.3827	3.62214	23.8157	0	23.8157	0.505913
110	7.25	23.3827	3.62214	23.527	0	23.527	0.409418
110	7.25	23.3827	3.62214	23.2383	0	23.2383	0.332659
110	7.25	23.3827	3.62214	22.9497	0	22.9497	0.260286
110	7.25	23.3827	3.62214	22.661	0	22.661	0.205247
110	8.75	1.73205	0.459435	0.866025	0	0.866025	0.106906
110	8.75	1.73205	0.459435	0.866025	0	0.866025	0.0933975
110	8.75	1.73205	0.459435	0.866025	0	0.866025	0.0899571
110	8.75	1.73205	0.459435	0.866025	0	0.866025	0.0959423
110	8.75	1.73205	0.459435	0.866025	0	0.866025	0.112503
110	8.75	1.73205	0.459435	1.01036	0	1.01036	0.141333
110	8.75	1.73205	0.459435	1.29904	0	1.29904	0.181359
110	8.75	1.73205	0.459435	1.58771	0	1.58771	0.219697
110	8.75	1.73205	0.459435	1.87639	0	1.87639	0.241654
110	8.75	1.73205	0.459435	2.16506	0	2.16506	0.313566
110	8.75	1.73205	0.459435	2.45374	0	2.45374	0.3705
110	8.75	1.73205	0.459435	2.59808	0	2.59808	0.355481
110	8.75	1.73205	0.459435	2.59808	0	2.59808	0.369149
110	8.75	1.73205	0.459435	2.59808	0	2.59808	0.372563
110	8.75	1.73205	0.459435	2.59808	0	2.59808	0.365475
110	8.75	1.73205	0.459435	2.59808	0	2.59808	0.349567
110	8.75	1.73205	0.459435	2.45374	0	2.45374	0.363898
110	8.75	1.73205	0.459435	2.16506	0	2.16506	0.30399
110	8.75	1.73205	0.459435	1.87639	0	1.87639	0.231516
110	8.75	1.73205	0.459435	1.58771	0	1.58771	0.205612
110	8.75	1.73205	0.459435	1.29904	0	1.29904	0.168136
110	8.75	1.73205	0.459435	1.01036	0	1.01036	0.131967
110	8.75	3.4641	0.611827	2.59808	0	2.59808	0.349567
110	8.75	3.4641	0.611827	2.59808	0	2.59808	0.365475
110	8.75	3.4641	0.611827	2.59808	0	2.59808	0.372563
110	8.75	3.4641	0.611827	2.59808	0	2.59808	0.369149
110	8.75	3.4641	0.611827	2.59808	0	2.59808	0.355481
110	8.75	3.4641	0.611827	2.74241	0	2.74241	0.313358
110	8.75	3.4641	0.611827	3.03109	0	3.03109	0.36745
110	8.75	3.4641	0.611827	3.31976	0	3.31976	0.430052
110	8.75	3.4641	0.611827	3.60844	0	3.60844	0.352283
110	8.75	3.4641	0.611827	3.89711	0	3.89711	0.405883
110	8.75	3.4641	0.611827	4.18579	0	4.18579	0.472386
110	8.75	3.4641	0.611827	4.33013	0	4.33013	0.454302
110	8.75	3.4641	0.611827	4.33013	0	4.33013	0.477911
110	8.75	3.4641	0.611827	4.33013	0	4.33013	0.486368
110	8.75	3.4641	0.611827	4.33013	0	4.33013	0.479982
110	8.75	3.4641	0.611827	4.33013	0	4.33013	0.456835
110	8.75	3.4641	0.611827	4.18579	0	4.18579	0.467183
110	8.75	3.4641	0.611827	3.89711	0	3.89711	0.40164
110	8.75	3.4641	0.611827	3.60844	0	3.60844	0.350163
110	8.75	3.4641	0.611827	3.31976	0	3.31976	0.43165
110	8.75	3.4641	0.611827	3.03109	0	3.03109	0.370466
110	8.75	3.4641	0.611827	2.74241	0	2.74241	0.314608
110	8.75	5.19615	0.723684	4.33013	0	4.33013	0.456835
110	8.75	5.19615	0.723684	4.33013	0	4.33013	0.479982
110	8.75	5.19615	0.723684	4.33013	0	4.33013	0.486368
110	8.75	5.19615	0.723684	4.33013	0	4.33013	0.477911
110	8.75	5.19615	0.723684	4.33013	0	4.33013	0.454302
110	8.75	5.19615	0.723684	4.47446	0	4.47446	0.386725
110	8.75	5.19615	0.723684	4.76314	0	4.76314	0.443235
110	8.75	5.19615	0.723684	5.05181	0	5.05181	0.51203
110	8.75	5.19615	0.723684	5.34049	0	5.34049	0.413692
110	8.75	5.19615	0.723684	5.62917	0	5.62917	0.473798
110	8.75	5.19615	0.723684	5.91784	0	5.91784	0.549828
110	8.75	5.19615	0.723684	6.06218	0	6.06218	0.524277
110	8.75	5.19615	0.723684	6.06218	0	6.06218	0.55308
110	8.75	5.19615	0.723684	6.06218	0	6.06218	0.565381
110	8.75	5.19615	0.723684	6.06218	0	6.06218	0.56079
110	8.75	5.19615	0.723684	6.06218	0	6.06218	0.53623
110	8.75	5.19615	0.723684	5.91784	0	5.91784	0.551388
110	8.75	5.19615	0.723684	5.62917	0	5.62917	0.479325
110	8.75	5.19615	0.723684	5.34049	0	5.34049	0.419843
110	8.75	5.19615	0.723684	5.05181	0	5.05181	0.513695
110	8.75	5.19615	0.723684	4.76314	0	4.76314	0.441764
110	8.75	5.19615	0.723684	4.47446	0	4.47446	0.383326
110	8.75	6.9282	0.806379	6.06218	0	6.06218	0.53623
110	8.75	6.9282	0.806379	6.06218	0	6.06218	0.56079
110	8.75	6.9282	0.806379	6.06218	0	6.06218	0.565381
110	8.75	6.9282	0.806379	6.06218	0	6.06218	0.55308
110	8.75	6.9282	0.806379	6.06218	0	6.06218	0.524277
110	8.75	6.9282	0.806379	6.20652	0	6.20652	0.446928
110	8.75	6.9282	0.806379	6.49519	0	6.49519	0.506605
110	8.75	6.9282	0.806379	6.78387	0	6.78387	0.578336
110	8.75	6.9282	0.806379	7.07254	0	7.07254	0.458924
110	8.75	6.9282	0.806379	7.36122	0	7.36122	0.521484
110	8.75	6.9282	0.806379	7.64989	0	7.64989	0.603363
110	8.75	6.9282	0.806379	7.79423	0	7.79423	0.573383
110	8.75	6.9282	0.806379	7.79423	0	7.79423	0.606506
110	8.75	6.9282	0.806379	7.79423	0	7.79423	0.621902
110	8.75	6.9282	0.806379	7.79423	0	7.79423	0.618884
110	8.75	6.9282	0.806379	7.79423	0	7.79423	0.591951
110	8.75	6.9282	0.806379	7.64989	0	7.64989	0.60504
110	8.75	6.9282	0.806379	7.36122	0	7.36122	0.530815
110	8.75	6.9282	0.806379	7.07254	0	7.07254	0.470432
110	8.75	6.9282	0.806379	6.78387	0	6.78387	0.584803
110	8.75	6.9282	0.806379	6.49519	0	6.49519	0.506966
110	8.75	6.9282	0.806379	6.20652	0	6.20652	0.444507
110	8.75	8.66025	0.859207	7.79423	0	7.79423	0.591951
110	8.75	8.66025	0.859207	7.79423	0	7.79423	0.618884
110	8.75	8.66025	0.859207	7.79423	0	7.79423	0.621902
110	8.75	8.66025	0.859207	7.79423	0	7.79423	0.606506
110	8.75	8.66025	0.859207	7.79423	0	7.79423	0.573383
110	8.75	8.66025	0.859207	7.93857	0	7.93857	0.486729
110	8.75	8.66025	0.859207	8.22724	0	8.22724	0.547757
110	8.75	8.66025	0.859207	8.51592	0	8.51592	0.620904
110	8.75	8.66025	0.859207	8.80459	0	8.80459	0.48319
110	8.75	8.66025	0.859207	9.09327	0	9.09327	0.544044
110	8.75	8.66025	0.859207	9.38194	0	9.38194	0.629463
110	8.75	8.66025	0.859207	9.52628	0	9.52628	0.606521
110	8.75	8.66025	0.859207	9.52628	0	9.52628	0.641572
110	8.75	8.66025	0.859207	9.52628	0	9.52628	0.656829
110	8.75	8.66025	0.859207	9.52628	0	9.52628	0.652646
110	8.75	8.66025	0.859207	9.52628	0	9.52628	0.622842
110	8.75	8.66025	0.859207	9.38194	0	9.38194	0.642624
110	8.75	8.66025	0.859207	9.09327	0	9.09327	0.567671
110	8.75	8.66025	0.859207	8.80459	0	8.80459	0.504632
110	8.75	8.66025	0.859207	8.51592	0	8.51592	0.626055
110	8.75	8.66025	0.859207	8.22724	0	8.22724	0.541945
110	8.75	8.66025	0.859207	7.93857	0	7.93857	0.47838
110	8.75	10.3923	0.892361	9.52628	0	9.52628	0.622842
110	8.75	10.3923	0.892361	9.52628	0	9.52628	0.652646
110	8.75	10.3923	0.892361	9.52628	0	9.52628	0.656829
110	8.75	10.3923	0.892361	9.52628	0	9.52628	0.641572
110	8.75	10.3923	0.892361	9.52628	0	9.52628	0.606521
110	8.75	10.3923	0.892361	9.67062	0	9.67062	0.510642
110	8.75	10.3923	0.892361	9.95929	0	9.95929	0.577527
110	8.75	10.3923	0.892361	10.248	0	10.248	0.656406
110	8.75	10.3923	0.892361	10.5366	0	10.5366	0.509661
110	8.75	10.3923	0.892361	10.8253	0	10.8253	0.566911
110	8.75	10.3923	0.892361	11.114	0	11.114	0.646632
110	8.75	10.3923	0.892361	11.2583	0	11.2583	0.643243
110	8.75	10.3923	0.892361	11.2583	0	11.2583	0.675742
110	8.75	10.3923	0.892361	11.2583	0	11.2583	0.681049
110	8.75	10.3923	0.892361	11.2583	0	11.2583	0.666564
110	8.75	10.3923	0.892361	11.2583	0	11.2583	0.631344
110	8.75	10.3923	0.892361	11.114	0	11.114	0.666432
110	8.75	10.3923	0.892361	10.8253	0	10.8253	0.582686
110	8.75	10.3923	0.892361	10.5366	0	10.5366	0.514921
110	8.75	10.3923	0.892361	10.248	0	10.248	0.640231
110	8.75	10.3923	0.892361	9.95929	0	9.95929	0.555647
110	8.75	10.3923	0.892361	9.67062	0	9.67062	0.496485
110	8.75	12.1244	0.920589	11.2583	0	11.2583	0.631344
110	8.75	12.1244	0.920589	11.2583	0	11.2583	0.666564
110	8.75	12.1244	0.920589	11.2583	0	11.2583	0.681049
110	8.75	12.1244	0.920589	11.2583	0	11.2583	0.675742
110	8.75	12.1244	0.920589	11.2583	0	11.2583	0.643243
110	8.75	12.1244	0.920589	11.4027	0	11.4027	0.512847
110	8.75	12.1244	0.920589	11.6913	0	11.6913	0.581272
110	8.75	12.1244	0.920589	11.98	0	11.98	0.673867
110	8.75	12.1244	0.920589	12.2687	0	12.2687	0.552307
110	8.75	12.1244	0.920589	12.5574	0	12.5574	0.62086
110	8.75	12.1244	0.920589	12.846	0	12.846	0.697468
110	8.75	12.1244	0.920589	12.9904	0	12.9904	0.672527
110	8.75	12.1244	0.920589	12.9904	0	12.9904	0.69933
110	8.75	12.1244	0.920589	12.9904	0	12.9904	0.699132
110	8.75	12.1244	0.920589	12.9904	0	12.9904	0.678769
110	8.75	12.1244	0.920589	12.9904	0	12.9904	0.640206
110	8.75	12.1244	0.920589	12.846	0	12.846	0.671734
110	8.75	12.1244	0.920589	12.5574	0	12.5574	0.578991
110	8.75	12.1244	0.920589	12.2687	0	12.2687	0.514223
110	8.75	12.1244	0.920589	11.98	0	11.98	0.660611
110	8.75	12.1244	0.920589	11.6913	0	11.6913	0.583602
110	8.75	12.1244	0.920589	11.4027	0	11.4027	0.524416
110	8.75	13.8564	0.946835	12.9904	0	12.9904	0.640206
110	8.75	13.8564	0.946835	12.9904	0	12.9904	0.678769
110	8.75	13.8564	0.946835	12.9904	0	12.9904	0.699132
110	8.75	13.8564	0.946835	12.9904	0	12.9904	0.69933
110	8.75	13.8564	0.946835	12.9904	0	12.9904	0.672527
110	8.75	13.8564	0.946835	13.1347	0	13.1347	0.537964
110	8.75	13.8564	0.946835	13.4234	0	13.4234	0.600872
110	8.75	13.8564	0.946835	13.7121	0	13.7121	0.689494
110	8.75	13.8564	0.946835	14.0007	0	14.0007	0.551159
110	8.75	13.8564	0.946835	14.2894	0	14.2894	0.619328
110	8.75	13.8564	0.946835	14.5781	0	14.5781	0.704396
110	8.75	13.8564	0.946835	14.7224	0	14.7224	0.675015
110	8.75	13.8564	0.946835	14.7224	0	14.7224	0.708805
110	8.75	13.8564	0.946835	14.7224	0	14.7224	0.718336
110	8.75	13.8564	0.946835	14.7224	0	14.7224	0.706972
110	8.75	13.8564	0.946835	14.7224	0	14.7224	0.671045
110	8.75	13.8564	0.946835	14.5781	0	14.5781	0.693182
110	8.75	13.8564	0.946835	14.2894	0	14.2894	0.606254
110	8.75	13.8564	0.946835	14.0007	0	14.0007	0.542893
110	8.75	13.8564	0.946835	13.7121	0	13.7121	0.699768
110	8.75	13.8564	0.946835	13.4234	0	13.4234	0.620522
110	8.75	13.8564	0.946835	13.1347	0	13.1347	0.5507
110	8.75	15.5885	0.958611	14.7224	0	14.7224	0.671045
110	8.75	15.5885	0.958611	14.7224	0	14.7224	0.706972
110	8.75	15.5885	0.958611	14.7224	0	14.7224	0.718336
110	8.75	15.5885	0.958611	14.7224	0	14.7224	0.708805
110	8.75	15.5885	0.958611	14.7224	0	14.7224	0.675015
110	8.75	15.5885	0.958611	14.8668	0	14.8668	0.552948
110	8.75	15.5885	0.958611	15.1554	0	15.1554	0.61763
110	8.75	15.5885	0.958611	15.4441	0	15.4441	0.702406
110	8.75	15.5885	0.958611	15.7328	0	15.7328	0.550008
110	8.75	15.5885	0.958611	16.0215	0	16.0215	0.615142
110	8.75	15.5885	0.958611	16.3101	0	16.3101	0.702263
110	8.75	15.5885	0.958611	16.4545	0	16.4545	0.674571
110	8.75	15.5885	0.958611	16.4545	0	16.4545	0.711195
110	8.75	15.5885	0.958611	16.4545	0	16.4545	0.723684
110	8.75	15.5885	0.958611	16.4545	0	16.4545	0.714903
110	8.75	15.5885	0.958611	16.4545	0	16.4545	0.680119
110	8.75	15.5885	0.958611	16.3101	0	16.3101	0.705108
110	8.75	15.5885	0.958611	16.0215	0	16.0215	0.620909
110	8.75	15.5885	0.958611	15.7328	0	15.7328	0.555235
110	8.75	15.5885	0.958611	15.4441	0	15.4441	0.703727
110	8.75	15.5885	0.958611	15.1554	0	15.1554	0.617235
110	8.75	15.5885	0.958611	14.8668	0	14.8668	0.549906
110	8.75	17.3205	0.954525	16.4545	0	16.4545	0.680119
110	8.75	17.3205	0.954525	16.4545	0	16.4545	0.714903
110	8.75	17.3205	0.954525	16.4545	0	16.4545	0.723684
110	8.75	17.3205	0.954525	16.4545	0	16.4545	0.711195
110	8.75	17.3205	0.954525	16.4545	0	16.4545	0.674571
110	8.75	17.3205	0.954525	16.5988	0	16.5988	0.553417
110	8.75	17.3205	0.954525	16.8875	0	16.8875	0.618937
110	8.75	17.3205	0.954525	17.1762	0	17.1762	0.70329
110	8.75	17.3205	0.954525	17.4648	0	17.4648	0.546742
110	8.75	17.3205	0.954525	17.7535	0	17.7535	0.610109
110	8.75	17.3205	0.954525	18.0422	0	18.0422	0.694435
110	8.75	17.3205	0.954525	18.1865	0	18.1865	0.665992
110	8.75	17.3205	0.954525	18.1865	0	18.1865	0.703724
110	8.75	17.3205	0.954525	18.1865	0	18.1865	0.715384
110	8.75	17.3205	0.954525	18.1865	0	18.1865	0.704727
110	8.75	17.3205	0.954525	18.1865	0	18.1865	0.667837
110	8.75	17.3205	0.954525	18.0422	0	18.0422	0.697015
110	8.75	17.3205	0.954525	17.7535	0	17.7535	0.613192
110	8.75	17.3205	0.954525	17.4648	0	17.4648	0.5485
110	8.75	17.3205	0.954525	17.1762	0	17.1762	0.700191
110	8.75	17.3205	0.954525	16.8875	0	16.8875	0.613892
110	8.75	17.3205	0.954525	16.5988	0	16.5988	0.54967
110	8.75	19.0526	0.905939	18.1865	0	18.1865	0.667837
110	8.75	19.0526	0.905939	18.1865	0	18.1865	0.704727
110	8.75	19.0526	0.905939	18.1865	0	18.1865	0.715384
110	8.75	19.0526	0.905939	18.1865	0	18.1865	0.703724
110	8.75	19.0526	0.905939	18.1865	0	18.1865	0.665992
110	8.75	19.0526	0.905939	18.3309	0	18.3309	0.535506
110	8.75	19.0526	0.905939	18.6195	0	18.6195	0.595897
110	8.75	19.0526	0.905939	18.9082	0	18.9082	0.676157
110	8.75	19.0526	0.905939	19.1969	0	19.1969	0.50881
110	8.75	19.0526	0.905939	19.4856	0	19.4856	0.563177
110	8.75	19.0526	0.905939	19.7742	0	19.7742	0.635911
110	8.75	19.0526	0.905939	19.9186	0	19.9186	0.597989
110	8.75	19.0526	0.905939	19.9186	0	19.9186	0.641432
110	8.75	19.0526	0.905939	19.9186	0	19.9186	0.654343
110	8.75	19.0526	0.905939	19.9186	0	19.9186	0.641075
110	8.75	19.0526	0.905939	19.9186	0	19.9186	0.598008
110	8.75	19.0526	0.905939	19.7742	0	19.7742	0.63869
110	8.75	19.0526	0.905939	19.4856	0	19.4856	0.565343
110	8.75	19.0526	0.905939	19.1969	0	19.1969	0.510319
110	8.75	19.0526	0.905939	18.9082	0	18.9082	0.677049
110	8.75	19.0526	0.905939	18.6195	0	18.6195	0.596492
110	8.75	19.0526	0.905939	18.3309	0	18.3309	0.536293
110	8.75	20.7846	0.648534	19.9186	0	19.9186	0.598008
110	8.75	20.7846	0.648534	19.9186	0	19.9186	0.641075
110	8.75	20.7846	0.648534	19.9186	0	19.9186	0.654343
110	8.75	20.7846	0.648534	19.9186	0	19.9186	0.641432
110	8.75	20.7846	0.648534	19.9186	0	19.9186	0.597989
110	8.75	20.7846	0.648534	20.0629	0	20.0629	0.445732
110	8.75	20.7846	0.648534	20.3516	0	20.3516	0.481674
110	8.75	20.7846	0.648534	20.6403	0	20.6403	0.542377
110	8.75	20.7846	0.648534	20.9289	0	20.9289	0.353895
110	8.75	20.7846	0.648534	21.2176	0	21.2176	0.373774
110	8.75	20.7846	0.648534	21.5063	0	21.5063	0.401192
110	8.75	20.7846	0.648534	21.6506	0	21.6506	0.218224
110	8.75	20.7846	0.648534	21.6506	0	21.6506	0.224816
110	8.75	20.7846	0.648534	21.6506	0	21.6506	0.236829
110	8.75	20.7846	0.648534	21.6506	0	21.6506	0.249534
110	8.75	20.7846	0.648534	21.6506	0	21.6506	0.270739
110	8.75	20.7846	0.648534	21.5063	0	21.5063	0.382337
110	8.75	20.7846	0.648534	21.2176	0	21.2176	0.344766
110	8.75	20.7846	0.648534	20.9289	0	20.9289	0.33692
110	8.75	20.7846	0.648534	20.6403	0	20.6403	0.542386
110	8.75	20.7846	0.648534	20.3516	0	20.3516	0.485206
110	8.75	20.7846	0.648534	20.0629	0	20.0629	0.449089
110	8.75	22.5167	2.88313	21.6506	0	21.6506	0.270739
110	8.75	22.5167	2.88313	21.6506	0	21.6506	0.249534
110	8.75	22.5167	2.88313	21.6506	0	21.6506	0.236829
110	8.75	22.5167	2.88313	21.6506	0	21.6506	0.224816
110	8.75	22.5167	2.88313	21.6506	0	21.6506	0.218224
110	8.75	22.5167	2.88313	21.795	0	21.795	0.167017
110	8.75	22.5167	2.88313	22.0836	0	22.0836	0.187998
110	8.75	22.5167	2.88313	22.3723	0	22.3723	0.240967
110	8.75	22.5167	2.88313	22.661	0	22.661	0.304134
110	8.75	22.5167	2.88313	22.9497	0	22.9497	0.3834
110	8.75	22.5167	2.88313	23.2383	0	23.2383	0.462853
110	8.75	22.5167	2.88313	23.3827	0	23.3827	0.465044
110	8.75	22.5167	2.88313	23.3827	0	23.3827	0.520465
110	8.75	22.5167	2.88313	23.3827	0	23.3827	0.568499
110	8.75	22.5167	2.88313	23.3827	0	23.3827	0.598017
110	8.75	22.5167	2.88313	23.3827	0	23.3827	0.598423
110	8.75	22.5167	2.88313	23.2383	0	23.2383	0.494174
110	8.75	22.5167	2.88313	22.9497	0	22.9497	0.429176
110	8.75	22.5167	2.88313	22.661	0	22.661	0.360942
110	8.75	22.5167	2.88313	22.3723	0	22.3723	0.399309
110	8.75	22.5167	2.88313	22.0836	0	22.0836	0.318271
110	8.75	22.5167	2.88313	21.795	0	21.795	0.247716
110	10.25	2.59808	0.57001	1.73205	0	1.73205	0.166001
110	10.25	2.59808	0.57001	1.73205	0	1.73205	0.126536
110	10.25	2.59808	0.57001	1.73205	0	1.73205	0.117529
110	10.25	2.59808	0.57001	1.73205	0	1.73205	0.127386
110	10.25	2.59808	0.57001	1.73205	0	1.73205	0.166746
110	10.25	2.59808	0.57001	1.87639	0	1.87639	0.241052
110	10.25	2.59808	0.57001	2.16506	0	2.16506	0.31475
110	10.25	2.59808	0.57001	2.45374	0	2.45374	0.374381
110	10.25	2.59808	0.57001	2.74241	0	2.74241	0.321192
110	10.25	2.59808	0.57001	3.03109	0	3.03109	0.377321
110	10.25	2.59808	0.57001	3.31976	0	3.31976	0.439475
110	10.25	2.59808	0.57001	3.4641	0	3.4641	0.42463
110	10.25	2.59808	0.57001	3.4641	0	3.4641	0.446286
110	10.25	2.59808	0.57001	3.4641	0	3.4641	0.452932
110	10.25	2.59808	0.57001	3.4641	0	3.4641	0.44553
110	10.25	2.59808	0.57001	3.4641	0	3.4641	0.42222
110	10.25	2.59808	0.57001	3.31976	0	3.31976	0.430052
110	10.25	2.59808	0.57001	3.03109	0	3.03109	0.36745
110	10.25	2.59808	0.57001	2.74241	0	2.74241	0.313358
110	10.25	2.59808	0.57001	2.45374	0	2.45374	0.3705
110	10.25	2.59808	0.57001	2.16506	0	2.16506	0.313566
110	10.25	2.59808	0.57001	1.87639	0	1.87639	0.241654
110	10.25	4.33013	0.678527	3.4641	0	3.4641	0.42222
110	10.25	4.33013	0.678527	3.4641	0	3.4641	0.44553
110	10.25	4.33013	0.678527	3.4641	0	3.4641	0.452932
110	10.25	4.33013	0.678527	3.4641	0	3.4641	0.446286
110	10.25	4.33013	0.678527	3.4641	0	3.4641	0.42463
110	10.25	4.33013	0.678527	3.60844	0	3.60844	0.357698
110	10.25	4.33013	0.678527	3.89711	0	3.89711	0.410272
110	10.25	4.33013	0.678527	4.18579	0	4.18579	0.47548
110	10.25	4.33013	0.678527	4.47446	0	4.47446	0.386212
110	10.25	4.33013	0.678527	4.76314	0	4.76314	0.443536
110	10.25	4.33013	0.678527	5.05181	0	5.05181	0.514675
110	10.25	4.33013	0.678527	5.19615	0	5.19615	0.49382
110	10.25	4.33013	0.678527	5.19615	0	5.19615	0.52155
110	10.25	4.33013	0.678527	5.19615	0	5.19615	0.532543
110	10.25	4.33013	0.678527	5.19615	0	5.19615	0.527367
110	10.25	4.33013	0.678527	5.19615	0	5.19615	0.502622
110	10.25	4.33013	0.678527	5.05181	0	5.05181	0.51203
110	10.25	4.33013	0.678527	4.76314	0	4.76314	0.443235
110	10.25	4.33013	0.678527	4.47446	0	4.47446	0.386725
110	10.25	4.33013	0.678527	4.18579	0	4.18579	0.472386
110	10.25	4.33013	0.678527	3.89711	0	3.89711	0.405883
110	10.25	4.33013	0.678527	3.60844	0	3.60844	0.352283
110	10.25	6.06218	0.765996	5.19615	0	5.19615	0.502622
110	10.25	6.06218	0.765996	5.19615	0	5.19615	0.527367
110	10.25	6.06218	0.765996	5.19615	0	5.19615	0.532543
110	10.25	6.06218	0.765996	5.19615	0	5.19615	0.52155
110	10.25	6.06218	0.765996	5.19615	0	5.19615	0.49382
110	10.25	6.06218	0.765996	5.34049	0	5.34049	0.415614
110	10.25	6.06218	0.765996	5.62917	0	5.62917	0.471784
110	10.25	6.06218	0.765996	5.91784	0	5.91784	0.541781
110	10.25	6.06218	0.765996	6.20652	0	6.20652	0.433107
110	10.25	6.06218	0.765996	6.49519	0	6.49519	0.494388
110	10.25	6.06218	0.765996	6.78387	0	6.78387	0.573976
110	10.25	6.06218	0.765996	6.9282	0	6.9282	0.545792
110	10.25	6.06218	0.765996	6.9282	0	6.9282	0.577942
110	10.25	6.06218	0.765996	6.9282	0	6.9282	0.593394
110	10.25	6.06218	0.765996	6.9282	0	6.9282	0.591167
110	10.25	6.06218	0.765996	6.9282	0	6.9282	0.56609
110	10.25	6.06218	0.765996	6.78387	0	6.78387	0.578336
110	10.25	6.06218	0.765996	6.49519	0	6.49519	0.506605
110	10.25	6.06218	0.765996	6.20652	0	6.20652	0.446928
110	10.25	6.06218	0.765996	5.91784	0	5.91784	0.549828
110	10.25	6.06218	0.765996	5.62917	0	5.62917	0.473798
110	10.25	6.06218	0.765996	5.34049	0	5.34049	0.413692
110	10.25	7.79423	0.829663	6.9282	0	6.9282	0.56609
110	10.25	7.79423	0.829663	6.9282	0	6.9282	0.591167
110	10.25	7.79423	0.829663	6.9282	0	6.9282	0.593394
110	10.25	7.79423	0.829663	6.9282	0	6.9282	0.577942
110	10.25	7.79423	0.829663	6.9282	0	6.9282	0.545792
110	10.25	7.79423	0.829663	7.07254	0	7.07254	0.465304
110	10.25	7.79423	0.829663	7.36122	0	7.36122	0.525111
110	10.25	7.79423	0.829663	7.64989	0	7.64989	0.596342
110	10.25	7.79423	0.829663	7.93857	0	7.93857	0.46613
110	10.25	7.79423	0.829663	8.22724	0	8.22724	0.526802
110	10.25	7.79423	0.829663	8.51592	0	8.51592	0.610578
110	10.25	7.79423	0.829663	8.66025	0	8.66025	0.5849
110	10.25	7.79423	0.829663	8.66025	0	8.66025	0.620069
110	10.25	7.79423	0.829663	8.66025	0	8.66025	0.636636
110	10.25	7.79423	0.829663	8.66025	0	8.66025	0.634262
110	10.25	7.79423	0.829663	8.66025	0	8.66025	0.606429
110	10.25	7.79423	0.829663	8.51592	0	8.51592	0.620904
110	10.25	7.79423	0.829663	8.22724	0	8.22724	0.547757
110	10.25	7.79423	0.829663	7.93857	0	7.93857	0.486729
110	10.25	7.79423	0.829663	7.64989	0	7.64989	0.603363
110	10.25	7.79423	0.829663	7.36122	0	7.36122	0.521484
110	10.25	7.79423	0.829663	7.07254	0	7.07254	0.458924
110	10.25	9.52628	0.872478	8.66025	0	8.66025	0.606429
110	10.25	9.52628	0.872478	8.66025	0	8.66025	0.634262
110	10.25	9.52628	0.872478	8.66025	0	8.66025	0.636636
110	10.25	9.52628	0.872478	8.66025	0	8.66025	0.620069
110	10.25	9.52628	0.872478	8.66025	0	8.66025	0.5849
110	10.25	9.52628	0.872478	8.80459	0	8.80459	0.494386
110	10.25	9.52628	0.872478	9.09327	0	9.09327	0.557978
110	10.25	9.52628	0.872478	9.38194	0	9.38194	0.633629
110	10.25	9.52628	0.872478	9.67062	0	9.67062	0.492116
110	10.25	9.52628	0.872478	9.95929	0	9.95929	0.550763
110	10.25	9.52628	0.872478	10.248	0	10.248	0.634375
110	10.25	9.52628	0.872478	10.3923	0	10.3923	0.624866
110	10.25	9.52628	0.872478	10.3923	0	10.3923	0.657979
110	10.25	9.52628	0.872478	10.3923	0	10.3923	0.667859
110	10.25	9.52628	0.872478	10.3923	0	10.3923	0.658337
110	10.25	9.52628	0.872478	10.3923	0	10.3923	0.625948
110	10.25	9.52628	0.872478	10.248	0	10.248	0.656406
110	10.25	9.52628	0.872478	9.95929	0	9.95929	0.577527
110	10.25	9.52628	0.872478	9.67062	0	9.67062	0.510642
110	10.25	9.52628	0.872478	9.38194	0	9.38194	0.629463
110	10.25	9.52628	0.872478	9.09327	0	9.09327	0.544044
110	10.25	9.52628	0.872478	8.80459	0	8.80459	0.48319
110	10.25	11.2583	0.910824	10.3923	0	10.3923	0.625948
110	10.25	11.2583	0.910824	10.3923	0	10.3923	0.658337
110	10.25	11.2583	0.910824	10.3923	0	10.3923	0.667859
110	10.25	11.2583	0.910824	10.3923	0	10.3923	0.657979
110	10.25	11.2583	0.910824	10.3923	0	10.3923	0.624866
110	10.25	11.2583	0.910824	10.5366	0	10.5366	0.514582
110	10.25	11.2583	0.910824	10.8253	0	10.8253	0.585667
110	10.25	11.2583	0.910824	11.114	0	11.114	0.673816
110	10.25	11.2583	0.910824	11.4027	0	11.4027	0.543741
110	10.25	11.2583	0.910824	11.6913	0	11.6913	0.608875
110	10.25	11.2583	0.910824	11.98	0	11.98	0.685246
110	10.25	11.2583	0.910824	12.1244	0	12.1244	0.666547
110	10.25	11.2583	0.910824	12.1244	0	12.1244	0.69398
110	10.25	11.2583	0.910824	12.1244	0	12.1244	0.693707
110	10.25	11.2583	0.910824	12.1244	0	12.1244	0.673474
110	10.25	11.2583	0.910824	12.1244	0	12.1244	0.636403
110	10.25	11.2583	0.910824	11.98	0	11.98	0.673867
110	10.25	11.2583	0.910824	11.6913	0	11.6913	0.581272
110	10.25	11.2583	0.910824	11.4027	0	11.4027	0.512847
110	10.25	11.2583	0.910824	11.114	0	11.114	0.646632
110	10.25	11.2583	0.910824	10.8253	0	10.8253	0.566911
110	10.25	11.2583	0.910824	10.5366	0	10.5366	0.509661
110	10.25	12.9904	0.943242	12.1244	0	12.1244	0.636403
110	10.25	12.9904	0.943242	12.1244	0	12.1244	0.673474
110	10.25	12.9904	0.943242	12.1244	0	12.1244	0.693707
110	10.25	12.9904	0.943242	12.1244	0	12.1244	0.69398
110	10.25	12.9904	0.943242	12.1244	0	12.1244	0.666547
110	10.25	12.9904	0.943242	12.2687	0	12.2687	0.530455
110	10.25	12.9904	0.943242	12.5574	0	12.5574	0.594402
110	10.25	12.9904	0.943242	12.846	0	12.846	0.685038
110	10.25	12.9904	0.943242	13.1347	0	13.1347	0.554348
110	10.25	12.9904	0.943242	13.4234	0	13.4234	0.624275
110	10.25	12.9904	0.943242	13.7121	0	13.7121	0.707881
110	10.25	12.9904	0.943242	13.8564	0	13.8564	0.677272
110	10.25	12.9904	0.943242	13.8564	0	13.8564	0.7088
110	10.25	12.9904	0.943242	13.8564	0	13.8564	0.715917
110	10.25	12.9904	0.943242	13.8564	0	13.8564	0.70229
110	10.25	12.9904	0.943242	13.8564	0	13.8564	0.665423
110	10.25	12.9904	0.943242	13.7121	0	13.7121	0.689494
110	10.25	12.9904	0.943242	13.4234	0	13.4234	0.600872
110	10.25	12.9904	0.943242	13.1347	0	13.1347	0.537964
110	10.25	12.9904	0.943242	12.846	0	12.846	0.697468
110	10.25	12.9904	0.943242	12.5574	0	12.5574	0.62086
110	10.25	12.9904	0.943242	12.2687	0	12.2687	0.552307
110	10.25	14.7224	0.958406	13.8564	0	13.8564	0.665423
110	10.25	14.7224	0.958406	13.8564	0	13.8564	0.70229
110	10.25	14.7224	0.958406	13.8564	0	13.8564	0.715917
110	10.25	14.7224	0.958406	13.8564	0	13.8564	0.7088
110	10.25	14.7224	0.958406	13.8564	0	13.8564	0.677272
110	10.25	14.7224	0.958406	14.0007	0	14.0007	0.554337
110	10.25	14.7224	0.958406	14.2894	0	14.2894	0.619032
110	10.25	14.7224	0.958406	14.5781	0	14.5781	0.704053
110	10.25	14.7224	0.958406	14.8668	0	14.8668	0.551555
110	10.25	14.7224	0.958406	15.1554	0	15.1554	0.616368
110	10.25	14.7224	0.958406	15.4441	0	15.4441	0.702644
110	10.25	14.7224	0.958406	15.5885	0	15.5885	0.676581
110	10.25	14.7224	0.958406	15.5885	0	15.5885	0.712959
110	10.25	14.7224	0.958406	15.5885	0	15.5885	0.724661
110	10.25	14.7224	0.958406	15.5885	0	15.5885	0.715229
110	10.25	14.7224	0.958406	15.5885	0	15.5885	0.679875
110	10.25	14.7224	0.958406	15.4441	0	15.4441	0.702406
110	10.25	14.7224	0.958406	15.1554	0	15.1554	0.61763
110	10.25	14.7224	0.958406	14.8668	0	14.8668	0.552948
110	10.25	14.7224	0.958406	14.5781	0	14.5781	0.704396
110	10.25	14.7224	0.958406	14.2894	0	14.2894	0.619328
110	10.25	14.7224	0.958406	14.0007	0	14.0007	0.551159
110	10.25	16.4545	0.959534	15.5885	0	15.5885	0.679875
110	10.25	16.4545	0.959534	15.5885	0	15.5885	0.715229
110	10.25	16.4545	0.959534	15.5885	0	15.5885	0.724661
110	10.25	16.4545	0.959534	15.5885	0	15.5885	0.712959
110	10.25	16.4545	0.959534	15.5885	0	15.5885	0.676581
110	10.25	16.4545	0.959534	15.7328	0	15.7328	0.552372
110	10.25	16.4545	0.959534	16.0215	0	16.0215	0.617609
110	10.25	16.4545	0.959534	16.3101	0	16.3101	0.703292
110	10.25	16.4545	0.959534	16.5988	0	16.5988	0.551027
110	10.25	16.4545	0.959534	16.8875	0	16.8875	0.616162
110	10.25	16.4545	0.959534	17.1762	0	17.1762	0.702422
110	10.25	16.4545	0.959534	17.3205	0	17.3205	0.673705
110	10.25	16.4545	0.959534	17.3205	0	17.3205	0.710341
110	10.25	16.4545	0.959534	17.3205	0	17.3205	0.722381
110	10.25	16.4545	0.959534	17.3205	0	17.3205	0.712895
110	10.25	16.4545	0.959534	17.3205	0	17.3205	0.67738
110	10.25	16.4545	0.959534	17.1762	0	17.1762	0.70329
110	10.25	16.4545	0.959534	16.8875	0	16.8875	0.618937
110	10.25	16.4545	0.959534	16.5988	0	16.5988	0.553417
110	10.25	16.4545	0.959534	16.3101	0	16.3101	0.702263
110	10.25	16.4545	0.959534	16.0215	0	16.0215	0.615142
110	10.25	16.4545	0.959534	15.7328	0	15.7328	0.550008
110	10.25	18.1865	0.940336	17.3205	0	17.3205	0.67738
110	10.25	18.1865	0.940336	17.3205	0	17.3205	0.712895
110	10.25	18.1865	0.940336	17.3205	0	17.3205	0.722381
110	10.25	18.1865	0.940336	17.3205	0	17.3205	0.710341
110	10.25	18.1865	0.940336	17.3205	0	17.3205	0.673705
110	10.25	18.1865	0.940336	17.4648	0	17.4648	0.549941
110	10.25	18.1865	0.940336	17.7535	0	17.7535	0.614028
110	10.25	18.1865	0.940336	18.0422	0	18.0422	0.696598
110	10.25	18.1865	0.940336	18.3309	0	18.3309	0.532838
110	10.25	18.1865	0.940336	18.6195	0	18.6195	0.591777
110	10.25	18.1865	0.940336	18.9082	0	18.9082	0.672681
110	10.25	18.1865	0.940336	19.0526	0	19.0526	0.646916
110	10.25	18.1865	0.940336	19.0526	0	19.0526	0.6864
110	10.25	18.1865	0.940336	19.0526	0	19.0526	0.698234
110	10.25	18.1865	0.940336	19.0526	0	19.0526	0.68714
110	10.25	18.1865	0.940336	19.0526	0	19.0526	0.648374
110	10.25	18.1865	0.940336	18.9082	0	18.9082	0.676157
110	10.25	18.1865	0.940336	18.6195	0	18.6195	0.595897
110	10.25	18.1865	0.940336	18.3309	0	18.3309	0.535506
110	10.25	18.1865	0.940336	18.0422	0	18.0422	0.694435
110	10.25	18.1865	0.940336	17.7535	0	17.7535	0.610109
110	10.25	18.1865	0.940336	17.4648	0	17.4648	0.546742
110	10.25	19.9186	0.841695	19.0526	0	19.0526	0.648374
110	10.25	19.9186	0.841695	19.0526	0	19.0526	0.68714
110	10.25	19.9186	0.841695	19.0526	0	19.0526	0.698234
110	10.25	19.9186	0.841695	19.0526	0	19.0526	0.6864
110	10.25	19.9186	0.841695	19.0526	0	19.0526	0.646916
110	10.25	19.9186	0.841695	19.1969	0	19.1969	0.508098
110	10.25	19.9186	0.841695	19.4856	0	19.4856	0.56345
110	10.25	19.9186	0.841695	19.7742	0	19.7742	0.636408
110	10.25	19.9186	0.841695	20.0629	0	20.0629	0.444865
110	10.25	19.9186	0.841695	20.3516	0	20.3516	0.478837
110	10.25	19.9186	0.841695	20.6403	0	20.6403	0.536318
110	10.25	19.9186	0.841695	20.7846	0	20.7846	0.54154
110	10.25	19.9186	0.841695	20.7846	0	20.7846	0.592923
110	10.25	19.9186	0.841695	20.7846	0	20.7846	0.604798
110	10.25	19.9186	0.841695	20.7846	0	20.7846	0.591124
110	10.25	19.9186	0.841695	20.7846	0	20.7846	0.540611
110	10.25	19.9186	0.841695	20.6403	0	20.6403	0.542377
110	10.25	19.9186	0.841695	20.3516	0	20.3516	0.481674
110	10.25	19.9186	0.841695	20.0629	0	20.0629	0.445732
110	10.25	19.9186	0.841695	19.7742	0	19.7742	0.635911
110	10.25	19.9186	0.841695	19.4856	0	19.4856	0.563177
110	10.25	19.9186	0.841695	19.1969	0	19.1969	0.50881
110	10.25	21.6506	0.559344	20.7846	0	20.7846	0.540611
110	10.25	21.6506	0.559344	20.7846	0	20.7846	0.591124
110	10.25	21.6506	0.559344	20.7846	0	20.7846	0.604798
110	10.25	21.6506	0.559344	20.7846	0	20.7846	0.592923
110	10.25	21.6506	0.559344	20.7846	0	20.7846	0.54154
110	10.25	21.6506	0.559344	20.9289	0	20.9289	0.341992
110	10.25	21.6506	0.559344	21.2176	0	21.2176	0.3586
110	10.25	21.6506	0.559344	21.5063	0	21.5063	0.40129
110	10.25	21.6506	0.559344	21.795	0	21.795	0.250285
110	10.25	21.6506	0.559344	22.0836	0	22.0836	0.319271
110	10.25	21.6506	0.559344	22.3723	0	22.3723	0.389039
110	10.25	21.6506	0.559344	22.5167	0	22.5167	0.217516
110	10.25	21.6506	0.559344	22.5167	0	22.5167	0.227453
110	10.25	21.6506	0.559344	22.5167	0	22.5167	0.255193
110	10.25	21.6506	0.559344	22.5167	0	22.5167	0.293203
110	10.25	21.6506	0.559344	22.5167	0	22.5167	0.336598
110	10.25	21.6506	0.559344	22.3723	0	22.3723	0.240967
110	10.25	21.6506	0.559344	22.0836	0	22.0836	0.187998
110	10.25	21.6506	0.559344	21.795	0	21.795	0.167017
110	10.25	21.6506	0.559344	21.5063	0	21.5063	0.401192
110	10.25	21.6506	0.559344	21.2176	0	21.2176	0.373774
110	10.25	21.6506	0.559344	20.9289	0	20.9289	0.353895
110	10.25	23.3827	3.1912	22.5167	0	22.5167	0.336598
110	10.25	23.3827	3.1912	22.5167	0	22.5167	0.293203
110	10.25	23.3827	3.1912	22.5167	0	22.5167	0.255193
110	10.25	23.3827	3.1912	22.5167	0	22.5167	0.227453
110	10.25	23.3827	3.1912	22.5167	0	22.5167	0.217516
110	10.25	23.3827	3.1912	22.661	0	22.661	0.286013
110	10.25	23.3827	3.1912	22.9497	0	22.9497	0.315527
110	10.25	23.3827	3.1912	23.2383	0	23.2383	0.338796
110	10.25	23.3827	3.1912	23.527	0	23.527	0.219314
110	10.25	23.3827	3.1912	23.8157	0	23.8157	0.254347
110	10.25	23.3827	3.1912	24.1044	0	24.1044	0.330141
110	10.25	23.3827	3.1912	24.2487	0	24.2487	0.416979
110	10.25	23.3827	3.1912	24.2487	0	24.2487	0.500207
110	10.25	23.3827	3.1912	24.2487	0	24.2487	0.567068
110	10.25	23.3827	3.1912	24.2487	0	24.2487	0.613032
110	10.25	23.3827	3.1912	24.2487	0	24.2487	0.638181
110	10.25	23.3827	3.1912	24.1044	0	24.1044	0.643692
110	10.25	23.3827	3.1912	23.8157	0	23.8157	0.630558
110	10.25	23.3827	3.1912	23.527	0	23.527	0.587382
[truncated: 861 more rows]
