# Supplementary material for: Formation of polarity convergences underlying shoot outgrowths
Source: eLife. 2016 Aug 1;5:e18165. doi: 10.7554/eLife.18165 (PMC4969039; doi:10.7554/eLife.18165)
Supplement: Source code 12. — DOI: http://dx.doi.org/10.7554/eLife.18165.040 [file elife-18165-code12.zip › Source code 12_Fig. 9D/my_file2.csv]

z	smallerZ	n->c[2]
-1.69052	-0.042263	1.12734
0.579928	0.0144982	0.837924
-0.18442	-0.0046105	1.53264
0.0578943	0.00144736	0.728491
0.637562	0.0159391	1.14245
-0.613801	-0.015345	1.16012
-0.0531097	-0.00132774	1.16187
0.902398	0.02256	0.854562
-0.722822	-0.0180705	0.600658
1.39765	0.0349412	0.674627
-1.22205	-0.0305513	0.550877
-1.47018	-0.0367545	0.14534
-0.576112	-0.0144028	1.82618
0.109006	0.00272514	1.69723
-0.0829778	-0.00207445	1.29119
0.544664	0.0136166	1.16563
-0.387712	-0.00969281	1.21705
0.830124	0.0207531	1.18139
-0.100584	-0.0025146	1.49113
0.804286	0.0201072	0.847054
-1.03277	-0.0258192	0.799077
0.585938	0.0146485	1.07774
0.382135	0.00955338	0.566344
0.179048	0.0044762	0.476146
1.16981	0.0292453	0.52248
-0.613308	-0.0153327	0.704885
-1.84566	-0.0461415	1.18147
-0.159557	-0.00398894	1.11135
-0.245699	-0.00614248	1.39719
-0.4051	-0.0101275	1.08062
2.54122	0.0635304	1.0229
-0.0462102	-0.00115526	1.1913
0.777044	0.0194261	1.18753
1.66313	0.0415782	0.649891
0.610726	0.0152681	1.06821
0.258003	0.00645008	0.666665
1.71933	0.0429834	0.526892
1.18701	0.0296754	0.506262
-0.289889	-0.00724722	1.04556
-0.817436	-0.0204359	1.04275
-1.60702	-0.0401755	1.17909
-0.791016	-0.0197754	1.08534
1.22491	0.0306228	1.07717
0.451182	0.0112796	0.625557
-0.663023	-0.0165756	0.867503
-1.15295	-0.0288238	0.619781
0.522669	0.0130667	0.847564
0.933439	0.023336	0.678098
0.920173	0.0230043	0.621458
0.505317	0.0126329	0.619998
1.4077	0.0351926	0.488122
1.39853	0.0349632	1.32252
-0.313332	-0.0078333	1.05374
-0.159158	-0.00397896	0.883342
1.05904	0.0264759	1.18252
-2.4537	-0.0613426	0.952586
-1.94624	-0.0486561	0.880222
1.31696	0.0329241	0.550897
-1.96831	-0.0492077	0.8517
-0.829778	-0.0207445	0.7504
0.000729443	1.82361e-05	0.567784
-0.963151	-0.0240788	0.316405
-0.730283	-0.0182571	0.530195
0.137262	0.00343154	0.501252
-0.0776792	-0.00194198	1.30112
0.14438	0.00360951	1.15541
-0.844223	-0.0211056	0.869388
0.268523	0.00671308	0.707344
-0.0350817	-0.000877043	1.11488
-0.0462611	-0.00115653	1.25937
0.233239	0.00583097	0.723072
-0.697685	-0.0174421	0.736938
0.894204	0.0223551	0.946191
0.898251	0.0224563	0.614753
-1.0175	-0.0254375	0.560024
-0.94777	-0.0236943	0.458628
0.510877	0.0127719	0.356505
2.13848	0.053462	2.20611
0.639836	0.0159959	1.50618
0.487959	0.012199	1.3711
1.56129	0.0390321	0.989676
-0.917591	-0.0229398	0.75708
0.00868627	0.000217157	1.37538
0.29375	0.00734374	1.3067
0.411723	0.0102931	0.666895
0.6186	0.015465	0.749553
-1.03197	-0.0257992	0.492501
1.05536	0.026384	0.494321
0.00329951	8.24876e-05	0.628185
-0.595069	-0.0148767	0.302605
0.444385	0.0111096	1.70212
-0.654951	-0.0163738	0.945043
-0.0260227	-0.000650567	0.957163
-1.32168	-0.0330421	2.0248
-0.145485	-0.00363712	1.62724
-0.564272	-0.0141068	1.78375
-0.309299	-0.00773247	1.2542
0.0446264	0.00111566	0.706923
0.210141	0.00525354	0.771489
0.139015	0.00347537	0.507245
1.00983	0.0252457	0.697812
1.21884	0.0304711	0.569938
-0.0225932	-0.000564829	0.358351
0.217696	0.00544241	1.76769
0.347508	0.00868769	1.61934
0.922221	0.0230555	1.11458
-0.29063	-0.00726575	1.25124
-2.14907	-0.0537268	1.49872
0.690765	0.0172691	0.913526
1.12009	0.0280023	0.763322
-0.312991	-0.00782477	0.893883
-0.671055	-0.0167764	0.692044
0.191549	0.00478871	1.00745
-0.927604	-0.0231901	0.61065
0.0442757	0.00110689	0.691078
0.39987	0.00999675	0.764265
0.322727	0.00806817	2.89698
1.01401	0.0253501	1.04495
-1.00155	-0.0250388	2.01437
-1.11151	-0.0277878	1.51514
-0.924634	-0.0231159	0.656679
-0.749419	-0.0187355	1.24156
0.958088	0.0239522	1.11416
-0.504057	-0.0126014	0.533289
-0.409501	-0.0102375	0.90731
-0.751171	-0.0187793	0.414706
-0.780855	-0.0195214	0.939757
0.304543	0.00761357	0.479318
2.07381	0.0518453	0.385928
1.00245	0.0250613	3.15288
