# Supplementary material for: Formation of polarity convergences underlying shoot outgrowths
Source: eLife. 2016 Aug 1;5:e18165. doi: 10.7554/eLife.18165 (PMC4969039; doi:10.7554/eLife.18165)
Supplement: Source code 13. — DOI: http://dx.doi.org/10.7554/eLife.18165.041 [file elife-18165-code13.zip › Source code 13_Fig. 10A and B/my_file.csv]

Time	yPositionCellNode	xPositionCellNode	auxincellNode
200.1	1.25	2.59808	4.88199
200.1	1.25	4.33013	5.11039
200.1	1.25	6.06218	5.40405
200.1	1.25	7.79423	5.56824
200.1	1.25	9.52628	5.57386
200.1	1.25	11.2583	5.19929
200.1	1.25	12.9904	4.64768
200.1	1.25	14.7224	3.40187
200.1	1.25	16.4545	2.41232
200.1	1.25	18.1865	1.57405
200.1	1.25	19.9186	0.753638
200.1	1.25	21.6506	0.127136
200.1	1.25	23.3827	6.81117
200.1	2.75	1.73205	5.19859
200.1	2.75	3.4641	5.06457
200.1	2.75	5.19615	4.94178
200.1	2.75	6.9282	5.50806
200.1	2.75	8.66025	5.44752
200.1	2.75	10.3923	5.37142
200.1	2.75	12.1244	4.97815
200.1	2.75	13.8564	3.98808
200.1	2.75	15.5885	2.83048
200.1	2.75	17.3205	1.9836
200.1	2.75	19.0526	1.1609
200.1	2.75	20.7846	0.147261
200.1	2.75	22.5167	6.83061
200.1	4.25	2.59808	5.03376
200.1	4.25	4.33013	5.39851
200.1	4.25	6.06218	5.36993
200.1	4.25	7.79423	5.64998
200.1	4.25	9.52628	5.62537
200.1	4.25	11.2583	5.3259
200.1	4.25	12.9904	4.45717
200.1	4.25	14.7224	3.27631
200.1	4.25	16.4545	2.34139
200.1	4.25	18.1865	1.5347
200.1	4.25	19.9186	0.769299
200.1	4.25	21.6506	0.120388
200.1	4.25	23.3827	6.78941
200.1	5.75	1.73205	5.1654
200.1	5.75	3.4641	4.96843
200.1	5.75	5.19615	5.41904
200.1	5.75	6.9282	5.56241
200.1	5.75	8.66025	5.59986
200.1	5.75	10.3923	5.65256
200.1	5.75	12.1244	4.94784
200.1	5.75	13.8564	3.81179
200.1	5.75	15.5885	2.82208
200.1	5.75	17.3205	1.9036
200.1	5.75	19.0526	1.14327
200.1	5.75	20.7846	0.151401
200.1	5.75	22.5167	6.736
200.1	7.25	2.59808	5.18894
200.1	7.25	4.33013	5.3498
200.1	7.25	6.06218	5.45387
200.1	7.25	7.79423	5.52924
200.1	7.25	9.52628	5.59705
200.1	7.25	11.2583	5.21789
200.1	7.25	12.9904	4.57531
200.1	7.25	14.7224	3.25952
200.1	7.25	16.4545	2.37889
200.1	7.25	18.1865	1.49361
200.1	7.25	19.9186	0.77906
200.1	7.25	21.6506	0.125854
200.1	7.25	23.3827	6.67719
200.1	8.75	1.73205	5.33242
200.1	8.75	3.4641	5.38527
200.1	8.75	5.19615	5.12184
200.1	8.75	6.9282	5.60841
200.1	8.75	8.66025	5.57736
200.1	8.75	10.3923	5.46468
200.1	8.75	12.1244	4.90776
200.1	8.75	13.8564	3.8013
200.1	8.75	15.5885	2.78546
200.1	8.75	17.3205	1.90231
200.1	8.75	19.0526	1.09293
200.1	8.75	20.7846	0.14706
200.1	8.75	22.5167	6.69344
200.1	10.25	2.59808	5.26711
200.1	10.25	4.33013	5.52706
200.1	10.25	6.06218	5.44306
200.1	10.25	7.79423	5.53062
200.1	10.25	9.52628	5.54902
200.1	10.25	11.2583	5.17528
200.1	10.25	12.9904	4.5142
200.1	10.25	14.7224	3.34794
200.1	10.25	16.4545	2.34098
200.1	10.25	18.1865	1.55336
200.1	10.25	19.9186	0.751776
200.1	10.25	21.6506	0.125515
200.1	10.25	23.3827	6.73179
200.1	11.75	1.73205	5.1459
200.1	11.75	3.4641	5.08894
200.1	11.75	5.19615	5.41598
200.1	11.75	6.9282	5.42825
200.1	11.75	8.66025	5.60326
200.1	11.75	10.3923	5.45947
200.1	11.75	12.1244	4.89419
200.1	11.75	13.8564	3.93778
200.1	11.75	15.5885	2.83549
200.1	11.75	17.3205	2.03614
200.1	11.75	19.0526	1.17493
200.1	11.75	20.7846	0.143794
200.1	11.75	22.5167	6.78972
200.1	13.25	2.59808	4.86482
200.1	13.25	4.33013	4.90999
200.1	13.25	6.06218	5.36146
200.1	13.25	7.79423	5.61139
200.1	13.25	9.52628	5.52945
200.1	13.25	11.2583	5.25181
200.1	13.25	12.9904	4.51724
200.1	13.25	14.7224	3.36201
200.1	13.25	16.4545	2.41975
200.1	13.25	18.1865	1.54769
200.1	13.25	19.9186	0.720464
200.1	13.25	21.6506	0.125742
200.1	13.25	23.3827	6.80407
200.1	14.75	1.73205	4.8959
200.1	14.75	3.4641	4.71227
200.1	14.75	5.19615	5.1319
200.1	14.75	6.9282	5.49015
200.1	14.75	8.66025	5.42829
200.1	14.75	10.3923	5.47372
200.1	14.75	12.1244	4.8905
200.1	14.75	13.8564	3.85745
200.1	14.75	15.5885	2.80809
200.1	14.75	17.3205	1.95557
200.1	14.75	19.0526	1.12121
200.1	14.75	20.7846	0.142873
200.1	14.75	22.5167	6.78642
