# Supplementary material for: Formation of polarity convergences underlying shoot outgrowths
Source: eLife. 2016 Aug 1;5:e18165. doi: 10.7554/eLife.18165 (PMC4969039; doi:10.7554/eLife.18165)
Supplement: Source code 13. — DOI: http://dx.doi.org/10.7554/eLife.18165.041 [file elife-18165-code13.zip › Source code 13_Fig. 10A and B/noise_check.csv]

z
