# Supplementary material for: Formation of polarity convergences underlying shoot outgrowths
Source: eLife. 2016 Aug 1;5:e18165. doi: 10.7554/eLife.18165 (PMC4969039; doi:10.7554/eLife.18165)
Supplement: Source code 14. — DOI: http://dx.doi.org/10.7554/eLife.18165.042 [file elife-18165-code14.zip]

Archive with 116 entries (113 files):
- Source code 14_Fig. 10C and D/
- Source code 14_Fig. 10C and D/.qglviewer.xml
- __MACOSX/
- __MACOSX/Source code 14_Fig. 10C and D/
- __MACOSX/Source code 14_Fig. 10C and D/._.qglviewer.xml
- Source code 14_Fig. 10C and D/anim.a
- __MACOSX/Source code 14_Fig. 10C and D/._anim.a
- Source code 14_Fig. 10C and D/desc
- __MACOSX/Source code 14_Fig. 10C and D/._desc
- Source code 14_Fig. 10C and D/description.html
- __MACOSX/Source code 14_Fig. 10C and D/._description.html
- Source code 14_Fig. 10C and D/description.txt
- __MACOSX/Source code 14_Fig. 10C and D/._description.txt
- Source code 14_Fig. 10C and D/dirichlet.h
- __MACOSX/Source code 14_Fig. 10C and D/._dirichlet.h
- Source code 14_Fig. 10C and D/dirichlet.vvh
- __MACOSX/Source code 14_Fig. 10C and D/._dirichlet.vvh
- Source code 14_Fig. 10C and D/final.xml
- __MACOSX/Source code 14_Fig. 10C and D/._final.xml
- Source code 14_Fig. 10C and D/final2.xml
- __MACOSX/Source code 14_Fig. 10C and D/._final2.xml
- Source code 14_Fig. 10C and D/final_20.xml
- __MACOSX/Source code 14_Fig. 10C and D/._final_20.xml
- Source code 14_Fig. 10C and D/geom.c
- __MACOSX/Source code 14_Fig. 10C and D/._geom.c
- Source code 14_Fig. 10C and D/geom.h
- __MACOSX/Source code 14_Fig. 10C and D/._geom.h
- Source code 14_Fig. 10C and D/geom2.c
- __MACOSX/Source code 14_Fig. 10C and D/._geom2.c
- Source code 14_Fig. 10C and D/global.c
- __MACOSX/Source code 14_Fig. 10C and D/._global.c
- Source code 14_Fig. 10C and D/icon
- __MACOSX/Source code 14_Fig. 10C and D/._icon
- Source code 14_Fig. 10C and D/io.c
- __MACOSX/Source code 14_Fig. 10C and D/._io.c
- Source code 14_Fig. 10C and D/io.h
- __MACOSX/Source code 14_Fig. 10C and D/._io.h
- Source code 14_Fig. 10C and D/lic.frag
- __MACOSX/Source code 14_Fig. 10C and D/._lic.frag
- Source code 14_Fig. 10C and D/long_final.xml
- __MACOSX/Source code 14_Fig. 10C and D/._long_final.xml
- Source code 14_Fig. 10C and D/LSspecifications
- __MACOSX/Source code 14_Fig. 10C and D/._LSspecifications
- Source code 14_Fig. 10C and D/make_pages.py
- __MACOSX/Source code 14_Fig. 10C and D/._make_pages.py
- Source code 14_Fig. 10C and D/make_pages.sh
- __MACOSX/Source code 14_Fig. 10C and D/._make_pages.sh
- Source code 14_Fig. 10C and D/Makefile
- __MACOSX/Source code 14_Fig. 10C and D/._Makefile
- Source code 14_Fig. 10C and D/mem.c
- __MACOSX/Source code 14_Fig. 10C and D/._mem.c
- Source code 14_Fig. 10C and D/mem.h
- __MACOSX/Source code 14_Fig. 10C and D/._mem.h
- Source code 14_Fig. 10C and D/merge.c
- __MACOSX/Source code 14_Fig. 10C and D/._merge.c
- Source code 14_Fig. 10C and D/merge.h
- __MACOSX/Source code 14_Fig. 10C and D/._merge.h
- Source code 14_Fig. 10C and D/model - MedWallORMembrane090911.vvl
- __MACOSX/Source code 14_Fig. 10C and D/._model - MedWallORMembrane090911.vvl
- Source code 14_Fig. 10C and D/model.expmap
- __MACOSX/Source code 14_Fig. 10C and D/._model.expmap
- Source code 14_Fig. 10C and D/model.vve
- __MACOSX/Source code 14_Fig. 10C and D/._model.vve
- Source code 14_Fig. 10C and D/model.vvl
- __MACOSX/Source code 14_Fig. 10C and D/._model.vvl
- Source code 14_Fig. 10C and D/my_file.csv
- __MACOSX/Source code 14_Fig. 10C and D/._my_file.csv
- Source code 14_Fig. 10C and D/my_file.xlsx
- __MACOSX/Source code 14_Fig. 10C and D/._my_file.xlsx
- Source code 14_Fig. 10C and D/my_file2.csv
- __MACOSX/Source code 14_Fig. 10C and D/._my_file2.csv
- Source code 14_Fig. 10C and D/noise.frag
- __MACOSX/Source code 14_Fig. 10C and D/._noise.frag
- Source code 14_Fig. 10C and D/pal.map
- __MACOSX/Source code 14_Fig. 10C and D/._pal.map
- Source code 14_Fig. 10C and D/poly.c
- __MACOSX/Source code 14_Fig. 10C and D/._poly.c
- Source code 14_Fig. 10C and D/poly.h
- __MACOSX/Source code 14_Fig. 10C and D/._poly.h
- Source code 14_Fig. 10C and D/poly2.c
- __MACOSX/Source code 14_Fig. 10C and D/._poly2.c
- Source code 14_Fig. 10C and D/pos.vert
- __MACOSX/Source code 14_Fig. 10C and D/._pos.vert
- Source code 14_Fig. 10C and D/qhull.c
- __MACOSX/Source code 14_Fig. 10C and D/._qhull.c
- Source code 14_Fig. 10C and D/qhull.h
- __MACOSX/Source code 14_Fig. 10C and D/._qhull.h
- Source code 14_Fig. 10C and D/qhull_a.h
- __MACOSX/Source code 14_Fig. 10C and D/._qhull_a.h
- Source code 14_Fig. 10C and D/qset.c
- __MACOSX/Source code 14_Fig. 10C and D/._qset.c
- Source code 14_Fig. 10C and D/qset.h
- __MACOSX/Source code 14_Fig. 10C and D/._qset.h
- Source code 14_Fig. 10C and D/shader.cpp
- __MACOSX/Source code 14_Fig. 10C and D/._shader.cpp
- Source code 14_Fig. 10C and D/shader.h
- __MACOSX/Source code 14_Fig. 10C and D/._shader.h
- Source code 14_Fig. 10C and D/shader.o
- __MACOSX/Source code 14_Fig. 10C and D/._shader.o
- Source code 14_Fig. 10C and D/specifications
- __MACOSX/Source code 14_Fig. 10C and D/._specifications
- Source code 14_Fig. 10C and D/stat.c
- __MACOSX/Source code 14_Fig. 10C and D/._stat.c
- Source code 14_Fig. 10C and D/stat.h
- __MACOSX/Source code 14_Fig. 10C and D/._stat.h
- Source code 14_Fig. 10C and D/unnamed.s
- __MACOSX/Source code 14_Fig. 10C and D/._unnamed.s
- Source code 14_Fig. 10C and D/user.c
- __MACOSX/Source code 14_Fig. 10C and D/._user.c
- Source code 14_Fig. 10C and D/user.h
- __MACOSX/Source code 14_Fig. 10C and D/._user.h
- Source code 14_Fig. 10C and D/view.v
- __MACOSX/Source code 14_Fig. 10C and D/._view.v
- Source code 14_Fig. 10C and D/~_viminfo
- __MACOSX/Source code 14_Fig. 10C and D/._~_viminfo
- __MACOSX/._Source code 14_Fig. 10C and D
