# Supplementary material for: Formation of polarity convergences underlying shoot outgrowths
Source: eLife. 2016 Aug 1;5:e18165. doi: 10.7554/eLife.18165 (PMC4969039; doi:10.7554/eLife.18165)
Supplement: Source code 14. — DOI: http://dx.doi.org/10.7554/eLife.18165.042 [file elife-18165-code14.zip › Source code 14_Fig. 10C and D/my_file.csv]

Time	yPositionCellNode	xPositionCellNode	MediatorCellNode	xPosMembraneNode	MediatorMembraneNode	xPositionWallNode	MediatorWallNode
102.244	1.25	2.59808	1.72977	1.73205	0	1.73205	0.658403
102.244	1.25	2.59808	1.72977	1.73205	0	1.73205	0.595524
102.244	1.25	2.59808	1.72977	1.73205	0	1.73205	0.573514
102.244	1.25	2.59808	1.72977	1.73205	0	1.73205	0.599761
102.244	1.25	2.59808	1.72977	1.73205	0	1.73205	0.711679
102.244	1.25	2.59808	1.72977	1.87639	0	1.87639	0.908991
102.244	1.25	2.59808	1.72977	2.16506	0	2.16506	1.06183
102.244	1.25	2.59808	1.72977	2.45374	0	2.45374	1.17473
102.244	1.25	2.59808	1.72977	2.74241	0	2.74241	1.10191
102.244	1.25	2.59808	1.72977	3.03109	0	3.03109	1.23334
102.244	1.25	2.59808	1.72977	3.31976	0	3.31976	1.3726
102.244	1.25	2.59808	1.72977	3.4641	0	3.4641	1.36095
102.244	1.25	2.59808	1.72977	3.4641	0	3.4641	1.37539
102.244	1.25	2.59808	1.72977	3.4641	0	3.4641	1.37744
102.244	1.25	2.59808	1.72977	3.4641	0	3.4641	1.36851
102.244	1.25	2.59808	1.72977	3.4641	0	3.4641	1.34957
102.244	1.25	2.59808	1.72977	3.31976	0	3.31976	1.44183
102.244	1.25	2.59808	1.72977	3.03109	0	3.03109	1.37655
102.244	1.25	2.59808	1.72977	2.74241	0	2.74241	1.22134
102.244	1.25	2.59808	1.72977	2.45374	0	2.45374	1.05089
102.244	1.25	2.59808	1.72977	2.16506	0	2.16506	0.891949
102.244	1.25	2.59808	1.72977	1.87639	0	1.87639	0.759116
102.244	1.25	4.33013	2.31651	3.4641	0	3.4641	1.34957
102.244	1.25	4.33013	2.31651	3.4641	0	3.4641	1.36851
102.244	1.25	4.33013	2.31651	3.4641	0	3.4641	1.37744
102.244	1.25	4.33013	2.31651	3.4641	0	3.4641	1.37539
102.244	1.25	4.33013	2.31651	3.4641	0	3.4641	1.36095
102.244	1.25	4.33013	2.31651	3.60844	0	3.60844	1.30227
102.244	1.25	4.33013	2.31651	3.89711	0	3.89711	1.4383
102.244	1.25	4.33013	2.31651	4.18579	0	4.18579	1.57291
102.244	1.25	4.33013	2.31651	4.47446	0	4.47446	1.4521
102.244	1.25	4.33013	2.31651	4.76314	0	4.76314	1.57838
102.244	1.25	4.33013	2.31651	5.05181	0	5.05181	1.70297
102.244	1.25	4.33013	2.31651	5.19615	0	5.19615	1.66393
102.244	1.25	4.33013	2.31651	5.19615	0	5.19615	1.68626
102.244	1.25	4.33013	2.31651	5.19615	0	5.19615	1.68864
102.244	1.25	4.33013	2.31651	5.19615	0	5.19615	1.67687
102.244	1.25	4.33013	2.31651	5.19615	0	5.19615	1.65196
102.244	1.25	4.33013	2.31651	5.05181	0	5.05181	1.78466
102.244	1.25	4.33013	2.31651	4.76314	0	4.76314	1.7392
102.244	1.25	4.33013	2.31651	4.47446	0	4.47446	1.58277
102.244	1.25	4.33013	2.31651	4.18579	0	4.18579	1.41093
102.244	1.25	4.33013	2.31651	3.89711	0	3.89711	1.26572
102.244	1.25	4.33013	2.31651	3.60844	0	3.60844	1.22438
102.244	1.25	6.06218	2.58216	5.19615	0	5.19615	1.65196
102.244	1.25	6.06218	2.58216	5.19615	0	5.19615	1.67687
102.244	1.25	6.06218	2.58216	5.19615	0	5.19615	1.68864
102.244	1.25	6.06218	2.58216	5.19615	0	5.19615	1.68626
102.244	1.25	6.06218	2.58216	5.19615	0	5.19615	1.66393
102.244	1.25	6.06218	2.58216	5.34049	0	5.34049	1.53174
102.244	1.25	6.06218	2.58216	5.62917	0	5.62917	1.64085
102.244	1.25	6.06218	2.58216	5.91784	0	5.91784	1.7569
102.244	1.25	6.06218	2.58216	6.20652	0	6.20652	1.55681
102.244	1.25	6.06218	2.58216	6.49519	0	6.49519	1.66298
102.244	1.25	6.06218	2.58216	6.78387	0	6.78387	1.77842
102.244	1.25	6.06218	2.58216	6.9282	0	6.9282	1.74714
102.244	1.25	6.06218	2.58216	6.9282	0	6.9282	1.7818
102.244	1.25	6.06218	2.58216	6.9282	0	6.9282	1.78797
102.244	1.25	6.06218	2.58216	6.9282	0	6.9282	1.77726
102.244	1.25	6.06218	2.58216	6.9282	0	6.9282	1.75153
102.244	1.25	6.06218	2.58216	6.78387	0	6.78387	1.92842
102.244	1.25	6.06218	2.58216	6.49519	0	6.49519	1.91683
102.244	1.25	6.06218	2.58216	6.20652	0	6.20652	1.77475
102.244	1.25	6.06218	2.58216	5.91784	0	5.91784	1.61386
102.244	1.25	6.06218	2.58216	5.62917	0	5.62917	1.48084
102.244	1.25	6.06218	2.58216	5.34049	0	5.34049	1.47257
102.244	1.25	7.79423	2.59479	6.9282	0	6.9282	1.75153
102.244	1.25	7.79423	2.59479	6.9282	0	6.9282	1.77726
102.244	1.25	7.79423	2.59479	6.9282	0	6.9282	1.78797
102.244	1.25	7.79423	2.59479	6.9282	0	6.9282	1.7818
102.244	1.25	7.79423	2.59479	6.9282	0	6.9282	1.74714
102.244	1.25	7.79423	2.59479	7.07254	0	7.07254	1.55897
102.244	1.25	7.79423	2.59479	7.36122	0	7.36122	1.64843
102.244	1.25	7.79423	2.59479	7.64989	0	7.64989	1.75271
102.244	1.25	7.79423	2.59479	7.93857	0	7.93857	1.53117
102.244	1.25	7.79423	2.59479	8.22724	0	8.22724	1.63069
102.244	1.25	7.79423	2.59479	8.51592	0	8.51592	1.74001
102.244	1.25	7.79423	2.59479	8.66025	0	8.66025	1.72781
102.244	1.25	7.79423	2.59479	8.66025	0	8.66025	1.76972
102.244	1.25	7.79423	2.59479	8.66025	0	8.66025	1.77569
102.244	1.25	7.79423	2.59479	8.66025	0	8.66025	1.76373
102.244	1.25	7.79423	2.59479	8.66025	0	8.66025	1.73664
102.244	1.25	7.79423	2.59479	8.51592	0	8.51592	1.92095
102.244	1.25	7.79423	2.59479	8.22724	0	8.22724	1.91564
102.244	1.25	7.79423	2.59479	7.93857	0	7.93857	1.7776
102.244	1.25	7.79423	2.59479	7.64989	0	7.64989	1.6225
102.244	1.25	7.79423	2.59479	7.36122	0	7.36122	1.50091
102.244	1.25	7.79423	2.59479	7.07254	0	7.07254	1.52682
102.244	1.25	9.52628	2.5603	8.66025	0	8.66025	1.73664
102.244	1.25	9.52628	2.5603	8.66025	0	8.66025	1.76373
102.244	1.25	9.52628	2.5603	8.66025	0	8.66025	1.77569
102.244	1.25	9.52628	2.5603	8.66025	0	8.66025	1.76972
102.244	1.25	9.52628	2.5603	8.66025	0	8.66025	1.72781
102.244	1.25	9.52628	2.5603	8.80459	0	8.80459	1.49792
102.244	1.25	9.52628	2.5603	9.09327	0	9.09327	1.5759
102.244	1.25	9.52628	2.5603	9.38194	0	9.38194	1.68232
102.244	1.25	9.52628	2.5603	9.67062	0	9.67062	1.4943
102.244	1.25	9.52628	2.5603	9.95929	0	9.95929	1.60784
102.244	1.25	9.52628	2.5603	10.248	0	10.248	1.71946
102.244	1.25	9.52628	2.5603	10.3923	0	10.3923	1.67845
102.244	1.25	9.52628	2.5603	10.3923	0	10.3923	1.71951
102.244	1.25	9.52628	2.5603	10.3923	0	10.3923	1.72693
102.244	1.25	9.52628	2.5603	10.3923	0	10.3923	1.71391
102.244	1.25	9.52628	2.5603	10.3923	0	10.3923	1.68263
102.244	1.25	9.52628	2.5603	10.248	0	10.248	1.8863
102.244	1.25	9.52628	2.5603	9.95929	0	9.95929	1.89067
102.244	1.25	9.52628	2.5603	9.67062	0	9.67062	1.75135
102.244	1.25	9.52628	2.5603	9.38194	0	9.38194	1.59436
102.244	1.25	9.52628	2.5603	9.09327	0	9.09327	1.47295
102.244	1.25	9.52628	2.5603	8.80459	0	8.80459	1.50448
102.244	1.25	11.2583	2.43553	10.3923	0	10.3923	1.68263
102.244	1.25	11.2583	2.43553	10.3923	0	10.3923	1.71391
102.244	1.25	11.2583	2.43553	10.3923	0	10.3923	1.72693
102.244	1.25	11.2583	2.43553	10.3923	0	10.3923	1.71951
102.244	1.25	11.2583	2.43553	10.3923	0	10.3923	1.67845
102.244	1.25	11.2583	2.43553	10.5366	0	10.5366	1.45627
102.244	1.25	11.2583	2.43553	10.8253	0	10.8253	1.53832
102.244	1.25	11.2583	2.43553	11.114	0	11.114	1.64707
102.244	1.25	11.2583	2.43553	11.4027	0	11.4027	1.41923
102.244	1.25	11.2583	2.43553	11.6913	0	11.6913	1.52767
102.244	1.25	11.2583	2.43553	11.98	0	11.98	1.64177
102.244	1.25	11.2583	2.43553	12.1244	0	12.1244	1.57733
102.244	1.25	11.2583	2.43553	12.1244	0	12.1244	1.61891
102.244	1.25	11.2583	2.43553	12.1244	0	12.1244	1.62597
102.244	1.25	11.2583	2.43553	12.1244	0	12.1244	1.60801
102.244	1.25	11.2583	2.43553	12.1244	0	12.1244	1.56634
102.244	1.25	11.2583	2.43553	11.98	0	11.98	1.79313
102.244	1.25	11.2583	2.43553	11.6913	0	11.6913	1.80629
102.244	1.25	11.2583	2.43553	11.4027	0	11.4027	1.66033
102.244	1.25	11.2583	2.43553	11.114	0	11.114	1.497
102.244	1.25	11.2583	2.43553	10.8253	0	10.8253	1.37509
102.244	1.25	11.2583	2.43553	10.5366	0	10.5366	1.42225
102.244	1.25	12.9904	2.23066	12.1244	0	12.1244	1.56634
102.244	1.25	12.9904	2.23066	12.1244	0	12.1244	1.60801
102.244	1.25	12.9904	2.23066	12.1244	0	12.1244	1.62597
102.244	1.25	12.9904	2.23066	12.1244	0	12.1244	1.61891
102.244	1.25	12.9904	2.23066	12.1244	0	12.1244	1.57733
102.244	1.25	12.9904	2.23066	12.2687	0	12.2687	1.35344
102.244	1.25	12.9904	2.23066	12.5574	0	12.5574	1.44492
102.244	1.25	12.9904	2.23066	12.846	0	12.846	1.55829
102.244	1.25	12.9904	2.23066	13.1347	0	13.1347	1.25509
102.244	1.25	12.9904	2.23066	13.4234	0	13.4234	1.35265
102.244	1.25	12.9904	2.23066	13.7121	0	13.7121	1.46078
102.244	1.25	12.9904	2.23066	13.8564	0	13.8564	1.39813
102.244	1.25	12.9904	2.23066	13.8564	0	13.8564	1.45691
102.244	1.25	12.9904	2.23066	13.8564	0	13.8564	1.4633
102.244	1.25	12.9904	2.23066	13.8564	0	13.8564	1.43487
102.244	1.25	12.9904	2.23066	13.8564	0	13.8564	1.37235
102.244	1.25	12.9904	2.23066	13.7121	0	13.7121	1.6279
102.244	1.25	12.9904	2.23066	13.4234	0	13.4234	1.6503
102.244	1.25	12.9904	2.23066	13.1347	0	13.1347	1.49055
102.244	1.25	12.9904	2.23066	12.846	0	12.846	1.31509
102.244	1.25	12.9904	2.23066	12.5574	0	12.5574	1.19209
102.244	1.25	12.9904	2.23066	12.2687	0	12.2687	1.26374
102.244	1.25	14.7224	1.68263	13.8564	0	13.8564	1.37235
102.244	1.25	14.7224	1.68263	13.8564	0	13.8564	1.43487
102.244	1.25	14.7224	1.68263	13.8564	0	13.8564	1.4633
102.244	1.25	14.7224	1.68263	13.8564	0	13.8564	1.45691
102.244	1.25	14.7224	1.68263	13.8564	0	13.8564	1.39813
102.244	1.25	14.7224	1.68263	14.0007	0	14.0007	1.08788
102.244	1.25	14.7224	1.68263	14.2894	0	14.2894	1.14729
102.244	1.25	14.7224	1.68263	14.5781	0	14.5781	1.25938
102.244	1.25	14.7224	1.68263	14.8668	0	14.8668	0.986924
102.244	1.25	14.7224	1.68263	15.1554	0	15.1554	1.07028
102.244	1.25	14.7224	1.68263	15.4441	0	15.4441	1.17958
102.244	1.25	14.7224	1.68263	15.5885	0	15.5885	1.12399
102.244	1.25	14.7224	1.68263	15.5885	0	15.5885	1.17189
102.244	1.25	14.7224	1.68263	15.5885	0	15.5885	1.17943
102.244	1.25	14.7224	1.68263	15.5885	0	15.5885	1.15592
102.244	1.25	14.7224	1.68263	15.5885	0	15.5885	1.10132
102.244	1.25	14.7224	1.68263	15.4441	0	15.4441	1.29894
102.244	1.25	14.7224	1.68263	15.1554	0	15.1554	1.2948
102.244	1.25	14.7224	1.68263	14.8668	0	14.8668	1.14
102.244	1.25	14.7224	1.68263	14.5781	0	14.5781	0.976284
102.244	1.25	14.7224	1.68263	14.2894	0	14.2894	0.874652
102.244	1.25	14.7224	1.68263	14.0007	0	14.0007	0.998666
102.244	1.25	16.4545	1.43141	15.5885	0	15.5885	1.10132
102.244	1.25	16.4545	1.43141	15.5885	0	15.5885	1.15592
102.244	1.25	16.4545	1.43141	15.5885	0	15.5885	1.17943
102.244	1.25	16.4545	1.43141	15.5885	0	15.5885	1.17189
102.244	1.25	16.4545	1.43141	15.5885	0	15.5885	1.12399
102.244	1.25	16.4545	1.43141	15.7328	0	15.7328	0.904131
102.244	1.25	16.4545	1.43141	16.0215	0	16.0215	0.97718
102.244	1.25	16.4545	1.43141	16.3101	0	16.3101	1.08389
102.244	1.25	16.4545	1.43141	16.5988	0	16.5988	0.839449
102.244	1.25	16.4545	1.43141	16.8875	0	16.8875	0.916617
102.244	1.25	16.4545	1.43141	17.1762	0	17.1762	1.01976
102.244	1.25	16.4545	1.43141	17.3205	0	17.3205	0.976497
102.244	1.25	16.4545	1.43141	17.3205	0	17.3205	1.02261
102.244	1.25	16.4545	1.43141	17.3205	0	17.3205	1.02969
102.244	1.25	16.4545	1.43141	17.3205	0	17.3205	1.00635
102.244	1.25	16.4545	1.43141	17.3205	0	17.3205	0.95216
102.244	1.25	16.4545	1.43141	17.1762	0	17.1762	1.12623
102.244	1.25	16.4545	1.43141	16.8875	0	16.8875	1.11452
102.244	1.25	16.4545	1.43141	16.5988	0	16.5988	0.964839
102.244	1.25	16.4545	1.43141	16.3101	0	16.3101	0.80847
102.244	1.25	16.4545	1.43141	16.0215	0	16.0215	0.708656
102.244	1.25	16.4545	1.43141	15.7328	0	15.7328	0.798141
102.244	1.25	18.1865	1.24221	17.3205	0	17.3205	0.95216
102.244	1.25	18.1865	1.24221	17.3205	0	17.3205	1.00635
102.244	1.25	18.1865	1.24221	17.3205	0	17.3205	1.02969
102.244	1.25	18.1865	1.24221	17.3205	0	17.3205	1.02261
102.244	1.25	18.1865	1.24221	17.3205	0	17.3205	0.976497
102.244	1.25	18.1865	1.24221	17.4648	0	17.4648	0.775965
102.244	1.25	18.1865	1.24221	17.7535	0	17.7535	0.84471
102.244	1.25	18.1865	1.24221	18.0422	0	18.0422	0.94444
102.244	1.25	18.1865	1.24221	18.3309	0	18.3309	0.720645
102.244	1.25	18.1865	1.24221	18.6195	0	18.6195	0.788878
102.244	1.25	18.1865	1.24221	18.9082	0	18.9082	0.881503
102.244	1.25	18.1865	1.24221	19.0526	0	19.0526	0.848724
102.244	1.25	18.1865	1.24221	19.0526	0	19.0526	0.89216
102.244	1.25	18.1865	1.24221	19.0526	0	19.0526	0.89666
102.244	1.25	18.1865	1.24221	19.0526	0	19.0526	0.871158
102.244	1.25	18.1865	1.24221	19.0526	0	19.0526	0.814058
102.244	1.25	18.1865	1.24221	18.9082	0	18.9082	0.972698
102.244	1.25	18.1865	1.24221	18.6195	0	18.6195	0.960858
102.244	1.25	18.1865	1.24221	18.3309	0	18.3309	0.82021
102.244	1.25	18.1865	1.24221	18.0422	0	18.0422	0.675673
102.244	1.25	18.1865	1.24221	17.7535	0	17.7535	0.586466
102.244	1.25	18.1865	1.24221	17.4648	0	17.4648	0.67225
102.244	1.25	19.9186	1.02152	19.0526	0	19.0526	0.814058
102.244	1.25	19.9186	1.02152	19.0526	0	19.0526	0.871158
102.244	1.25	19.9186	1.02152	19.0526	0	19.0526	0.89666
102.244	1.25	19.9186	1.02152	19.0526	0	19.0526	0.89216
102.244	1.25	19.9186	1.02152	19.0526	0	19.0526	0.848724
102.244	1.25	19.9186	1.02152	19.1969	0	19.1969	0.654444
102.244	1.25	19.9186	1.02152	19.4856	0	19.4856	0.716553
102.244	1.25	19.9186	1.02152	19.7742	0	19.7742	0.804751
102.244	1.25	19.9186	1.02152	20.0629	0	20.0629	0.570103
102.244	1.25	19.9186	1.02152	20.3516	0	20.3516	0.610669
102.244	1.25	19.9186	1.02152	20.6403	0	20.6403	0.67315
102.244	1.25	19.9186	1.02152	20.7846	0	20.7846	0.677671
102.244	1.25	19.9186	1.02152	20.7846	0	20.7846	0.727855
102.244	1.25	19.9186	1.02152	20.7846	0	20.7846	0.727134
102.244	1.25	19.9186	1.02152	20.7846	0	20.7846	0.69584
102.244	1.25	19.9186	1.02152	20.7846	0	20.7846	0.632902
102.244	1.25	19.9186	1.02152	20.6403	0	20.6403	0.768961
102.244	1.25	19.9186	1.02152	20.3516	0	20.3516	0.758239
102.244	1.25	19.9186	1.02152	20.0629	0	20.0629	0.634108
102.244	1.25	19.9186	1.02152	19.7742	0	19.7742	0.51158
102.244	1.25	19.9186	1.02152	19.4856	0	19.4856	0.444343
102.244	1.25	19.9186	1.02152	19.1969	0	19.1969	0.5414
102.244	1.25	21.6506	0.679444	20.7846	0	20.7846	0.632902
102.244	1.25	21.6506	0.679444	20.7846	0	20.7846	0.69584
102.244	1.25	21.6506	0.679444	20.7846	0	20.7846	0.727134
102.244	1.25	21.6506	0.679444	20.7846	0	20.7846	0.727855
102.244	1.25	21.6506	0.679444	20.7846	0	20.7846	0.677671
102.244	1.25	21.6506	0.679444	20.9289	0	20.9289	0.426928
102.244	1.25	21.6506	0.679444	21.2176	0	21.2176	0.448099
102.244	1.25	21.6506	0.679444	21.5063	0	21.5063	0.504983
102.244	1.25	21.6506	0.679444	21.795	0	21.795	0.326396
102.244	1.25	21.6506	0.679444	22.0836	0	22.0836	0.411998
102.244	1.25	21.6506	0.679444	22.3723	0	22.3723	0.497573
102.244	1.25	21.6506	0.679444	22.5167	0	22.5167	0.308661
102.244	1.25	21.6506	0.679444	22.5167	0	22.5167	0.305514
102.244	1.25	21.6506	0.679444	22.5167	0	22.5167	0.319817
102.244	1.25	21.6506	0.679444	22.5167	0	22.5167	0.342802
102.244	1.25	21.6506	0.679444	22.5167	0	22.5167	0.385224
102.244	1.25	21.6506	0.679444	22.3723	0	22.3723	0.519439
102.244	1.25	21.6506	0.679444	22.0836	0	22.0836	0.466369
102.244	1.25	21.6506	0.679444	21.795	0	21.795	0.366372
102.244	1.25	21.6506	0.679444	21.5063	0	21.5063	0.284934
102.244	1.25	21.6506	0.679444	21.2176	0	21.2176	0.25627
102.244	1.25	21.6506	0.679444	20.9289	0	20.9289	0.372058
102.244	1.25	23.3827	4.53118	22.5167	0	22.5167	0.385224
102.244	1.25	23.3827	4.53118	22.5167	0	22.5167	0.342802
102.244	1.25	23.3827	4.53118	22.5167	0	22.5167	0.319817
102.244	1.25	23.3827	4.53118	22.5167	0	22.5167	0.305514
102.244	1.25	23.3827	4.53118	22.5167	0	22.5167	0.308661
102.244	1.25	23.3827	4.53118	22.661	0	22.661	0.386272
102.244	1.25	23.3827	4.53118	22.9497	0	22.9497	0.433828
102.244	1.25	23.3827	4.53118	23.2383	0	23.2383	0.479388
102.244	1.25	23.3827	4.53118	23.527	0	23.527	0.421816
102.244	1.25	23.3827	4.53118	23.8157	0	23.8157	0.51107
102.244	1.25	23.3827	4.53118	24.1044	0	24.1044	0.622227
102.244	1.25	23.3827	4.53118	24.2487	0	24.2487	0.722774
102.244	1.25	23.3827	4.53118	24.2487	0	24.2487	0.799412
102.244	1.25	23.3827	4.53118	24.2487	0	24.2487	0.847753
102.244	1.25	23.3827	4.53118	24.2487	0	24.2487	0.870099
102.244	1.25	23.3827	4.53118	24.2487	0	24.2487	0.868783
102.244	1.25	23.3827	4.53118	24.1044	0	24.1044	0.844151
102.244	1.25	23.3827	4.53118	23.8157	0	23.8157	0.795761
102.244	1.25	23.3827	4.53118	23.527	0	23.527	0.721329
102.244	1.25	23.3827	4.53118	23.2383	0	23.2383	0.623319
102.244	1.25	23.3827	4.53118	22.9497	0	22.9497	0.512295
102.244	1.25	23.3827	4.53118	22.661	0	22.661	0.413503
102.244	2.75	1.73205	1.35403	0.866025	0	0.866025	0.516522
102.244	2.75	1.73205	1.35403	0.866025	0	0.866025	0.437729
102.244	2.75	1.73205	1.35403	0.866025	0	0.866025	0.396105
102.244	2.75	1.73205	1.35403	0.866025	0	0.866025	0.388543
102.244	2.75	1.73205	1.35403	0.866025	0	0.866025	0.413938
102.244	2.75	1.73205	1.35403	1.01036	0	1.01036	0.472546
102.244	2.75	1.73205	1.35403	1.29904	0	1.29904	0.562375
102.244	2.75	1.73205	1.35403	1.58771	0	1.58771	0.675912
102.244	2.75	1.73205	1.35403	1.87639	0	1.87639	0.786454
102.244	2.75	1.73205	1.35403	2.16506	0	2.16506	0.95751
102.244	2.75	1.73205	1.35403	2.45374	0	2.45374	1.10652
102.244	2.75	1.73205	1.35403	2.59808	0	2.59808	1.08515
102.244	2.75	1.73205	1.35403	2.59808	0	2.59808	1.09664
102.244	2.75	1.73205	1.35403	2.59808	0	2.59808	1.11365
102.244	2.75	1.73205	1.35403	2.59808	0	2.59808	1.12623
102.244	2.75	1.73205	1.35403	2.59808	0	2.59808	1.13488
102.244	2.75	1.73205	1.35403	2.45374	0	2.45374	1.17473
102.244	2.75	1.73205	1.35403	2.16506	0	2.16506	1.06183
102.244	2.75	1.73205	1.35403	1.87639	0	1.87639	0.908991
102.244	2.75	1.73205	1.35403	1.58771	0	1.58771	0.870003
102.244	2.75	1.73205	1.35403	1.29904	0	1.29904	0.765447
102.244	2.75	1.73205	1.35403	1.01036	0	1.01036	0.630873
102.244	2.75	3.4641	2.03912	2.59808	0	2.59808	1.13488
102.244	2.75	3.4641	2.03912	2.59808	0	2.59808	1.12623
102.244	2.75	3.4641	2.03912	2.59808	0	2.59808	1.11365
102.244	2.75	3.4641	2.03912	2.59808	0	2.59808	1.09664
102.244	2.75	3.4641	2.03912	2.59808	0	2.59808	1.08515
102.244	2.75	3.4641	2.03912	2.74241	0	2.74241	1.11881
102.244	2.75	3.4641	2.03912	3.03109	0	3.03109	1.26329
102.244	2.75	3.4641	2.03912	3.31976	0	3.31976	1.38526
102.244	2.75	3.4641	2.03912	3.60844	0	3.60844	1.28814
102.244	2.75	3.4641	2.03912	3.89711	0	3.89711	1.41548
102.244	2.75	3.4641	2.03912	4.18579	0	4.18579	1.54003
102.244	2.75	3.4641	2.03912	4.33013	0	4.33013	1.51143
102.244	2.75	3.4641	2.03912	4.33013	0	4.33013	1.52833
102.244	2.75	3.4641	2.03912	4.33013	0	4.33013	1.52813
102.244	2.75	3.4641	2.03912	4.33013	0	4.33013	1.51662
102.244	2.75	3.4641	2.03912	4.33013	0	4.33013	1.50097
102.244	2.75	3.4641	2.03912	4.18579	0	4.18579	1.57291
102.244	2.75	3.4641	2.03912	3.89711	0	3.89711	1.4383
102.244	2.75	3.4641	2.03912	3.60844	0	3.60844	1.30227
102.244	2.75	3.4641	2.03912	3.31976	0	3.31976	1.3726
102.244	2.75	3.4641	2.03912	3.03109	0	3.03109	1.23334
102.244	2.75	3.4641	2.03912	2.74241	0	2.74241	1.10191
102.244	2.75	5.19615	2.41072	4.33013	0	4.33013	1.50097
102.244	2.75	5.19615	2.41072	4.33013	0	4.33013	1.51662
102.244	2.75	5.19615	2.41072	4.33013	0	4.33013	1.52813
102.244	2.75	5.19615	2.41072	4.33013	0	4.33013	1.52833
102.244	2.75	5.19615	2.41072	4.33013	0	4.33013	1.51143
102.244	2.75	5.19615	2.41072	4.47446	0	4.47446	1.40013
102.244	2.75	5.19615	2.41072	4.76314	0	4.76314	1.51683
102.244	2.75	5.19615	2.41072	5.05181	0	5.05181	1.63446
102.244	2.75	5.19615	2.41072	5.34049	0	5.34049	1.445
102.244	2.75	5.19615	2.41072	5.62917	0	5.62917	1.55012
102.244	2.75	5.19615	2.41072	5.91784	0	5.91784	1.66133
102.244	2.75	5.19615	2.41072	6.06218	0	6.06218	1.64439
102.244	2.75	5.19615	2.41072	6.06218	0	6.06218	1.68013
102.244	2.75	5.19615	2.41072	6.06218	0	6.06218	1.6848
102.244	2.75	5.19615	2.41072	6.06218	0	6.06218	1.67373
102.244	2.75	5.19615	2.41072	6.06218	0	6.06218	1.6538
102.244	2.75	5.19615	2.41072	5.91784	0	5.91784	1.7569
102.244	2.75	5.19615	2.41072	5.62917	0	5.62917	1.64085
102.244	2.75	5.19615	2.41072	5.34049	0	5.34049	1.53174
102.244	2.75	5.19615	2.41072	5.05181	0	5.05181	1.70297
102.244	2.75	5.19615	2.41072	4.76314	0	4.76314	1.57838
102.244	2.75	5.19615	2.41072	4.47446	0	4.47446	1.4521
102.244	2.75	6.9282	2.43928	6.06218	0	6.06218	1.6538
102.244	2.75	6.9282	2.43928	6.06218	0	6.06218	1.67373
102.244	2.75	6.9282	2.43928	6.06218	0	6.06218	1.6848
102.244	2.75	6.9282	2.43928	6.06218	0	6.06218	1.68013
102.244	2.75	6.9282	2.43928	6.06218	0	6.06218	1.64439
102.244	2.75	6.9282	2.43928	6.20652	0	6.20652	1.44067
102.244	2.75	6.9282	2.43928	6.49519	0	6.49519	1.52642
102.244	2.75	6.9282	2.43928	6.78387	0	6.78387	1.61325
102.244	2.75	6.9282	2.43928	7.07254	0	7.07254	1.31486
102.244	2.75	6.9282	2.43928	7.36122	0	7.36122	1.38651
102.244	2.75	6.9282	2.43928	7.64989	0	7.64989	1.47787
102.244	2.75	6.9282	2.43928	7.79423	0	7.79423	1.58353
102.244	2.75	6.9282	2.43928	7.79423	0	7.79423	1.65193
102.244	2.75	6.9282	2.43928	7.79423	0	7.79423	1.65447
102.244	2.75	6.9282	2.43928	7.79423	0	7.79423	1.63921
102.244	2.75	6.9282	2.43928	7.79423	0	7.79423	1.62033
102.244	2.75	6.9282	2.43928	7.64989	0	7.64989	1.75271
102.244	2.75	6.9282	2.43928	7.36122	0	7.36122	1.64843
102.244	2.75	6.9282	2.43928	7.07254	0	7.07254	1.55897
102.244	2.75	6.9282	2.43928	6.78387	0	6.78387	1.77842
102.244	2.75	6.9282	2.43928	6.49519	0	6.49519	1.66298
102.244	2.75	6.9282	2.43928	6.20652	0	6.20652	1.55681
102.244	2.75	8.66025	2.31273	7.79423	0	7.79423	1.62033
102.244	2.75	8.66025	2.31273	7.79423	0	7.79423	1.63921
102.244	2.75	8.66025	2.31273	7.79423	0	7.79423	1.65447
102.244	2.75	8.66025	2.31273	7.79423	0	7.79423	1.65193
102.244	2.75	8.66025	2.31273	7.79423	0	7.79423	1.58353
102.244	2.75	8.66025	2.31273	7.93857	0	7.93857	1.1964
102.244	2.75	8.66025	2.31273	8.22724	0	8.22724	1.22349
102.244	2.75	8.66025	2.31273	8.51592	0	8.51592	1.30565
102.244	2.75	8.66025	2.31273	8.80459	0	8.80459	1.21012
102.244	2.75	8.66025	2.31273	9.09327	0	9.09327	1.33408
102.244	2.75	8.66025	2.31273	9.38194	0	9.38194	1.431
102.244	2.75	8.66025	2.31273	9.52628	0	9.52628	1.519
102.244	2.75	8.66025	2.31273	9.52628	0	9.52628	1.57846
102.244	2.75	8.66025	2.31273	9.52628	0	9.52628	1.57992
102.244	2.75	8.66025	2.31273	9.52628	0	9.52628	1.56575
102.244	2.75	8.66025	2.31273	9.52628	0	9.52628	1.55224
102.244	2.75	8.66025	2.31273	9.38194	0	9.38194	1.68232
102.244	2.75	8.66025	2.31273	9.09327	0	9.09327	1.5759
102.244	2.75	8.66025	2.31273	8.80459	0	8.80459	1.49792
102.244	2.75	8.66025	2.31273	8.51592	0	8.51592	1.74001
102.244	2.75	8.66025	2.31273	8.22724	0	8.22724	1.63069
102.244	2.75	8.66025	2.31273	7.93857	0	7.93857	1.53117
102.244	2.75	10.3923	2.29812	9.52628	0	9.52628	1.55224
102.244	2.75	10.3923	2.29812	9.52628	0	9.52628	1.56575
102.244	2.75	10.3923	2.29812	9.52628	0	9.52628	1.57992
102.244	2.75	10.3923	2.29812	9.52628	0	9.52628	1.57846
102.244	2.75	10.3923	2.29812	9.52628	0	9.52628	1.519
102.244	2.75	10.3923	2.29812	9.67062	0	9.67062	1.17463
102.244	2.75	10.3923	2.29812	9.95929	0	9.95929	1.21561
102.244	2.75	10.3923	2.29812	10.248	0	10.248	1.31532
102.244	2.75	10.3923	2.29812	10.5366	0	10.5366	1.26921
102.244	2.75	10.3923	2.29812	10.8253	0	10.8253	1.41352
102.244	2.75	10.3923	2.29812	11.114	0	11.114	1.52105
102.244	2.75	10.3923	2.29812	11.2583	0	11.2583	1.50751
102.244	2.75	10.3923	2.29812	11.2583	0	11.2583	1.55212
102.244	2.75	10.3923	2.29812	11.2583	0	11.2583	1.55874
102.244	2.75	10.3923	2.29812	11.2583	0	11.2583	1.54629
102.244	2.75	10.3923	2.29812	11.2583	0	11.2583	1.52428
102.244	2.75	10.3923	2.29812	11.114	0	11.114	1.64707
102.244	2.75	10.3923	2.29812	10.8253	0	10.8253	1.53832
102.244	2.75	10.3923	2.29812	10.5366	0	10.5366	1.45627
102.244	2.75	10.3923	2.29812	10.248	0	10.248	1.71946
102.244	2.75	10.3923	2.29812	9.95929	0	9.95929	1.60784
102.244	2.75	10.3923	2.29812	9.67062	0	9.67062	1.4943
102.244	2.75	12.1244	2.22555	11.2583	0	11.2583	1.52428
102.244	2.75	12.1244	2.22555	11.2583	0	11.2583	1.54629
102.244	2.75	12.1244	2.22555	11.2583	0	11.2583	1.55874
102.244	2.75	12.1244	2.22555	11.2583	0	11.2583	1.55212
102.244	2.75	12.1244	2.22555	11.2583	0	11.2583	1.50751
102.244	2.75	12.1244	2.22555	11.4027	0	11.4027	1.26245
102.244	2.75	12.1244	2.22555	11.6913	0	11.6913	1.33617
102.244	2.75	12.1244	2.22555	11.98	0	11.98	1.44582
102.244	2.75	12.1244	2.22555	12.2687	0	12.2687	1.26773
102.244	2.75	12.1244	2.22555	12.5574	0	12.5574	1.38882
102.244	2.75	12.1244	2.22555	12.846	0	12.846	1.49782
102.244	2.75	12.1244	2.22555	12.9904	0	12.9904	1.40731
102.244	2.75	12.1244	2.22555	12.9904	0	12.9904	1.45399
102.244	2.75	12.1244	2.22555	12.9904	0	12.9904	1.46514
102.244	2.75	12.1244	2.22555	12.9904	0	12.9904	1.44827
102.244	2.75	12.1244	2.22555	12.9904	0	12.9904	1.41181
102.244	2.75	12.1244	2.22555	12.846	0	12.846	1.55829
102.244	2.75	12.1244	2.22555	12.5574	0	12.5574	1.44492
102.244	2.75	12.1244	2.22555	12.2687	0	12.2687	1.35344
102.244	2.75	12.1244	2.22555	11.98	0	11.98	1.64177
102.244	2.75	12.1244	2.22555	11.6913	0	11.6913	1.52767
102.244	2.75	12.1244	2.22555	11.4027	0	11.4027	1.41923
102.244	2.75	13.8564	1.80914	12.9904	0	12.9904	1.41181
102.244	2.75	13.8564	1.80914	12.9904	0	12.9904	1.44827
102.244	2.75	13.8564	1.80914	12.9904	0	12.9904	1.46514
102.244	2.75	13.8564	1.80914	12.9904	0	12.9904	1.45399
102.244	2.75	13.8564	1.80914	12.9904	0	12.9904	1.40731
102.244	2.75	13.8564	1.80914	13.1347	0	13.1347	1.17237
102.244	2.75	13.8564	1.80914	13.4234	0	13.4234	1.24902
102.244	2.75	13.8564	1.80914	13.7121	0	13.7121	1.35751
102.244	2.75	13.8564	1.80914	14.0007	0	14.0007	1.05562
102.244	2.75	13.8564	1.80914	14.2894	0	14.2894	1.13403
102.244	2.75	13.8564	1.80914	14.5781	0	14.5781	1.2426
102.244	2.75	13.8564	1.80914	14.7224	0	14.7224	1.1868
102.244	2.75	13.8564	1.80914	14.7224	0	14.7224	1.23862
102.244	2.75	13.8564	1.80914	14.7224	0	14.7224	1.25152
102.244	2.75	13.8564	1.80914	14.7224	0	14.7224	1.23554
102.244	2.75	13.8564	1.80914	14.7224	0	14.7224	1.18655
102.244	2.75	13.8564	1.80914	14.5781	0	14.5781	1.25938
102.244	2.75	13.8564	1.80914	14.2894	0	14.2894	1.14729
102.244	2.75	13.8564	1.80914	14.0007	0	14.0007	1.08788
102.244	2.75	13.8564	1.80914	13.7121	0	13.7121	1.46078
102.244	2.75	13.8564	1.80914	13.4234	0	13.4234	1.35265
102.244	2.75	13.8564	1.80914	13.1347	0	13.1347	1.25509
102.244	2.75	15.5885	1.5341	14.7224	0	14.7224	1.18655
102.244	2.75	15.5885	1.5341	14.7224	0	14.7224	1.23554
102.244	2.75	15.5885	1.5341	14.7224	0	14.7224	1.25152
102.244	2.75	15.5885	1.5341	14.7224	0	14.7224	1.23862
102.244	2.75	15.5885	1.5341	14.7224	0	14.7224	1.1868
102.244	2.75	15.5885	1.5341	14.8668	0	14.8668	0.955582
102.244	2.75	15.5885	1.5341	15.1554	0	15.1554	1.02733
102.244	2.75	15.5885	1.5341	15.4441	0	15.4441	1.13405
102.244	2.75	15.5885	1.5341	15.7328	0	15.7328	0.884491
102.244	2.75	15.5885	1.5341	16.0215	0	16.0215	0.963166
102.244	2.75	15.5885	1.5341	16.3101	0	16.3101	1.06798
102.244	2.75	15.5885	1.5341	16.4545	0	16.4545	1.02296
102.244	2.75	15.5885	1.5341	16.4545	0	16.4545	1.07206
102.244	2.75	15.5885	1.5341	16.4545	0	16.4545	1.08554
102.244	2.75	15.5885	1.5341	16.4545	0	16.4545	1.07181
102.244	2.75	15.5885	1.5341	16.4545	0	16.4545	1.02584
102.244	2.75	15.5885	1.5341	16.3101	0	16.3101	1.08389
102.244	2.75	15.5885	1.5341	16.0215	0	16.0215	0.97718
102.244	2.75	15.5885	1.5341	15.7328	0	15.7328	0.904131
102.244	2.75	15.5885	1.5341	15.4441	0	15.4441	1.17958
102.244	2.75	15.5885	1.5341	15.1554	0	15.1554	1.07028
102.244	2.75	15.5885	1.5341	14.8668	0	14.8668	0.986924
102.244	2.75	17.3205	1.33085	16.4545	0	16.4545	1.02584
102.244	2.75	17.3205	1.33085	16.4545	0	16.4545	1.07181
102.244	2.75	17.3205	1.33085	16.4545	0	16.4545	1.08554
102.244	2.75	17.3205	1.33085	16.4545	0	16.4545	1.07206
102.244	2.75	17.3205	1.33085	16.4545	0	16.4545	1.02296
102.244	2.75	17.3205	1.33085	16.5988	0	16.5988	0.819715
102.244	2.75	17.3205	1.33085	16.8875	0	16.8875	0.88991
102.244	2.75	17.3205	1.33085	17.1762	0	17.1762	0.990572
102.244	2.75	17.3205	1.33085	17.4648	0	17.4648	0.764517
102.244	2.75	17.3205	1.33085	17.7535	0	17.7535	0.836149
102.244	2.75	17.3205	1.33085	18.0422	0	18.0422	0.932338
102.244	2.75	17.3205	1.33085	18.1865	0	18.1865	0.89436
102.244	2.75	17.3205	1.33085	18.1865	0	18.1865	0.94091
102.244	2.75	17.3205	1.33085	18.1865	0	18.1865	0.952616
102.244	2.75	17.3205	1.33085	18.1865	0	18.1865	0.937659
102.244	2.75	17.3205	1.33085	18.1865	0	18.1865	0.891868
102.244	2.75	17.3205	1.33085	18.0422	0	18.0422	0.94444
102.244	2.75	17.3205	1.33085	17.7535	0	17.7535	0.84471
102.244	2.75	17.3205	1.33085	17.4648	0	17.4648	0.775965
102.244	2.75	17.3205	1.33085	17.1762	0	17.1762	1.01976
102.244	2.75	17.3205	1.33085	16.8875	0	16.8875	0.916617
102.244	2.75	17.3205	1.33085	16.5988	0	16.5988	0.839449
102.244	2.75	19.0526	1.147	18.1865	0	18.1865	0.891868
102.244	2.75	19.0526	1.147	18.1865	0	18.1865	0.937659
102.244	2.75	19.0526	1.147	18.1865	0	18.1865	0.952616
102.244	2.75	19.0526	1.147	18.1865	0	18.1865	0.94091
102.244	2.75	19.0526	1.147	18.1865	0	18.1865	0.89436
102.244	2.75	19.0526	1.147	18.3309	0	18.3309	0.703717
102.244	2.75	19.0526	1.147	18.6195	0	18.6195	0.767895
102.244	2.75	19.0526	1.147	18.9082	0	18.9082	0.861662
102.244	2.75	19.0526	1.147	19.1969	0	19.1969	0.649596
102.244	2.75	19.0526	1.147	19.4856	0	19.4856	0.712099
102.244	2.75	19.0526	1.147	19.7742	0	19.7742	0.793304
102.244	2.75	19.0526	1.147	19.9186	0	19.9186	0.7442
102.244	2.75	19.0526	1.147	19.9186	0	19.9186	0.794055
102.244	2.75	19.0526	1.147	19.9186	0	19.9186	0.805889
102.244	2.75	19.0526	1.147	19.9186	0	19.9186	0.787113
102.244	2.75	19.0526	1.147	19.9186	0	19.9186	0.736773
102.244	2.75	19.0526	1.147	19.7742	0	19.7742	0.804751
102.244	2.75	19.0526	1.147	19.4856	0	19.4856	0.716553
102.244	2.75	19.0526	1.147	19.1969	0	19.1969	0.654444
102.244	2.75	19.0526	1.147	18.9082	0	18.9082	0.881503
102.244	2.75	19.0526	1.147	18.6195	0	18.6195	0.788878
102.244	2.75	19.0526	1.147	18.3309	0	18.3309	0.720645
102.244	2.75	20.7846	0.782196	19.9186	0	19.9186	0.736773
102.244	2.75	20.7846	0.782196	19.9186	0	19.9186	0.787113
102.244	2.75	20.7846	0.782196	19.9186	0	19.9186	0.805889
102.244	2.75	20.7846	0.782196	19.9186	0	19.9186	0.794055
102.244	2.75	20.7846	0.782196	19.9186	0	19.9186	0.7442
102.244	2.75	20.7846	0.782196	20.0629	0	20.0629	0.546601
102.244	2.75	20.7846	0.782196	20.3516	0	20.3516	0.583768
102.244	2.75	20.7846	0.782196	20.6403	0	20.6403	0.654503
102.244	2.75	20.7846	0.782196	20.9289	0	20.9289	0.432234
102.244	2.75	20.7846	0.782196	21.2176	0	21.2176	0.461844
102.244	2.75	20.7846	0.782196	21.5063	0	21.5063	0.492854
102.244	2.75	20.7846	0.782196	21.6506	0	21.6506	0.250748
102.244	2.75	20.7846	0.782196	21.6506	0	21.6506	0.262703
102.244	2.75	20.7846	0.782196	21.6506	0	21.6506	0.279717
102.244	2.75	20.7846	0.782196	21.6506	0	21.6506	0.296228
102.244	2.75	20.7846	0.782196	21.6506	0	21.6506	0.325437
102.244	2.75	20.7846	0.782196	21.5063	0	21.5063	0.504983
102.244	2.75	20.7846	0.782196	21.2176	0	21.2176	0.448099
102.244	2.75	20.7846	0.782196	20.9289	0	20.9289	0.426928
102.244	2.75	20.7846	0.782196	20.6403	0	20.6403	0.67315
102.244	2.75	20.7846	0.782196	20.3516	0	20.3516	0.610669
102.244	2.75	20.7846	0.782196	20.0629	0	20.0629	0.570103
102.244	2.75	22.5167	2.98047	21.6506	0	21.6506	0.325437
102.244	2.75	22.5167	2.98047	21.6506	0	21.6506	0.296228
102.244	2.75	22.5167	2.98047	21.6506	0	21.6506	0.279717
102.244	2.75	22.5167	2.98047	21.6506	0	21.6506	0.262703
102.244	2.75	22.5167	2.98047	21.6506	0	21.6506	0.250748
102.244	2.75	22.5167	2.98047	21.795	0	21.795	0.180584
102.244	2.75	22.5167	2.98047	22.0836	0	22.0836	0.193379
102.244	2.75	22.5167	2.98047	22.3723	0	22.3723	0.235228
102.244	2.75	22.5167	2.98047	22.661	0	22.661	0.23528
102.244	2.75	22.5167	2.98047	22.9497	0	22.9497	0.305
102.244	2.75	22.5167	2.98047	23.2383	0	23.2383	0.392087
102.244	2.75	22.5167	2.98047	23.3827	0	23.3827	0.428889
102.244	2.75	22.5167	2.98047	23.3827	0	23.3827	0.498281
102.244	2.75	22.5167	2.98047	23.3827	0	23.3827	0.561006
102.244	2.75	22.5167	2.98047	23.3827	0	23.3827	0.607196
102.244	2.75	22.5167	2.98047	23.3827	0	23.3827	0.618219
102.244	2.75	22.5167	2.98047	23.2383	0	23.2383	0.479388
102.244	2.75	22.5167	2.98047	22.9497	0	22.9497	0.433828
102.244	2.75	22.5167	2.98047	22.661	0	22.661	0.386272
102.244	2.75	22.5167	2.98047	22.3723	0	22.3723	0.497573
102.244	2.75	22.5167	2.98047	22.0836	0	22.0836	0.411998
102.244	2.75	22.5167	2.98047	21.795	0	21.795	0.326396
102.244	4.25	2.59808	1.65515	1.73205	0	1.73205	0.660746
102.244	4.25	2.59808	1.65515	1.73205	0	1.73205	0.578207
102.244	4.25	2.59808	1.65515	1.73205	0	1.73205	0.540774
102.244	4.25	2.59808	1.65515	1.73205	0	1.73205	0.547842
102.244	4.25	2.59808	1.65515	1.73205	0	1.73205	0.620208
102.244	4.25	2.59808	1.65515	1.87639	0	1.87639	0.768619
102.244	4.25	2.59808	1.65515	2.16506	0	2.16506	0.918063
102.244	4.25	2.59808	1.65515	2.45374	0	2.45374	1.04609
102.244	4.25	2.59808	1.65515	2.74241	0	2.74241	1.02633
102.244	4.25	2.59808	1.65515	3.03109	0	3.03109	1.16657
102.244	4.25	2.59808	1.65515	3.31976	0	3.31976	1.31026
102.244	4.25	2.59808	1.65515	3.4641	0	3.4641	1.2769
102.244	4.25	2.59808	1.65515	3.4641	0	3.4641	1.29299
102.244	4.25	2.59808	1.65515	3.4641	0	3.4641	1.30585
102.244	4.25	2.59808	1.65515	3.4641	0	3.4641	1.30953
102.244	4.25	2.59808	1.65515	3.4641	0	3.4641	1.31168
102.244	4.25	2.59808	1.65515	3.31976	0	3.31976	1.38526
102.244	4.25	2.59808	1.65515	3.03109	0	3.03109	1.26329
102.244	4.25	2.59808	1.65515	2.74241	0	2.74241	1.11881
102.244	4.25	2.59808	1.65515	2.45374	0	2.45374	1.10652
102.244	4.25	2.59808	1.65515	2.16506	0	2.16506	0.95751
102.244	4.25	2.59808	1.65515	1.87639	0	1.87639	0.786454
102.244	4.25	4.33013	2.19261	3.4641	0	3.4641	1.31168
102.244	4.25	4.33013	2.19261	3.4641	0	3.4641	1.30953
102.244	4.25	4.33013	2.19261	3.4641	0	3.4641	1.30585
102.244	4.25	4.33013	2.19261	3.4641	0	3.4641	1.29299
102.244	4.25	4.33013	2.19261	3.4641	0	3.4641	1.2769
102.244	4.25	4.33013	2.19261	3.60844	0	3.60844	1.26363
102.244	4.25	4.33013	2.19261	3.89711	0	3.89711	1.3979
102.244	4.25	4.33013	2.19261	4.18579	0	4.18579	1.51423
102.244	4.25	4.33013	2.19261	4.47446	0	4.47446	1.35609
102.244	4.25	4.33013	2.19261	4.76314	0	4.76314	1.46651
102.244	4.25	4.33013	2.19261	5.05181	0	5.05181	1.57733
102.244	4.25	4.33013	2.19261	5.19615	0	5.19615	1.52132
102.244	4.25	4.33013	2.19261	5.19615	0	5.19615	1.54736
102.244	4.25	4.33013	2.19261	5.19615	0	5.19615	1.5517
102.244	4.25	4.33013	2.19261	5.19615	0	5.19615	1.54
102.244	4.25	4.33013	2.19261	5.19615	0	5.19615	1.52175
102.244	4.25	4.33013	2.19261	5.05181	0	5.05181	1.63446
102.244	4.25	4.33013	2.19261	4.76314	0	4.76314	1.51683
102.244	4.25	4.33013	2.19261	4.47446	0	4.47446	1.40013
102.244	4.25	4.33013	2.19261	4.18579	0	4.18579	1.54003
102.244	4.25	4.33013	2.19261	3.89711	0	3.89711	1.41548
102.244	4.25	4.33013	2.19261	3.60844	0	3.60844	1.28814
102.244	4.25	6.06218	2.23724	5.19615	0	5.19615	1.52175
102.244	4.25	6.06218	2.23724	5.19615	0	5.19615	1.54
102.244	4.25	6.06218	2.23724	5.19615	0	5.19615	1.5517
102.244	4.25	6.06218	2.23724	5.19615	0	5.19615	1.54736
102.244	4.25	6.06218	2.23724	5.19615	0	5.19615	1.52132
102.244	4.25	6.06218	2.23724	5.34049	0	5.34049	1.3713
102.244	4.25	6.06218	2.23724	5.62917	0	5.62917	1.46552
102.244	4.25	6.06218	2.23724	5.91784	0	5.91784	1.5467
102.244	4.25	6.06218	2.23724	6.20652	0	6.20652	1.1928
102.244	4.25	6.06218	2.23724	6.49519	0	6.49519	1.24341
102.244	4.25	6.06218	2.23724	6.78387	0	6.78387	1.31837
102.244	4.25	6.06218	2.23724	6.9282	0	6.9282	1.36208
102.244	4.25	6.06218	2.23724	6.9282	0	6.9282	1.43074
102.244	4.25	6.06218	2.23724	6.9282	0	6.9282	1.43523
102.244	4.25	6.06218	2.23724	6.9282	0	6.9282	1.4156
102.244	4.25	6.06218	2.23724	6.9282	0	6.9282	1.39643
102.244	4.25	6.06218	2.23724	6.78387	0	6.78387	1.61325
102.244	4.25	6.06218	2.23724	6.49519	0	6.49519	1.52642
102.244	4.25	6.06218	2.23724	6.20652	0	6.20652	1.44067
102.244	4.25	6.06218	2.23724	5.91784	0	5.91784	1.66133
102.244	4.25	6.06218	2.23724	5.62917	0	5.62917	1.55012
102.244	4.25	6.06218	2.23724	5.34049	0	5.34049	1.445
102.244	4.25	7.79423	1.69331	6.9282	0	6.9282	1.39643
102.244	4.25	7.79423	1.69331	6.9282	0	6.9282	1.4156
102.244	4.25	7.79423	1.69331	6.9282	0	6.9282	1.43523
102.244	4.25	7.79423	1.69331	6.9282	0	6.9282	1.43074
102.244	4.25	7.79423	1.69331	6.9282	0	6.9282	1.36208
102.244	4.25	7.79423	1.69331	7.07254	0	7.07254	0.975384
102.244	4.25	7.79423	1.69331	7.36122	0	7.36122	1.012
102.244	4.25	7.79423	1.69331	7.64989	0	7.64989	0.969627
102.244	4.25	7.79423	1.69331	7.93857	0	7.93857	0.0553095
102.244	4.25	7.79423	1.69331	8.22724	0	8.22724	0.0572853
102.244	4.25	7.79423	1.69331	8.51592	0	8.51592	0.0700421
102.244	4.25	7.79423	1.69331	8.66025	0	8.66025	0.992767
102.244	4.25	7.79423	1.69331	8.66025	0	8.66025	1.15628
102.244	4.25	7.79423	1.69331	8.66025	0	8.66025	1.11576
102.244	4.25	7.79423	1.69331	8.66025	0	8.66025	1.07296
102.244	4.25	7.79423	1.69331	8.66025	0	8.66025	1.08244
102.244	4.25	7.79423	1.69331	8.51592	0	8.51592	1.30565
102.244	4.25	7.79423	1.69331	8.22724	0	8.22724	1.22349
102.244	4.25	7.79423	1.69331	7.93857	0	7.93857	1.1964
102.244	4.25	7.79423	1.69331	7.64989	0	7.64989	1.47787
102.244	4.25	7.79423	1.69331	7.36122	0	7.36122	1.38651
102.244	4.25	7.79423	1.69331	7.07254	0	7.07254	1.31486
102.244	4.25	9.52628	1.5863	8.66025	0	8.66025	1.08244
102.244	4.25	9.52628	1.5863	8.66025	0	8.66025	1.07296
102.244	4.25	9.52628	1.5863	8.66025	0	8.66025	1.11576
102.244	4.25	9.52628	1.5863	8.66025	0	8.66025	1.15628
102.244	4.25	9.52628	1.5863	8.66025	0	8.66025	0.992767
102.244	4.25	9.52628	1.5863	8.80459	0	8.80459	0.0526822
102.244	4.25	9.52628	1.5863	9.09327	0	9.09327	0.0543265
102.244	4.25	9.52628	1.5863	9.38194	0	9.38194	0.067673
102.244	4.25	9.52628	1.5863	9.67062	0	9.67062	0.731139
102.244	4.25	9.52628	1.5863	9.95929	0	9.95929	0.988304
102.244	4.25	9.52628	1.5863	10.248	0	10.248	1.07907
102.244	4.25	9.52628	1.5863	10.3923	0	10.3923	1.12594
102.244	4.25	9.52628	1.5863	10.3923	0	10.3923	1.14925
102.244	4.25	9.52628	1.5863	10.3923	0	10.3923	1.14507
102.244	4.25	9.52628	1.5863	10.3923	0	10.3923	1.13565
102.244	4.25	9.52628	1.5863	10.3923	0	10.3923	1.15448
102.244	4.25	9.52628	1.5863	10.248	0	10.248	1.31532
102.244	4.25	9.52628	1.5863	9.95929	0	9.95929	1.21561
102.244	4.25	9.52628	1.5863	9.67062	0	9.67062	1.17463
102.244	4.25	9.52628	1.5863	9.38194	0	9.38194	1.431
102.244	4.25	9.52628	1.5863	9.09327	0	9.09327	1.33408
102.244	4.25	9.52628	1.5863	8.80459	0	8.80459	1.21012
102.244	4.25	11.2583	1.93785	10.3923	0	10.3923	1.15448
102.244	4.25	11.2583	1.93785	10.3923	0	10.3923	1.13565
102.244	4.25	11.2583	1.93785	10.3923	0	10.3923	1.14507
102.244	4.25	11.2583	1.93785	10.3923	0	10.3923	1.14925
102.244	4.25	11.2583	1.93785	10.3923	0	10.3923	1.12594
102.244	4.25	11.2583	1.93785	10.5366	0	10.5366	0.957962
102.244	4.25	11.2583	1.93785	10.8253	0	10.8253	1.02989
102.244	4.25	11.2583	1.93785	11.114	0	11.114	1.1312
102.244	4.25	11.2583	1.93785	11.4027	0	11.4027	1.1093
102.244	4.25	11.2583	1.93785	11.6913	0	11.6913	1.24729
102.244	4.25	11.2583	1.93785	11.98	0	11.98	1.35462
102.244	4.25	11.2583	1.93785	12.1244	0	12.1244	1.31242
102.244	4.25	11.2583	1.93785	12.1244	0	12.1244	1.34251
102.244	4.25	11.2583	1.93785	12.1244	0	12.1244	1.3477
102.244	4.25	11.2583	1.93785	12.1244	0	12.1244	1.33605
102.244	4.25	11.2583	1.93785	12.1244	0	12.1244	1.32151
102.244	4.25	11.2583	1.93785	11.98	0	11.98	1.44582
102.244	4.25	11.2583	1.93785	11.6913	0	11.6913	1.33617
102.244	4.25	11.2583	1.93785	11.4027	0	11.4027	1.26245
102.244	4.25	11.2583	1.93785	11.114	0	11.114	1.52105
102.244	4.25	11.2583	1.93785	10.8253	0	10.8253	1.41352
102.244	4.25	11.2583	1.93785	10.5366	0	10.5366	1.26921
102.244	4.25	12.9904	2.01334	12.1244	0	12.1244	1.32151
102.244	4.25	12.9904	2.01334	12.1244	0	12.1244	1.33605
102.244	4.25	12.9904	2.01334	12.1244	0	12.1244	1.3477
102.244	4.25	12.9904	2.01334	12.1244	0	12.1244	1.34251
102.244	4.25	12.9904	2.01334	12.1244	0	12.1244	1.31242
102.244	4.25	12.9904	2.01334	12.2687	0	12.2687	1.14989
102.244	4.25	12.9904	2.01334	12.5574	0	12.5574	1.24496
102.244	4.25	12.9904	2.01334	12.846	0	12.846	1.35415
102.244	4.25	12.9904	2.01334	13.1347	0	13.1347	1.12072
102.244	4.25	12.9904	2.01334	13.4234	0	13.4234	1.22153
102.244	4.25	12.9904	2.01334	13.7121	0	13.7121	1.32612
102.244	4.25	12.9904	2.01334	13.8564	0	13.8564	1.27173
102.244	4.25	12.9904	2.01334	13.8564	0	13.8564	1.32528
102.244	4.25	12.9904	2.01334	13.8564	0	13.8564	1.33699
102.244	4.25	12.9904	2.01334	13.8564	0	13.8564	1.32075
102.244	4.25	12.9904	2.01334	13.8564	0	13.8564	1.27203
102.244	4.25	12.9904	2.01334	13.7121	0	13.7121	1.35751
102.244	4.25	12.9904	2.01334	13.4234	0	13.4234	1.24902
102.244	4.25	12.9904	2.01334	13.1347	0	13.1347	1.17237
102.244	4.25	12.9904	2.01334	12.846	0	12.846	1.49782
102.244	4.25	12.9904	2.01334	12.5574	0	12.5574	1.38882
102.244	4.25	12.9904	2.01334	12.2687	0	12.2687	1.26773
102.244	4.25	14.7224	1.60979	13.8564	0	13.8564	1.27203
102.244	4.25	14.7224	1.60979	13.8564	0	13.8564	1.32075
102.244	4.25	14.7224	1.60979	13.8564	0	13.8564	1.33699
102.244	4.25	14.7224	1.60979	13.8564	0	13.8564	1.32528
102.244	4.25	14.7224	1.60979	13.8564	0	13.8564	1.27173
102.244	4.25	14.7224	1.60979	14.0007	0	14.0007	1.00718
102.244	4.25	14.7224	1.60979	14.2894	0	14.2894	1.07235
102.244	4.25	14.7224	1.60979	14.5781	0	14.5781	1.18054
102.244	4.25	14.7224	1.60979	14.8668	0	14.8668	0.933318
102.244	4.25	14.7224	1.60979	15.1554	0	15.1554	1.01534
102.244	4.25	14.7224	1.60979	15.4441	0	15.4441	1.12022
102.244	4.25	14.7224	1.60979	15.5885	0	15.5885	1.06891
102.244	4.25	14.7224	1.60979	15.5885	0	15.5885	1.11639
102.244	4.25	14.7224	1.60979	15.5885	0	15.5885	1.12901
102.244	4.25	14.7224	1.60979	15.5885	0	15.5885	1.11501
102.244	4.25	14.7224	1.60979	15.5885	0	15.5885	1.06993
102.244	4.25	14.7224	1.60979	15.4441	0	15.4441	1.13405
102.244	4.25	14.7224	1.60979	15.1554	0	15.1554	1.02733
102.244	4.25	14.7224	1.60979	14.8668	0	14.8668	0.955582
102.244	4.25	14.7224	1.60979	14.5781	0	14.5781	1.2426
102.244	4.25	14.7224	1.60979	14.2894	0	14.2894	1.13403
102.244	4.25	14.7224	1.60979	14.0007	0	14.0007	1.05562
102.244	4.25	16.4545	1.39211	15.5885	0	15.5885	1.06993
102.244	4.25	16.4545	1.39211	15.5885	0	15.5885	1.11501
102.244	4.25	16.4545	1.39211	15.5885	0	15.5885	1.12901
102.244	4.25	16.4545	1.39211	15.5885	0	15.5885	1.11639
102.244	4.25	16.4545	1.39211	15.5885	0	15.5885	1.06891
102.244	4.25	16.4545	1.39211	15.7328	0	15.7328	0.863431
102.244	4.25	16.4545	1.39211	16.0215	0	16.0215	0.935564
102.244	4.25	16.4545	1.39211	16.3101	0	16.3101	1.03872
102.244	4.25	16.4545	1.39211	16.5988	0	16.5988	0.806628
102.244	4.25	16.4545	1.39211	16.8875	0	16.8875	0.880447
102.244	4.25	16.4545	1.39211	17.1762	0	17.1762	0.980283
102.244	4.25	16.4545	1.39211	17.3205	0	17.3205	0.937139
102.244	4.25	16.4545	1.39211	17.3205	0	17.3205	0.982068
102.244	4.25	16.4545	1.39211	17.3205	0	17.3205	0.99404
102.244	4.25	16.4545	1.39211	17.3205	0	17.3205	0.98014
102.244	4.25	16.4545	1.39211	17.3205	0	17.3205	0.936045
102.244	4.25	16.4545	1.39211	17.1762	0	17.1762	0.990572
102.244	4.25	16.4545	1.39211	16.8875	0	16.8875	0.88991
102.244	4.25	16.4545	1.39211	16.5988	0	16.5988	0.819715
102.244	4.25	16.4545	1.39211	16.3101	0	16.3101	1.06798
102.244	4.25	16.4545	1.39211	16.0215	0	16.0215	0.963166
102.244	4.25	16.4545	1.39211	15.7328	0	15.7328	0.884491
102.244	4.25	18.1865	1.22123	17.3205	0	17.3205	0.936045
102.244	4.25	18.1865	1.22123	17.3205	0	17.3205	0.98014
102.244	4.25	18.1865	1.22123	17.3205	0	17.3205	0.99404
102.244	4.25	18.1865	1.22123	17.3205	0	17.3205	0.982068
102.244	4.25	18.1865	1.22123	17.3205	0	17.3205	0.937139
102.244	4.25	18.1865	1.22123	17.4648	0	17.4648	0.753195
102.244	4.25	18.1865	1.22123	17.7535	0	17.7535	0.823516
102.244	4.25	18.1865	1.22123	18.0422	0	18.0422	0.921309
102.244	4.25	18.1865	1.22123	18.3309	0	18.3309	0.70368
102.244	4.25	18.1865	1.22123	18.6195	0	18.6195	0.76976
102.244	4.25	18.1865	1.22123	18.9082	0	18.9082	0.860218
102.244	4.25	18.1865	1.22123	19.0526	0	19.0526	0.820588
102.244	4.25	18.1865	1.22123	19.0526	0	19.0526	0.864534
102.244	4.25	18.1865	1.22123	19.0526	0	19.0526	0.875331
102.244	4.25	18.1865	1.22123	19.0526	0	19.0526	0.860059
102.244	4.25	18.1865	1.22123	19.0526	0	19.0526	0.81451
102.244	4.25	18.1865	1.22123	18.9082	0	18.9082	0.861662
102.244	4.25	18.1865	1.22123	18.6195	0	18.6195	0.767895
102.244	4.25	18.1865	1.22123	18.3309	0	18.3309	0.703717
102.244	4.25	18.1865	1.22123	18.0422	0	18.0422	0.932338
102.244	4.25	18.1865	1.22123	17.7535	0	17.7535	0.836149
102.244	4.25	18.1865	1.22123	17.4648	0	17.4648	0.764517
102.244	4.25	19.9186	1.02304	19.0526	0	19.0526	0.81451
102.244	4.25	19.9186	1.02304	19.0526	0	19.0526	0.860059
102.244	4.25	19.9186	1.02304	19.0526	0	19.0526	0.875331
102.244	4.25	19.9186	1.02304	19.0526	0	19.0526	0.864534
102.244	4.25	19.9186	1.02304	19.0526	0	19.0526	0.820588
102.244	4.25	19.9186	1.02304	19.1969	0	19.1969	0.641726
102.244	4.25	19.9186	1.02304	19.4856	0	19.4856	0.702981
102.244	4.25	19.9186	1.02304	19.7742	0	19.7742	0.787107
102.244	4.25	19.9186	1.02304	20.0629	0	20.0629	0.54801
102.244	4.25	19.9186	1.02304	20.3516	0	20.3516	0.586262
102.244	4.25	19.9186	1.02304	20.6403	0	20.6403	0.650162
102.244	4.25	19.9186	1.02304	20.7846	0	20.7846	0.642133
102.244	4.25	19.9186	1.02304	20.7846	0	20.7846	0.702088
102.244	4.25	19.9186	1.02304	20.7846	0	20.7846	0.716318
102.244	4.25	19.9186	1.02304	20.7846	0	20.7846	0.701378
102.244	4.25	19.9186	1.02304	20.7846	0	20.7846	0.645414
102.244	4.25	19.9186	1.02304	20.6403	0	20.6403	0.654503
102.244	4.25	19.9186	1.02304	20.3516	0	20.3516	0.583768
102.244	4.25	19.9186	1.02304	20.0629	0	20.0629	0.546601
102.244	4.25	19.9186	1.02304	19.7742	0	19.7742	0.793304
102.244	4.25	19.9186	1.02304	19.4856	0	19.4856	0.712099
102.244	4.25	19.9186	1.02304	19.1969	0	19.1969	0.649596
102.244	4.25	21.6506	0.609335	20.7846	0	20.7846	0.645414
102.244	4.25	21.6506	0.609335	20.7846	0	20.7846	0.701378
102.244	4.25	21.6506	0.609335	20.7846	0	20.7846	0.716318
102.244	4.25	21.6506	0.609335	20.7846	0	20.7846	0.702088
102.244	4.25	21.6506	0.609335	20.7846	0	20.7846	0.642133
102.244	4.25	21.6506	0.609335	20.9289	0	20.9289	0.402497
102.244	4.25	21.6506	0.609335	21.2176	0	21.2176	0.413613
102.244	4.25	21.6506	0.609335	21.5063	0	21.5063	0.448664
102.244	4.25	21.6506	0.609335	21.795	0	21.795	0.22129
102.244	4.25	21.6506	0.609335	22.0836	0	22.0836	0.276631
102.244	4.25	21.6506	0.609335	22.3723	0	22.3723	0.350982
102.244	4.25	21.6506	0.609335	22.5167	0	22.5167	0.230359
102.244	4.25	21.6506	0.609335	22.5167	0	22.5167	0.231
102.244	4.25	21.6506	0.609335	22.5167	0	22.5167	0.244324
102.244	4.25	21.6506	0.609335	22.5167	0	22.5167	0.262718
102.244	4.25	21.6506	0.609335	22.5167	0	22.5167	0.283669
102.244	4.25	21.6506	0.609335	22.3723	0	22.3723	0.235228
102.244	4.25	21.6506	0.609335	22.0836	0	22.0836	0.193379
102.244	4.25	21.6506	0.609335	21.795	0	21.795	0.180584
102.244	4.25	21.6506	0.609335	21.5063	0	21.5063	0.492854
102.244	4.25	21.6506	0.609335	21.2176	0	21.2176	0.461844
102.244	4.25	21.6506	0.609335	20.9289	0	20.9289	0.432234
102.244	4.25	23.3827	3.46056	22.5167	0	22.5167	0.283669
102.244	4.25	23.3827	3.46056	22.5167	0	22.5167	0.262718
102.244	4.25	23.3827	3.46056	22.5167	0	22.5167	0.244324
102.244	4.25	23.3827	3.46056	22.5167	0	22.5167	0.231
102.244	4.25	23.3827	3.46056	22.5167	0	22.5167	0.230359
102.244	4.25	23.3827	3.46056	22.661	0	22.661	0.286846
102.244	4.25	23.3827	3.46056	22.9497	0	22.9497	0.340341
102.244	4.25	23.3827	3.46056	23.2383	0	23.2383	0.394612
102.244	4.25	23.3827	3.46056	23.527	0	23.527	0.34846
102.244	4.25	23.3827	3.46056	23.8157	0	23.8157	0.421517
102.244	4.25	23.3827	3.46056	24.1044	0	24.1044	0.511072
102.244	4.25	23.3827	3.46056	24.2487	0	24.2487	0.589534
102.244	4.25	23.3827	3.46056	24.2487	0	24.2487	0.647198
102.244	4.25	23.3827	3.46056	24.2487	0	24.2487	0.681159
102.244	4.25	23.3827	3.46056	24.2487	0	24.2487	0.692846
102.244	4.25	23.3827	3.46056	24.2487	0	24.2487	0.683279
102.244	4.25	23.3827	3.46056	24.1044	0	24.1044	0.652423
102.244	4.25	23.3827	3.46056	23.8157	0	23.8157	0.600337
102.244	4.25	23.3827	3.46056	23.527	0	23.527	0.520275
102.244	4.25	23.3827	3.46056	23.2383	0	23.2383	0.392087
102.244	4.25	23.3827	3.46056	22.9497	0	22.9497	0.305
102.244	4.25	23.3827	3.46056	22.661	0	22.661	0.23528
102.244	5.75	1.73205	1.28091	0.866025	0	0.866025	0.412833
102.244	5.75	1.73205	1.28091	0.866025	0	0.866025	0.367423
102.244	5.75	1.73205	1.28091	0.866025	0	0.866025	0.354858
102.244	5.75	1.73205	1.28091	0.866025	0	0.866025	0.373946
102.244	5.75	1.73205	1.28091	0.866025	0	0.866025	0.426332
102.244	5.75	1.73205	1.28091	1.01036	0	1.01036	0.512577
102.244	5.75	1.73205	1.28091	1.29904	0	1.29904	0.625026
102.244	5.75	1.73205	1.28091	1.58771	0	1.58771	0.733352
102.244	5.75	1.73205	1.28091	1.87639	0	1.87639	0.801294
102.244	5.75	1.73205	1.28091	2.16506	0	2.16506	0.957017
102.244	5.75	1.73205	1.28091	2.45374	0	2.45374	1.08162
102.244	5.75	1.73205	1.28091	2.59808	0	2.59808	1.05527
102.244	5.75	1.73205	1.28091	2.59808	0	2.59808	1.05969
102.244	5.75	1.73205	1.28091	2.59808	0	2.59808	1.0635
102.244	5.75	1.73205	1.28091	2.59808	0	2.59808	1.06345
102.244	5.75	1.73205	1.28091	2.59808	0	2.59808	1.05676
102.244	5.75	1.73205	1.28091	2.45374	0	2.45374	1.04609
102.244	5.75	1.73205	1.28091	2.16506	0	2.16506	0.918063
102.244	5.75	1.73205	1.28091	1.87639	0	1.87639	0.768619
102.244	5.75	1.73205	1.28091	1.58771	0	1.58771	0.703753
102.244	5.75	1.73205	1.28091	1.29904	0	1.29904	0.598234
102.244	5.75	1.73205	1.28091	1.01036	0	1.01036	0.491918
102.244	5.75	3.4641	1.95206	2.59808	0	2.59808	1.05676
102.244	5.75	3.4641	1.95206	2.59808	0	2.59808	1.06345
102.244	5.75	3.4641	1.95206	2.59808	0	2.59808	1.0635
102.244	5.75	3.4641	1.95206	2.59808	0	2.59808	1.05969
102.244	5.75	3.4641	1.95206	2.59808	0	2.59808	1.05527
102.244	5.75	3.4641	1.95206	2.74241	0	2.74241	1.03975
102.244	5.75	3.4641	1.95206	3.03109	0	3.03109	1.17217
102.244	5.75	3.4641	1.95206	3.31976	0	3.31976	1.30758
102.244	5.75	3.4641	1.95206	3.60844	0	3.60844	1.24172
102.244	5.75	3.4641	1.95206	3.89711	0	3.89711	1.37474
102.244	5.75	3.4641	1.95206	4.18579	0	4.18579	1.50143
102.244	5.75	3.4641	1.95206	4.33013	0	4.33013	1.41249
102.244	5.75	3.4641	1.95206	4.33013	0	4.33013	1.42797
102.244	5.75	3.4641	1.95206	4.33013	0	4.33013	1.43928
102.244	5.75	3.4641	1.95206	4.33013	0	4.33013	1.43788
102.244	5.75	3.4641	1.95206	4.33013	0	4.33013	1.42849
102.244	5.75	3.4641	1.95206	4.18579	0	4.18579	1.51423
102.244	5.75	3.4641	1.95206	3.89711	0	3.89711	1.3979
102.244	5.75	3.4641	1.95206	3.60844	0	3.60844	1.26363
102.244	5.75	3.4641	1.95206	3.31976	0	3.31976	1.31026
102.244	5.75	3.4641	1.95206	3.03109	0	3.03109	1.16657
102.244	5.75	3.4641	1.95206	2.74241	0	2.74241	1.02633
102.244	5.75	5.19615	2.19215	4.33013	0	4.33013	1.42849
102.244	5.75	5.19615	2.19215	4.33013	0	4.33013	1.43788
102.244	5.75	5.19615	2.19215	4.33013	0	4.33013	1.43928
102.244	5.75	5.19615	2.19215	4.33013	0	4.33013	1.42797
102.244	5.75	5.19615	2.19215	4.33013	0	4.33013	1.41249
102.244	5.75	5.19615	2.19215	4.47446	0	4.47446	1.36317
102.244	5.75	5.19615	2.19215	4.76314	0	4.76314	1.47802
102.244	5.75	5.19615	2.19215	5.05181	0	5.05181	1.58707
102.244	5.75	5.19615	2.19215	5.34049	0	5.34049	1.3748
102.244	5.75	5.19615	2.19215	5.62917	0	5.62917	1.46757
102.244	5.75	5.19615	2.19215	5.91784	0	5.91784	1.54948
102.244	5.75	5.19615	2.19215	6.06218	0	6.06218	1.33898
102.244	5.75	5.19615	2.19215	6.06218	0	6.06218	1.36788
102.244	5.75	5.19615	2.19215	6.06218	0	6.06218	1.38283
102.244	5.75	5.19615	2.19215	6.06218	0	6.06218	1.36912
102.244	5.75	5.19615	2.19215	6.06218	0	6.06218	1.33999
102.244	5.75	5.19615	2.19215	5.91784	0	5.91784	1.5467
102.244	5.75	5.19615	2.19215	5.62917	0	5.62917	1.46552
102.244	5.75	5.19615	2.19215	5.34049	0	5.34049	1.3713
102.244	5.75	5.19615	2.19215	5.05181	0	5.05181	1.57733
102.244	5.75	5.19615	2.19215	4.76314	0	4.76314	1.46651
102.244	5.75	5.19615	2.19215	4.47446	0	4.47446	1.35609
102.244	5.75	6.9282	1.48574	6.06218	0	6.06218	1.33999
102.244	5.75	6.9282	1.48574	6.06218	0	6.06218	1.36912
102.244	5.75	6.9282	1.48574	6.06218	0	6.06218	1.38283
102.244	5.75	6.9282	1.48574	6.06218	0	6.06218	1.36788
102.244	5.75	6.9282	1.48574	6.06218	0	6.06218	1.33898
102.244	5.75	6.9282	1.48574	6.20652	0	6.20652	1.19886
102.244	5.75	6.9282	1.48574	6.49519	0	6.49519	1.25072
102.244	5.75	6.9282	1.48574	6.78387	0	6.78387	1.32505
102.244	5.75	6.9282	1.48574	7.07254	0	7.07254	0.979467
102.244	5.75	6.9282	1.48574	7.36122	0	7.36122	1.01685
102.244	5.75	6.9282	1.48574	7.64989	0	7.64989	0.975197
102.244	5.75	6.9282	1.48574	7.79423	0	7.79423	0.0550933
102.244	5.75	6.9282	1.48574	7.79423	0	7.79423	0.0525653
102.244	5.75	6.9282	1.48574	7.79423	0	7.79423	0.0541195
102.244	5.75	6.9282	1.48574	7.79423	0	7.79423	0.0526667
102.244	5.75	6.9282	1.48574	7.79423	0	7.79423	0.0553053
102.244	5.75	6.9282	1.48574	7.64989	0	7.64989	0.969627
102.244	5.75	6.9282	1.48574	7.36122	0	7.36122	1.012
102.244	5.75	6.9282	1.48574	7.07254	0	7.07254	0.975384
102.244	5.75	6.9282	1.48574	6.78387	0	6.78387	1.31837
102.244	5.75	6.9282	1.48574	6.49519	0	6.49519	1.24341
102.244	5.75	6.9282	1.48574	6.20652	0	6.20652	1.1928
102.244	5.75	8.66025	2.04605	7.79423	0	7.79423	0.0553053
102.244	5.75	8.66025	2.04605	7.79423	0	7.79423	0.0526667
102.244	5.75	8.66025	2.04605	7.79423	0	7.79423	0.0541195
102.244	5.75	8.66025	2.04605	7.79423	0	7.79423	0.0525653
102.244	5.75	8.66025	2.04605	7.79423	0	7.79423	0.0550933
102.244	5.75	8.66025	2.04605	7.93857	0	7.93857	0.055525
102.244	5.75	8.66025	2.04605	8.22724	0	8.22724	0.0572493
102.244	5.75	8.66025	2.04605	8.51592	0	8.51592	0.0698819
102.244	5.75	8.66025	2.04605	8.80459	0	8.80459	0.0522764
102.244	5.75	8.66025	2.04605	9.09327	0	9.09327	0.0540757
102.244	5.75	8.66025	2.04605	9.38194	0	9.38194	0.067608
102.244	5.75	8.66025	2.04605	9.52628	0	9.52628	0.0590988
102.244	5.75	8.66025	2.04605	9.52628	0	9.52628	0.0566833
102.244	5.75	8.66025	2.04605	9.52628	0	9.52628	0.0576693
102.244	5.75	8.66025	2.04605	9.52628	0	9.52628	0.0569504
102.244	5.75	8.66025	2.04605	9.52628	0	9.52628	0.0595311
102.244	5.75	8.66025	2.04605	9.38194	0	9.38194	0.067673
102.244	5.75	8.66025	2.04605	9.09327	0	9.09327	0.0543265
102.244	5.75	8.66025	2.04605	8.80459	0	8.80459	0.0526822
102.244	5.75	8.66025	2.04605	8.51592	0	8.51592	0.0700421
102.244	5.75	8.66025	2.04605	8.22724	0	8.22724	0.0572853
102.244	5.75	8.66025	2.04605	7.93857	0	7.93857	0.0553095
102.244	5.75	10.3923	1.28886	9.52628	0	9.52628	0.0595311
102.244	5.75	10.3923	1.28886	9.52628	0	9.52628	0.0569504
102.244	5.75	10.3923	1.28886	9.52628	0	9.52628	0.0576693
102.244	5.75	10.3923	1.28886	9.52628	0	9.52628	0.0566833
102.244	5.75	10.3923	1.28886	9.52628	0	9.52628	0.0590988
102.244	5.75	10.3923	1.28886	9.67062	0	9.67062	0.738839
102.244	5.75	10.3923	1.28886	9.95929	0	9.95929	0.996888
102.244	5.75	10.3923	1.28886	10.248	0	10.248	1.08597
102.244	5.75	10.3923	1.28886	10.5366	0	10.5366	0.958866
102.244	5.75	10.3923	1.28886	10.8253	0	10.8253	1.029
102.244	5.75	10.3923	1.28886	11.114	0	11.114	1.1309
102.244	5.75	10.3923	1.28886	11.2583	0	11.2583	1.0231
102.244	5.75	10.3923	1.28886	11.2583	0	11.2583	1.00832
102.244	5.75	10.3923	1.28886	11.2583	0	11.2583	1.01052
102.244	5.75	10.3923	1.28886	11.2583	0	11.2583	1.00755
102.244	5.75	10.3923	1.28886	11.2583	0	11.2583	1.02152
102.244	5.75	10.3923	1.28886	11.114	0	11.114	1.1312
102.244	5.75	10.3923	1.28886	10.8253	0	10.8253	1.02989
102.244	5.75	10.3923	1.28886	10.5366	0	10.5366	0.957962
102.244	5.75	10.3923	1.28886	10.248	0	10.248	1.07907
102.244	5.75	10.3923	1.28886	9.95929	0	9.95929	0.988304
102.244	5.75	10.3923	1.28886	9.67062	0	9.67062	0.731139
102.244	5.75	12.1244	1.85677	11.2583	0	11.2583	1.02152
102.244	5.75	12.1244	1.85677	11.2583	0	11.2583	1.00755
102.244	5.75	12.1244	1.85677	11.2583	0	11.2583	1.01052
102.244	5.75	12.1244	1.85677	11.2583	0	11.2583	1.00832
102.244	5.75	12.1244	1.85677	11.2583	0	11.2583	1.0231
102.244	5.75	12.1244	1.85677	11.4027	0	11.4027	1.11302
102.244	5.75	12.1244	1.85677	11.6913	0	11.6913	1.25334
102.244	5.75	12.1244	1.85677	11.98	0	11.98	1.36148
102.244	5.75	12.1244	1.85677	12.2687	0	12.2687	1.15291
102.244	5.75	12.1244	1.85677	12.5574	0	12.5574	1.24582
102.244	5.75	12.1244	1.85677	12.846	0	12.846	1.35267
102.244	5.75	12.1244	1.85677	12.9904	0	12.9904	1.2303
102.244	5.75	12.1244	1.85677	12.9904	0	12.9904	1.25656
102.244	5.75	12.1244	1.85677	12.9904	0	12.9904	1.26684
102.244	5.75	12.1244	1.85677	12.9904	0	12.9904	1.25355
102.244	5.75	12.1244	1.85677	12.9904	0	12.9904	1.22627
102.244	5.75	12.1244	1.85677	12.846	0	12.846	1.35415
102.244	5.75	12.1244	1.85677	12.5574	0	12.5574	1.24496
102.244	5.75	12.1244	1.85677	12.2687	0	12.2687	1.14989
102.244	5.75	12.1244	1.85677	11.98	0	11.98	1.35462
102.244	5.75	12.1244	1.85677	11.6913	0	11.6913	1.24729
102.244	5.75	12.1244	1.85677	11.4027	0	11.4027	1.1093
102.244	5.75	13.8564	1.66418	12.9904	0	12.9904	1.22627
102.244	5.75	13.8564	1.66418	12.9904	0	12.9904	1.25355
102.244	5.75	13.8564	1.66418	12.9904	0	12.9904	1.26684
102.244	5.75	13.8564	1.66418	12.9904	0	12.9904	1.25656
102.244	5.75	13.8564	1.66418	12.9904	0	12.9904	1.2303
102.244	5.75	13.8564	1.66418	13.1347	0	13.1347	1.11556
102.244	5.75	13.8564	1.66418	13.4234	0	13.4234	1.21596
102.244	5.75	13.8564	1.66418	13.7121	0	13.7121	1.32294
102.244	5.75	13.8564	1.66418	14.0007	0	14.0007	1.00984
102.244	5.75	13.8564	1.66418	14.2894	0	14.2894	1.0764
102.244	5.75	13.8564	1.66418	14.5781	0	14.5781	1.18363
102.244	5.75	13.8564	1.66418	14.7224	0	14.7224	1.11359
102.244	5.75	13.8564	1.66418	14.7224	0	14.7224	1.15638
102.244	5.75	13.8564	1.66418	14.7224	0	14.7224	1.1688
102.244	5.75	13.8564	1.66418	14.7224	0	14.7224	1.15447
102.244	5.75	13.8564	1.66418	14.7224	0	14.7224	1.11032
102.244	5.75	13.8564	1.66418	14.5781	0	14.5781	1.18054
102.244	5.75	13.8564	1.66418	14.2894	0	14.2894	1.07235
102.244	5.75	13.8564	1.66418	14.0007	0	14.0007	1.00718
102.244	5.75	13.8564	1.66418	13.7121	0	13.7121	1.32612
102.244	5.75	13.8564	1.66418	13.4234	0	13.4234	1.22153
102.244	5.75	13.8564	1.66418	13.1347	0	13.1347	1.12072
102.244	5.75	15.5885	1.46361	14.7224	0	14.7224	1.11032
102.244	5.75	15.5885	1.46361	14.7224	0	14.7224	1.15447
102.244	5.75	15.5885	1.46361	14.7224	0	14.7224	1.1688
102.244	5.75	15.5885	1.46361	14.7224	0	14.7224	1.15638
102.244	5.75	15.5885	1.46361	14.7224	0	14.7224	1.11359
102.244	5.75	15.5885	1.46361	14.8668	0	14.8668	0.933709
102.244	5.75	15.5885	1.46361	15.1554	0	15.1554	1.01607
102.244	5.75	15.5885	1.46361	15.4441	0	15.4441	1.12248
102.244	5.75	15.5885	1.46361	15.7328	0	15.7328	0.866514
102.244	5.75	15.5885	1.46361	16.0215	0	16.0215	0.938798
102.244	5.75	15.5885	1.46361	16.3101	0	16.3101	1.04208
102.244	5.75	15.5885	1.46361	16.4545	0	16.4545	0.987649
102.244	5.75	15.5885	1.46361	16.4545	0	16.4545	1.03093
102.244	5.75	15.5885	1.46361	16.4545	0	16.4545	1.04337
102.244	5.75	15.5885	1.46361	16.4545	0	16.4545	1.02977
102.244	5.75	15.5885	1.46361	16.4545	0	16.4545	0.984894
102.244	5.75	15.5885	1.46361	16.3101	0	16.3101	1.03872
102.244	5.75	15.5885	1.46361	16.0215	0	16.0215	0.935564
102.244	5.75	15.5885	1.46361	15.7328	0	15.7328	0.863431
102.244	5.75	15.5885	1.46361	15.4441	0	15.4441	1.12022
102.244	5.75	15.5885	1.46361	15.1554	0	15.1554	1.01534
102.244	5.75	15.5885	1.46361	14.8668	0	14.8668	0.933318
102.244	5.75	17.3205	1.29759	16.4545	0	16.4545	0.984894
102.244	5.75	17.3205	1.29759	16.4545	0	16.4545	1.02977
102.244	5.75	17.3205	1.29759	16.4545	0	16.4545	1.04337
102.244	5.75	17.3205	1.29759	16.4545	0	16.4545	1.03093
102.244	5.75	17.3205	1.29759	16.4545	0	16.4545	0.987649
102.244	5.75	17.3205	1.29759	16.5988	0	16.5988	0.811617
102.244	5.75	17.3205	1.29759	16.8875	0	16.8875	0.887985
102.244	5.75	17.3205	1.29759	17.1762	0	17.1762	0.989574
102.244	5.75	17.3205	1.29759	17.4648	0	17.4648	0.759733
102.244	5.75	17.3205	1.29759	17.7535	0	17.7535	0.8287
102.244	5.75	17.3205	1.29759	18.0422	0	18.0422	0.925267
102.244	5.75	17.3205	1.29759	18.1865	0	18.1865	0.878417
102.244	5.75	17.3205	1.29759	18.1865	0	18.1865	0.921634
102.244	5.75	17.3205	1.29759	18.1865	0	18.1865	0.933429
102.244	5.75	17.3205	1.29759	18.1865	0	18.1865	0.919122
102.244	5.75	17.3205	1.29759	18.1865	0	18.1865	0.873835
102.244	5.75	17.3205	1.29759	18.0422	0	18.0422	0.921309
102.244	5.75	17.3205	1.29759	17.7535	0	17.7535	0.823516
102.244	5.75	17.3205	1.29759	17.4648	0	17.4648	0.753195
102.244	5.75	17.3205	1.29759	17.1762	0	17.1762	0.980283
102.244	5.75	17.3205	1.29759	16.8875	0	16.8875	0.880447
102.244	5.75	17.3205	1.29759	16.5988	0	16.5988	0.806628
102.244	5.75	19.0526	1.1384	18.1865	0	18.1865	0.873835
102.244	5.75	19.0526	1.1384	18.1865	0	18.1865	0.919122
102.244	5.75	19.0526	1.1384	18.1865	0	18.1865	0.933429
102.244	5.75	19.0526	1.1384	18.1865	0	18.1865	0.921634
102.244	5.75	19.0526	1.1384	18.1865	0	18.1865	0.878417
102.244	5.75	19.0526	1.1384	18.3309	0	18.3309	0.706313
102.244	5.75	19.0526	1.1384	18.6195	0	18.6195	0.774699
102.244	5.75	19.0526	1.1384	18.9082	0	18.9082	0.868267
102.244	5.75	19.0526	1.1384	19.1969	0	19.1969	0.647834
102.244	5.75	19.0526	1.1384	19.4856	0	19.4856	0.707759
102.244	5.75	19.0526	1.1384	19.7742	0	19.7742	0.789457
102.244	5.75	19.0526	1.1384	19.9186	0	19.9186	0.73212
102.244	5.75	19.0526	1.1384	19.9186	0	19.9186	0.782821
102.244	5.75	19.0526	1.1384	19.9186	0	19.9186	0.797515
102.244	5.75	19.0526	1.1384	19.9186	0	19.9186	0.781358
102.244	5.75	19.0526	1.1384	19.9186	0	19.9186	0.730309
102.244	5.75	19.0526	1.1384	19.7742	0	19.7742	0.787107
102.244	5.75	19.0526	1.1384	19.4856	0	19.4856	0.702981
102.244	5.75	19.0526	1.1384	19.1969	0	19.1969	0.641726
102.244	5.75	19.0526	1.1384	18.9082	0	18.9082	0.860218
102.244	5.75	19.0526	1.1384	18.6195	0	18.6195	0.76976
102.244	5.75	19.0526	1.1384	18.3309	0	18.3309	0.70368
102.244	5.75	20.7846	0.756413	19.9186	0	19.9186	0.730309
102.244	5.75	20.7846	0.756413	19.9186	0	19.9186	0.781358
102.244	5.75	20.7846	0.756413	19.9186	0	19.9186	0.797515
102.244	5.75	20.7846	0.756413	19.9186	0	19.9186	0.782821
102.244	5.75	20.7846	0.756413	19.9186	0	19.9186	0.73212
102.244	5.75	20.7846	0.756413	20.0629	0	20.0629	0.54358
102.244	5.75	20.7846	0.756413	20.3516	0	20.3516	0.579093
102.244	5.75	20.7846	0.756413	20.6403	0	20.6403	0.647269
102.244	5.75	20.7846	0.756413	20.9289	0	20.9289	0.425263
102.244	5.75	20.7846	0.756413	21.2176	0	21.2176	0.454871
102.244	5.75	20.7846	0.756413	21.5063	0	21.5063	0.492524
102.244	5.75	20.7846	0.756413	21.6506	0	21.6506	0.239287
102.244	5.75	20.7846	0.756413	21.6506	0	21.6506	0.241904
102.244	5.75	20.7846	0.756413	21.6506	0	21.6506	0.25093
102.244	5.75	20.7846	0.756413	21.6506	0	21.6506	0.255941
102.244	5.75	20.7846	0.756413	21.6506	0	21.6506	0.266387
102.244	5.75	20.7846	0.756413	21.5063	0	21.5063	0.448664
102.244	5.75	20.7846	0.756413	21.2176	0	21.2176	0.413613
102.244	5.75	20.7846	0.756413	20.9289	0	20.9289	0.402497
102.244	5.75	20.7846	0.756413	20.6403	0	20.6403	0.650162
102.244	5.75	20.7846	0.756413	20.3516	0	20.3516	0.586262
102.244	5.75	20.7846	0.756413	20.0629	0	20.0629	0.54801
102.244	5.75	22.5167	2.68932	21.6506	0	21.6506	0.266387
102.244	5.75	22.5167	2.68932	21.6506	0	21.6506	0.255941
102.244	5.75	22.5167	2.68932	21.6506	0	21.6506	0.25093
102.244	5.75	22.5167	2.68932	21.6506	0	21.6506	0.241904
102.244	5.75	22.5167	2.68932	21.6506	0	21.6506	0.239287
102.244	5.75	22.5167	2.68932	21.795	0	21.795	0.20062
102.244	5.75	22.5167	2.68932	22.0836	0	22.0836	0.229539
102.244	5.75	22.5167	2.68932	22.3723	0	22.3723	0.281984
102.244	5.75	22.5167	2.68932	22.661	0	22.661	0.244121
102.244	5.75	22.5167	2.68932	22.9497	0	22.9497	0.306318
102.244	5.75	22.5167	2.68932	23.2383	0	23.2383	0.385628
102.244	5.75	22.5167	2.68932	23.3827	0	23.3827	0.465171
102.244	5.75	22.5167	2.68932	23.3827	0	23.3827	0.512782
102.244	5.75	22.5167	2.68932	23.3827	0	23.3827	0.543209
102.244	5.75	22.5167	2.68932	23.3827	0	23.3827	0.557418
102.244	5.75	22.5167	2.68932	23.3827	0	23.3827	0.538804
102.244	5.75	22.5167	2.68932	23.2383	0	23.2383	0.394612
102.244	5.75	22.5167	2.68932	22.9497	0	22.9497	0.340341
102.244	5.75	22.5167	2.68932	22.661	0	22.661	0.286846
102.244	5.75	22.5167	2.68932	22.3723	0	22.3723	0.350982
102.244	5.75	22.5167	2.68932	22.0836	0	22.0836	0.276631
102.244	5.75	22.5167	2.68932	21.795	0	21.795	0.22129
102.244	7.25	2.59808	1.65839	1.73205	0	1.73205	0.641516
102.244	7.25	2.59808	1.65839	1.73205	0	1.73205	0.553179
102.244	7.25	2.59808	1.65839	1.73205	0	1.73205	0.531885
102.244	7.25	2.59808	1.65839	1.73205	0	1.73205	0.557617
102.244	7.25	2.59808	1.65839	1.73205	0	1.73205	0.640891
102.244	7.25	2.59808	1.65839	1.87639	0	1.87639	0.785679
102.244	7.25	2.59808	1.65839	2.16506	0	2.16506	0.950255
102.244	7.25	2.59808	1.65839	2.45374	0	2.45374	1.09078
102.244	7.25	2.59808	1.65839	2.74241	0	2.74241	1.08128
102.244	7.25	2.59808	1.65839	3.03109	0	3.03109	1.22467
102.244	7.25	2.59808	1.65839	3.31976	0	3.31976	1.35659
102.244	7.25	2.59808	1.65839	3.4641	0	3.4641	1.29822
102.244	7.25	2.59808	1.65839	3.4641	0	3.4641	1.30779
102.244	7.25	2.59808	1.65839	3.4641	0	3.4641	1.31455
102.244	7.25	2.59808	1.65839	3.4641	0	3.4641	1.31191
102.244	7.25	2.59808	1.65839	3.4641	0	3.4641	1.29791
102.244	7.25	2.59808	1.65839	3.31976	0	3.31976	1.30758
102.244	7.25	2.59808	1.65839	3.03109	0	3.03109	1.17217
102.244	7.25	2.59808	1.65839	2.74241	0	2.74241	1.03975
102.244	7.25	2.59808	1.65839	2.45374	0	2.45374	1.08162
102.244	7.25	2.59808	1.65839	2.16506	0	2.16506	0.957017
102.244	7.25	2.59808	1.65839	1.87639	0	1.87639	0.801294
102.244	7.25	4.33013	2.20218	3.4641	0	3.4641	1.29791
102.244	7.25	4.33013	2.20218	3.4641	0	3.4641	1.31191
102.244	7.25	4.33013	2.20218	3.4641	0	3.4641	1.31455
102.244	7.25	4.33013	2.20218	3.4641	0	3.4641	1.30779
102.244	7.25	4.33013	2.20218	3.4641	0	3.4641	1.29822
102.244	7.25	4.33013	2.20218	3.60844	0	3.60844	1.26912
102.244	7.25	4.33013	2.20218	3.89711	0	3.89711	1.39822
102.244	7.25	4.33013	2.20218	4.18579	0	4.18579	1.5295
102.244	7.25	4.33013	2.20218	4.47446	0	4.47446	1.4118
102.244	7.25	4.33013	2.20218	4.76314	0	4.76314	1.53567
102.244	7.25	4.33013	2.20218	5.05181	0	5.05181	1.65667
102.244	7.25	4.33013	2.20218	5.19615	0	5.19615	1.52754
102.244	7.25	4.33013	2.20218	5.19615	0	5.19615	1.5448
102.244	7.25	4.33013	2.20218	5.19615	0	5.19615	1.56032
102.244	7.25	4.33013	2.20218	5.19615	0	5.19615	1.55977
102.244	7.25	4.33013	2.20218	5.19615	0	5.19615	1.53526
102.244	7.25	4.33013	2.20218	5.05181	0	5.05181	1.58707
102.244	7.25	4.33013	2.20218	4.76314	0	4.76314	1.47802
102.244	7.25	4.33013	2.20218	4.47446	0	4.47446	1.36317
102.244	7.25	4.33013	2.20218	4.18579	0	4.18579	1.50143
102.244	7.25	4.33013	2.20218	3.89711	0	3.89711	1.37474
102.244	7.25	4.33013	2.20218	3.60844	0	3.60844	1.24172
102.244	7.25	6.06218	2.24693	5.19615	0	5.19615	1.53526
102.244	7.25	6.06218	2.24693	5.19615	0	5.19615	1.55977
102.244	7.25	6.06218	2.24693	5.19615	0	5.19615	1.56032
102.244	7.25	6.06218	2.24693	5.19615	0	5.19615	1.5448
102.244	7.25	6.06218	2.24693	5.19615	0	5.19615	1.52754
102.244	7.25	6.06218	2.24693	5.34049	0	5.34049	1.47359
102.244	7.25	6.06218	2.24693	5.62917	0	5.62917	1.58045
102.244	7.25	6.06218	2.24693	5.91784	0	5.91784	1.6883
102.244	7.25	6.06218	2.24693	6.20652	0	6.20652	1.4593
102.244	7.25	6.06218	2.24693	6.49519	0	6.49519	1.54557
102.244	7.25	6.06218	2.24693	6.78387	0	6.78387	1.63369
102.244	7.25	6.06218	2.24693	6.9282	0	6.9282	1.40068
102.244	7.25	6.06218	2.24693	6.9282	0	6.9282	1.41793
102.244	7.25	6.06218	2.24693	6.9282	0	6.9282	1.43936
102.244	7.25	6.06218	2.24693	6.9282	0	6.9282	1.43669
102.244	7.25	6.06218	2.24693	6.9282	0	6.9282	1.36924
102.244	7.25	6.06218	2.24693	6.78387	0	6.78387	1.32505
102.244	7.25	6.06218	2.24693	6.49519	0	6.49519	1.25072
102.244	7.25	6.06218	2.24693	6.20652	0	6.20652	1.19886
102.244	7.25	6.06218	2.24693	5.91784	0	5.91784	1.54948
102.244	7.25	6.06218	2.24693	5.62917	0	5.62917	1.46757
102.244	7.25	6.06218	2.24693	5.34049	0	5.34049	1.3748
102.244	7.25	7.79423	1.69152	6.9282	0	6.9282	1.36924
102.244	7.25	7.79423	1.69152	6.9282	0	6.9282	1.43669
102.244	7.25	7.79423	1.69152	6.9282	0	6.9282	1.43936
102.244	7.25	7.79423	1.69152	6.9282	0	6.9282	1.41793
102.244	7.25	7.79423	1.69152	6.9282	0	6.9282	1.40068
102.244	7.25	7.79423	1.69152	7.07254	0	7.07254	1.33461
102.244	7.25	7.79423	1.69152	7.36122	0	7.36122	1.40826
102.244	7.25	7.79423	1.69152	7.64989	0	7.64989	1.49912
102.244	7.25	7.79423	1.69152	7.93857	0	7.93857	1.21048
102.244	7.25	7.79423	1.69152	8.22724	0	8.22724	1.23681
102.244	7.25	7.79423	1.69152	8.51592	0	8.51592	1.32107
102.244	7.25	7.79423	1.69152	8.66025	0	8.66025	1.08128
102.244	7.25	7.79423	1.69152	8.66025	0	8.66025	1.06822
102.244	7.25	7.79423	1.69152	8.66025	0	8.66025	1.11325
102.244	7.25	7.79423	1.69152	8.66025	0	8.66025	1.15757
102.244	7.25	7.79423	1.69152	8.66025	0	8.66025	0.997765
102.244	7.25	7.79423	1.69152	8.51592	0	8.51592	0.0698819
102.244	7.25	7.79423	1.69152	8.22724	0	8.22724	0.0572493
102.244	7.25	7.79423	1.69152	7.93857	0	7.93857	0.055525
102.244	7.25	7.79423	1.69152	7.64989	0	7.64989	0.975197
102.244	7.25	7.79423	1.69152	7.36122	0	7.36122	1.01685
102.244	7.25	7.79423	1.69152	7.07254	0	7.07254	0.979467
102.244	7.25	9.52628	1.59737	8.66025	0	8.66025	0.997765
102.244	7.25	9.52628	1.59737	8.66025	0	8.66025	1.15757
102.244	7.25	9.52628	1.59737	8.66025	0	8.66025	1.11325
102.244	7.25	9.52628	1.59737	8.66025	0	8.66025	1.06822
102.244	7.25	9.52628	1.59737	8.66025	0	8.66025	1.08128
102.244	7.25	9.52628	1.59737	8.80459	0	8.80459	1.23257
102.244	7.25	9.52628	1.59737	9.09327	0	9.09327	1.36262
102.244	7.25	9.52628	1.59737	9.38194	0	9.38194	1.45974
102.244	7.25	9.52628	1.59737	9.67062	0	9.67062	1.18695
102.244	7.25	9.52628	1.59737	9.95929	0	9.95929	1.22406
102.244	7.25	9.52628	1.59737	10.248	0	10.248	1.32532
102.244	7.25	9.52628	1.59737	10.3923	0	10.3923	1.16132
102.244	7.25	9.52628	1.59737	10.3923	0	10.3923	1.14181
102.244	7.25	9.52628	1.59737	10.3923	0	10.3923	1.15212
102.244	7.25	9.52628	1.59737	10.3923	0	10.3923	1.15734
102.244	7.25	9.52628	1.59737	10.3923	0	10.3923	1.13401
102.244	7.25	9.52628	1.59737	10.248	0	10.248	1.08597
102.244	7.25	9.52628	1.59737	9.95929	0	9.95929	0.996888
102.244	7.25	9.52628	1.59737	9.67062	0	9.67062	0.738839
102.244	7.25	9.52628	1.59737	9.38194	0	9.38194	0.067608
102.244	7.25	9.52628	1.59737	9.09327	0	9.09327	0.0540757
102.244	7.25	9.52628	1.59737	8.80459	0	8.80459	0.0522764
102.244	7.25	11.2583	1.95136	10.3923	0	10.3923	1.13401
102.244	7.25	11.2583	1.95136	10.3923	0	10.3923	1.15734
102.244	7.25	11.2583	1.95136	10.3923	0	10.3923	1.15212
102.244	7.25	11.2583	1.95136	10.3923	0	10.3923	1.14181
102.244	7.25	11.2583	1.95136	10.3923	0	10.3923	1.16132
102.244	7.25	11.2583	1.95136	10.5366	0	10.5366	1.28399
102.244	7.25	11.2583	1.95136	10.8253	0	10.8253	1.43179
102.244	7.25	11.2583	1.95136	11.114	0	11.114	1.53998
102.244	7.25	11.2583	1.95136	11.4027	0	11.4027	1.2735
102.244	7.25	11.2583	1.95136	11.6913	0	11.6913	1.34562
102.244	7.25	11.2583	1.95136	11.98	0	11.98	1.45527
102.244	7.25	11.2583	1.95136	12.1244	0	12.1244	1.33157
102.244	7.25	11.2583	1.95136	12.1244	0	12.1244	1.34429
102.244	7.25	11.2583	1.95136	12.1244	0	12.1244	1.35343
102.244	7.25	11.2583	1.95136	12.1244	0	12.1244	1.34559
102.244	7.25	11.2583	1.95136	12.1244	0	12.1244	1.31372
102.244	7.25	11.2583	1.95136	11.98	0	11.98	1.36148
102.244	7.25	11.2583	1.95136	11.6913	0	11.6913	1.25334
102.244	7.25	11.2583	1.95136	11.4027	0	11.4027	1.11302
102.244	7.25	11.2583	1.95136	11.114	0	11.114	1.1309
102.244	7.25	11.2583	1.95136	10.8253	0	10.8253	1.029
102.244	7.25	11.2583	1.95136	10.5366	0	10.5366	0.958866
102.244	7.25	12.9904	2.00983	12.1244	0	12.1244	1.31372
102.244	7.25	12.9904	2.00983	12.1244	0	12.1244	1.34559
102.244	7.25	12.9904	2.00983	12.1244	0	12.1244	1.35343
102.244	7.25	12.9904	2.00983	12.1244	0	12.1244	1.34429
102.244	7.25	12.9904	2.00983	12.1244	0	12.1244	1.33157
102.244	7.25	12.9904	2.00983	12.2687	0	12.2687	1.27562
102.244	7.25	12.9904	2.00983	12.5574	0	12.5574	1.39984
102.244	7.25	12.9904	2.00983	12.846	0	12.846	1.51201
102.244	7.25	12.9904	2.00983	13.1347	0	13.1347	1.17977
102.244	7.25	12.9904	2.00983	13.4234	0	13.4234	1.25392
102.244	7.25	12.9904	2.00983	13.7121	0	13.7121	1.36066
102.244	7.25	12.9904	2.00983	13.8564	0	13.8564	1.27572
102.244	7.25	12.9904	2.00983	13.8564	0	13.8564	1.32222
102.244	7.25	12.9904	2.00983	13.8564	0	13.8564	1.33568
102.244	7.25	12.9904	2.00983	13.8564	0	13.8564	1.32123
102.244	7.25	12.9904	2.00983	13.8564	0	13.8564	1.26636
102.244	7.25	12.9904	2.00983	13.7121	0	13.7121	1.32294
102.244	7.25	12.9904	2.00983	13.4234	0	13.4234	1.21596
102.244	7.25	12.9904	2.00983	13.1347	0	13.1347	1.11556
102.244	7.25	12.9904	2.00983	12.846	0	12.846	1.35267
102.244	7.25	12.9904	2.00983	12.5574	0	12.5574	1.24582
102.244	7.25	12.9904	2.00983	12.2687	0	12.2687	1.15291
102.244	7.25	14.7224	1.61348	13.8564	0	13.8564	1.26636
102.244	7.25	14.7224	1.61348	13.8564	0	13.8564	1.32123
102.244	7.25	14.7224	1.61348	13.8564	0	13.8564	1.33568
102.244	7.25	14.7224	1.61348	13.8564	0	13.8564	1.32222
102.244	7.25	14.7224	1.61348	13.8564	0	13.8564	1.27572
102.244	7.25	14.7224	1.61348	14.0007	0	14.0007	1.05666
102.244	7.25	14.7224	1.61348	14.2894	0	14.2894	1.13646
102.244	7.25	14.7224	1.61348	14.5781	0	14.5781	1.24777
102.244	7.25	14.7224	1.61348	14.8668	0	14.8668	0.962942
102.244	7.25	14.7224	1.61348	15.1554	0	15.1554	1.03579
102.244	7.25	14.7224	1.61348	15.4441	0	15.4441	1.14318
102.244	7.25	14.7224	1.61348	15.5885	0	15.5885	1.07743
102.244	7.25	14.7224	1.61348	15.5885	0	15.5885	1.12147
102.244	7.25	14.7224	1.61348	15.5885	0	15.5885	1.13471
102.244	7.25	14.7224	1.61348	15.5885	0	15.5885	1.12115
102.244	7.25	14.7224	1.61348	15.5885	0	15.5885	1.0724
102.244	7.25	14.7224	1.61348	15.4441	0	15.4441	1.12248
102.244	7.25	14.7224	1.61348	15.1554	0	15.1554	1.01607
102.244	7.25	14.7224	1.61348	14.8668	0	14.8668	0.933709
102.244	7.25	14.7224	1.61348	14.5781	0	14.5781	1.18363
102.244	7.25	14.7224	1.61348	14.2894	0	14.2894	1.0764
102.244	7.25	14.7224	1.61348	14.0007	0	14.0007	1.00984
102.244	7.25	16.4545	1.40194	15.5885	0	15.5885	1.0724
102.244	7.25	16.4545	1.40194	15.5885	0	15.5885	1.12115
102.244	7.25	16.4545	1.40194	15.5885	0	15.5885	1.13471
102.244	7.25	16.4545	1.40194	15.5885	0	15.5885	1.12147
102.244	7.25	16.4545	1.40194	15.5885	0	15.5885	1.07743
102.244	7.25	16.4545	1.40194	15.7328	0	15.7328	0.893666
102.244	7.25	16.4545	1.40194	16.0215	0	16.0215	0.974299
102.244	7.25	16.4545	1.40194	16.3101	0	16.3101	1.08062
102.244	7.25	16.4545	1.40194	16.5988	0	16.5988	0.831005
102.244	7.25	16.4545	1.40194	16.8875	0	16.8875	0.902335
102.244	7.25	16.4545	1.40194	17.1762	0	17.1762	1.00468
102.244	7.25	16.4545	1.40194	17.3205	0	17.3205	0.950084
102.244	7.25	16.4545	1.40194	17.3205	0	17.3205	0.992926
102.244	7.25	16.4545	1.40194	17.3205	0	17.3205	1.00543
102.244	7.25	16.4545	1.40194	17.3205	0	17.3205	0.991764
102.244	7.25	16.4545	1.40194	17.3205	0	17.3205	0.944897
102.244	7.25	16.4545	1.40194	17.1762	0	17.1762	0.989574
102.244	7.25	16.4545	1.40194	16.8875	0	16.8875	0.887985
102.244	7.25	16.4545	1.40194	16.5988	0	16.5988	0.811617
102.244	7.25	16.4545	1.40194	16.3101	0	16.3101	1.04208
102.244	7.25	16.4545	1.40194	16.0215	0	16.0215	0.938798
102.244	7.25	16.4545	1.40194	15.7328	0	15.7328	0.866514
102.244	7.25	18.1865	1.24043	17.3205	0	17.3205	0.944897
102.244	7.25	18.1865	1.24043	17.3205	0	17.3205	0.991764
102.244	7.25	18.1865	1.24043	17.3205	0	17.3205	1.00543
102.244	7.25	18.1865	1.24043	17.3205	0	17.3205	0.992926
102.244	7.25	18.1865	1.24043	17.3205	0	17.3205	0.950084
102.244	7.25	18.1865	1.24043	17.4648	0	17.4648	0.779351
102.244	7.25	18.1865	1.24043	17.7535	0	17.7535	0.855613
102.244	7.25	18.1865	1.24043	18.0422	0	18.0422	0.955382
102.244	7.25	18.1865	1.24043	18.3309	0	18.3309	0.718637
102.244	7.25	18.1865	1.24043	18.6195	0	18.6195	0.781314
102.244	7.25	18.1865	1.24043	18.9082	0	18.9082	0.873598
102.244	7.25	18.1865	1.24043	19.0526	0	19.0526	0.830955
102.244	7.25	18.1865	1.24043	19.0526	0	19.0526	0.876759
102.244	7.25	18.1865	1.24043	19.0526	0	19.0526	0.889531
102.244	7.25	18.1865	1.24043	19.0526	0	19.0526	0.875512
102.244	7.25	18.1865	1.24043	19.0526	0	19.0526	0.828092
102.244	7.25	18.1865	1.24043	18.9082	0	18.9082	0.868267
102.244	7.25	18.1865	1.24043	18.6195	0	18.6195	0.774699
102.244	7.25	18.1865	1.24043	18.3309	0	18.3309	0.706313
102.244	7.25	18.1865	1.24043	18.0422	0	18.0422	0.925267
102.244	7.25	18.1865	1.24043	17.7535	0	17.7535	0.8287
102.244	7.25	18.1865	1.24043	17.4648	0	17.4648	0.759733
102.244	7.25	19.9186	1.0324	19.0526	0	19.0526	0.828092
102.244	7.25	19.9186	1.0324	19.0526	0	19.0526	0.875512
102.244	7.25	19.9186	1.0324	19.0526	0	19.0526	0.889531
102.244	7.25	19.9186	1.0324	19.0526	0	19.0526	0.876759
102.244	7.25	19.9186	1.0324	19.0526	0	19.0526	0.830955
102.244	7.25	19.9186	1.0324	19.1969	0	19.1969	0.652414
102.244	7.25	19.9186	1.0324	19.4856	0	19.4856	0.713946
102.244	7.25	19.9186	1.0324	19.7742	0	19.7742	0.79772
102.244	7.25	19.9186	1.0324	20.0629	0	20.0629	0.551828
102.244	7.25	19.9186	1.0324	20.3516	0	20.3516	0.588422
102.244	7.25	19.9186	1.0324	20.6403	0	20.6403	0.65249
102.244	7.25	19.9186	1.0324	20.7846	0	20.7846	0.643836
102.244	7.25	19.9186	1.0324	20.7846	0	20.7846	0.707088
102.244	7.25	19.9186	1.0324	20.7846	0	20.7846	0.724874
102.244	7.25	19.9186	1.0324	20.7846	0	20.7846	0.713808
102.244	7.25	19.9186	1.0324	20.7846	0	20.7846	0.657876
102.244	7.25	19.9186	1.0324	20.6403	0	20.6403	0.647269
102.244	7.25	19.9186	1.0324	20.3516	0	20.3516	0.579093
102.244	7.25	19.9186	1.0324	20.0629	0	20.0629	0.54358
102.244	7.25	19.9186	1.0324	19.7742	0	19.7742	0.789457
102.244	7.25	19.9186	1.0324	19.4856	0	19.4856	0.707759
102.244	7.25	19.9186	1.0324	19.1969	0	19.1969	0.647834
102.244	7.25	21.6506	0.638668	20.7846	0	20.7846	0.657876
102.244	7.25	21.6506	0.638668	20.7846	0	20.7846	0.713808
102.244	7.25	21.6506	0.638668	20.7846	0	20.7846	0.724874
102.244	7.25	21.6506	0.638668	20.7846	0	20.7846	0.707088
102.244	7.25	21.6506	0.638668	20.7846	0	20.7846	0.643836
102.244	7.25	21.6506	0.638668	20.9289	0	20.9289	0.40173
102.244	7.25	21.6506	0.638668	21.2176	0	21.2176	0.409555
102.244	7.25	21.6506	0.638668	21.5063	0	21.5063	0.452748
102.244	7.25	21.6506	0.638668	21.795	0	21.795	0.281849
102.244	7.25	21.6506	0.638668	22.0836	0	22.0836	0.3586
102.244	7.25	21.6506	0.638668	22.3723	0	22.3723	0.449573
102.244	7.25	21.6506	0.638668	22.5167	0	22.5167	0.291785
102.244	7.25	21.6506	0.638668	22.5167	0	22.5167	0.270175
102.244	7.25	21.6506	0.638668	22.5167	0	22.5167	0.269777
102.244	7.25	21.6506	0.638668	22.5167	0	22.5167	0.275351
102.244	7.25	21.6506	0.638668	22.5167	0	22.5167	0.283572
102.244	7.25	21.6506	0.638668	22.3723	0	22.3723	0.281984
102.244	7.25	21.6506	0.638668	22.0836	0	22.0836	0.229539
102.244	7.25	21.6506	0.638668	21.795	0	21.795	0.20062
102.244	7.25	21.6506	0.638668	21.5063	0	21.5063	0.492524
102.244	7.25	21.6506	0.638668	21.2176	0	21.2176	0.454871
102.244	7.25	21.6506	0.638668	20.9289	0	20.9289	0.425263
102.244	7.25	23.3827	4.06833	22.5167	0	22.5167	0.283572
102.244	7.25	23.3827	4.06833	22.5167	0	22.5167	0.275351
102.244	7.25	23.3827	4.06833	22.5167	0	22.5167	0.269777
102.244	7.25	23.3827	4.06833	22.5167	0	22.5167	0.270175
102.244	7.25	23.3827	4.06833	22.5167	0	22.5167	0.291785
102.244	7.25	23.3827	4.06833	22.661	0	22.661	0.408691
102.244	7.25	23.3827	4.06833	22.9497	0	22.9497	0.485298
102.244	7.25	23.3827	4.06833	23.2383	0	23.2383	0.557649
102.244	7.25	23.3827	4.06833	23.527	0	23.527	0.559663
102.244	7.25	23.3827	4.06833	23.8157	0	23.8157	0.644268
102.244	7.25	23.3827	4.06833	24.1044	0	24.1044	0.719464
102.244	7.25	23.3827	4.06833	24.2487	0	24.2487	0.770974
102.244	7.25	23.3827	4.06833	24.2487	0	24.2487	0.797223
102.244	7.25	23.3827	4.06833	24.2487	0	24.2487	0.799414
102.244	7.25	23.3827	4.06833	24.2487	0	24.2487	0.777953
102.244	7.25	23.3827	4.06833	24.2487	0	24.2487	0.731175
102.244	7.25	23.3827	4.06833	24.1044	0	24.1044	0.659088
102.244	7.25	23.3827	4.06833	23.8157	0	23.8157	0.56667
102.244	7.25	23.3827	4.06833	23.527	0	23.527	0.463704
102.244	7.25	23.3827	4.06833	23.2383	0	23.2383	0.385628
102.244	7.25	23.3827	4.06833	22.9497	0	22.9497	0.306318
102.244	7.25	23.3827	4.06833	22.661	0	22.661	0.244121
102.244	8.75	1.73205	1.32351	0.866025	0	0.866025	0.413614
102.244	8.75	1.73205	1.32351	0.866025	0	0.866025	0.375146
102.244	8.75	1.73205	1.32351	0.866025	0	0.866025	0.369584
102.244	8.75	1.73205	1.32351	0.866025	0	0.866025	0.396686
102.244	8.75	1.73205	1.32351	0.866025	0	0.866025	0.45895
102.244	8.75	1.73205	1.32351	1.01036	0	1.01036	0.556596
102.244	8.75	1.73205	1.32351	1.29904	0	1.29904	0.67917
102.244	8.75	1.73205	1.32351	1.58771	0	1.58771	0.786941
102.244	8.75	1.73205	1.32351	1.87639	0	1.87639	0.839463
102.244	8.75	1.73205	1.32351	2.16506	0	2.16506	0.991949
102.244	8.75	1.73205	1.32351	2.45374	0	2.45374	1.11388
102.244	8.75	1.73205	1.32351	2.59808	0	2.59808	1.10495
102.244	8.75	1.73205	1.32351	2.59808	0	2.59808	1.10525
102.244	8.75	1.73205	1.32351	2.59808	0	2.59808	1.09919
102.244	8.75	1.73205	1.32351	2.59808	0	2.59808	1.08905
102.244	8.75	1.73205	1.32351	2.59808	0	2.59808	1.07951
102.244	8.75	1.73205	1.32351	2.45374	0	2.45374	1.09078
102.244	8.75	1.73205	1.32351	2.16506	0	2.16506	0.950255
102.244	8.75	1.73205	1.32351	1.87639	0	1.87639	0.785679
102.244	8.75	1.73205	1.32351	1.58771	0	1.58771	0.698116
102.244	8.75	1.73205	1.32351	1.29904	0	1.29904	0.586981
102.244	8.75	1.73205	1.32351	1.01036	0	1.01036	0.485696
102.244	8.75	3.4641	2.03669	2.59808	0	2.59808	1.07951
102.244	8.75	3.4641	2.03669	2.59808	0	2.59808	1.08905
102.244	8.75	3.4641	2.03669	2.59808	0	2.59808	1.09919
102.244	8.75	3.4641	2.03669	2.59808	0	2.59808	1.10525
102.244	8.75	3.4641	2.03669	2.59808	0	2.59808	1.10495
102.244	8.75	3.4641	2.03669	2.74241	0	2.74241	1.06732
102.244	8.75	3.4641	2.03669	3.03109	0	3.03109	1.20515
102.244	8.75	3.4641	2.03669	3.31976	0	3.31976	1.35387
102.244	8.75	3.4641	2.03669	3.60844	0	3.60844	1.31681
102.244	8.75	3.4641	2.03669	3.89711	0	3.89711	1.46377
102.244	8.75	3.4641	2.03669	4.18579	0	4.18579	1.59763
102.244	8.75	3.4641	2.03669	4.33013	0	4.33013	1.51104
102.244	8.75	3.4641	2.03669	4.33013	0	4.33013	1.52471
102.244	8.75	3.4641	2.03669	4.33013	0	4.33013	1.53691
102.244	8.75	3.4641	2.03669	4.33013	0	4.33013	1.53819
102.244	8.75	3.4641	2.03669	4.33013	0	4.33013	1.52072
102.244	8.75	3.4641	2.03669	4.18579	0	4.18579	1.5295
102.244	8.75	3.4641	2.03669	3.89711	0	3.89711	1.39822
102.244	8.75	3.4641	2.03669	3.60844	0	3.60844	1.26912
102.244	8.75	3.4641	2.03669	3.31976	0	3.31976	1.35659
102.244	8.75	3.4641	2.03669	3.03109	0	3.03109	1.22467
102.244	8.75	3.4641	2.03669	2.74241	0	2.74241	1.08128
102.244	8.75	5.19615	2.44081	4.33013	0	4.33013	1.52072
102.244	8.75	5.19615	2.44081	4.33013	0	4.33013	1.53819
102.244	8.75	5.19615	2.44081	4.33013	0	4.33013	1.53691
102.244	8.75	5.19615	2.44081	4.33013	0	4.33013	1.52471
102.244	8.75	5.19615	2.44081	4.33013	0	4.33013	1.51104
102.244	8.75	5.19615	2.44081	4.47446	0	4.47446	1.4695
102.244	8.75	5.19615	2.44081	4.76314	0	4.76314	1.59336
102.244	8.75	5.19615	2.44081	5.05181	0	5.05181	1.71803
102.244	8.75	5.19615	2.44081	5.34049	0	5.34049	1.55264
102.244	8.75	5.19615	2.44081	5.62917	0	5.62917	1.66935
102.244	8.75	5.19615	2.44081	5.91784	0	5.91784	1.79267
102.244	8.75	5.19615	2.44081	6.06218	0	6.06218	1.66386
102.244	8.75	5.19615	2.44081	6.06218	0	6.06218	1.68459
102.244	8.75	5.19615	2.44081	6.06218	0	6.06218	1.7036
102.244	8.75	5.19615	2.44081	6.06218	0	6.06218	1.70667
102.244	8.75	5.19615	2.44081	6.06218	0	6.06218	1.67569
102.244	8.75	5.19615	2.44081	5.91784	0	5.91784	1.6883
102.244	8.75	5.19615	2.44081	5.62917	0	5.62917	1.58045
102.244	8.75	5.19615	2.44081	5.34049	0	5.34049	1.47359
102.244	8.75	5.19615	2.44081	5.05181	0	5.05181	1.65667
102.244	8.75	5.19615	2.44081	4.76314	0	4.76314	1.53567
102.244	8.75	5.19615	2.44081	4.47446	0	4.47446	1.4118
102.244	8.75	6.9282	2.4704	6.06218	0	6.06218	1.67569
102.244	8.75	6.9282	2.4704	6.06218	0	6.06218	1.70667
102.244	8.75	6.9282	2.4704	6.06218	0	6.06218	1.7036
102.244	8.75	6.9282	2.4704	6.06218	0	6.06218	1.68459
102.244	8.75	6.9282	2.4704	6.06218	0	6.06218	1.66386
102.244	8.75	6.9282	2.4704	6.20652	0	6.20652	1.6001
102.244	8.75	6.9282	2.4704	6.49519	0	6.49519	1.7091
102.244	8.75	6.9282	2.4704	6.78387	0	6.78387	1.82034
102.244	8.75	6.9282	2.4704	7.07254	0	7.07254	1.58838
102.244	8.75	6.9282	2.4704	7.36122	0	7.36122	1.68093
102.244	8.75	6.9282	2.4704	7.64989	0	7.64989	1.79219
102.244	8.75	6.9282	2.4704	7.79423	0	7.79423	1.64494
102.244	8.75	6.9282	2.4704	7.79423	0	7.79423	1.66336
102.244	8.75	6.9282	2.4704	7.79423	0	7.79423	1.68285
102.244	8.75	6.9282	2.4704	7.79423	0	7.79423	1.68457
102.244	8.75	6.9282	2.4704	7.79423	0	7.79423	1.6164
102.244	8.75	6.9282	2.4704	7.64989	0	7.64989	1.49912
102.244	8.75	6.9282	2.4704	7.36122	0	7.36122	1.40826
102.244	8.75	6.9282	2.4704	7.07254	0	7.07254	1.33461
102.244	8.75	6.9282	2.4704	6.78387	0	6.78387	1.63369
102.244	8.75	6.9282	2.4704	6.49519	0	6.49519	1.54557
102.244	8.75	6.9282	2.4704	6.20652	0	6.20652	1.4593
102.244	8.75	8.66025	2.36962	7.79423	0	7.79423	1.6164
102.244	8.75	8.66025	2.36962	7.79423	0	7.79423	1.68457
102.244	8.75	8.66025	2.36962	7.79423	0	7.79423	1.68285
102.244	8.75	8.66025	2.36962	7.79423	0	7.79423	1.66336
102.244	8.75	8.66025	2.36962	7.79423	0	7.79423	1.64494
102.244	8.75	8.66025	2.36962	7.93857	0	7.93857	1.57896
102.244	8.75	8.66025	2.36962	8.22724	0	8.22724	1.68501
102.244	8.75	8.66025	2.36962	8.51592	0	8.51592	1.79455
102.244	8.75	8.66025	2.36962	8.80459	0	8.80459	1.53669
102.244	8.75	8.66025	2.36962	9.09327	0	9.09327	1.61747
102.244	8.75	8.66025	2.36962	9.38194	0	9.38194	1.72838
102.244	8.75	8.66025	2.36962	9.52628	0	9.52628	1.58579
102.244	8.75	8.66025	2.36962	9.52628	0	9.52628	1.59979
102.244	8.75	8.66025	2.36962	9.52628	0	9.52628	1.61623
102.244	8.75	8.66025	2.36962	9.52628	0	9.52628	1.61631
102.244	8.75	8.66025	2.36962	9.52628	0	9.52628	1.55433
102.244	8.75	8.66025	2.36962	9.38194	0	9.38194	1.45974
102.244	8.75	8.66025	2.36962	9.09327	0	9.09327	1.36262
102.244	8.75	8.66025	2.36962	8.80459	0	8.80459	1.23257
102.244	8.75	8.66025	2.36962	8.51592	0	8.51592	1.32107
102.244	8.75	8.66025	2.36962	8.22724	0	8.22724	1.23681
102.244	8.75	8.66025	2.36962	7.93857	0	7.93857	1.21048
102.244	8.75	10.3923	2.32933	9.52628	0	9.52628	1.55433
102.244	8.75	10.3923	2.32933	9.52628	0	9.52628	1.61631
102.244	8.75	10.3923	2.32933	9.52628	0	9.52628	1.61623
102.244	8.75	10.3923	2.32933	9.52628	0	9.52628	1.59979
102.244	8.75	10.3923	2.32933	9.52628	0	9.52628	1.58579
102.244	8.75	10.3923	2.32933	9.67062	0	9.67062	1.53415
102.244	8.75	10.3923	2.32933	9.95929	0	9.95929	1.65044
102.244	8.75	10.3923	2.32933	10.248	0	10.248	1.76269
102.244	8.75	10.3923	2.32933	10.5366	0	10.5366	1.48128
102.244	8.75	10.3923	2.32933	10.8253	0	10.8253	1.56271
102.244	8.75	10.3923	2.32933	11.114	0	11.114	1.67517
102.244	8.75	10.3923	2.32933	11.2583	0	11.2583	1.54758
102.244	8.75	10.3923	2.32933	11.2583	0	11.2583	1.56677
102.244	8.75	10.3923	2.32933	11.2583	0	11.2583	1.57785
102.244	8.75	10.3923	2.32933	11.2583	0	11.2583	1.56986
102.244	8.75	10.3923	2.32933	11.2583	0	11.2583	1.52352
102.244	8.75	10.3923	2.32933	11.114	0	11.114	1.53998
102.244	8.75	10.3923	2.32933	10.8253	0	10.8253	1.43179
102.244	8.75	10.3923	2.32933	10.5366	0	10.5366	1.28399
102.244	8.75	10.3923	2.32933	10.248	0	10.248	1.32532
102.244	8.75	10.3923	2.32933	9.95929	0	9.95929	1.22406
102.244	8.75	10.3923	2.32933	9.67062	0	9.67062	1.18695
102.244	8.75	12.1244	2.26505	11.2583	0	11.2583	1.52352
102.244	8.75	12.1244	2.26505	11.2583	0	11.2583	1.56986
102.244	8.75	12.1244	2.26505	11.2583	0	11.2583	1.57785
102.244	8.75	12.1244	2.26505	11.2583	0	11.2583	1.56677
102.244	8.75	12.1244	2.26505	11.2583	0	11.2583	1.54758
102.244	8.75	12.1244	2.26505	11.4027	0	11.4027	1.45095
102.244	8.75	12.1244	2.26505	11.6913	0	11.6913	1.56695
102.244	8.75	12.1244	2.26505	11.98	0	11.98	1.68497
102.244	8.75	12.1244	2.26505	12.2687	0	12.2687	1.38153
102.244	8.75	12.1244	2.26505	12.5574	0	12.5574	1.47228
102.244	8.75	12.1244	2.26505	12.846	0	12.846	1.58534
102.244	8.75	12.1244	2.26505	12.9904	0	12.9904	1.43817
102.244	8.75	12.1244	2.26505	12.9904	0	12.9904	1.47354
102.244	8.75	12.1244	2.26505	12.9904	0	12.9904	1.48702
102.244	8.75	12.1244	2.26505	12.9904	0	12.9904	1.4717
102.244	8.75	12.1244	2.26505	12.9904	0	12.9904	1.42027
102.244	8.75	12.1244	2.26505	12.846	0	12.846	1.51201
102.244	8.75	12.1244	2.26505	12.5574	0	12.5574	1.39984
102.244	8.75	12.1244	2.26505	12.2687	0	12.2687	1.27562
102.244	8.75	12.1244	2.26505	11.98	0	11.98	1.45527
102.244	8.75	12.1244	2.26505	11.6913	0	11.6913	1.34562
102.244	8.75	12.1244	2.26505	11.4027	0	11.4027	1.2735
102.244	8.75	13.8564	1.81779	12.9904	0	12.9904	1.42027
102.244	8.75	13.8564	1.81779	12.9904	0	12.9904	1.4717
102.244	8.75	13.8564	1.81779	12.9904	0	12.9904	1.48702
102.244	8.75	13.8564	1.81779	12.9904	0	12.9904	1.47354
102.244	8.75	13.8564	1.81779	12.9904	0	12.9904	1.43817
102.244	8.75	13.8564	1.81779	13.1347	0	13.1347	1.26936
102.244	8.75	13.8564	1.81779	13.4234	0	13.4234	1.36722
102.244	8.75	13.8564	1.81779	13.7121	0	13.7121	1.48027
102.244	8.75	13.8564	1.81779	14.0007	0	14.0007	1.10919
102.244	8.75	13.8564	1.81779	14.2894	0	14.2894	1.17092
102.244	8.75	13.8564	1.81779	14.5781	0	14.5781	1.28326
102.244	8.75	13.8564	1.81779	14.7224	0	14.7224	1.20184
102.244	8.75	13.8564	1.81779	14.7224	0	14.7224	1.24751
102.244	8.75	13.8564	1.81779	14.7224	0	14.7224	1.26168
102.244	8.75	13.8564	1.81779	14.7224	0	14.7224	1.2471
102.244	8.75	13.8564	1.81779	14.7224	0	14.7224	1.19353
102.244	8.75	13.8564	1.81779	14.5781	0	14.5781	1.24777
102.244	8.75	13.8564	1.81779	14.2894	0	14.2894	1.13646
102.244	8.75	13.8564	1.81779	14.0007	0	14.0007	1.05666
102.244	8.75	13.8564	1.81779	13.7121	0	13.7121	1.36066
102.244	8.75	13.8564	1.81779	13.4234	0	13.4234	1.25392
102.244	8.75	13.8564	1.81779	13.1347	0	13.1347	1.17977
102.244	8.75	15.5885	1.54607	14.7224	0	14.7224	1.19353
102.244	8.75	15.5885	1.54607	14.7224	0	14.7224	1.2471
102.244	8.75	15.5885	1.54607	14.7224	0	14.7224	1.26168
102.244	8.75	15.5885	1.54607	14.7224	0	14.7224	1.24751
102.244	8.75	15.5885	1.54607	14.7224	0	14.7224	1.20184
102.244	8.75	15.5885	1.54607	14.8668	0	14.8668	1.00824
102.244	8.75	15.5885	1.54607	15.1554	0	15.1554	1.09443
102.244	8.75	15.5885	1.54607	15.4441	0	15.4441	1.20593
102.244	8.75	15.5885	1.54607	15.7328	0	15.7328	0.923039
102.244	8.75	15.5885	1.54607	16.0215	0	16.0215	0.994596
102.244	8.75	15.5885	1.54607	16.3101	0	16.3101	1.10229
102.244	8.75	15.5885	1.54607	16.4545	0	16.4545	1.0409
102.244	8.75	15.5885	1.54607	16.4545	0	16.4545	1.08551
102.244	8.75	15.5885	1.54607	16.4545	0	16.4545	1.09877
102.244	8.75	15.5885	1.54607	16.4545	0	16.4545	1.08492
102.244	8.75	15.5885	1.54607	16.4545	0	16.4545	1.03533
102.244	8.75	15.5885	1.54607	16.3101	0	16.3101	1.08062
102.244	8.75	15.5885	1.54607	16.0215	0	16.0215	0.974299
102.244	8.75	15.5885	1.54607	15.7328	0	15.7328	0.893666
102.244	8.75	15.5885	1.54607	15.4441	0	15.4441	1.14318
102.244	8.75	15.5885	1.54607	15.1554	0	15.1554	1.03579
102.244	8.75	15.5885	1.54607	14.8668	0	14.8668	0.962942
102.244	8.75	17.3205	1.36435	16.4545	0	16.4545	1.03533
102.244	8.75	17.3205	1.36435	16.4545	0	16.4545	1.08492
102.244	8.75	17.3205	1.36435	16.4545	0	16.4545	1.09877
102.244	8.75	17.3205	1.36435	16.4545	0	16.4545	1.08551
102.244	8.75	17.3205	1.36435	16.4545	0	16.4545	1.0409
102.244	8.75	17.3205	1.36435	16.5988	0	16.5988	0.859779
102.244	8.75	17.3205	1.36435	16.8875	0	16.8875	0.940513
102.244	8.75	17.3205	1.36435	17.1762	0	17.1762	1.0463
102.244	8.75	17.3205	1.36435	17.4648	0	17.4648	0.797678
102.244	8.75	17.3205	1.36435	17.7535	0	17.7535	0.867643
102.244	8.75	17.3205	1.36435	18.0422	0	18.0422	0.967283
102.244	8.75	17.3205	1.36435	18.1865	0	18.1865	0.916507
102.244	8.75	17.3205	1.36435	18.1865	0	18.1865	0.963304
102.244	8.75	17.3205	1.36435	18.1865	0	18.1865	0.976662
102.244	8.75	17.3205	1.36435	18.1865	0	18.1865	0.962195
102.244	8.75	17.3205	1.36435	18.1865	0	18.1865	0.91244
102.244	8.75	17.3205	1.36435	18.0422	0	18.0422	0.955382
102.244	8.75	17.3205	1.36435	17.7535	0	17.7535	0.855613
102.244	8.75	17.3205	1.36435	17.4648	0	17.4648	0.779351
102.244	8.75	17.3205	1.36435	17.1762	0	17.1762	1.00468
102.244	8.75	17.3205	1.36435	16.8875	0	16.8875	0.902335
102.244	8.75	17.3205	1.36435	16.5988	0	16.5988	0.831005
102.244	8.75	19.0526	1.15861	18.1865	0	18.1865	0.91244
102.244	8.75	19.0526	1.15861	18.1865	0	18.1865	0.962195
102.244	8.75	19.0526	1.15861	18.1865	0	18.1865	0.976662
102.244	8.75	19.0526	1.15861	18.1865	0	18.1865	0.963304
102.244	8.75	19.0526	1.15861	18.1865	0	18.1865	0.916507
102.244	8.75	19.0526	1.15861	18.3309	0	18.3309	0.732714
102.244	8.75	19.0526	1.15861	18.6195	0	18.6195	0.800272
102.244	8.75	19.0526	1.15861	18.9082	0	18.9082	0.894997
102.244	8.75	19.0526	1.15861	19.1969	0	19.1969	0.660872
102.244	8.75	19.0526	1.15861	19.4856	0	19.4856	0.718678
102.244	8.75	19.0526	1.15861	19.7742	0	19.7742	0.801939
102.244	8.75	19.0526	1.15861	19.9186	0	19.9186	0.745463
102.244	8.75	19.0526	1.15861	19.9186	0	19.9186	0.796343
102.244	8.75	19.0526	1.15861	19.9186	0	19.9186	0.811311
102.244	8.75	19.0526	1.15861	19.9186	0	19.9186	0.795408
102.244	8.75	19.0526	1.15861	19.9186	0	19.9186	0.743173
102.244	8.75	19.0526	1.15861	19.7742	0	19.7742	0.79772
102.244	8.75	19.0526	1.15861	19.4856	0	19.4856	0.713946
102.244	8.75	19.0526	1.15861	19.1969	0	19.1969	0.652414
102.244	8.75	19.0526	1.15861	18.9082	0	18.9082	0.873598
102.244	8.75	19.0526	1.15861	18.6195	0	18.6195	0.781314
102.244	8.75	19.0526	1.15861	18.3309	0	18.3309	0.718637
102.244	8.75	20.7846	0.774697	19.9186	0	19.9186	0.743173
102.244	8.75	20.7846	0.774697	19.9186	0	19.9186	0.795408
102.244	8.75	20.7846	0.774697	19.9186	0	19.9186	0.811311
102.244	8.75	20.7846	0.774697	19.9186	0	19.9186	0.796343
102.244	8.75	20.7846	0.774697	19.9186	0	19.9186	0.745463
102.244	8.75	20.7846	0.774697	20.0629	0	20.0629	0.556453
102.244	8.75	20.7846	0.774697	20.3516	0	20.3516	0.595505
102.244	8.75	20.7846	0.774697	20.6403	0	20.6403	0.664145
102.244	8.75	20.7846	0.774697	20.9289	0	20.9289	0.42309
102.244	8.75	20.7846	0.774697	21.2176	0	21.2176	0.441143
102.244	8.75	20.7846	0.774697	21.5063	0	21.5063	0.4742
102.244	8.75	20.7846	0.774697	21.6506	0	21.6506	0.262497
102.244	8.75	20.7846	0.774697	21.6506	0	21.6506	0.269415
102.244	8.75	20.7846	0.774697	21.6506	0	21.6506	0.281932
102.244	8.75	20.7846	0.774697	21.6506	0	21.6506	0.294147
102.244	8.75	20.7846	0.774697	21.6506	0	21.6506	0.315102
102.244	8.75	20.7846	0.774697	21.5063	0	21.5063	0.452748
102.244	8.75	20.7846	0.774697	21.2176	0	21.2176	0.409555
102.244	8.75	20.7846	0.774697	20.9289	0	20.9289	0.40173
102.244	8.75	20.7846	0.774697	20.6403	0	20.6403	0.65249
102.244	8.75	20.7846	0.774697	20.3516	0	20.3516	0.588422
102.244	8.75	20.7846	0.774697	20.0629	0	20.0629	0.551828
102.244	8.75	22.5167	3.32274	21.6506	0	21.6506	0.315102
102.244	8.75	22.5167	3.32274	21.6506	0	21.6506	0.294147
102.244	8.75	22.5167	3.32274	21.6506	0	21.6506	0.281932
102.244	8.75	22.5167	3.32274	21.6506	0	21.6506	0.269415
102.244	8.75	22.5167	3.32274	21.6506	0	21.6506	0.262497
102.244	8.75	22.5167	3.32274	21.795	0	21.795	0.201411
102.244	8.75	22.5167	3.32274	22.0836	0	22.0836	0.228257
102.244	8.75	22.5167	3.32274	22.3723	0	22.3723	0.291613
102.244	8.75	22.5167	3.32274	22.661	0	22.661	0.357744
102.244	8.75	22.5167	3.32274	22.9497	0	22.9497	0.447297
102.244	8.75	22.5167	3.32274	23.2383	0	23.2383	0.535162
102.244	8.75	22.5167	3.32274	23.3827	0	23.3827	0.543689
102.244	8.75	22.5167	3.32274	23.3827	0	23.3827	0.600215
102.244	8.75	22.5167	3.32274	23.3827	0	23.3827	0.647102
102.244	8.75	22.5167	3.32274	23.3827	0	23.3827	0.674716
102.244	8.75	22.5167	3.32274	23.3827	0	23.3827	0.672055
102.244	8.75	22.5167	3.32274	23.2383	0	23.2383	0.557649
102.244	8.75	22.5167	3.32274	22.9497	0	22.9497	0.485298
102.244	8.75	22.5167	3.32274	22.661	0	22.661	0.408691
102.244	8.75	22.5167	3.32274	22.3723	0	22.3723	0.449573
102.244	8.75	22.5167	3.32274	22.0836	0	22.0836	0.3586
102.244	8.75	22.5167	3.32274	21.795	0	21.795	0.281849
102.244	10.25	2.59808	1.70765	1.73205	0	1.73205	0.664337
102.244	10.25	2.59808	1.70765	1.73205	0	1.73205	0.573253
102.244	10.25	2.59808	1.70765	1.73205	0	1.73205	0.558968
102.244	10.25	2.59808	1.70765	1.73205	0	1.73205	0.594454
102.244	10.25	2.59808	1.70765	1.73205	0	1.73205	0.688959
102.244	10.25	2.59808	1.70765	1.87639	0	1.87639	0.842059
102.244	10.25	2.59808	1.70765	2.16506	0	2.16506	1.01358
102.244	10.25	2.59808	1.70765	2.45374	0	2.45374	1.15716
102.244	10.25	2.59808	1.70765	2.74241	0	2.74241	1.14801
102.244	10.25	2.59808	1.70765	3.03109	0	3.03109	1.29407
102.244	10.25	2.59808	1.70765	3.31976	0	3.31976	1.42614
102.244	10.25	2.59808	1.70765	3.4641	0	3.4641	1.35961
102.244	10.25	2.59808	1.70765	3.4641	0	3.4641	1.36166
102.244	10.25	2.59808	1.70765	3.4641	0	3.4641	1.36321
102.244	10.25	2.59808	1.70765	3.4641	0	3.4641	1.35634
102.244	10.25	2.59808	1.70765	3.4641	0	3.4641	1.34272
102.244	10.25	2.59808	1.70765	3.31976	0	3.31976	1.35387
102.244	10.25	2.59808	1.70765	3.03109	0	3.03109	1.20515
102.244	10.25	2.59808	1.70765	2.74241	0	2.74241	1.06732
102.244	10.25	2.59808	1.70765	2.45374	0	2.45374	1.11388
102.244	10.25	2.59808	1.70765	2.16506	0	2.16506	0.991949
102.244	10.25	2.59808	1.70765	1.87639	0	1.87639	0.839463
102.244	10.25	4.33013	2.34377	3.4641	0	3.4641	1.34272
102.244	10.25	4.33013	2.34377	3.4641	0	3.4641	1.35634
102.244	10.25	4.33013	2.34377	3.4641	0	3.4641	1.36321
102.244	10.25	4.33013	2.34377	3.4641	0	3.4641	1.36166
102.244	10.25	4.33013	2.34377	3.4641	0	3.4641	1.35961
102.244	10.25	4.33013	2.34377	3.60844	0	3.60844	1.34141
102.244	10.25	4.33013	2.34377	3.89711	0	3.89711	1.4777
102.244	10.25	4.33013	2.34377	4.18579	0	4.18579	1.61188
102.244	10.25	4.33013	2.34377	4.47446	0	4.47446	1.4872
102.244	10.25	4.33013	2.34377	4.76314	0	4.76314	1.6199
102.244	10.25	4.33013	2.34377	5.05181	0	5.05181	1.75643
102.244	10.25	4.33013	2.34377	5.19615	0	5.19615	1.66848
102.244	10.25	4.33013	2.34377	5.19615	0	5.19615	1.69279
102.244	10.25	4.33013	2.34377	5.19615	0	5.19615	1.71166
102.244	10.25	4.33013	2.34377	5.19615	0	5.19615	1.71731
102.244	10.25	4.33013	2.34377	5.19615	0	5.19615	1.69937
102.244	10.25	4.33013	2.34377	5.05181	0	5.05181	1.71803
102.244	10.25	4.33013	2.34377	4.76314	0	4.76314	1.59336
102.244	10.25	4.33013	2.34377	4.47446	0	4.47446	1.4695
102.244	10.25	4.33013	2.34377	4.18579	0	4.18579	1.59763
102.244	10.25	4.33013	2.34377	3.89711	0	3.89711	1.46377
102.244	10.25	4.33013	2.34377	3.60844	0	3.60844	1.31681
102.244	10.25	6.06218	2.62091	5.19615	0	5.19615	1.69937
102.244	10.25	6.06218	2.62091	5.19615	0	5.19615	1.71731
102.244	10.25	6.06218	2.62091	5.19615	0	5.19615	1.71166
102.244	10.25	6.06218	2.62091	5.19615	0	5.19615	1.69279
102.244	10.25	6.06218	2.62091	5.19615	0	5.19615	1.66848
102.244	10.25	6.06218	2.62091	5.34049	0	5.34049	1.59895
102.244	10.25	6.06218	2.62091	5.62917	0	5.62917	1.71723
102.244	10.25	6.06218	2.62091	5.91784	0	5.91784	1.83841
102.244	10.25	6.06218	2.62091	6.20652	0	6.20652	1.64564
102.244	10.25	6.06218	2.62091	6.49519	0	6.49519	1.76007
102.244	10.25	6.06218	2.62091	6.78387	0	6.78387	1.88727
102.244	10.25	6.06218	2.62091	6.9282	0	6.9282	1.77998
102.244	10.25	6.06218	2.62091	6.9282	0	6.9282	1.80518
102.244	10.25	6.06218	2.62091	6.9282	0	6.9282	1.82395
102.244	10.25	6.06218	2.62091	6.9282	0	6.9282	1.82726
102.244	10.25	6.06218	2.62091	6.9282	0	6.9282	1.79877
102.244	10.25	6.06218	2.62091	6.78387	0	6.78387	1.82034
102.244	10.25	6.06218	2.62091	6.49519	0	6.49519	1.7091
102.244	10.25	6.06218	2.62091	6.20652	0	6.20652	1.6001
102.244	10.25	6.06218	2.62091	5.91784	0	5.91784	1.79267
102.244	10.25	6.06218	2.62091	5.62917	0	5.62917	1.66935
102.244	10.25	6.06218	2.62091	5.34049	0	5.34049	1.55264
102.244	10.25	7.79423	2.67439	6.9282	0	6.9282	1.79877
102.244	10.25	7.79423	2.67439	6.9282	0	6.9282	1.82726
102.244	10.25	7.79423	2.67439	6.9282	0	6.9282	1.82395
102.244	10.25	7.79423	2.67439	6.9282	0	6.9282	1.80518
102.244	10.25	7.79423	2.67439	6.9282	0	6.9282	1.77998
102.244	10.25	7.79423	2.67439	7.07254	0	7.07254	1.69134
102.244	10.25	7.79423	2.67439	7.36122	0	7.36122	1.80333
102.244	10.25	7.79423	2.67439	7.64989	0	7.64989	1.91864
102.244	10.25	7.79423	2.67439	7.93857	0	7.93857	1.68229
102.244	10.25	7.79423	2.67439	8.22724	0	8.22724	1.7838
102.244	10.25	7.79423	2.67439	8.51592	0	8.51592	1.90312
102.244	10.25	7.79423	2.67439	8.66025	0	8.66025	1.7887
102.244	10.25	7.79423	2.67439	8.66025	0	8.66025	1.8112
102.244	10.25	7.79423	2.67439	8.66025	0	8.66025	1.82509
102.244	10.25	7.79423	2.67439	8.66025	0	8.66025	1.8222
102.244	10.25	7.79423	2.67439	8.66025	0	8.66025	1.78224
102.244	10.25	7.79423	2.67439	8.51592	0	8.51592	1.79455
102.244	10.25	7.79423	2.67439	8.22724	0	8.22724	1.68501
102.244	10.25	7.79423	2.67439	7.93857	0	7.93857	1.57896
102.244	10.25	7.79423	2.67439	7.64989	0	7.64989	1.79219
102.244	10.25	7.79423	2.67439	7.36122	0	7.36122	1.68093
102.244	10.25	7.79423	2.67439	7.07254	0	7.07254	1.58838
102.244	10.25	9.52628	2.64082	8.66025	0	8.66025	1.78224
102.244	10.25	9.52628	2.64082	8.66025	0	8.66025	1.8222
102.244	10.25	9.52628	2.64082	8.66025	0	8.66025	1.82509
102.244	10.25	9.52628	2.64082	8.66025	0	8.66025	1.8112
102.244	10.25	9.52628	2.64082	8.66025	0	8.66025	1.7887
102.244	10.25	9.52628	2.64082	8.80459	0	8.80459	1.68165
102.244	10.25	9.52628	2.64082	9.09327	0	9.09327	1.79322
102.244	10.25	9.52628	2.64082	9.38194	0	9.38194	1.90974
102.244	10.25	9.52628	2.64082	9.67062	0	9.67062	1.64304
102.244	10.25	9.52628	2.64082	9.95929	0	9.95929	1.73872
102.244	10.25	9.52628	2.64082	10.248	0	10.248	1.8551
102.244	10.25	9.52628	2.64082	10.3923	0	10.3923	1.74045
102.244	10.25	9.52628	2.64082	10.3923	0	10.3923	1.7651
102.244	10.25	9.52628	2.64082	10.3923	0	10.3923	1.77562
102.244	10.25	9.52628	2.64082	10.3923	0	10.3923	1.76693
102.244	10.25	9.52628	2.64082	10.3923	0	10.3923	1.72331
102.244	10.25	9.52628	2.64082	10.248	0	10.248	1.76269
102.244	10.25	9.52628	2.64082	9.95929	0	9.95929	1.65044
102.244	10.25	9.52628	2.64082	9.67062	0	9.67062	1.53415
102.244	10.25	9.52628	2.64082	9.38194	0	9.38194	1.72838
102.244	10.25	9.52628	2.64082	9.09327	0	9.09327	1.61747
102.244	10.25	9.52628	2.64082	8.80459	0	8.80459	1.53669
102.244	10.25	11.2583	2.51193	10.3923	0	10.3923	1.72331
102.244	10.25	11.2583	2.51193	10.3923	0	10.3923	1.76693
102.244	10.25	11.2583	2.51193	10.3923	0	10.3923	1.77562
102.244	10.25	11.2583	2.51193	10.3923	0	10.3923	1.7651
102.244	10.25	11.2583	2.51193	10.3923	0	10.3923	1.74045
102.244	10.25	11.2583	2.51193	10.5366	0	10.5366	1.60326
102.244	10.25	11.2583	2.51193	10.8253	0	10.8253	1.71378
102.244	10.25	11.2583	2.51193	11.114	0	11.114	1.83244
102.244	10.25	11.2583	2.51193	11.4027	0	11.4027	1.53353
102.244	10.25	11.2583	2.51193	11.6913	0	11.6913	1.62831
102.244	10.25	11.2583	2.51193	11.98	0	11.98	1.7456
102.244	10.25	11.2583	2.51193	12.1244	0	12.1244	1.63073
102.244	10.25	11.2583	2.51193	12.1244	0	12.1244	1.66304
102.244	10.25	11.2583	2.51193	12.1244	0	12.1244	1.67313
102.244	10.25	11.2583	2.51193	12.1244	0	12.1244	1.65973
102.244	10.25	11.2583	2.51193	12.1244	0	12.1244	1.61334
102.244	10.25	11.2583	2.51193	11.98	0	11.98	1.68497
102.244	10.25	11.2583	2.51193	11.6913	0	11.6913	1.56695
102.244	10.25	11.2583	2.51193	11.4027	0	11.4027	1.45095
102.244	10.25	11.2583	2.51193	11.114	0	11.114	1.67517
102.244	10.25	11.2583	2.51193	10.8253	0	10.8253	1.56271
102.244	10.25	11.2583	2.51193	10.5366	0	10.5366	1.48128
102.244	10.25	12.9904	2.29814	12.1244	0	12.1244	1.61334
102.244	10.25	12.9904	2.29814	12.1244	0	12.1244	1.65973
102.244	10.25	12.9904	2.29814	12.1244	0	12.1244	1.67313
102.244	10.25	12.9904	2.29814	12.1244	0	12.1244	1.66304
102.244	10.25	12.9904	2.29814	12.1244	0	12.1244	1.63073
102.244	10.25	12.9904	2.29814	12.2687	0	12.2687	1.45321
102.244	10.25	12.9904	2.29814	12.5574	0	12.5574	1.56245
102.244	10.25	12.9904	2.29814	12.846	0	12.846	1.68292
102.244	10.25	12.9904	2.29814	13.1347	0	13.1347	1.32316
102.244	10.25	12.9904	2.29814	13.4234	0	13.4234	1.40914
102.244	10.25	12.9904	2.29814	13.7121	0	13.7121	1.52318
102.244	10.25	12.9904	2.29814	13.8564	0	13.8564	1.43466
102.244	10.25	12.9904	2.29814	13.8564	0	13.8564	1.49015
102.244	10.25	12.9904	2.29814	13.8564	0	13.8564	1.50479
102.244	10.25	12.9904	2.29814	13.8564	0	13.8564	1.48799
102.244	10.25	12.9904	2.29814	13.8564	0	13.8564	1.42244
102.244	10.25	12.9904	2.29814	13.7121	0	13.7121	1.48027
102.244	10.25	12.9904	2.29814	13.4234	0	13.4234	1.36722
102.244	10.25	12.9904	2.29814	13.1347	0	13.1347	1.26936
102.244	10.25	12.9904	2.29814	12.846	0	12.846	1.58534
102.244	10.25	12.9904	2.29814	12.5574	0	12.5574	1.47228
102.244	10.25	12.9904	2.29814	12.2687	0	12.2687	1.38153
102.244	10.25	14.7224	1.75561	13.8564	0	13.8564	1.42244
102.244	10.25	14.7224	1.75561	13.8564	0	13.8564	1.48799
102.244	10.25	14.7224	1.75561	13.8564	0	13.8564	1.50479
102.244	10.25	14.7224	1.75561	13.8564	0	13.8564	1.49015
102.244	10.25	14.7224	1.75561	13.8564	0	13.8564	1.43466
102.244	10.25	14.7224	1.75561	14.0007	0	14.0007	1.1612
102.244	10.25	14.7224	1.75561	14.2894	0	14.2894	1.23806
102.244	10.25	14.7224	1.75561	14.5781	0	14.5781	1.35602
102.244	10.25	14.7224	1.75561	14.8668	0	14.8668	1.04261
102.244	10.25	14.7224	1.75561	15.1554	0	15.1554	1.11862
102.244	10.25	14.7224	1.75561	15.4441	0	15.4441	1.23084
102.244	10.25	14.7224	1.75561	15.5885	0	15.5885	1.16327
102.244	10.25	14.7224	1.75561	15.5885	0	15.5885	1.2117
102.244	10.25	14.7224	1.75561	15.5885	0	15.5885	1.22534
102.244	10.25	14.7224	1.75561	15.5885	0	15.5885	1.21025
102.244	10.25	14.7224	1.75561	15.5885	0	15.5885	1.15579
102.244	10.25	14.7224	1.75561	15.4441	0	15.4441	1.20593
102.244	10.25	14.7224	1.75561	15.1554	0	15.1554	1.09443
102.244	10.25	14.7224	1.75561	14.8668	0	14.8668	1.00824
102.244	10.25	14.7224	1.75561	14.5781	0	14.5781	1.28326
102.244	10.25	14.7224	1.75561	14.2894	0	14.2894	1.17092
102.244	10.25	14.7224	1.75561	14.0007	0	14.0007	1.10919
102.244	10.25	16.4545	1.49794	15.5885	0	15.5885	1.15579
102.244	10.25	16.4545	1.49794	15.5885	0	15.5885	1.21025
102.244	10.25	16.4545	1.49794	15.5885	0	15.5885	1.22534
102.244	10.25	16.4545	1.49794	15.5885	0	15.5885	1.2117
102.244	10.25	16.4545	1.49794	15.5885	0	15.5885	1.16327
102.244	10.25	16.4545	1.49794	15.7328	0	15.7328	0.953682
102.244	10.25	16.4545	1.49794	16.0215	0	16.0215	1.03521
102.244	10.25	16.4545	1.49794	16.3101	0	16.3101	1.14675
102.244	10.25	16.4545	1.49794	16.5988	0	16.5988	0.878237
102.244	10.25	16.4545	1.49794	16.8875	0	16.8875	0.951447
102.244	10.25	16.4545	1.49794	17.1762	0	17.1762	1.057
102.244	10.25	16.4545	1.49794	17.3205	0	17.3205	1.00306
102.244	10.25	16.4545	1.49794	17.3205	0	17.3205	1.05036
102.244	10.25	16.4545	1.49794	17.3205	0	17.3205	1.06384
102.244	10.25	16.4545	1.49794	17.3205	0	17.3205	1.04952
102.244	10.25	16.4545	1.49794	17.3205	0	17.3205	0.999568
102.244	10.25	16.4545	1.49794	17.1762	0	17.1762	1.0463
102.244	10.25	16.4545	1.49794	16.8875	0	16.8875	0.940513
102.244	10.25	16.4545	1.49794	16.5988	0	16.5988	0.859779
102.244	10.25	16.4545	1.49794	16.3101	0	16.3101	1.10229
102.244	10.25	16.4545	1.49794	16.0215	0	16.0215	0.994596
102.244	10.25	16.4545	1.49794	15.7328	0	15.7328	0.923039
102.244	10.25	18.1865	1.2908	17.3205	0	17.3205	0.999568
102.244	10.25	18.1865	1.2908	17.3205	0	17.3205	1.04952
102.244	10.25	18.1865	1.2908	17.3205	0	17.3205	1.06384
102.244	10.25	18.1865	1.2908	17.3205	0	17.3205	1.05036
102.244	10.25	18.1865	1.2908	17.3205	0	17.3205	1.00306
102.244	10.25	18.1865	1.2908	17.4648	0	17.4648	0.81073
102.244	10.25	18.1865	1.2908	17.7535	0	17.7535	0.885101
102.244	10.25	18.1865	1.2908	18.0422	0	18.0422	0.987017
102.244	10.25	18.1865	1.2908	18.3309	0	18.3309	0.742948
102.244	10.25	18.1865	1.2908	18.6195	0	18.6195	0.808099
102.244	10.25	18.1865	1.2908	18.9082	0	18.9082	0.903284
102.244	10.25	18.1865	1.2908	19.0526	0	19.0526	0.859704
102.244	10.25	18.1865	1.2908	19.0526	0	19.0526	0.907678
102.244	10.25	18.1865	1.2908	19.0526	0	19.0526	0.92104
102.244	10.25	18.1865	1.2908	19.0526	0	19.0526	0.906446
102.244	10.25	18.1865	1.2908	19.0526	0	19.0526	0.85596
102.244	10.25	18.1865	1.2908	18.9082	0	18.9082	0.894997
102.244	10.25	18.1865	1.2908	18.6195	0	18.6195	0.800272
102.244	10.25	18.1865	1.2908	18.3309	0	18.3309	0.732714
102.244	10.25	18.1865	1.2908	18.0422	0	18.0422	0.967283
102.244	10.25	18.1865	1.2908	17.7535	0	17.7535	0.867643
102.244	10.25	18.1865	1.2908	17.4648	0	17.4648	0.797678
102.244	10.25	19.9186	1.05483	19.0526	0	19.0526	0.85596
102.244	10.25	19.9186	1.05483	19.0526	0	19.0526	0.906446
102.244	10.25	19.9186	1.05483	19.0526	0	19.0526	0.92104
102.244	10.25	19.9186	1.05483	19.0526	0	19.0526	0.907678
102.244	10.25	19.9186	1.05483	19.0526	0	19.0526	0.859704
102.244	10.25	19.9186	1.05483	19.1969	0	19.1969	0.671835
102.244	10.25	19.9186	1.05483	19.4856	0	19.4856	0.734565
102.244	10.25	19.9186	1.05483	19.7742	0	19.7742	0.820398
102.244	10.25	19.9186	1.05483	20.0629	0	20.0629	0.562314
102.244	10.25	19.9186	1.05483	20.3516	0	20.3516	0.596125
102.244	10.25	19.9186	1.05483	20.6403	0	20.6403	0.661246
102.244	10.25	19.9186	1.05483	20.7846	0	20.7846	0.664628
102.244	10.25	19.9186	1.05483	20.7846	0	20.7846	0.725706
102.244	10.25	19.9186	1.05483	20.7846	0	20.7846	0.73922
102.244	10.25	19.9186	1.05483	20.7846	0	20.7846	0.723002
102.244	10.25	19.9186	1.05483	20.7846	0	20.7846	0.661492
102.244	10.25	19.9186	1.05483	20.6403	0	20.6403	0.664145
102.244	10.25	19.9186	1.05483	20.3516	0	20.3516	0.595505
102.244	10.25	19.9186	1.05483	20.0629	0	20.0629	0.556453
102.244	10.25	19.9186	1.05483	19.7742	0	19.7742	0.801939
102.244	10.25	19.9186	1.05483	19.4856	0	19.4856	0.718678
102.244	10.25	19.9186	1.05483	19.1969	0	19.1969	0.660872
102.244	10.25	21.6506	0.651406	20.7846	0	20.7846	0.661492
102.244	10.25	21.6506	0.651406	20.7846	0	20.7846	0.723002
102.244	10.25	21.6506	0.651406	20.7846	0	20.7846	0.73922
102.244	10.25	21.6506	0.651406	20.7846	0	20.7846	0.725706
102.244	10.25	21.6506	0.651406	20.7846	0	20.7846	0.664628
102.244	10.25	21.6506	0.651406	20.9289	0	20.9289	0.41539
102.244	10.25	21.6506	0.651406	21.2176	0	21.2176	0.432193
102.244	10.25	21.6506	0.651406	21.5063	0	21.5063	0.481671
102.244	10.25	21.6506	0.651406	21.795	0	21.795	0.289634
102.244	10.25	21.6506	0.651406	22.0836	0	22.0836	0.367242
102.244	10.25	21.6506	0.651406	22.3723	0	22.3723	0.448379
102.244	10.25	21.6506	0.651406	22.5167	0	22.5167	0.25756
102.244	10.25	21.6506	0.651406	22.5167	0	22.5167	0.268059
102.244	10.25	21.6506	0.651406	22.5167	0	22.5167	0.298136
102.244	10.25	21.6506	0.651406	22.5167	0	22.5167	0.339361
102.244	10.25	21.6506	0.651406	22.5167	0	22.5167	0.387216
102.244	10.25	21.6506	0.651406	22.3723	0	22.3723	0.291613
102.244	10.25	21.6506	0.651406	22.0836	0	22.0836	0.228257
102.244	10.25	21.6506	0.651406	21.795	0	21.795	0.201411
102.244	10.25	21.6506	0.651406	21.5063	0	21.5063	0.4742
102.244	10.25	21.6506	0.651406	21.2176	0	21.2176	0.441143
102.244	10.25	21.6506	0.651406	20.9289	0	20.9289	0.42309
102.244	10.25	23.3827	3.7036	22.5167	0	22.5167	0.387216
102.244	10.25	23.3827	3.7036	22.5167	0	22.5167	0.339361
102.244	10.25	23.3827	3.7036	22.5167	0	22.5167	0.298136
102.244	10.25	23.3827	3.7036	22.5167	0	22.5167	0.268059
102.244	10.25	23.3827	3.7036	22.5167	0	22.5167	0.25756
102.244	10.25	23.3827	3.7036	22.661	0	22.661	0.333405
102.244	10.25	23.3827	3.7036	22.9497	0	22.9497	0.36936
102.244	10.25	23.3827	3.7036	23.2383	0	23.2383	0.398555
102.244	10.25	23.3827	3.7036	23.527	0	23.527	0.270218
102.244	10.25	23.3827	3.7036	23.8157	0	23.8157	0.315226
102.244	10.25	23.3827	3.7036	24.1044	0	24.1044	0.403491
102.244	10.25	23.3827	3.7036	24.2487	0	24.2487	0.500161
102.244	10.25	23.3827	3.7036	24.2487	0	24.2487	0.588711
102.244	10.25	23.3827	3.7036	24.2487	0	24.2487	0.656866
102.244	10.25	23.3827	3.7036	24.2487	0	24.2487	0.701684
102.244	10.25	23.3827	3.7036	24.2487	0	24.2487	0.72456
102.244	10.25	23.3827	3.7036	24.1044	0	24.1044	0.727301
102.244	10.25	23.3827	3.7036	23.8157	0	23.8157	0.710832
102.244	10.25	23.3827	3.7036	23.527	0	23.527	0.66344
[truncated: 861 more rows]
