# Supplementary material for: Formation of polarity convergences underlying shoot outgrowths
Source: eLife. 2016 Aug 1;5:e18165. doi: 10.7554/eLife.18165 (PMC4969039; doi:10.7554/eLife.18165)
Supplement: Source code 14. — DOI: http://dx.doi.org/10.7554/eLife.18165.042 [file elife-18165-code14.zip › Source code 14_Fig. 10C and D/my_file2.csv]

z	smallerZ	n->c[2]
-1.47018	-0.0367545	1.65305
-0.576112	-0.0144028	1.02462
0.109006	0.00272514	1.69144
-0.0829778	-0.00207445	2.32562
0.544664	0.0136166	1.45501
-0.387712	-0.00969281	1.1629
0.830124	0.0207531	0.776839
-0.100584	-0.0025146	0.720938
0.804286	0.0201072	1.38372
-1.03277	-0.0258192	0.743762
0.585938	0.0146485	0.499764
0.382135	0.00955338	0.557905
0.179048	0.0044762	2.29637
1.16981	0.0292453	1.5013
-0.613308	-0.0153327	1.3487
-1.84566	-0.0461415	1.21281
-0.159557	-0.00398894	0.899243
-0.245699	-0.00614248	1.45244
-0.4051	-0.0101275	1.37366
2.54122	0.0635304	1.04344
-0.0462102	-0.00115526	0.868448
0.777044	0.0194261	1.37879
1.66313	0.0415782	0.886884
0.610726	0.0152681	0.469176
0.258003	0.00645008	0.357288
1.71933	0.0429834	2.76137
1.18701	0.0296754	1.95227
-0.289889	-0.00724722	1.70339
-0.817436	-0.0204359	1.34299
-1.60702	-0.0401755	1.27406
-0.791016	-0.0197754	0.839851
1.22491	0.0306228	0.975977
0.451182	0.0112796	0.657411
-0.663023	-0.0165756	0.811438
-1.15295	-0.0288238	0.868109
0.522669	0.0130667	0.439564
0.933439	0.023336	0.328512
0.920173	0.0230043	0.451092
0.505317	0.0126329	1.64018
1.4077	0.0351926	1.81084
1.39853	0.0349632	1.82357
-0.313332	-0.0078333	2.00654
-0.159158	-0.00397896	1.3244
1.05904	0.0264759	1.04711
-2.4537	-0.0613426	1.10795
-1.94624	-0.0486561	0.776009
1.31696	0.0329241	0.936628
-1.96831	-0.0492077	0.562973
-0.829778	-0.0207445	0.775021
0.000729443	1.82361e-05	0.390624
-0.963151	-0.0240788	0.415106
-0.730283	-0.0182571	1.35964
0.137262	0.00343154	1.64962
-0.0776792	-0.00194198	1.57981
0.14438	0.00360951	1.20896
-0.844223	-0.0211056	1.15985
0.268523	0.00671308	0.851322
-0.0350817	-0.000877043	0.879888
-0.0462611	-0.00115653	0.781615
0.233239	0.00583097	1.20358
-0.697685	-0.0174421	0.469261
0.894204	0.0223551	0.656631
0.898251	0.0224563	0.945108
-1.0175	-0.0254375	0.586142
-0.94777	-0.0236943	2.51633
0.510877	0.0127719	1.49366
2.13848	0.053462	1.07631
0.639836	0.0159959	1.05883
0.487959	0.012199	1.70825
1.56129	0.0390321	0.822155
-0.917591	-0.0229398	0.666802
0.00868627	0.000217157	1.3259
0.29375	0.00734374	1.02652
0.411723	0.0102931	0.742831
0.6186	0.015465	1.20461
-1.03197	-0.0257992	1.08342
1.05536	0.026384	0.481817
0.00329951	8.24876e-05	2.95999
-0.595069	-0.0148767	1.09696
0.444385	0.0111096	0.898647
-0.654951	-0.0163738	0.72696
-0.0260227	-0.000650567	1.6198
-1.32168	-0.0330421	1.09345
-0.145485	-0.00363712	1.18901
-0.564272	-0.0141068	1.70074
-0.309299	-0.00773247	1.55776
0.0446264	0.00111566	0.936662
0.210141	0.00525354	1.30407
0.139015	0.00347537	0.51479
1.00983	0.0252457	0.283017
1.21884	0.0304711	2.02093
-0.0225932	-0.000564829	1.754
0.217696	0.00544241	1.02252
0.347508	0.00868769	1.90683
0.922221	0.0230555	1.72476
-0.29063	-0.00726575	0.940276
-2.14907	-0.0537268	1.50961
0.690765	0.0172691	0.973548
1.12009	0.0280023	1.27402
-0.312991	-0.00782477	1.36634
-0.671055	-0.0167764	0.806383
0.191549	0.00478871	1.06287
-0.927604	-0.0231901	0.519149
0.0442757	0.00110689	2.19263
0.39987	0.00999675	1.4116
0.322727	0.00806817	2.0683
1.01401	0.0253501	1.26612
-1.00155	-0.0250388	1.7001
-1.11151	-0.0277878	2.05979
-0.924634	-0.0231159	1.04251
-0.749419	-0.0187355	1.33249
0.958088	0.0239522	1.30154
-0.504057	-0.0126014	0.907376
-0.409501	-0.0102375	0.77663
-0.751171	-0.0187793	0.571815
-0.780855	-0.0195214	0.38983
0.304543	0.00761357	1.84292
2.07381	0.0518453	1.30477
1.00245	0.0250613	1.44587
-1.02933	-0.0257333	1.39974
0.0611846	0.00152962	1.12589
-0.595649	-0.0148912	1.389
-0.687542	-0.0171886	2.08088
1.61933	0.0404831	1.42034
-0.280718	-0.00701794	1.03369
-0.381554	-0.00953885	0.926425
0.530746	0.0132687	1.32214
-0.844004	-0.0211001	0.477393
-0.0606599	-0.0015165	0.56591
0.718851	0.0179713	1.52898
