# Supplementary material for: Formation of polarity convergences underlying shoot outgrowths
Source: eLife. 2016 Aug 1;5:e18165. doi: 10.7554/eLife.18165 (PMC4969039; doi:10.7554/eLife.18165)
Supplement: Source code 15. — DOI: http://dx.doi.org/10.7554/eLife.18165.043 [file elife-18165-code15.zip]

Archive with 94 entries (91 files):
- Source code 15_Fig. 11H/
- Source code 15_Fig. 11H/.qglviewer.xml
- __MACOSX/
- __MACOSX/Source code 15_Fig. 11H/
- __MACOSX/Source code 15_Fig. 11H/._.qglviewer.xml
- Source code 15_Fig. 11H/anim.a
- __MACOSX/Source code 15_Fig. 11H/._anim.a
- Source code 15_Fig. 11H/description.txt
- __MACOSX/Source code 15_Fig. 11H/._description.txt
- Source code 15_Fig. 11H/dirichlet.h
- __MACOSX/Source code 15_Fig. 11H/._dirichlet.h
- Source code 15_Fig. 11H/dirichlet.vvh
- __MACOSX/Source code 15_Fig. 11H/._dirichlet.vvh
- Source code 15_Fig. 11H/geom.c
- __MACOSX/Source code 15_Fig. 11H/._geom.c
- Source code 15_Fig. 11H/geom.h
- __MACOSX/Source code 15_Fig. 11H/._geom.h
- Source code 15_Fig. 11H/geom2.c
- __MACOSX/Source code 15_Fig. 11H/._geom2.c
- Source code 15_Fig. 11H/global.c
- __MACOSX/Source code 15_Fig. 11H/._global.c
- Source code 15_Fig. 11H/icon
- __MACOSX/Source code 15_Fig. 11H/._icon
- Source code 15_Fig. 11H/io.c
- __MACOSX/Source code 15_Fig. 11H/._io.c
- Source code 15_Fig. 11H/io.h
- __MACOSX/Source code 15_Fig. 11H/._io.h
- Source code 15_Fig. 11H/lic.frag
- __MACOSX/Source code 15_Fig. 11H/._lic.frag
- Source code 15_Fig. 11H/long_final.xml
- __MACOSX/Source code 15_Fig. 11H/._long_final.xml
- Source code 15_Fig. 11H/LSspecifications
- __MACOSX/Source code 15_Fig. 11H/._LSspecifications
- Source code 15_Fig. 11H/make_pages.py
- __MACOSX/Source code 15_Fig. 11H/._make_pages.py
- Source code 15_Fig. 11H/make_pages.sh
- __MACOSX/Source code 15_Fig. 11H/._make_pages.sh
- Source code 15_Fig. 11H/Makefile
- __MACOSX/Source code 15_Fig. 11H/._Makefile
- Source code 15_Fig. 11H/mem.c
- __MACOSX/Source code 15_Fig. 11H/._mem.c
- Source code 15_Fig. 11H/mem.h
- __MACOSX/Source code 15_Fig. 11H/._mem.h
- Source code 15_Fig. 11H/merge.c
- __MACOSX/Source code 15_Fig. 11H/._merge.c
- Source code 15_Fig. 11H/merge.h
- __MACOSX/Source code 15_Fig. 11H/._merge.h
- Source code 15_Fig. 11H/model.expmap
- __MACOSX/Source code 15_Fig. 11H/._model.expmap
- Source code 15_Fig. 11H/model.vve
- __MACOSX/Source code 15_Fig. 11H/._model.vve
- Source code 15_Fig. 11H/model.vvl
- __MACOSX/Source code 15_Fig. 11H/._model.vvl
- Source code 15_Fig. 11H/my_file.csv
- __MACOSX/Source code 15_Fig. 11H/._my_file.csv
- Source code 15_Fig. 11H/noise.frag
- __MACOSX/Source code 15_Fig. 11H/._noise.frag
- Source code 15_Fig. 11H/pal.map
- __MACOSX/Source code 15_Fig. 11H/._pal.map
- Source code 15_Fig. 11H/poly.c
- __MACOSX/Source code 15_Fig. 11H/._poly.c
- Source code 15_Fig. 11H/poly.h
- __MACOSX/Source code 15_Fig. 11H/._poly.h
- Source code 15_Fig. 11H/poly2.c
- __MACOSX/Source code 15_Fig. 11H/._poly2.c
- Source code 15_Fig. 11H/pos.vert
- __MACOSX/Source code 15_Fig. 11H/._pos.vert
- Source code 15_Fig. 11H/qhull.c
- __MACOSX/Source code 15_Fig. 11H/._qhull.c
- Source code 15_Fig. 11H/qhull.h
- __MACOSX/Source code 15_Fig. 11H/._qhull.h
- Source code 15_Fig. 11H/qhull_a.h
- __MACOSX/Source code 15_Fig. 11H/._qhull_a.h
- Source code 15_Fig. 11H/qset.c
- __MACOSX/Source code 15_Fig. 11H/._qset.c
- Source code 15_Fig. 11H/qset.h
- __MACOSX/Source code 15_Fig. 11H/._qset.h
- Source code 15_Fig. 11H/shader.cpp
- __MACOSX/Source code 15_Fig. 11H/._shader.cpp
- Source code 15_Fig. 11H/shader.h
- __MACOSX/Source code 15_Fig. 11H/._shader.h
- Source code 15_Fig. 11H/specifications
- __MACOSX/Source code 15_Fig. 11H/._specifications
- Source code 15_Fig. 11H/stat.c
- __MACOSX/Source code 15_Fig. 11H/._stat.c
- Source code 15_Fig. 11H/stat.h
- __MACOSX/Source code 15_Fig. 11H/._stat.h
- Source code 15_Fig. 11H/user.c
- __MACOSX/Source code 15_Fig. 11H/._user.c
- Source code 15_Fig. 11H/user.h
- __MACOSX/Source code 15_Fig. 11H/._user.h
- Source code 15_Fig. 11H/view.v
- __MACOSX/Source code 15_Fig. 11H/._view.v
- __MACOSX/._Source code 15_Fig. 11H
