# Supplementary material for: Formation of polarity convergences underlying shoot outgrowths
Source: eLife. 2016 Aug 1;5:e18165. doi: 10.7554/eLife.18165 (PMC4969039; doi:10.7554/eLife.18165)
Supplement: Source code 15. — DOI: http://dx.doi.org/10.7554/eLife.18165.043 [file elife-18165-code15.zip › Source code 15_Fig. 11H/model.vvl]

#ifndef NOSHADER
#  include <GL/glew.h>
#endif
#include <vve.h>

#include <QColor>
#include <util/watchdog.h>
#include <util/assert.h>
#include <util/random.h>
#include <util/parms.h>
#include <util/palette.h>
#include <util/unorderedmap.h>
#include <cmath>
#include <geometry/area.h>
#include <geometry/coordinates.h>
#include <algorithms/solver.h>
#include <shape/quadric.h>
#include <util/unorderedmap.h>
#include <test/complex.h>
#include <algorithms/draw_connections.h>

#include <storage/storage.h>
#include <storage/complex.h>
#include <storage/vector.h>

#include <factory/complex_grid.h>

#include <QTextStream>
#include <QRegExp>
#include <QMap>
#include <QFileInfo>
#include <QDir>

#include <stdio.h>

static QTextStream out(stdout);
static QTextStream err(stderr);

#ifndef NOSHADER
#  include "shader.h"
#endif
#include "dirichlet.h"

typedef util::Vector<2,size_t> Point2u;
typedef util::Vector<3,bool> Point3b;
//typedef util::Vector<4,double> Point4d;

double max(double v1, double v2) {
  if(v1 < v2) return v2;
  return v1;
}

double min(double v1, double v2) {
  if(v2 < v1) return v2;
  return v1;
}

Point2d fabs(const Point2d& p)
{
  return Point2d(fabs(p.x()), fabs(p.y()));
}

enum CellType 
{
  C_NORMAL,
  C_PLUS,
  C_MINUS
};

bool serialization(storage::VVEStorage& store, CellType& ct)
{
  return store.field("", (int&)ct);
}

define Tissue MyTissue:
{
junction:
  {
    Point3d pos;
    Point3d normal;
    bool toBeShifted; // for creating the staggered square grid
  
    init
    : toBeShifted (false)
    {}

    bool serialize(storage::VVEStorage& store)
    {
      bool result = true;
      result &= store.field("Pos", pos);
      result &= store.field("Normal", normal);
      return result;
    }
  }

cell:
  {
    double auxin, dAuxin; // concentration and derivative of auxin
    double PIN, dP;  // concentration and derivative of PIN
    Point3d pos;
    Point3d normal;      
    CellType type;
    Point2u gridPos;
    double area;
    Point3d polarity;  
    double import; // rate of auxin import
 

  init
    : auxin(0)
    , dAuxin(0)
    , PIN(0)
    , dP(0)
    , type(C_NORMAL)  
    , import(0)
    {}

    bool serialize(storage::VVEStorage& store)
    {
      bool result = true;
      result &= store.field("Pos", pos);
      result &= store.field("Normal", normal);
      result &= store.field("Area", area);
      result &= store.field("type", type);
      return result;
    }
  }

wall:
  {
    double length;
    bool border;
    double PIN, dP;
    bool isVertical;
 
    init
      : length(0)
      , border(false)
      , PIN(0)
      , dP(0)
      , isVertical (false)
      {}
     bool serialize(storage::VVEStorage& store)
    {
      bool result = true;
      return result;
    }
  }

wall_arc: length border;
}

enum NodeType
{
  NT_CELL,
  NT_MEMBRANE
};

typedef solver::Solver<2> RDSolver; // solver for auxin and PIN
typedef RDSolver::tag_t rd_tag_t;

// Class linking a node in the solver graph to either a cell, a membrane (i.e. 
// a wall in a cell) or a cell wall (i.e. a wall_arc)

struct SolverLink
{
  SolverLink(NodeType t = NT_CELL)
    : type(t)
  {}
  virtual ~SolverLink() { }
  NodeType type;
  virtual void setChems(const Point2d& c, const Point2d& dc) = 0;
};

struct CellLink : public SolverLink 
{
  const cell& cel;

  CellLink(const cell& c)
    : SolverLink(NT_CELL)
    , cel(c)
  {}

  void setChems(const Point2d& c, const Point2d& dc)
  {
    cel->auxin =c[0];
    cel->dAuxin = dc[0];
    cel->PIN = c[1];
    cel->dP = dc[1];
  }
};

struct MembraneLink : public SolverLink
{
  wall w;

  MembraneLink(wall w_)
    : SolverLink(NT_MEMBRANE)
    , w(w_)
  {}

  void setChems(const Point2d& c, const Point2d& dc)
  {
    w->PIN = c[1];
    w->dP = dc[1];
  }
};

// Graph used to represent the set of ODEs
// This allows the use of the standard ODE solver
define VVGraph SolverGraph:
{
  vertex named node:
  {
    SolverLink *link;
    NodeType type;
    Point2d c, dc; //c=auxin, PIN , dc = deriv auxin, deriv PIN
    double area;
    Point3d pos;
    RDSolver::VertexInternals interns;
    double production;
    double degradation;
    Point3d variable; // 0 if constant, 1 if variable
    Point3d normal; // Normal to the membrane or the cell
    double import;
    double length;
    bool isPlus, isMinus;

    //used for wrapping left and right boundaries
    double topCellNumber; 
    double bottomCellNumber;
    double topMembraneNumber;
    double bottomMembraneNumber;
    bool isTopCell; 
    bool isBottomCell;
    bool isTopMembrane;
    bool isBottomMembrane;

    void apply() { link->setChems(c, dc); }

    void setLink(SolverLink *l)
    {
      link = l;
      type = l->type;
    }

    init
      : variable(1,1,1)
      , link(0)
      , import(0)
      , length(0)
      , isTopCell (false)
      , isBottomCell (false)
      , isTopMembrane(false)
      , isBottomMembrane(false) 
      , isPlus(false)
      , isMinus(false)     
      {}

    finalize:
    {
      delete link;
    }
  }

  edge named nlink:
  {
    bool wall; // True if the link is across the cell wall (i.e. in between cells)
    RDSolver::EdgeInternals interns;

    init:
      wall(false)
      {}
  }

  arc named link_arc: wall;
}

enum InitType
{
  IT_SQUARE_GRID,
  IT_HEX_GRID
};

struct GridSetter
{
  Point3d position(const cell& c) { return c->pos; }
  void setPosition(const cell& c, const Point3d& pos) { c->pos = pos; c->normal = Point3d(0,0,1); }
  Point3d position(const junction& j) { return j->pos; }
  void setPosition(const junction& j, const Point3d& pos) { j->pos = pos; j->normal = Point3d(0,0,1); }

  void saveGridCellPosition(const cell& c, const Point2u& pos, const MyTissue&)
  {
    c->gridPos = pos;
  }

  const Point2u& gridCellPosition(const cell& c, const MyTissue&)
  {
    return c->gridPos;
  }
};

enum ColorType
{  
  CT_CONCENTRATION,
  CT_STATE,
  CT_NONE
};

enum WallColorType
{
  WCT_CONCENTRATION,
  WCT_NONE
};

enum OrganiserType
{
  OT_NONE = 0,
  OT_AUXIN_PRODUCTION,
  OT_IMPORT
};

enum OrganiserPosition
{
  OP_NONE = 0,
  OP_LEFT,
  OP_RIGHT,
  OP_TOP,
  OP_BOTTOM,
  OP_CENTER_LEFT,
  OP_CENTER_RIGHT,
  OP_CENTER_TOP,
  OP_CENTER_BOTTOM
};

QTextStream& operator>>(QTextStream& ss, OrganiserType& ot)
{
  QString tt;
  ss >> tt;
  QString t = tt.toLower();
  if(t == "auxinproduction")
    ot = OT_AUXIN_PRODUCTION;
  else if(t == "import")
    ot = OT_IMPORT;
  else if(t == "none")
    ot = OT_NONE;
  else
  {
    err << "Error, cannot read OrganiserType '" << tt << "', setting to OT_NONE" << endl;
    ot = OT_NONE;
  }
  return ss;
}

QTextStream& operator<<(QTextStream& ss, const OrganiserType& ot)
{
  switch(ot)
  {
    case OT_NONE:
      ss << "None";
      break;
     case OT_IMPORT:
      ss << "Import";
      break;
    case OT_AUXIN_PRODUCTION:
      ss << "AuxinProduction";
      break;
  }
  return ss;
}

QTextStream& operator>>(QTextStream& ss, OrganiserPosition& ot)
{
  QString tt;
  ss >> tt;
  QString t = tt.toLower();
  if(t == "left")
    ot = OP_LEFT;
  else if(t == "right")
    ot = OP_RIGHT;
  else if(t == "top")
    ot = OP_TOP;
  else if(t == "bottom")
    ot = OP_BOTTOM;
  else if(t == "centerleft")
    ot = OP_CENTER_LEFT;
  else if(t == "centerright")
    ot = OP_CENTER_RIGHT;
  else if(t == "centertop")
    ot = OP_CENTER_TOP;
  else if(t == "centerbottom")
    ot = OP_CENTER_BOTTOM;
  else if(t == "none")
    ot = OP_NONE;
  else
  {
    err << "Error, cannot read OrganiserPosition '" << tt << "', setting to OP_NONE" << endl;
    ot = OP_NONE;
  }
  return ss;
}

QTextStream& operator<<(QTextStream& ss, const OrganiserPosition& ot)
{
  switch(ot)
  {
    case OP_NONE:
      ss << "None";
      break;
    case OP_LEFT:
      ss << "Left";
      break;
    case OP_RIGHT:
      ss << "Right";
      break;
    case OP_TOP:
      ss << "Top";
      break;
    case OP_BOTTOM:
      ss << "Bottom";
      break;
    case OP_CENTER_LEFT:
      ss << "CenterLeft";
      break;
    case OP_CENTER_RIGHT:
      ss << "CenterRight";
      break;
    case OP_CENTER_TOP:
      ss << "CenterTop";
      break;
    case OP_CENTER_BOTTOM:
      ss << "CenterBottom";
      break;
  }
  return ss;
}

Model:
{
  QString viewFile, saveFile, nextSaveFile;
  QStringList loadFiles;

  util::WatchDog rex;
  util::Palette palette;
  MyTissue T;
  SolverGraph S;
  RDSolver solve;
  InitType initType;
  double dt, drawDt, drawTime;
  double time, printTime;
  double timeToOutput;
  OrganiserType organiserType; 
  OrganiserPosition plusOrganiser, minusOrganiser;
  double organiserDistance;
  Point2d plusLevel, minusLevel;
  double importInMinus, thresholdToBecomeMinus, timeForMinus;
  double polarTransport, auxinDiffusion, auxinProductionRate, auxinTurnover, PIN1Concentration, base;  
  double polarityThreshold;  
  size_t randomSeed;
  double printInterval;
  double samplingDl;
  Point2d cellSize, posNoise;
  Point2u gridSize;
  double cellThickness, wallThickness, membraneThickness;
  int backColor, errColor;
  double PINWallThickness;
  int colorPolarity;
  int colorPlus, colorMinus, colorNormal;
  double sizePolarity;
  double lineWidth, arrowRadiusBase, arrowHeadLength, stickRadiusBase, stickLength;
  bool plotSolverGraph;
  int colorCell, colorMembrane, colorLink, colorWall;
  float sphereSize, linkThickness;
  float viewWallThickness, sizeArrow;
  float c1MaxView, c2MaxView;
  int beginColorAuxin, endColorAuxin, endColorPIN;
  ColorType colorType;
  WallColorType wallColorType;

#ifndef NOSHADER
  util::Shader shader;
  Point2u texture_size;
  bool texture_size_changed;
  unsigned char* texture;
  GLuint texture_id;
#endif

  bool renderOnly;
  int argumentIndex;
  Viewer *_viewer;

  bool serialize(storage::VVEStorage& store)
  {
    bool result = true;
    result = store.field("Time", time);
    result = store.field("T", T);
    if(store.reader())
    {
      updateCells();
      createSolverGraph();
      forall const cell& c in T.C:
      updatePolarity(c);
    }
    return result;
  }

  init
    : rex(this)
    , palette("pal.map")
    , T(palette, this)
    , drawTime(0)
    , time(0)
    , printTime(0)
#ifndef NOSHADER
    , shader(3)
    , texture(0)
    , texture_id(0)
#endif
    , renderOnly(false)
    , argumentIndex(0)
    , _viewer(0)
    {
      if(arguments().size() > 0)
      {
        QRegExp st(".*\\.(bin|xml)");
        if(arguments().filter(st).size() == arguments().size())
        {
          viewFile = "view.v";
          loadFiles = arguments();
          renderOnly = true;
        }
        else
        {
          viewFile = arguments()[0];
          if(arguments().size() > 1)
            saveFile = arguments()[1];
        }
      }
      else
        viewFile = "view.v";
      setFilename(viewFile);
      reread();
      // Registering the configuration files
      rex.addObject(this);
      rex.addObject(palette);

      if(randomSeed == 0)
        randomSeed = util::sran_time();
      else
        util::sran(randomSeed);
      out << "Seed = " << randomSeed << endl;

      switch(initType)
      {
        case IT_SQUARE_GRID:
          {
            GridSetter setter;
            out << "Creating square grid" << endl;
            if(!complex_factory::square_grid(gridSize.x(), gridSize.y(), T, setter,
                                             Point3d(0,0,0), Point3d(cellSize.x(), 0, 0), Point3d(0, cellSize.y(), 0)))
              vvassert_msg(false, "Cannot create square grid.");
          }
          break;
        case IT_HEX_GRID:
          {
            GridSetter setter;
            out << "Creating hex grid" << endl;
            if(posNoise.x() != 0 or posNoise.y() != 0)
            {
              if(!createNoisyGrid(T, setter))
                vvassert_msg(false, "Cannot create noisy hexagonal grid.");
            }
            else
            {
              if(!complex_factory::hex_grid(gridSize.x(), gridSize.y(), T, setter,
                                            Point3d(0,0,0), Point3d(cellSize.x(), 0, 0), Point3d(0, cellSize.y(), 0)))
                vvassert_msg(false, "Cannot create hexagonal grid.");
            }
          }
          break;
      }    
      turnIntoSquares();
      updateCells();
      initConcentrations();
      createSolverGraph();
      findTopAndBottom();
      printConcentrations();
    }

  void findTopAndBottom()
{
      forall const node& n in S:
      {
              if (n->type == NT_CELL and n->pos[1] < 1.3)
              {
                      n->isBottomCell =true;
                      if (n->pos[0] < 2.6)
                      {
                            n->bottomCellNumber =1;
                            forall const node& nm in S.neighbors(n):
                            {
                                 if (nm->pos[1] < n->pos[1] and nm->pos[0] < n->pos[0])
                                 {
                                       nm->isBottomMembrane =true;
                                       nm->bottomMembraneNumber = 1;
                                 }
                                 else if (nm->pos[1] < n->pos[1] and nm->pos[0] > n->pos[0])
                                 {
                                       nm->isBottomMembrane =true;
                                       nm->bottomMembraneNumber = 2;
                                 }
                       
                            }
                      }
                       if (n->pos[0] > 2.6 and n->pos[0] < 4.4 )
                      {
                            n->bottomCellNumber =2;
                            forall const node& nm in S.neighbors(n):
                            {
                                 if (nm->pos[1] < n->pos[1] and nm->pos[0] < n->pos[0])
                                 {
                                       nm->isBottomMembrane =true;
                                       nm->bottomMembraneNumber = 3;
                                 }
                                 else if (nm->pos[1] < n->pos[1] and nm->pos[0] > n->pos[0])
                                 {
                                       nm->isBottomMembrane =true;
                                       nm->bottomMembraneNumber = 4;
                                 }
                       
                            }
                      }
                      if (n->pos[0] > 4.4 and n->pos[0] < 6.1 )
                      {
                            n->bottomCellNumber =3;
                            forall const node& nm in S.neighbors(n):
                            {
                                 if (nm->pos[1] < n->pos[1] and nm->pos[0] < n->pos[0])
                                 {
                                       nm->isBottomMembrane =true;
                                       nm->bottomMembraneNumber = 5;
                                 }
                                 else if (nm->pos[1] < n->pos[1] and nm->pos[0] > n->pos[0])
                                 {
                                       nm->isBottomMembrane =true;
                                       nm->bottomMembraneNumber = 6;
                                 }
                       
                            }
                      }
                      if (n->pos[0] > 6.1 and n->pos[0] < 7.9 )
                      {
                            n->bottomCellNumber =4;
                            forall const node& nm in S.neighbors(n):
                            {
                                 if (nm->pos[1] < n->pos[1] and nm->pos[0] < n->pos[0])
                                 {
                                       nm->isBottomMembrane =true;
                                       nm->bottomMembraneNumber = 7;
                                 }
                                 else if (nm->pos[1] < n->pos[1] and nm->pos[0] > n->pos[0])
                                 {
                                       nm->isBottomMembrane =true;
                                       nm->bottomMembraneNumber = 8;
                                 }
                       
                            }
                      }
                      if (n->pos[0] > 7.9 and n->pos[0] < 9.6 )
                      {
                            n->bottomCellNumber =5;
                            forall const node& nm in S.neighbors(n):
                            {
                                 if (nm->pos[1] < n->pos[1] and nm->pos[0] < n->pos[0])
                                 {
                                       nm->isBottomMembrane =true;
                                       nm->bottomMembraneNumber = 9;
                                 }
                                 else if (nm->pos[1] < n->pos[1] and nm->pos[0] > n->pos[0])
                                 {
                                       nm->isBottomMembrane =true;
                                       nm->bottomMembraneNumber = 10;
                                 }
                       
                            }
                      }
                        if (n->pos[0] > 9.6 and n->pos[0] < 11.3 )
                      {
                            n->bottomCellNumber =6;
                            forall const node& nm in S.neighbors(n):
                            {
                                 if (nm->pos[1] < n->pos[1] and nm->pos[0] < n->pos[0])
                                 {
                                       nm->isBottomMembrane =true;
                                       nm->bottomMembraneNumber = 11;
                                 }
                                 else if (nm->pos[1] < n->pos[1] and nm->pos[0] > n->pos[0])
                                 {
                                       nm->isBottomMembrane =true;
                                       nm->bottomMembraneNumber = 12;
                                 }
                       
                            }
                      }
                      if (n->pos[0] > 11.3 and n->pos[0] < 13.1 )
                      {
                            n->bottomCellNumber =7;
                            forall const node& nm in S.neighbors(n):
                            {
                                 if (nm->pos[1] < n->pos[1] and nm->pos[0] < n->pos[0])
                                 {
                                       nm->isBottomMembrane =true;
                                       nm->bottomMembraneNumber = 13;
                                 }
                                 else if (nm->pos[1] < n->pos[1] and nm->pos[0] > n->pos[0])
                                 {
                                       nm->isBottomMembrane =true;
                                       nm->bottomMembraneNumber = 14;
                                 }
                       
                            }
                      }
                       if (n->pos[0] > 13.1 and n->pos[0] < 14.8 )
                      {
                            n->bottomCellNumber =8;
                            forall const node& nm in S.neighbors(n):
                            {
                                 if (nm->pos[1] < n->pos[1] and nm->pos[0] < n->pos[0])
                                 {
                                       nm->isBottomMembrane =true;
                                       nm->bottomMembraneNumber = 15;
                                 }
                                 else if (nm->pos[1] < n->pos[1] and nm->pos[0] > n->pos[0])
                                 {
                                       nm->isBottomMembrane =true;
                                       nm->bottomMembraneNumber = 16;
                                 }
                       
                            }
                      }
                      if (n->pos[0] > 14.8 and n->pos[0] < 16.5 )
                      {
                            n->bottomCellNumber =9;
                            forall const node& nm in S.neighbors(n):
                            {
                                 if (nm->pos[1] < n->pos[1] and nm->pos[0] < n->pos[0])
                                 {
                                       nm->isBottomMembrane =true;
                                       nm->bottomMembraneNumber = 17;
                                 }
                                 else if (nm->pos[1] < n->pos[1] and nm->pos[0] > n->pos[0])
                                 {
                                       nm->isBottomMembrane =true;
                                       nm->bottomMembraneNumber = 18;
                                 }
                       
                            }
                      }
                     if (n->pos[0] > 16.5 and n->pos[0] < 18.2 )
                      {
                            n->bottomCellNumber =10;
                            forall const node& nm in S.neighbors(n):
                            {
                                 if (nm->pos[1] < n->pos[1] and nm->pos[0] < n->pos[0])
                                 {
                                       nm->isBottomMembrane =true;
                                       nm->bottomMembraneNumber = 19;
                                 }
                                 else if (nm->pos[1] < n->pos[1] and nm->pos[0] > n->pos[0])
                                 {
                                       nm->isBottomMembrane =true;
                                       nm->bottomMembraneNumber = 20;
                                 }
                       
                            }
                      }
                       if (n->pos[0] > 18.2 and n->pos[0] < 20 )
                      {
                            n->bottomCellNumber =11;
                            forall const node& nm in S.neighbors(n):
                            {
                                 if (nm->pos[1] < n->pos[1] and nm->pos[0] < n->pos[0])
                                 {
                                       nm->isBottomMembrane =true;
                                       nm->bottomMembraneNumber = 21;
                                 }
                                 else if (nm->pos[1] < n->pos[1] and nm->pos[0] > n->pos[0])
                                 {
                                       nm->isBottomMembrane =true;
                                       nm->bottomMembraneNumber = 22;
                                 }
                       
                            }
                      }
                      if (n->pos[0] > 20 and n->pos[0] < 22 )
                      {
                            n->bottomCellNumber =12;
                            forall const node& nm in S.neighbors(n):
                            {
                                 if (nm->pos[1] < n->pos[1] and nm->pos[0] < n->pos[0])
                                 {
                                       nm->isBottomMembrane =true;
                                       nm->bottomMembraneNumber = 23;
                                 }
                                 else if (nm->pos[1] < n->pos[1] and nm->pos[0] > n->pos[0])
                                 {
                                       nm->isBottomMembrane =true;
                                       nm->bottomMembraneNumber = 24;
                                 }
                       
                            }
                      }
                     if (n->pos[0] > 22 and n->pos[0] < 24 )
                      {
                            n->bottomCellNumber =13;
                            forall const node& nm in S.neighbors(n):
                            {
                                 if (nm->pos[1] < n->pos[1] and nm->pos[0] < n->pos[0])
                                 {
                                       nm->isBottomMembrane =true;
                                       nm->bottomMembraneNumber = 25;
                                 }
                                 else if (nm->pos[1] < n->pos[1] and nm->pos[0] > n->pos[0])
                                 {
                                       nm->isBottomMembrane =true;
                                       nm->bottomMembraneNumber = 26;
                                 }
                       
                            }
                      }
              }
             else if (n->type == NT_CELL and n->pos[1] > 14.5)
              {
                      n->isTopCell =true;
                      if (n->pos[0] < 2)
                      {
                            n->topCellNumber =1;
                            forall const node& nm in S.neighbors(n):
                            {
                                 if (nm->pos[1] > n->pos[1] and nm->pos[0] < n->pos[0])
                                 {
                                       nm->isTopMembrane =true;
                                       nm->topMembraneNumber = 1;
                                 }
                                 else if (nm->pos[1] > n->pos[1] and nm->pos[0] > n->pos[0])
                                 {
                                       nm->isTopMembrane =true;
                                       nm->topMembraneNumber = 2;
                                 }
                       
                            }
                      }
                       if (n->pos[0] > 2 and n->pos[0] < 4)
                      {
                            n->topCellNumber =2;
                            forall const node& nm in S.neighbors(n):
                            {
                                 if (nm->pos[1] > n->pos[1] and nm->pos[0] < n->pos[0])
                                 {
                                       nm->isTopMembrane =true;
                                       nm->topMembraneNumber = 3;
                                 }
                                 else if (nm->pos[1] > n->pos[1] and nm->pos[0] > n->pos[0])
                                 {
                                       nm->isTopMembrane =true;
                                       nm->topMembraneNumber = 4;
                                 }
                       
                            }
                      }
                      if (n->pos[0] >4 and n->pos[0] < 6)
                      {
                            n->topCellNumber =3;
                            forall const node& nm in S.neighbors(n):
                            {
                                 if (nm->pos[1] > n->pos[1] and nm->pos[0] < n->pos[0])
                                 {
                                       nm->isTopMembrane =true;
                                       nm->topMembraneNumber = 5;
                                 }
                                 else if (nm->pos[1] > n->pos[1] and nm->pos[0] > n->pos[0])
                                 {
                                       nm->isTopMembrane =true;
                                       nm->topMembraneNumber = 6;
                                 }
                       
                            }
                      }
                      if (n->pos[0] >6 and n->pos[0] < 8)
                      {
                            n->topCellNumber =4;
                            forall const node& nm in S.neighbors(n):
                            {
                                 if (nm->pos[1] > n->pos[1] and nm->pos[0] < n->pos[0])
                                 {
                                       nm->isTopMembrane =true;
                                       nm->topMembraneNumber = 7;
                                 }
                                 else if (nm->pos[1] > n->pos[1] and nm->pos[0] > n->pos[0])
                                 {
                                       nm->isTopMembrane =true;
                                       nm->topMembraneNumber = 8;
                                 }
                       
                            }
                      }
                      if (n->pos[0] >8 and n->pos[0] < 9)
                      {
                            n->topCellNumber =5;
                            forall const node& nm in S.neighbors(n):
                            {
                                 if (nm->pos[1] > n->pos[1] and nm->pos[0] < n->pos[0])
                                 {
                                       nm->isTopMembrane =true;
                                       nm->topMembraneNumber = 9;
                                 }
                                 else if (nm->pos[1] > n->pos[1] and nm->pos[0] > n->pos[0])
                                 {
                                       nm->isTopMembrane =true;
                                       nm->topMembraneNumber = 10;
                                 }
                       
                            }
                      }
                      if (n->pos[0] >9 and n->pos[0] < 11)
                      {
                            n->topCellNumber =6;
                            forall const node& nm in S.neighbors(n):
                            {
                                 if (nm->pos[1] > n->pos[1] and nm->pos[0] < n->pos[0])
                                 {
                                       nm->isTopMembrane =true;
                                       nm->topMembraneNumber = 11;
                                 }
                                 else if (nm->pos[1] > n->pos[1] and nm->pos[0] > n->pos[0])
                                 {
                                       nm->isTopMembrane =true;
                                       nm->topMembraneNumber = 12;
                                 }
                       
                            }
                      }
                      if (n->pos[0] >11 and n->pos[0] < 13)
                      {
                            n->topCellNumber =7;
                            forall const node& nm in S.neighbors(n):
                            {
                                 if (nm->pos[1] > n->pos[1] and nm->pos[0] < n->pos[0])
                                 {
                                       nm->isTopMembrane =true;
                                       nm->topMembraneNumber = 13;
                                 }
                                 else if (nm->pos[1] > n->pos[1] and nm->pos[0] > n->pos[0])
                                 {
                                       nm->isTopMembrane =true;
                                       nm->topMembraneNumber = 14;
                                 }
                       
                            }
                      }
                      if (n->pos[0] >13 and n->pos[0] < 14)
                      {
                            n->topCellNumber =8;
                            forall const node& nm in S.neighbors(n):
                            {
                                 if (nm->pos[1] > n->pos[1] and nm->pos[0] < n->pos[0])
                                 {
                                       nm->isTopMembrane =true;
                                       nm->topMembraneNumber = 15;
                                 }
                                 else if (nm->pos[1] > n->pos[1] and nm->pos[0] > n->pos[0])
                                 {
                                       nm->isTopMembrane =true;
                                       nm->topMembraneNumber = 16;
                                 }
                       
                            }
                      }
                      if (n->pos[0] >15 and n->pos[0] < 16)
                      {
                            n->topCellNumber =9;
                            forall const node& nm in S.neighbors(n):
                            {
                                 if (nm->pos[1] > n->pos[1] and nm->pos[0] < n->pos[0])
                                 {
                                       nm->isTopMembrane =true;
                                       nm->topMembraneNumber = 17;
                                 }
                                 else if (nm->pos[1] > n->pos[1] and nm->pos[0] > n->pos[0])
                                 {
                                       nm->isTopMembrane=true;
                                       nm->topMembraneNumber = 18;
                                 }
                       
                            }
                      }
                      if (n->pos[0] >17 and n->pos[0] < 18)
                      {
                            n->topCellNumber =10;
                            forall const node& nm in S.neighbors(n):
                            {
                                 if (nm->pos[1] > n->pos[1] and nm->pos[0] < n->pos[0])
                                 {
                                       nm->isTopMembrane =true;
                                       nm->topMembraneNumber = 19;
                                 }
                                 else if (nm->pos[1] > n->pos[1] and nm->pos[0] > n->pos[0])
                                 {
                                       nm->isTopMembrane =true;
                                       nm->topMembraneNumber = 20;
                                 }
                       
                            }
                      }
                      if (n->pos[0] >19 and n->pos[0] < 20)
                      {
                            n->topCellNumber =11;
                            forall const node& nm in S.neighbors(n):
                            {
                                 if (nm->pos[1] > n->pos[1] and nm->pos[0] < n->pos[0])
                                 {
                                       nm->isTopMembrane =true;
                                       nm->topMembraneNumber = 21;
                                 }
                                 else if (nm->pos[1] > n->pos[1] and nm->pos[0] > n->pos[0])
                                 {
                                       nm->isTopMembrane =true;
                                       nm->topMembraneNumber = 22;
                                 }
                       
                            }
                      }
                      if (n->pos[0] >20 and n->pos[0] < 21)
                      {
                            n->topCellNumber =12;
                            forall const node& nm in S.neighbors(n):
                            {
                                 if (nm->pos[1] > n->pos[1] and nm->pos[0] < n->pos[0])
                                 {
                                       nm->isTopMembrane =true;
                                       nm->topMembraneNumber = 23;
                                 }
                                 else if (nm->pos[1] > n->pos[1] and nm->pos[0] > n->pos[0])
                                 {
                                       nm->isTopMembrane =true;
                                       nm->topMembraneNumber = 24;
                                 }
                       
                            }
                      }
                      if (n->pos[0] >21 and n->pos[0] < 23)
                      {
                            n->topCellNumber =13;
                            forall const node& nm in S.neighbors(n):
                            {
                                 if (nm->pos[1] > n->pos[1] and nm->pos[0] < n->pos[0])
                                 {
                                       nm->isTopMembrane =true;
                                       nm->topMembraneNumber = 25;
                                 }
                                 else if (nm->pos[1] > n->pos[1] and nm->pos[0] > n->pos[0])
                                 {
                                       nm->isTopMembrane =true;
                                       nm->topMembraneNumber = 26;
                                 }
                       
                            }
                      }
               }
      }
      forall const node& n in S:
      {
            if (n->isTopCell)
            {
                 std::cout << " n->isTop cell, topCellPos is:" << n->topCellNumber << " n->pos is:" << n->pos << std::endl;
            }
            if (n->isTopMembrane)
            {
                 std::cout << " n->isTop membrane, topMembranePos is:" << n->topMembraneNumber << " n->pos is:" << n->pos << std::endl;
            }
      }
}
  void printConcentrations()
  {
    double max_PIN = -HUGE_VAL;
    double max_auxin= -HUGE_VAL;
    double min_auxin= HUGE_VAL;
    double tot_auxin=0;
    double tot_PIN = 0;
    double maxDeriv = -HUGE_VAL;
    forall const cell& c in T.C:
    {
     
      if (c->dAuxin > maxDeriv)
      {
           maxDeriv = c->dAuxin;
      } 
      if (c->auxin > max_auxin)
      {
            max_auxin =  c->auxin;
      }
      if (c->auxin < min_auxin)
      {
            min_auxin =  c->auxin;
      }  
      tot_auxin += c->auxin;
  
      forall const junction& j in T.S.neighbors(c):
      {
            const junction& jn =T.S.nextTo (c, j);
            wall w =T.W.edge (j, jn);
            double PIN = w->PIN;
            if (PIN > max_PIN)
             {
                max_PIN = PIN;
             }
            tot_PIN += PIN;         
            
      }
     
    }
    
    out << "Time: " << time << " - dt = " << dt << endl;
    out << "Max auxin in cells: " << max_auxin << endl
      << "Max PIN in walls: " << max_PIN << endl;
    out << "Total amount of auxin: " << tot_auxin << endl;
    out << "Min auxin: " << min_auxin << endl;
    out << "Total amount of PIN: " << tot_PIN << endl << endl;
     out << "Max Deriv: " << maxDeriv << endl;
  }

  bool isOrganiser(OrganiserPosition op, const Point2u& pos)
  {
    return ((op == OP_BOTTOM        and pos.x() < 3) or
            (op == OP_TOP           and pos.x() == gridSize[0]-1) or
            (op == OP_RIGHT         and pos.y() > 12) or
            (op == OP_LEFT          and pos.y() < 1.5) or
            (op == OP_CENTER_BOTTOM and pos.x() == organiserDistance and pos.y() == gridSize[0]/2) or
            (op == OP_CENTER_TOP    and gridSize[1] - pos.x() - 1 == organiserDistance and pos.y() == gridSize[0]/2) or
            (op == OP_CENTER_RIGHT  and gridSize[0] - pos.y() - 1 == organiserDistance and pos.x() == gridSize[1] / 2) or
            (op == OP_CENTER_LEFT   and pos.y() == organiserDistance and pos.x() == gridSize[1] / 2));
  }
  bool isOrganiser(OrganiserPosition op, const cell& c)
  {
    std::cout << "in isOrganiser" << std::endl;
    Point3d sideDir;
    switch(op)
    {
      case OP_BOTTOM:
        sideDir = Point3d(0,-1,0);
        break;
      case OP_TOP:
        sideDir = Point3d(0,1,0);
        break;
      case OP_RIGHT:
        sideDir = Point3d(1,0,0);
        break;
      case OP_LEFT:
        sideDir = Point3d(-1,0,0);
        break;
      default:
        return false; // can't do that for now
    }
    forall const junction& j in T.S.neighbors(c):
    {
      if(T.border(c,j))
      {
        const junction& jn = T.S.nextTo(c,j);
        Point3d n = (jn->pos - j->pos) ^ Point3d(0,0,1);
        if((n * sideDir) > 0) return true;
      }
    }
    return false;
  }


  void setCellOrganiser(const cell& c)
  {
    std::cout <<"in set cell organiser"<<std::endl;
    bool is_minus = isOrganiser(minusOrganiser, c);
    bool is_plus = isOrganiser(plusOrganiser, c);
    if(is_minus != is_plus)
    {
      if(is_minus)
      {
        c->type = C_MINUS;
        std::cout << "setting cell to be minus" << std::endl;
      }
      else
      {
        c->type = C_PLUS;
        std::cout << "setting cell to be plus" << std::endl;
      }
    }
    else
    {
      c->type = C_NORMAL;
    }
  }
  void initConcentrations()
  {    
    forall const cell& c in T.C:
    {             
      if (c->pos[0] > 22.5) //setting high auxin concentration at distal end
      {
      	c->auxin = 0.5; 
      	c->PIN = 0;
        c->type=C_MINUS;
      }
      else if (c->pos[0]< 3) //setting low auxin concentration at proximal end
      {
           c->auxin = 0; 
      	   c->PIN = 0;
           c->type=C_PLUS;
      }
      else
      {
            c->auxin = 0.5; 
      	    c->PIN = 0;
            c->type=C_NORMAL; 
      }
   
    }
      	forall const junction& j in T.W:
        {
      		forall const junction& jn in T.W.neighbors(j):
      		{
        		wall w = T.W.edge(j,jn);
        		w->PIN = 0; 
      		}
         }
      
  }


  wall getWall(const junction& j1, const junction& j2)
  {
    if(j1<j2)
      return T.W.edge(j1,j2);
    return T.W.edge(j2,j1);
  }

  void setCellNodeOrganiser(const node& n, CellType type)
  {
     n->production = auxinProductionRate;
     n->degradation =auxinTurnover;  
     n->variable = Point3d(1,1,1);
     switch(organiserType)
    {
      case OT_AUXIN_PRODUCTION:
        
        if(type == C_MINUS) // the distal end has background auxin production
        {
               n->import=importInMinus;
               n->degradation =minusLevel[0];     
        }
        else if (type== C_PLUS)
        {
           n->degradation =0.05; //the proximal end has elevated degradation
        }
        break;

      case OT_IMPORT:
        
        if(type == C_MINUS)
        {
          n->import =importInMinus;
          n->production = plusLevel[0];
        }
       
        break;
      
        
      default:
        break;
    }
   
  }

  void createSolverGraph()
  {
    std::cout << "in createSolverGraph" <<std::endl;
    QMap<cell,node> cells;
    QMap<wall,node> membranes;
    S.clear();
    // First connect cells to membranes
    forall const cell& c in T.C:
    {
      node n;
      n->setLink(new CellLink(c));
      if (c->type ==C_PLUS)
      {
           n->isPlus =true;
      }
      else if (c->type ==C_MINUS)
      {
           n->isMinus =true;
      } 
      
      n->area = c->area;
      n->c[0] = c->auxin;
      n->c[1] = c->PIN;
      n->pos =c->pos;
      std::cout << " a cell node's pos is:" << n->pos <<std::endl;
      n->normal = c->normal;
      cells[c] = n;
      S.insert(n);
      node prev(0), first(0);
      setCellNodeOrganiser(n, c->type);
      forall const junction& j in T.S.neighbors(c):
      {
        const junction& jn = T.S.nextTo(c, j);
        node nj;
        wall w = T.W.edge(j,jn);
        membranes[w] = nj;
        nj->setLink(new MembraneLink(w));
        nj->area = membraneThickness*w->length;
        nj->length =w->length;
        nj->c[0] = 0; 
        nj->c[1] = w->PIN;
        nj->normal = util::normalized(jn->pos - j->pos) ^ Point3d(0,0,1);
        nj->pos = (j->pos + jn->pos)/2;
        S.insert(nj);
        if(prev)
        {
          S.insertEdge(n, nj);
          S.insertEdge(nj, prev);
          S.insertEdge(prev, nj);
        }
        else
        {
          S.insertEdge(n, nj);
          first = nj;
        }
        S.insertEdge(nj, n);
        prev = nj;
      }
      if(first and first != prev)
      {
        S.insertEdge(first, prev);
        S.insertEdge(prev, first);
      }
    }
    // Then, connect membranes to membranes
    forall const junction& j in T.W:
      forall const junction& jn in T.W.neighbors(j): if(j<jn)
      {
        wall w = T.W.edge(j,jn);
        wall wr = T.W.edge(jn,j);
        if(!w->border)
        {
          node nw = membranes[w];
          node nwr = membranes[wr];
          S.insertEdge(nw, nwr)->wall = true;
          S.insertEdge(nwr, nw)->wall = true;
        }
      }
  }

  bool createNoisyGrid(MyTissue &T, GridSetter& setter)
  {
    double dx = sqrt(3)*cellSize.x(), dy = 1.5*cellSize.y();
    double shift_x = dx/2;
    size_t nb_pts = gridSize.x()*gridSize.y();
    std::vector<Point2d> pts(nb_pts);
    size_t nb_anchors = 2*gridSize.x() + 2*gridSize.y() + 4;
    std::vector<Point2d> anchors(nb_anchors);
    std::vector<Point2u> gridPositions(nb_pts);

    // Create points
    size_t k = 0;
    for(size_t i = 0 ; i < gridSize.x() ; ++i)
      for(size_t j = 0 ; j < gridSize.y() ; ++j)
      {
        Point2d noise = util::ran(2*posNoise) - posNoise;
        gridPositions[k] = Point2u(j,i);
        if(j%2)
          pts[k++] = Point2d(i*dx+shift_x, j*dy) + noise;
        else
          pts[k++] = Point2d(i*dx, j*dy) + noise;
      }
    vvassert(k == nb_pts);

    // Create anchors
    k = 0;
    // Top and bottom
    for(int i = -1 ; i < (int)gridSize.x()+1 ; ++i)
    {
      anchors[k++] = Point2d(i*dx+shift_x, -dy);
      if(gridSize.y() % 2)
        anchors[k++] = Point2d(i*dx+shift_x, gridSize.y()*dy);
      else
        anchors[k++] = Point2d(i*dx, gridSize.y()*dy);
    }
    // Left and right
    for(int j = 0 ; j < (int)gridSize.y() ; ++j)
    {
      if(j%2)
      {
        anchors[k++] = Point2d(shift_x-dx, j*dy);
        anchors[k++] = Point2d(shift_x+gridSize.x()*dx, j*dy);
      }
      else
      {
        anchors[k++] = Point2d(-dx, j*dy);
        anchors[k++] = Point2d(gridSize.x()*dx, j*dy);
      }
    }
    vvassert(k == nb_anchors);

    std::vector<cell> cells = complex_factory::dirichlet(pts, anchors, T, &setter);

    if(cells.empty())
    {
      out << "Failing creating Dirichlet diagram" << endl;
      T.clear();
      return false;
    }

    for(size_t i = 0 ; i < nb_pts ; ++i)
    {
      cells[i]->gridPos = gridPositions[i];
    }

    forall const cell& c in T.C:
    {
      Point3d center;
      forall const junction& j in T.S.neighbors(c):
        center += j->pos;
      c->pos = center / T.S.valence(c);
    }

    return true;
  }

   void turnIntoSquares() //turns hex grid into staggered squares
 {
      forall const cell& c in T.C:
      {
          std::cout << " c->pos[1] is:" << c->pos[1] << std::endl;
          forall const junction& j in T.S.neighbors(c):
          {
                    const junction& jn = T.S.nextTo(c,j);
                    if ((jn->pos[0] > (j->pos[0] -0.001)) and (jn->pos[0] < (j->pos[0] + 0.001)))
                    {
                         wall w = T.W.edge (j, jn);
                         w->isVertical = true;                         
                    }                    
          }
       }
      
       forall const cell& c in T.C:
       {
                  forall const junction& j in T.S.neighbors(c):
                  {
                             const junction& jn= T.S.nextTo (c,j);
                             wall w1 = T.W.edge(j, jn);
                             const junction& jnn = T.S.nextTo(c, jn);
                             wall w2 = T.W.edge (jn, jnn);
                             if ((w1->isVertical == false) and (w2->isVertical == false))
                             {
                                     jn->toBeShifted = true;
                             }
                   }
       }
       forall const cell& c in T.C:
       {
       		forall const junction& j in T.S.neighbors(c):
       		{
                	if (j->toBeShifted)           
                	{
                             const junction& jn = T.S.nextTo(c,j);
                             j->pos[1] = jn->pos[1];
                	}
                }
       
        }
                
       std::list<cell> toDelete;
       forall const cell& c in T.C:
       {     
            if (T.border(c) or (c->pos[1] > 15) ) //or (c->pos[0] >20 and c->pos[1] >13)  or (c->pos[0] >20 and c->pos[1] <2))
            {
                   toDelete.push_back(c);
            }
       }
       forall const cell& c in toDelete:
       {
              T.deleteCell(c);
              std::cout << "a cell has been deleted, it's area was " << c->area<< std::endl;
       }
   }

  void updateCells()
  {
    forall const cell& c in T.C:
      updateCell(c);
  }

  void updateCell(const cell& c)
  {
    double area = 0;
    Point3d center;
    forall const junction& j in T.S.neighbors(c):
      center += j->pos;
    center /= T.S.valence(c);
    c->pos = center;
    forall const junction& j in T.S.neighbors(c):
    {
      const junction& jn = T.S.nextTo(c, j);
      area += util::norm((j->pos - center) ^ (jn->pos - center));
      T.W.edge(j,jn)->length = util::norm(j->pos - jn->pos);
      T.W.arc(j,jn)->border = T.border(c, j);
    }
    c->area = area/2;    
  }

  // Here, reread the files when they are modified
  void modifiedFiles( const std::set<std::string>& filenames )
  {
    rex.watch(filenames);
  }

  void reread()
  {
    util::Parms parms(viewFile);
    parms("Main", "DrawDt", drawDt);
    parms("Main", "RandomSeed", randomSeed);
    parms("Main", "PrintInterval", printInterval);

    parms("Chemicals", "PolarTransport", polarTransport);
    parms("Chemicals", "AuxinDiffusion", auxinDiffusion);
    parms("Chemicals", "AuxinProductionRate", auxinProductionRate);    
    parms("Chemicals", "AuxinTurnover", auxinTurnover);
    parms("Chemicals", "PIN1Concentration", PIN1Concentration);
    parms("Chemicals", "Base", base);
   
    
    parms("Organisers", "Type", organiserType);
    parms("Organisers", "Plus", plusOrganiser);
    parms("Organisers", "Minus", minusOrganiser);
    parms("Organisers", "Distance", organiserDistance);
    parms("Organisers", "PlusLevel", plusLevel);
    parms("Organisers", "MinusLevel", minusLevel);
    parms("Organisers", "ImportInMinus", importInMinus);
    parms("Organisers", "ThresholdToBecomeMinus", thresholdToBecomeMinus);
    parms("Organisers", "TimeForMinus", timeForMinus); 

    vvassert_msg(minusOrganiser == OP_NONE or minusOrganiser != plusOrganiser, "Error, the plus and minus organisers must be different");
    solve.readParms(parms, "Solver");
   
    parms("Polarity", "PolarityThreshold", polarityThreshold);

    parms("Initialization", "CellThickness", cellThickness);
    parms("Initialization", "WallThickness", wallThickness);
    parms("Initialization", "MembraneThickness", membraneThickness);
    parms("Initialization", "SamplingDl", samplingDl);
    parms("Initialization", "TimeToOutput", timeToOutput);
    QString bcs;
    parms("Initialization", "BorderConditions", bcs);
    QString bc = bcs.toLower();

    QString startType;
    parms("Initialization", "Type", startType);
    QString st  = startType.toLower();
    if(st == "squaregrid")
      initType = IT_SQUARE_GRID;
    else if(st == "hexgrid")
      initType = IT_HEX_GRID;
    else
    {
      err << "Error, init type " << startType << " not recognised";
    }    
    QString gso, gsi;
    parms("Initialization", "GridSize", gridSize);
    parms("Initialization", "PositionNoise", posNoise);         
    parms("Initialization", "CellSize", cellSize);
        
    T.readViewParms(parms, "TissueView");
    parms("View", "BackColor", backColor);
    parms("View", "LineWidth", lineWidth);
    parms("View", "ArrowRadiusBase", arrowRadiusBase);
    parms("View", "ArrowHeadLength", arrowHeadLength);
    parms("View", "StickRadiusBase", stickRadiusBase);
    parms("View", "StickLength", stickLength);    
    parms("View", "SizeArrow", sizeArrow);

    QString ct;
    parms("View", "Coloring", ct);
    ct = ct.toLower();   
    if(ct == "state")
      colorType = CT_STATE;
    else if(ct == "concentration")
      colorType = CT_CONCENTRATION;
    else if(ct == "none")
      colorType = CT_NONE;
    else
    {
      err << "Error, valid color types are  'concentration', 'state' and 'none'. Choosing default: concentration" << endl;
      colorType = CT_CONCENTRATION;
    }

    parms("View", "WallColoring", ct);
    ct = ct.toLower();
    if(ct == "concentration")
      wallColorType = WCT_CONCENTRATION;
    else if(ct == "none")
      wallColorType = WCT_NONE;
    else
    {
      err << "Error, valid color types are 'concentration' and 'none'. Choosing default: concentration" << endl;
      wallColorType = WCT_CONCENTRATION;
    }
    parms("View", "BeginColorAuxin", beginColorAuxin);
    parms("View", "EndColorAuxin", endColorAuxin);
    parms("View", "EndColorPIN", endColorPIN);    
    parms("View", "PINWallThickness", PINWallThickness);
    parms("View", "WallThickness", viewWallThickness);
    parms("View", "ColorPlus", colorPlus);
    parms("View", "ColorMinus", colorMinus);
    parms("View", "ColorNormal", colorNormal);
    parms("View", "ColorPolarity", colorPolarity);
    parms("View", "SizePolarity", sizePolarity);

#ifndef NOSHADER
    parms("View", "PlotSolverGraph", plotSolverGraph);
    parms("View", "ColorCell", colorCell);
    parms("View", "ColorMembrane", colorMembrane);
    parms("View", "ColorLink", colorLink);
    parms("View", "ColorWall", colorWall);
    parms("View", "SphereSize", sphereSize);
    parms("View", "LinkThickness", linkThickness);
    Point2u ts = texture_size;
    parms("Shaders", "TextureSize", texture_size);
    if(ts != texture_size)
      texture_size_changed = true;
    shader.readParms(parms, "Shaders", "Uniforms");
#endif
  }
  struct cell_area
  {
    bool operator()(const cell& c1, const cell& c2)
    {
      return c1->area > c2->area;
    }
  };

  void step()
  {
    if(renderOnly)
    {
      if(argumentIndex % 2)
      {
        int idx = argumentIndex/2;
        argumentIndex++;
        QString file = loadFiles[idx];
        idx = file.lastIndexOf('.');
        nextSaveFile = file.left(idx) + "_pol.png";
        out << "  * POL" << nextSaveFile << endl;
        colorType = CT_CONCENTRATION;
        wallColorType = WCT_CONCENTRATION;
        colorPolarity = abs(colorPolarity);
       
      }
      else if((argumentIndex/2) < loadFiles.size())
      {
        int idx = argumentIndex/2;
        argumentIndex++;
        QString file = loadFiles[idx];
        out << "Processing file: " << file << endl;
        loadSnapshot(file);
        if(_viewer)
        {
          idx = file.lastIndexOf('.');
          nextSaveFile = file.left(idx) + "_lic.png";
          colorType = CT_CONCENTRATION;
          wallColorType = WCT_NONE;
          colorPolarity = -abs(colorPolarity);
      
        }
        else
          out << "  Warning, no viewer!" << endl;
      }
      else
        stop();
    }
    else
    {
              do
            {
                  forall const node& n in S:
                 {
                     if (n->type ==NT_MEMBRANE and n->isTopMembrane ==false and n->isBottomMembrane==false) // calculate PIN allocation to membranes that are not on the edge
                     { 
                          
                                      n->c[1] =PINallocationToAMembrane(n);
                               
                     }
                     else if ((n->type ==NT_MEMBRANE and (n->isTopMembrane and n->topMembraneNumber >1)) or ((n->isBottomMembrane and n->bottomMembraneNumber <26))) //calculatePIN allocation to membranes on the long edges of the canvas
                     { 
                          
                                      n->c[1] =PINallocationToAnEdgeMembrane(n);
                               
                     }
                }
        	solve(S, *this);
        	dt = solve.dt;
        	time += dt;
        	drawTime += dt;  
                updateOrganisers();          
                if (time >timeToOutput and time <timeToOutput+0.1)
       	         {
              		outputMediatorWall();
        	 }              
      	        // Transfer the concentrations and their derivatives back to the tissue
      		forall const node& n in S:
       		n->apply();
        	
             } while(drawTime < drawDt);
               drawTime -= drawDt;
               printConcentrations();
               forall const cell& c in T.C:
               {
                      updatePolarity(c);
               }                            
       }   
  }
void updateOrganisers()
   {
    if (time > timeForMinus)
           {
                      forall const node& n in S:
                      {
                           if (n->type ==NT_CELL and n->isMinus ==false and n->isPlus ==false and n->c[0] > thresholdToBecomeMinus)
                         
                             {                                   
                                        n->isMinus=true;
                                        n->import =importInMinus;  //2.3 , 25 permeation in and 12 deg not enough for 3 minuses to reverse polarity
                                        n->degradation = minusLevel[0];// 0.3
                                        std::cout<<"setting a cell node to be minus, its position is: " << n->pos<< "its auxin concentration is:" << n->c[0]<< std::endl;
                              }
                            
                      }
                 
                      forall const cell& c in T.C: // then, go through the tissue graph and change the properties of the cell so it can be drawn
                      {
                            if ( c->type ==C_NORMAL and c->auxin > thresholdToBecomeMinus)
                             { 
                                  c->type=C_MINUS;
                                  std::cout<<"setting a cell to be minus, its position is: " << c->pos<< std::endl;
                                  
                             }
                           
                      }
                     
           }

   }
   
  void outputMediatorWall() 
  {
    QFile f("my_file.csv");
    if (! f.open(QIODevice::WriteOnly))
    {
      std::cout << "could not open file" << std::endl;
      return;
    }
    QTextStream ts (&f);
    ts << " Time, yPositionCellNode, xPositionCellNode, auxincellNode\n";    
    forall const node& n in S:
    {
      if (n->type == NT_CELL)
      { 
            ts << time << "," << n->pos[1]<< "," << n->pos[0]<< "," << n->c[0] <<"\n";          
       }
    }
    f.close();
    out << "Written file 'my_file.csv'" << endl;
  }
   
 
  MyTissue::division_data findDivisionData(const cell& c)
  {
    std::cout<<" in find Division data" <<std::endl;

    double longest_wall = 0; 
    forall const junction& j in T.S.neighbors(c):
    {
    	junction n = T.S.nextTo(c,j);   //in point c and j is in it then n is the next junction in the tissue S as this links centres to junctions 
    	double length =  util::norm(n->pos - j->pos);
    	if(length > longest_wall)
    	{
      		longest_wall = length;
      		T.S.flag(c,j);
    	}
   }
    junction v = T.S.flagged(c);
    junction b = T.S.nextTo(c,v);
    Point3d division_point = (v->pos + b->pos)/2;

    junction c1 = T.S.nextTo(c, b);
    junction d =T.S.nextTo (c, c1);
    Point3d division_point2 = (c1->pos + d->pos)/2; 
    
    MyTissue::division_data result;
    result.u1 = v;
    result.v1 = c1;
    result.pu = division_point;
    result.pv = division_point2;
    result.divide_at_u1 = result.divide_at_v1 = false; // tissue is being divided at u1 and v1, and therefore these vertices flank the new edge.

    return result;
  }
  
  void updatePolarity(const cell& c)
  {
    c->polarity = findPolarity(c);
  }
 
  Point3d findPolarity(const cell& c)
  {
    Point3d acc;
    forall const junction& j in T.S.neighbors(c):
    {
      const junction& jn = T.S.nextTo(c, j);
      Point3d dj = j->pos - c->pos;
      Point3d dn = jn->pos - c->pos;
      Point3d pos = util::normalized(dj+dn);
      wall w = T.W.edge(j,jn);
      acc += w->PIN * pos;       
    }
  
    return acc;
  }
  
 double PINallocationToAMembrane(const node& m)// takes a membrane node. Calculates how much PIN, from total PIN in cell, should be allocated to that membrane. Depends on auxin concentration in all neighbouring cells.
  {
// note that "top cell" or "top membrane" and "bottom cell /membrane" refers to cells / membranes on the long edges of the tissue - in the figures these
//are the left and right edges.

    double PINAllocationToMembrane =0;
    double auxinInImmediateNeighbour= 0;
    double auxinInNeighbouringCell = 0;
    double basePowerAuxinInNeighbours =0;

    forall const node& c in S.neighbors(m): // find the cell neighbour of the membrane
    {
            if (c->type==NT_CELL) 
            {               
               if (c->isTopCell==false and c->isBottomCell ==false) // for a non border cell
               {
                 forall const node& nm in S.neighbors(c): // all the membrane neighbours of the cell
                 {                                                  
                         forall const node& nc in S.neighbors (nm): // this will be a membrane of the adjacent cell -
                         {
                             if (S.edge(nm, nc)->wall) // get neighbouring cells across walls
                             {
                                 forall const node& ncc in S.neighbors(nc): // this is a neighbouring cell
                                 {
                                 	 if (ncc->type ==NT_CELL)
                                  	 {
                                                auxinInNeighbouringCell = ncc->c[0]; 
                                                if (auxinInNeighbouringCell > 0)
                                                {
                                                        basePowerAuxinInNeighbours += pow(base, auxinInNeighbouringCell);
                                                }                                                
                                  	 }
                                  }
                             }
                             
                         }                   
                  }
                }
              
                else if (c->isTopCell) // if the focal membrane is part of a top cell, will need to look at auxin concentration in a cell across the boundary
                { 
                      forall const node& tm in S.neighbors(c): // find the top membranes of the top cell, then find their bottom membrane neighbours, then get the corresponding bottom membrane cells
                      {
                             if (tm->isTopMembrane)
                             {
                                  forall const node& bm in S:
                                  {
                                          if (bm->isBottomMembrane and bm->bottomMembraneNumber == tm->topMembraneNumber-1) 
                                          {
                                                forall const node& bc in S.neighbors(bm):
                                                {
                                                      if (bc->type ==NT_CELL and bc->isBottomCell)
                      
                                                      {
                                                              auxinInNeighbouringCell = bc->c[0]; 
                                                              if (auxinInNeighbouringCell > 0)
                                                	      {
                                                       		 basePowerAuxinInNeighbours += pow(base, auxinInNeighbouringCell);
                                               	              }
                                                      }
                                                }
                                          }
                                  }
                             }
                      }
                      //now get the cell neighbours that are not across the boundary
                      forall const node& nm in S.neighbors(c): // all the membrane neighbours of the cell
                    {                                                      
                         forall const node& nc in S.neighbors (nm): // this will be a membrane of the adjacent cell -
                         {
                             if (S.edge(nm, nc)->wall) // get neighbours across walls
                             {
                                 forall const node& ncc in S.neighbors(nc): // this is a neighbouring cell
                                 {
                                 	 if (ncc->type ==NT_CELL)
                                  	 {
                                                auxinInNeighbouringCell = ncc->c[0]; 
                                                if (auxinInNeighbouringCell > 0)
                                                {
                                                        basePowerAuxinInNeighbours += pow(base, auxinInNeighbouringCell);
                                                }                                                
                                  	 }
                                  }
                             }
                             
                         }                   
                    }
                }
                else if (c->isBottomCell) // if the focal membrane is part of a bottom cell
                { 
                      forall const node& bm in S.neighbors(c): // find the bottom membranes of the bottom cell, then find their top membrane neighbours, then get the corresponding top membrane cells
                      {
                             if (bm->isBottomMembrane)
                             {
                                  forall const node& tm in S:
                                  {
                                          if (tm->isTopMembrane and tm->topMembraneNumber == bm->bottomMembraneNumber+1)
                                          {
                                                forall const node& tc in S.neighbors(tm):
                                                {
                                                      if (tc->type ==NT_CELL and tc->isTopCell)
                                                      {
                                                              auxinInNeighbouringCell = tc->c[0]; 
                                                              if (auxinInNeighbouringCell > 0)
                                                	      {
                                                       		 basePowerAuxinInNeighbours += pow(base, auxinInNeighbouringCell);
                                               	              }
                                                      }
                                                }
                                          }
                                  }
                             }
                      }
                      forall const node& nm in S.neighbors(c): // all the membrane neighbours of the cell
                    {                                                      
                         forall const node& nc in S.neighbors (nm): // this will be a membrane of the adjacent cell 
                         {
                             if (S.edge(nm, nc)->wall) // get neighbours across walls
                             {
                                 forall const node& ncc in S.neighbors(nc): // this is a neighbouring cell
                                 {
                                 	 if (ncc->type ==NT_CELL)
                                  	 {
                                                auxinInNeighbouringCell = ncc->c[0]; 
                                                if (auxinInNeighbouringCell > 0)
                                                {
                                                        basePowerAuxinInNeighbours += pow(base, auxinInNeighbouringCell);
                                                }
                                                
                                  	 }
                                  }
                             }
                             
                         }                   
                    }
                }
                
            }
            //now have counted auxin in all the neighbouring cells. Next need to see how much auxin is in the cell immediately neighbouring the focal membrane
            else if (c->type ==NT_MEMBRANE and S.edge(m, c)->wall) // get the corresponding membrane accross the wall
            {
                   forall const node& nc in S.neighbors(c): //get the cell neighbour of the neighbouring membrane to find the Immediately neighbouring cell
                   {
                             if (nc->type ==NT_CELL)
                             {
                                   auxinInImmediateNeighbour = nc->c[0];                                      
                             }
                   }
             }
    }
         
   if (auxinInImmediateNeighbour >0)
   {                                   
         PINAllocationToMembrane = PIN1Concentration * (pow (base, auxinInImmediateNeighbour) / basePowerAuxinInNeighbours); 
   }
   else
   {
         PINAllocationToMembrane = 0;
   }  
   return (PINAllocationToMembrane); 
 }

double PINallocationToAnEdgeMembrane(const node& m)// same as function above, but for the case where the focal membrane compartment is on one of the long edges of the tissue
  {
   // note that "top cell" or "top membrane" and "bottom cell /membrane" refers to cells / membranes on the long edges of the tissue - in the figures these
   //are the left and right edges.
   
    double PINAllocationToMembrane =0;
    double auxinInImmediateNeighbour= 0;
    double auxinInNeighbouringCell = 0;
    double basePowerAuxinInNeighbours =0;

   // first, find auxin in immediate neighbour, which is the cell across the boundary of the tissue

     if (m->isBottomMembrane)
     {       
     	forall const node& c in S:
     	{
            if (c->type ==NT_CELL and c->isTopCell and (c->topCellNumber == ((m->bottomMembraneNumber +1) /2) or c->topCellNumber-0.5 == ((m->bottomMembraneNumber +1) /2))) //this function should only find one cell for each membrane
            {                     
                                     auxinInImmediateNeighbour =c->c[0];
                                     auxinInNeighbouringCell = c->c[0]; 
                                     if (auxinInNeighbouringCell > 0)
                                     {
                                                 basePowerAuxinInNeighbours += pow(base, auxinInNeighbouringCell);
                                     } 
            }
     	}
      }
      else if (m->isTopMembrane)
      {  
            forall const node & c in S:
     	   {
            	if (c->type ==NT_CELL and c->isBottomCell and (c->bottomCellNumber == m->topMembraneNumber /2 or c->bottomCellNumber+0.5 == m->topMembraneNumber /2 ))
            	{ 
                                               auxinInImmediateNeighbour= c->c[0];
                                                auxinInNeighbouringCell = c->c[0]; 
                                                if (auxinInNeighbouringCell > 0)
                                                {
                                                        basePowerAuxinInNeighbours += pow(base, auxinInNeighbouringCell);
                                                } 
            	}
     	   }
          
      }

    forall const node& c in S.neighbors(m): //now get the cell that the membrane is in, and find auxin in all its neighbours
    {
            if (c->type==NT_CELL) // get cell neighbour of membrane
            {
                // go through all membrane neighbours of c 
                forall const node& nm in S.neighbors(c):
                {
                         if (nm->isTopMembrane ==false and nm->isBottomMembrane ==false)
                        {                         
                         forall const node& nc in S.neighbors (nm): // this will be a membrane of the cell -need to get to the membrane on the other side of the cell wall to get to the neighbouring cell
                         {
                             if (S.edge(nm, nc)->wall) // get neighbours across walls
                             {
                                 forall const node& ncc in S.neighbors(nc):
                                 {
                                 	 if (ncc->type ==NT_CELL)
                                  	 {
                                                auxinInNeighbouringCell = ncc->c[0]; 
                                                if (auxinInNeighbouringCell > 0)
                                                {
                                                        basePowerAuxinInNeighbours += pow(base, auxinInNeighbouringCell);
                                                }
                                                
                                  	 }
                                 }
                             }
                             
                         }
                       }
                       else if (nm->isTopMembrane and nm!=m) //find the adjacent membrane on the other (bottom) side of the edge, and then find the cell next to it
                       {
                             forall const node& bm in S:
                             {
                                     if (bm->isBottomMembrane and bm->bottomMembraneNumber == nm->topMembraneNumber-1)
                                     {
                                            forall const node& bc in S.neighbors (bm):
                                            {
                                                  if (bc->type ==NT_CELL and bc->isBottomCell)
                                                  {
                                                          auxinInNeighbouringCell = bc->c[0]; 
                                                          if (auxinInNeighbouringCell > 0)
                                                         {
                                                             basePowerAuxinInNeighbours += pow(base, auxinInNeighbouringCell);
                                                         }
                                                  }
                                            }
                                      }
                             }
                        
                       }
                       else if (nm->isBottomMembrane and nm!=m)
                       {
                              forall const node& tm in S:
                             {
                                     if (tm->isTopMembrane and tm->topMembraneNumber == nm->bottomMembraneNumber+1)
                                     {
                                            forall const node& tc in S.neighbors (tm):
                                            {
                                                  if (tc->type ==NT_CELL and tc->isTopCell)
                                                  {
                                                          auxinInNeighbouringCell = tc->c[0]; 
                                                          if (auxinInNeighbouringCell > 0)
                                                         {
                                                             basePowerAuxinInNeighbours += pow(base, auxinInNeighbouringCell);
                                                         }
                                                  }
                                            }
                                      }
                             }
                       } 
                }
            }
            
    }

   if (auxinInImmediateNeighbour >0)
   {                                   
         PINAllocationToMembrane = PIN1Concentration * (pow (base, auxinInImmediateNeighbour) / basePowerAuxinInNeighbours); 
   }
   else
   {
         PINAllocationToMembrane = 0;
   }                                          
             
    return (PINAllocationToMembrane);
   
   
  }
 
 double AuxinFluxFromCellToNeighbour(const node&c, const node& nm) // takes a cell node and a membrane node, calculates efflux from the cell to its neighbour across the membrane
  {
       double fluxToNeighbour=0;
       double focalCellAuxinConc = c->c[0];
       double neighbourAcrossMembraneAuxinConc = 0;
       double focalMembranePINConc = nm->c[1];
       double neighbouringMembranePINConc = 0;
       double neighbourAcrossMembraneImport = 0;
       double focalCellImport=c->import;

       forall const node& nmm in S.neighbors(nm):
         {
               if (S.edge(nm, nmm)->wall)
               {
                     neighbouringMembranePINConc = nmm->c[1];
                     forall const node& nc in S.neighbors(nmm):
                     {
                               if (nc->type ==NT_CELL)
                               {
                                        neighbourAcrossMembraneAuxinConc = nc->c[0];      
                                        neighbourAcrossMembraneImport= nc->import;
                               }
                     }        
               }
       } 
      
       fluxToNeighbour = ((polarTransport * focalCellAuxinConc * focalMembranePINConc) + (neighbourAcrossMembraneImport * focalCellAuxinConc)) - ((polarTransport * neighbourAcrossMembraneAuxinConc * neighbouringMembranePINConc) + (focalCellImport* neighbourAcrossMembraneAuxinConc)) + (auxinDiffusion * (focalCellAuxinConc - neighbourAcrossMembraneAuxinConc));
       return (fluxToNeighbour);    
  }


  double AuxinFluxAcrossBoundary(const node&c, const node& nm) // takes a cell node and a membrane node that is the edge, calculates efflux from the cell to its neighbour across the membrane
  {       
       double fluxToNeighbour=0;
       double focalCellAuxinConc = c->c[0];
       double neighbourAcrossMembraneAuxinConc = 0;
       double focalMembranePINConc = nm->c[1];
       double neighbouringMembranePINConc = 0;
       double neighbourAcrossMembraneImport = 0;
       double focalCellImport=c->import;


       if (nm->isBottomMembrane) // need to find its neighbouring top membrane
       {
              forall const node& tm in S:
              {
                   if (tm->isTopMembrane and tm->topMembraneNumber == (nm->bottomMembraneNumber +1))
                   {
                         neighbouringMembranePINConc = tm->c[1];
                         forall const node& tc in S.neighbors (tm):
                         {
                               if (tc->type ==NT_CELL)
                               {
                                     neighbourAcrossMembraneAuxinConc =   tc->c[0];
                                     neighbourAcrossMembraneImport =tc->import;
                               }
                         }    
                   }
              }
       }
       else if (nm->isTopMembrane) // need to find its neighbouring bottom membrane
       {
              forall const node& bm in S:
              {
                   if (bm->isBottomMembrane and bm->bottomMembraneNumber == (nm->topMembraneNumber -1))
                   {
                         neighbouringMembranePINConc = bm->c[1];
                         forall const node& bc in S.neighbors (bm):
                         {
                               if (bc->type ==NT_CELL)
                               {
                                     neighbourAcrossMembraneAuxinConc =   bc->c[0];
                                     neighbourAcrossMembraneImport =bc->import;
                               }
                         }    
                   }
              }
       }


       fluxToNeighbour = ((polarTransport * focalCellAuxinConc * focalMembranePINConc) + (neighbourAcrossMembraneImport * focalCellAuxinConc)) - ((polarTransport * neighbourAcrossMembraneAuxinConc * neighbouringMembranePINConc) + (focalCellImport* neighbourAcrossMembraneAuxinConc)) + (auxinDiffusion * (focalCellAuxinConc - neighbourAcrossMembraneAuxinConc));
       return (fluxToNeighbour);    
  }
 
 void updateDerivatives(const node& n, const rd_tag_t&) //used to update the concentrations of auxin each time step
  {
    Point2d dc;
    switch(n->type)
    {
      case NT_CELL:
        
        // production and degradation of auxin
        dc[0] += n->production - (n->degradation * n->c[0]);               
          
        forall const node& nm in S.neighbors(n): // For cells, all neighbors are membranes 
        {
          if (nm->isTopMembrane==false and nm->isBottomMembrane==false) //if the membrane is not on the long edges, then calculate flux to neighbouring cell
          {
          forall const node& nmm in S.neighbors(nm): //get membrane neighbour across the wall
          {
               if (S.edge(nm, nmm)->wall)
               {
                    forall const node& nc in S.neighbors(nmm): // get neighbouring cell
                    {
 
               		if (nc->type == NT_CELL and nc != n)
               		{
                        	
          			//flux of auxin depending on PIN in membranes of focal cell and PIN in membranes of neighbouring cells and auxin in neighbouring cells.
          			dc[0] -= AuxinFluxFromCellToNeighbour(n , nm) * nm->length / n->area; 
          			
               		}
                     }
               }
          
           }
          }
         else if ((nm->isTopMembrane and nm->topMembraneNumber >1) or (nm->isBottomMembrane and nm->bottomMembraneNumber <26)) // if the membrane is on the edge, then calculate flux across the edge
         {
                 dc[0] -= AuxinFluxAcrossBoundary(n , nm) * nm->length / n->area; 
         }
        }
        break;
      case NT_MEMBRANE:
        {
           break;
                             
        }
        break;
    }
    n->dc = dc; 
  }


  void finalizePrint()
  {
    if(not saveFile.isEmpty())
    {
      saveSnapshot(saveFile);
    }
  }

  void initDraw(Viewer *viewer)
  {
#ifndef NOSHADER
    out << "Initializing OpenGL context" << endl;
    if(!shader.init())
    {
      err << "Cannot initialize shaders" << endl;
      exit(2);
    }
    reread();
    shader.setUniform("nb_lights", util::GLSLValue(2));
#endif
    util::Vector<4,GLfloat> lpos, ldir, lambient, ldiffuse, lspecular;
    glGetLightfv(GL_LIGHT0, GL_POSITION, lpos.data());
    glGetLightfv(GL_LIGHT0, GL_SPOT_DIRECTION, ldir.data());
    glGetLightfv(GL_LIGHT0, GL_AMBIENT,  lambient.data());
    glGetLightfv(GL_LIGHT0, GL_SPECULAR, lspecular.data());
    glGetLightfv(GL_LIGHT0, GL_DIFFUSE,  ldiffuse.data());
    glEnable(GL_LIGHT1);
    lpos *= -1;
    ldir *= -1;
    glLightfv(GL_LIGHT1, GL_POSITION, lpos.data());
    glLightfv(GL_LIGHT1, GL_SPOT_DIRECTION, ldir.data());
    glLightfv(GL_LIGHT1, GL_AMBIENT,  lambient.data());
    glLightfv(GL_LIGHT1, GL_SPECULAR, lspecular.data());
    glLightfv(GL_LIGHT1, GL_DIFFUSE,  ldiffuse.data());
    if(renderOnly)
      _viewer = viewer;
  }

#ifndef NOSHADER
  void freeCurrentTexture()
  {
    if(texture_id != 0)
    {
      glDeleteTextures( 1, &texture_id );
      REPORT_GL_ERROR("glDeleteTextures( 1, &texture_id )");
    }
    texture_id = 0;
  }

  void generateTexture()
  {
    if(texture)
    {
      delete [] texture;
      freeCurrentTexture();
    }
    out << "Generate texture" << endl;
    texture = new unsigned char[texture_size.x()*texture_size.y()];
    for(size_t i = 0 ; i < texture_size.x()*texture_size.y() ; ++i)
    {
      texture[i] = util::random(512);
    }
  }

  void loadTexture()
  {
    out << "Loading texture ... " << endl;
    freeCurrentTexture();
    glGenTextures(1, &texture_id);
    REPORT_GL_ERROR("glGenTextures(1, &texture_id)");
    glBindTexture(GL_TEXTURE_2D, texture_id);
    REPORT_GL_ERROR("glBindTexture(GL_TEXTURE_2D, texture_id)");
    glTexImage2D(GL_TEXTURE_2D, 0, 1, texture_size.x(), texture_size.y(), 0, GL_LUMINANCE, GL_UNSIGNED_BYTE, texture);
    REPORT_GL_ERROR("glTexImage2D(GL_TEXTURE_2D, 0, 1, texture_size.x(), texture_size.y(), 0, GL_LUMINANCE, GL_UNSIGNED_BYTE, texture)");
    glTexParameterf(GL_TEXTURE_2D, GL_TEXTURE_MIN_FILTER, GL_LINEAR );
    REPORT_GL_ERROR("glTexParameterf(GL_TEXTURE_2D, GL_TEXTURE_MIN_FILTER, GL_LINEAR )");
    glTexParameterf(GL_TEXTURE_2D, GL_TEXTURE_MAG_FILTER, GL_LINEAR );
    REPORT_GL_ERROR("glTexParameterf(GL_TEXTURE_2D, GL_TEXTURE_MAG_FILTER, GL_LINEAR )");
    glTexParameteri(GL_TEXTURE_2D, GL_TEXTURE_WRAP_S, GL_REPEAT);
    REPORT_GL_ERROR("glTexParameteri(GL_TEXTURE_2D, GL_TEXTURE_WRAP_S, GL_REPEAT)");
    glTexParameteri(GL_TEXTURE_2D, GL_TEXTURE_WRAP_T, GL_REPEAT);
    REPORT_GL_ERROR("glTexParameteri(GL_TEXTURE_2D, GL_TEXTURE_WRAP_T, GL_REPEAT)");
    glActiveTextureARB(GL_TEXTURE1_ARB);
    REPORT_GL_ERROR("glActiveTextureARB(GL_TEXTURE0_ARB)");
    glBindTexture(GL_TEXTURE_2D, texture_id);
    shader.setUniform("texture", util::GLSLValue(1));
    shader.setUniform("texture_size", util::GLSLValue(float(texture_size.x())));
    glActiveTextureARB(GL_TEXTURE0_ARB);
    glBindTexture(GL_TEXTURE_2D, 0);
    REPORT_GL_ERROR("glBindTexture(GL_TEXTURE_2D, 0)");
    out << "Generated texture number " << texture_id << endl;
  }
#endif


  void preDraw(Viewer* viewer)
  {
    glPolygonMode(GL_FRONT_AND_BACK, GL_FILL);
    glPolygonOffset(-10, -10);
    T.preDraw();
    viewer->setBackgroundColor(palette.getColor(backColor));
    glLightModeli(GL_LIGHT_MODEL_TWO_SIDE, 1);
  }

  void postDraw()
  {
    T.postDraw();
    if(not nextSaveFile.isEmpty())
    {
      _viewer->saveScreenshot(nextSaveFile, true);
      nextSaveFile = QString();
    }
  }

  double cotangent(const Point3d& a, const Point3d& b, const Point3d& c)
  {
    Point3d ba = a-b;
    Point3d bc = c-b;
    return (bc*ba)/util::norm(bc^ba);
  }

  void draw(Viewer *viewer)
  {
    if(T.C.empty())
    {
      util::Palette::Color col = palette.getColor(errColor);
      glClearColor(col.r(), col.g(), col.b(), col.a());
      return;
    }
    Vec vmin(HUGE_VAL, HUGE_VAL, HUGE_VAL), vmax(-HUGE_VAL,-HUGE_VAL,-HUGE_VAL);

    forall(const junction& j, T.W)
    {
      const Point3d& jpos = j->pos;
      if(jpos.x() < vmin.x)
        vmin.x = jpos.x();
      if(jpos.y() < vmin.y)
        vmin.y = jpos.y();
      if(jpos.z() < vmin.z)
        vmin.z = jpos.z();
      if(jpos.x() > vmax.x)
        vmax.x = jpos.x();
      if(jpos.y() > vmax.y)
        vmax.y = jpos.y();
      if(jpos.z() > vmax.z)
        vmax.z = jpos.z();
    }
    double mmax = max(vmax.x, max(vmax.y, vmax.z));
    glMatrixMode(GL_MODELVIEW);
    glPushMatrix();
    glScaled(1/mmax, 1/mmax, 1/mmax);

    if(plotSolverGraph)
    {
      std::unordered_map<node,Point3d> poss;
      forall const node& n in S:
      {
        Point3d pos;
        switch(n->type)
        {
          case NT_CELL:
            {
              CellLink *cl = static_cast<CellLink*>(n->link);
              pos = cl->cel->pos;
            }
            break;
          case NT_MEMBRANE:
            {
              MembraneLink *ml = static_cast<MembraneLink*>(n->link);
              wall w = ml->w;
              const junction& j1 = T.W.source(w);
              const junction& j2 = T.W.target(w);
              const cell& c = T.adjacentCells(j1, j2).first;
              pos = (j1->pos+j2->pos)/2;
              pos += viewWallThickness*util::normalized(c->pos - pos);
            }
            break;
        }
        poss[n] = pos;
      }
      forall const node& n in S:
      {
        switch(n->type)
        {
          case NT_CELL:
            palette.useColor(colorCell);
            break;
          case NT_MEMBRANE:
            palette.useColor(colorMembrane);
            break;
        }
        Point3d p = poss[n];
        shape::sphere(p, sphereSize, 8, 8);
        glLineWidth(linkThickness);
        glBegin(GL_LINES);
        forall const node& nn in S.neighbors(n):
        {
          nlink w = S.edge(n, nn);
          if(w->wall)
            palette.useColor(colorWall);
          else
            palette.useColor(colorLink);
          glVertex3dv(p.c_data());
          Point3d pp = (p+poss[nn])/2;
          glVertex3dv(pp.c_data());
        }
        glEnd();
      }
    }
    else
    {
      glDisable(GL_LIGHTING);
      switch(colorType)
      {
        case CT_CONCENTRATION:
          drawPartitionnedCells1 (beginColorAuxin, endColorAuxin, c1MaxView);
          break;
          
        case CT_STATE:
          drawState();
          break;
 
        case CT_NONE:
          forall(const cell& c, T.C)
            T.drawCell(c, 0.5);
          break;

          glEnable(GL_LIGHTING);
      }

      switch(wallColorType)
      {
        case WCT_CONCENTRATION: // draw PIN
          {
            glDisable(GL_LIGHTING);
            glPolygonMode(GL_FRONT_AND_BACK, GL_FILL);
            glPolygonOffset(-10,-10);
            forall const cell& c in T.C:
            {
              Point3d center = c->pos;
              glBegin(GL_QUADS);
              forall const junction& j in T.S.neighbors(c):
              {
                const junction& jn = T.S.nextTo(c, j);
                util::Palette::Color col = endColorPIN;            
                Point3d shiftToCentre; 
                if (j->pos[0] ==jn->pos[0]) // this is if they're a vertical wall
                {
                       shiftToCentre = util::normalized(c->pos - ((jn->pos + j->pos) /2));
                }
                else if (j->pos[1] ==jn->pos[1]) // this is if they're on a horizontal line. Only want the y component of shiftToCentre
               {
                       Point3d shiftYToCentre = util::normalized(c->pos - ((jn->pos + j->pos) /2));
                       shiftToCentre =Point3d (0, shiftYToCentre[1] , 0);
                }
                glColor4fv(col.c_data());
                Point3d p1 = j->pos;
                Point3d p2 = jn->pos;
                Point3d shiftToCentreJN;
                shiftToCentreJN = util::normalized(c->pos - jn->pos);
                Point3d shiftToCentreJ;
                shiftToCentreJ = util::normalized(c->pos - j->pos);
                Point3d p3 = jn->pos + PINWallThickness * T.W.edge(j,jn)->PIN * (shiftToCentre);
                Point3d p4 = j->pos + PINWallThickness * T.W.edge(j,jn)->PIN * (shiftToCentre);
                glVertex3dv(p1.c_data());
                glVertex3dv(p2.c_data());
                glVertex3dv(p3.c_data());
                glVertex3dv(p4.c_data());
              }
              glEnd();
            }

            glPolygonOffset(0,0);
            glEnable(GL_LIGHTING);
          }
          break;
        
        case WCT_NONE:
          break;
      }
      glEnable(GL_LIGHTING);

      glPolygonMode(GL_FRONT_AND_BACK, GL_FILL);

      if(colorPolarity >= 0) //drawing arrow
      {
        forall const cell& c in T.C:
        {
          if (fabs(c->polarity[0]) > polarityThreshold or fabs(c->polarity[1]) > polarityThreshold or fabs(c->polarity[2]) > polarityThreshold)
          {
            palette.useColor(colorPolarity);
            Point3d beginPos = Point3d (c->pos - sizePolarity* util::normalized(c->polarity));
            Point3d endPos = Point3d (c->pos + (sizePolarity/3)* util::normalized(c->polarity));
            Point3d baseCenter = Point3d (c->pos + (sizePolarity/3.5)* util::normalized(c->polarity));;
            Point3d normalizedPolarity = util::normalized(c->polarity);
            Point3d axis = Point3d (normalizedPolarity[0], normalizedPolarity[1], 0);
            shape::cylinder(baseCenter, axis, arrowRadiusBase, 0, arrowHeadLength, 10, 10, true);
            shape::cylinder(beginPos, axis, stickRadiusBase, stickRadiusBase, stickLength, 10, 10, true);
          }
          
        } 
      }
    }

    glMatrixMode(GL_MODELVIEW);
    glPopMatrix();
    viewer->setForegroundColor(QColor(255,255,255));
    glColor3f(1,1,1);
    viewer->setSceneBoundingBox(Vec(0,0,0), Vec(1,0.05,1));
  }

  void drawPartitionnedCells1(int beginColor, int endColor, double maxView, bool findMin = true) //function to draw cells according to concentration of a chemical
  {
    double origMaxView = maxView;
    double minView =  HUGE_VAL;
    bool findMax = true; // if maxView is less than zero, then we will find the maximum value
    maxView = -HUGE_VAL;
    if(findMax or findMin)
    {
      forall const cell& c in T.C:
      {
        if(findMax and c->auxin > maxView) maxView = c->auxin; 
        if(findMin and c->auxin < minView) minView = c->auxin;
      }
      
    }
    if(minView*maxView < 0)
    {
      maxView = max(fabs(maxView), fabs(minView));
      minView = -maxView;
    }
       
    double deltaView = maxView - minView;    
    if(fabs(deltaView / origMaxView) < 1e-6) maxView = 1;   
    glPolygonMode(GL_FRONT_AND_BACK, GL_FILL);    
    glPolygonOffset(0,0);

    forall const cell& c in T.C:   
    {  
      Point3d center = c->pos;
      double auxin = c->auxin;
      double scale= (auxin - minView)/deltaView;
      glBegin(GL_TRIANGLE_FAN);

      palette.select(beginColor, endColor, scale); 
      glVertex3dv(c->pos.c_data());     
      forall const junction& j in T.S.neighbors(c):
      {
        Point3d p1 = j->pos;
        palette.select(beginColor, endColor, scale); 
        glVertex3dv(p1.c_data());            
      }
      {
        junction j = T.S.anyIn(c);
        Point3d p1 = j->pos;
        palette.select(beginColor, endColor, scale);  
        glVertex3dv(p1.c_data());            
      }
      glEnd();

    }
    glPolygonOffset(0,0);

    glDisable(GL_LIGHTING);
            glPolygonMode(GL_FRONT_AND_BACK, GL_FILL);

            glPolygonOffset(-10,-10);

            forall const cell& c in T.C: //now draw the squares around the edge
            {
              Point3d center = c->pos;
              glBegin(GL_QUADS);
              forall const junction& j in T.S.neighbors(c):
              {
                const junction& jn = T.S.nextTo(c, j);
                palette.useColor(33);                
                Point3d p1 = j->pos;
                Point3d p2 = jn->pos;
                Point3d p3 = jn->pos + viewWallThickness/4*util::normalized(c->pos - jn->pos);
                Point3d p4 = j->pos + viewWallThickness/4*util::normalized(c->pos - j->pos);
                glVertex3dv(p1.c_data());
                glVertex3dv(p2.c_data());
                glVertex3dv(p3.c_data());
                glVertex3dv(p4.c_data());
              }
              glEnd();
            }

            glPolygonOffset(0,0);
            glEnable(GL_LIGHTING);
  }

void drawState() 
  {
   
    glPolygonOffset(0,0);

    forall const cell& c in T.C:   
    {  
      if (c->type ==C_NORMAL)
      {
      glBegin(GL_TRIANGLE_FAN);

      palette.useColor(colorNormal);
      glVertex3dv(c->pos.c_data());     
      forall const junction& j in T.S.neighbors(c):
      {
        Point3d p1 = j->pos;
        palette.useColor(colorNormal);
        glVertex3dv(p1.c_data());            
      }
      {
        junction j = T.S.anyIn(c);
        Point3d p1 = j->pos;
        palette.useColor(colorNormal);
        glVertex3dv(p1.c_data());            
      }
      glEnd();
      }
      else if (c->type ==C_MINUS)
      {
      glBegin(GL_TRIANGLE_FAN);

      palette.useColor(colorMinus);
      glVertex3dv(c->pos.c_data());     
      forall const junction& j in T.S.neighbors(c):
      {
        Point3d p1 = j->pos;
       palette.useColor(colorMinus);
        glVertex3dv(p1.c_data());            
      }
      {
        junction j = T.S.anyIn(c);
        Point3d p1 = j->pos;
       palette.useColor(colorMinus);
        glVertex3dv(p1.c_data());            
      }
      glEnd();
      }
      else if (c->type ==C_PLUS)
      {
      glBegin(GL_TRIANGLE_FAN);

     palette.useColor(colorPlus);
      glVertex3dv(c->pos.c_data());     
      forall const junction& j in T.S.neighbors(c):
      {
        Point3d p1 = j->pos;
        palette.useColor(colorPlus);
        glVertex3dv(p1.c_data());            
      }
      {
        junction j = T.S.anyIn(c);
        Point3d p1 = j->pos;
        palette.useColor(colorPlus);
        glVertex3dv(p1.c_data());            
      }
      glEnd();
      }
    }
    glPolygonOffset(0,0);

    glDisable(GL_LIGHTING);
            glPolygonMode(GL_FRONT_AND_BACK, GL_FILL);

            glPolygonOffset(-10,-10);

            forall const cell& c in T.C:
            {
              Point3d center = c->pos;
              glBegin(GL_QUADS);
              forall const junction& j in T.S.neighbors(c):
              {
                const junction& jn = T.S.nextTo(c, j);
                palette.useColor(33);
                
                //glColor4fv(col.c_data());
                Point3d p1 = j->pos;
                Point3d p2 = jn->pos;
                Point3d p3 = jn->pos + viewWallThickness/4*util::normalized(c->pos - jn->pos);
                Point3d p4 = j->pos + viewWallThickness/4*util::normalized(c->pos - j->pos);
                glVertex3dv(p1.c_data());
                glVertex3dv(p2.c_data());
                glVertex3dv(p3.c_data());
                glVertex3dv(p4.c_data());
              }
              glEnd();
            }

            glPolygonOffset(0,0);
            glEnable(GL_LIGHTING);
  }

 
  // Methods needed by the new tissue
  Point3d position(const cell& c) const { return c->pos; }
  void setPosition(const cell& c, const Point3d& p) { c->pos = p; }

  Point3d position(const junction& j) const { return j->pos; }
  void setPosition(const junction& j, const Point3d& p) { j->pos = p; }
  void setPositionHint(const junction&, const junction&, const junction&, double) {}

  Point3d normal(const cell&) const { return Point3d(0,0,1); }
  Point3d normal(const junction&) const { return Point3d(0,0,1); }

  void updateFromOld(const cell& cl, const cell& cr, const cell& c, const MyTissue::division_data& ddata, MyTissue& T)//only needed if dividing tissue
  {
       
  }

  Point2d& values(const node& n, const rd_tag_t&) const
  {
    return n->c;
  }

  Point2d& derivatives(const node& n, const rd_tag_t&) const
  {
    return n->dc;
  }

  RDSolver::VertexInternals& vertexInternals(const node& n, const rd_tag_t&) const
  {
    return n->interns;
  }

  RDSolver::EdgeInternals& edgeInternals(const node& src, const node& tgt, SolverGraph& S, const rd_tag_t&) const
  {
    return S.edge(src, tgt)->interns;
  }

}
