# Supplementary material for: Formation of polarity convergences underlying shoot outgrowths
Source: eLife. 2016 Aug 1;5:e18165. doi: 10.7554/eLife.18165 (PMC4969039; doi:10.7554/eLife.18165)
Supplement: Source code 15. — DOI: http://dx.doi.org/10.7554/eLife.18165.043 [file elife-18165-code15.zip › Source code 15_Fig. 11H/my_file.csv]

Time	yPositionCellNode	xPositionCellNode	auxincellNode
800.1	1.25	2.59808	1.64862
800.1	1.25	4.33013	1.99822
800.1	1.25	6.06218	2.43068
800.1	1.25	7.79423	3.24951
800.1	1.25	9.52628	4.54242
800.1	1.25	11.2583	4.81628
800.1	1.25	12.9904	4.54491
800.1	1.25	14.7224	3.26975
800.1	1.25	16.4545	2.49507
800.1	1.25	18.1865	2.15536
800.1	1.25	19.9186	2.13739
800.1	1.25	21.6506	2.53905
800.1	1.25	23.3827	7.71538
800.1	2.75	1.73205	1.43026
800.1	2.75	3.4641	1.82935
800.1	2.75	5.19615	2.13032
800.1	2.75	6.9282	2.54088
800.1	2.75	8.66025	3.08949
800.1	2.75	10.3923	3.3916
800.1	2.75	12.1244	3.41859
800.1	2.75	13.8564	3.15091
800.1	2.75	15.5885	2.65995
800.1	2.75	17.3205	2.27806
800.1	2.75	19.0526	2.10471
800.1	2.75	20.7846	2.27673
800.1	2.75	22.5167	7.79619
800.1	4.25	2.59808	1.63501
800.1	4.25	4.33013	1.9524
800.1	4.25	6.06218	2.25201
800.1	4.25	7.79423	2.66123
800.1	4.25	9.52628	3.15841
800.1	4.25	11.2583	3.42769
800.1	4.25	12.9904	3.40225
800.1	4.25	14.7224	3.10148
800.1	4.25	16.4545	2.56203
800.1	4.25	18.1865	2.24386
800.1	4.25	19.9186	2.31906
800.1	4.25	21.6506	2.87692
800.1	4.25	23.3827	9.16863
800.1	5.75	1.73205	1.42273
800.1	5.75	3.4641	1.8135
800.1	5.75	5.19615	2.09279
800.1	5.75	6.9282	2.49788
800.1	5.75	8.66025	3.2893
800.1	5.75	10.3923	4.57391
800.1	5.75	12.1244	4.84629
800.1	5.75	13.8564	4.57088
800.1	5.75	15.5885	3.27042
800.1	5.75	17.3205	2.48988
800.1	5.75	19.0526	2.3445
800.1	5.75	20.7846	3.01184
800.1	5.75	22.5167	11.353
800.1	7.25	2.59808	1.63021
800.1	7.25	4.33013	1.94682
800.1	7.25	6.06218	2.28246
800.1	7.25	7.79423	2.95131
800.1	7.25	9.52628	4.51432
800.1	7.25	11.2583	16.9201
800.1	7.25	12.9904	16.9127
800.1	7.25	14.7224	4.50461
800.1	7.25	16.4545	2.93252
800.1	7.25	18.1865	2.35408
800.1	7.25	19.9186	2.46608
800.1	7.25	21.6506	3.24562
800.1	7.25	23.3827	11.5268
800.1	8.75	1.73205	1.42273
800.1	8.75	3.4641	1.8135
800.1	8.75	5.19615	2.09278
800.1	8.75	6.9282	2.49786
800.1	8.75	8.66025	3.28925
800.1	8.75	10.3923	4.5738
800.1	8.75	12.1244	4.84609
800.1	8.75	13.8564	4.57022
800.1	8.75	15.5885	3.26937
800.1	8.75	17.3205	2.47715
800.1	8.75	19.0526	2.24474
800.1	8.75	20.7846	2.62698
800.1	8.75	22.5167	9.52127
800.1	10.25	2.59808	1.63501
800.1	10.25	4.33013	1.95239
800.1	10.25	6.06218	2.25198
800.1	10.25	7.79423	2.66116
800.1	10.25	9.52628	3.15824
800.1	10.25	11.2583	3.42734
800.1	10.25	12.9904	3.40141
800.1	10.25	14.7224	3.09955
800.1	10.25	16.4545	2.55525
800.1	10.25	18.1865	2.20518
800.1	10.25	19.9186	2.16731
800.1	10.25	21.6506	2.55241
800.1	10.25	23.3827	7.71037
800.1	11.75	1.73205	1.43026
800.1	11.75	3.4641	1.82934
800.1	11.75	5.19615	2.13031
800.1	11.75	6.9282	2.54084
800.1	11.75	8.66025	3.08938
800.1	11.75	10.3923	3.39138
800.1	11.75	12.1244	3.41812
800.1	11.75	13.8564	3.14993
800.1	11.75	15.5885	2.65753
800.1	11.75	17.3205	2.26973
800.1	11.75	19.0526	2.08349
800.1	11.75	20.7846	2.27491
800.1	11.75	22.5167	7.91525
800.1	13.25	2.59808	1.64862
800.1	13.25	4.33013	1.99822
800.1	13.25	6.06218	2.43067
800.1	13.25	7.79423	3.24948
800.1	13.25	9.52628	4.54236
800.1	13.25	11.2583	4.81618
800.1	13.25	12.9904	4.54462
800.1	13.25	14.7224	3.26932
800.1	13.25	16.4545	2.49397
800.1	13.25	18.1865	2.15632
800.1	13.25	19.9186	2.17076
800.1	13.25	21.6506	2.71913
800.1	13.25	23.3827	9.56492
800.1	14.75	1.73205	1.43672
800.1	14.75	3.4641	1.84804
800.1	14.75	5.19615	2.21459
800.1	14.75	6.9282	2.90561
800.1	14.75	8.66025	4.47412
800.1	14.75	10.3923	16.805
800.1	14.75	12.1244	16.8117
800.1	14.75	13.8564	4.48362
800.1	14.75	15.5885	2.93451
800.1	14.75	17.3205	2.3003
800.1	14.75	19.0526	2.13697
800.1	14.75	20.7846	2.55529
800.1	14.75	22.5167	9.52101
