# Supplementary material for: Formation of polarity convergences underlying shoot outgrowths
Source: eLife. 2016 Aug 1;5:e18165. doi: 10.7554/eLife.18165 (PMC4969039; doi:10.7554/eLife.18165)
Supplement: Source code 16. — DOI: http://dx.doi.org/10.7554/eLife.18165.044 [file elife-18165-code16.zip › Source code 16_Fig. 14D/my_file.csv]

Time	yPositionCellNode	xPositionCellNode	auxincellNode
600.1	1.25	2.59808	7.53761
600.1	1.25	4.33013	7.82447
600.1	1.25	6.06218	7.03988
600.1	1.25	7.79423	4.82759
600.1	1.25	9.52628	3.3135
600.1	1.25	11.2583	2.59947
600.1	1.25	12.9904	2.72429
600.1	1.25	14.7224	3.65186
600.1	1.25	16.4545	12.9402
600.1	2.75	1.73205	7.56829
600.1	2.75	3.4641	7.91532
600.1	2.75	5.19615	7.20766
600.1	2.75	6.9282	5.58663
600.1	2.75	8.66025	3.85998
600.1	2.75	10.3923	2.81313
600.1	2.75	12.1244	2.44793
600.1	2.75	13.8564	2.8982
600.1	2.75	15.5885	10.6011
600.1	4.25	2.59808	12.8714
600.1	4.25	4.33013	11.6055
600.1	4.25	6.06218	7.50507
600.1	4.25	7.79423	4.7804
600.1	4.25	9.52628	3.25258
600.1	4.25	11.2583	2.46902
600.1	4.25	12.9904	2.28504
600.1	4.25	14.7224	2.70672
600.1	4.25	16.4545	8.58664
600.1	5.75	1.73205	17.0031
600.1	5.75	3.4641	19.5927
600.1	5.75	5.19615	10.4814
600.1	5.75	6.9282	6.20665
600.1	5.75	8.66025	3.94671
600.1	5.75	10.3923	2.76418
600.1	5.75	12.1244	2.19283
600.1	5.75	13.8564	2.17679
600.1	5.75	15.5885	7.35033
600.1	7.25	2.59808	12.8694
600.1	7.25	4.33013	11.6004
600.1	7.25	6.06218	7.50018
600.1	7.25	7.79423	4.77382
600.1	7.25	9.52628	3.24143
600.1	7.25	11.2583	2.43011
600.1	7.25	12.9904	2.13743
600.1	7.25	14.7224	2.39334
600.1	7.25	16.4545	7.22296
600.1	8.75	1.73205	7.56654
600.1	8.75	3.4641	7.91269
600.1	8.75	5.19615	7.20303
600.1	8.75	6.9282	5.57859
600.1	8.75	8.66025	3.84818
600.1	8.75	10.3923	2.78409
600.1	8.75	12.1244	2.31655
600.1	8.75	13.8564	2.50542
600.1	8.75	15.5885	8.87399
600.1	10.25	2.59808	7.53631
600.1	10.25	4.33013	7.8221
600.1	10.25	6.06218	7.03409
600.1	10.25	7.79423	4.82148
600.1	10.25	9.52628	3.30278
600.1	10.25	11.2583	2.55642
600.1	10.25	12.9904	2.57404
600.1	10.25	14.7224	3.26242
600.1	10.25	16.4545	10.4554
600.1	11.75	1.73205	7.2889
600.1	11.75	3.4641	12.7213
600.1	11.75	5.19615	11.5686
600.1	11.75	6.9282	6.58237
600.1	11.75	8.66025	4.08698
600.1	11.75	10.3923	2.8726
600.1	11.75	12.1244	2.59081
600.1	11.75	13.8564	3.4076
600.1	11.75	15.5885	12.8676
