# Supplementary material for: Formation of polarity convergences underlying shoot outgrowths
Source: eLife. 2016 Aug 1;5:e18165. doi: 10.7554/eLife.18165 (PMC4969039; doi:10.7554/eLife.18165)
Supplement: Source code 17. — DOI: http://dx.doi.org/10.7554/eLife.18165.045 [file elife-18165-code17.zip]

Archive with 98 entries (95 files):
- Source code 17_Fig. 16A/
- Source code 17_Fig. 16A/.qglviewer.xml
- __MACOSX/
- __MACOSX/Source code 17_Fig. 16A/
- __MACOSX/Source code 17_Fig. 16A/._.qglviewer.xml
- Source code 17_Fig. 16A/anim.a
- __MACOSX/Source code 17_Fig. 16A/._anim.a
- Source code 17_Fig. 16A/description.txt
- __MACOSX/Source code 17_Fig. 16A/._description.txt
- Source code 17_Fig. 16A/dirichlet.h
- __MACOSX/Source code 17_Fig. 16A/._dirichlet.h
- Source code 17_Fig. 16A/dirichlet.vvh
- __MACOSX/Source code 17_Fig. 16A/._dirichlet.vvh
- Source code 17_Fig. 16A/geom.c
- __MACOSX/Source code 17_Fig. 16A/._geom.c
- Source code 17_Fig. 16A/geom.h
- __MACOSX/Source code 17_Fig. 16A/._geom.h
- Source code 17_Fig. 16A/geom2.c
- __MACOSX/Source code 17_Fig. 16A/._geom2.c
- Source code 17_Fig. 16A/global.c
- __MACOSX/Source code 17_Fig. 16A/._global.c
- Source code 17_Fig. 16A/icon
- __MACOSX/Source code 17_Fig. 16A/._icon
- Source code 17_Fig. 16A/io.c
- __MACOSX/Source code 17_Fig. 16A/._io.c
- Source code 17_Fig. 16A/io.h
- __MACOSX/Source code 17_Fig. 16A/._io.h
- Source code 17_Fig. 16A/lic.frag
- __MACOSX/Source code 17_Fig. 16A/._lic.frag
- Source code 17_Fig. 16A/long_final.xml
- __MACOSX/Source code 17_Fig. 16A/._long_final.xml
- Source code 17_Fig. 16A/LSspecifications
- __MACOSX/Source code 17_Fig. 16A/._LSspecifications
- Source code 17_Fig. 16A/make_pages.py
- __MACOSX/Source code 17_Fig. 16A/._make_pages.py
- Source code 17_Fig. 16A/make_pages.sh
- __MACOSX/Source code 17_Fig. 16A/._make_pages.sh
- Source code 17_Fig. 16A/Makefile
- __MACOSX/Source code 17_Fig. 16A/._Makefile
- Source code 17_Fig. 16A/mem.c
- __MACOSX/Source code 17_Fig. 16A/._mem.c
- Source code 17_Fig. 16A/mem.h
- __MACOSX/Source code 17_Fig. 16A/._mem.h
- Source code 17_Fig. 16A/merge.c
- __MACOSX/Source code 17_Fig. 16A/._merge.c
- Source code 17_Fig. 16A/merge.h
- __MACOSX/Source code 17_Fig. 16A/._merge.h
- Source code 17_Fig. 16A/model.expmap
- __MACOSX/Source code 17_Fig. 16A/._model.expmap
- Source code 17_Fig. 16A/model.vve
- __MACOSX/Source code 17_Fig. 16A/._model.vve
- Source code 17_Fig. 16A/model.vvl
- __MACOSX/Source code 17_Fig. 16A/._model.vvl
- Source code 17_Fig. 16A/my_file.csv
- __MACOSX/Source code 17_Fig. 16A/._my_file.csv
- Source code 17_Fig. 16A/my_file2.csv
- __MACOSX/Source code 17_Fig. 16A/._my_file2.csv
- Source code 17_Fig. 16A/noise.frag
- __MACOSX/Source code 17_Fig. 16A/._noise.frag
- Source code 17_Fig. 16A/pal.map
- __MACOSX/Source code 17_Fig. 16A/._pal.map
- Source code 17_Fig. 16A/poly.c
- __MACOSX/Source code 17_Fig. 16A/._poly.c
- Source code 17_Fig. 16A/poly.h
- __MACOSX/Source code 17_Fig. 16A/._poly.h
- Source code 17_Fig. 16A/poly2.c
- __MACOSX/Source code 17_Fig. 16A/._poly2.c
- Source code 17_Fig. 16A/pos.vert
- __MACOSX/Source code 17_Fig. 16A/._pos.vert
- Source code 17_Fig. 16A/qhull.c
- __MACOSX/Source code 17_Fig. 16A/._qhull.c
- Source code 17_Fig. 16A/qhull.h
- __MACOSX/Source code 17_Fig. 16A/._qhull.h
- Source code 17_Fig. 16A/qhull_a.h
- __MACOSX/Source code 17_Fig. 16A/._qhull_a.h
- Source code 17_Fig. 16A/qset.c
- __MACOSX/Source code 17_Fig. 16A/._qset.c
- Source code 17_Fig. 16A/qset.h
- __MACOSX/Source code 17_Fig. 16A/._qset.h
- Source code 17_Fig. 16A/shader.cpp
- __MACOSX/Source code 17_Fig. 16A/._shader.cpp
- Source code 17_Fig. 16A/shader.h
- __MACOSX/Source code 17_Fig. 16A/._shader.h
- Source code 17_Fig. 16A/shader.o
- __MACOSX/Source code 17_Fig. 16A/._shader.o
- Source code 17_Fig. 16A/specifications
- __MACOSX/Source code 17_Fig. 16A/._specifications
- Source code 17_Fig. 16A/stat.c
- __MACOSX/Source code 17_Fig. 16A/._stat.c
- Source code 17_Fig. 16A/stat.h
- __MACOSX/Source code 17_Fig. 16A/._stat.h
- Source code 17_Fig. 16A/user.c
- __MACOSX/Source code 17_Fig. 16A/._user.c
- Source code 17_Fig. 16A/user.h
- __MACOSX/Source code 17_Fig. 16A/._user.h
- Source code 17_Fig. 16A/view.v
- __MACOSX/Source code 17_Fig. 16A/._view.v
- __MACOSX/._Source code 17_Fig. 16A
