# Supplementary material for: Formation of polarity convergences underlying shoot outgrowths
Source: eLife. 2016 Aug 1;5:e18165. doi: 10.7554/eLife.18165 (PMC4969039; doi:10.7554/eLife.18165)
Supplement: Source code 17. — DOI: http://dx.doi.org/10.7554/eLife.18165.045 [file elife-18165-code17.zip › Source code 17_Fig. 16A/my_file.csv]

Time	yPositionCellNode	xPositionCellNode	auxincellNode
401	1.25	2.59808	3.33027
401	1.25	4.33013	3.69041
401	1.25	6.06218	4.12034
401	1.25	7.79423	3.85457
401	1.25	9.52628	3.91115
401	1.25	11.2583	3.48258
401	1.25	12.9904	3.21776
401	1.25	14.7224	2.79877
401	1.25	16.4545	2.23114
401	1.25	18.1865	1.58008
401	1.25	19.9186	0.839715
401	1.25	21.6506	0.194495
401	1.25	23.3827	11.4893
401	2.75	1.73205	3.2349
401	2.75	3.4641	3.66973
401	2.75	5.19615	3.90889
401	2.75	6.9282	3.88732
401	2.75	8.66025	3.58501
401	2.75	10.3923	3.46266
401	2.75	12.1244	3.46963
401	2.75	13.8564	3.16641
401	2.75	15.5885	2.55187
401	2.75	17.3205	1.9242
401	2.75	19.0526	1.19663
401	2.75	20.7846	0.221231
401	2.75	22.5167	11.4679
401	4.25	2.59808	3.38556
401	4.25	4.33013	3.77834
401	4.25	6.06218	3.56551
401	4.25	7.79423	3.44586
401	4.25	9.52628	3.18965
401	4.25	11.2583	3.41997
401	4.25	12.9904	3.30676
401	4.25	14.7224	2.85436
401	4.25	16.4545	2.26971
401	4.25	18.1865	1.61212
401	4.25	19.9186	0.85578
401	4.25	21.6506	0.194702
401	4.25	23.3827	11.4927
401	5.75	1.73205	3.63842
401	5.75	3.4641	3.37084
401	5.75	5.19615	3.36341
401	5.75	6.9282	3.42028
401	5.75	8.66025	3.55364
401	5.75	10.3923	3.67724
401	5.75	12.1244	3.94033
401	5.75	13.8564	3.39228
401	5.75	15.5885	2.60441
401	5.75	17.3205	2.01141
401	5.75	19.0526	1.25082
401	5.75	20.7846	0.223078
401	5.75	22.5167	11.4746
401	7.25	2.59808	3.22658
401	7.25	4.33013	3.07738
401	7.25	6.06218	3.31278
401	7.25	7.79423	3.5289
401	7.25	9.52628	4.2556
401	7.25	11.2583	5.95922
401	7.25	12.9904	4.47402
401	7.25	14.7224	3.30743
401	7.25	16.4545	2.52961
401	7.25	18.1865	1.74531
401	7.25	19.9186	0.908421
401	7.25	21.6506	0.19529
401	7.25	23.3827	11.499
401	8.75	1.73205	3.16368
401	8.75	3.4641	3.13665
401	8.75	5.19615	3.21974
401	8.75	6.9282	3.52105
401	8.75	8.66025	4.13807
401	8.75	10.3923	5.31291
401	8.75	12.1244	6.841
401	8.75	13.8564	4.44941
401	8.75	15.5885	3.13777
401	8.75	17.3205	2.2138
401	8.75	19.0526	1.32725
401	8.75	20.7846	0.225139
401	8.75	22.5167	11.4796
401	10.25	2.59808	3.22658
401	10.25	4.33013	3.07738
401	10.25	6.06218	3.31278
401	10.25	7.79423	3.5289
401	10.25	9.52628	4.2556
401	10.25	11.2583	5.95922
401	10.25	12.9904	4.47402
401	10.25	14.7224	3.30743
401	10.25	16.4545	2.52961
401	10.25	18.1865	1.74531
401	10.25	19.9186	0.908421
401	10.25	21.6506	0.19529
401	10.25	23.3827	11.499
401	11.75	1.73205	3.63842
401	11.75	3.4641	3.37084
401	11.75	5.19615	3.36341
401	11.75	6.9282	3.42028
401	11.75	8.66025	3.55364
401	11.75	10.3923	3.67724
401	11.75	12.1244	3.94033
401	11.75	13.8564	3.39228
401	11.75	15.5885	2.60441
401	11.75	17.3205	2.01141
401	11.75	19.0526	1.25082
401	11.75	20.7846	0.223078
401	11.75	22.5167	11.4746
401	13.25	2.59808	3.38556
401	13.25	4.33013	3.77834
401	13.25	6.06218	3.56551
401	13.25	7.79423	3.44586
401	13.25	9.52628	3.18965
401	13.25	11.2583	3.41997
401	13.25	12.9904	3.30676
401	13.25	14.7224	2.85436
401	13.25	16.4545	2.26971
401	13.25	18.1865	1.61212
401	13.25	19.9186	0.85578
401	13.25	21.6506	0.194702
401	13.25	23.3827	11.4927
401	14.75	1.73205	3.2349
401	14.75	3.4641	3.66973
401	14.75	5.19615	3.90889
401	14.75	6.9282	3.88732
401	14.75	8.66025	3.58501
401	14.75	10.3923	3.46266
401	14.75	12.1244	3.46963
401	14.75	13.8564	3.16641
401	14.75	15.5885	2.55187
401	14.75	17.3205	1.9242
401	14.75	19.0526	1.19663
401	14.75	20.7846	0.221231
401	14.75	22.5167	11.4679
