# Supplementary material for: Formation of polarity convergences underlying shoot outgrowths
Source: eLife. 2016 Aug 1;5:e18165. doi: 10.7554/eLife.18165 (PMC4969039; doi:10.7554/eLife.18165)
Supplement: Source code 18. — DOI: http://dx.doi.org/10.7554/eLife.18165.046 [file elife-18165-code18.zip › Source code 18_Fig. 16B/my_file.csv]

Time	yPositionCellNode	xPositionCellNode	auxincellNode
401	1.25	2.59808	0.872609
401	1.25	4.33013	0.914968
401	1.25	6.06218	1.00219
401	1.25	7.79423	1.08322
401	1.25	9.52628	1.16897
401	1.25	11.2583	1.27817
401	1.25	12.9904	1.31347
401	1.25	14.7224	1.2268
401	1.25	16.4545	1.03294
401	1.25	18.1865	0.764735
401	1.25	19.9186	0.422868
401	1.25	21.6506	0.108592
401	1.25	23.3827	6.4342
401	2.75	1.73205	0.809898
401	2.75	3.4641	0.874674
401	2.75	5.19615	0.956709
401	2.75	6.9282	1.10734
401	2.75	8.66025	1.09923
401	2.75	10.3923	1.28733
401	2.75	12.1244	1.3968
401	2.75	13.8564	1.374
401	2.75	15.5885	1.17159
401	2.75	17.3205	0.929346
401	2.75	19.0526	0.600424
401	2.75	20.7846	0.122067
401	2.75	22.5167	6.42231
401	4.25	2.59808	0.856697
401	4.25	4.33013	0.89594
401	4.25	6.06218	0.998645
401	4.25	7.79423	1.02374
401	4.25	9.52628	1.17756
401	4.25	11.2583	1.34054
401	4.25	12.9904	1.48771
401	4.25	14.7224	1.32558
401	4.25	16.4545	1.13865
401	4.25	18.1865	0.83622
401	4.25	19.9186	0.454795
401	4.25	21.6506	0.108973
401	4.25	23.3827	6.43934
401	5.75	1.73205	0.782737
401	5.75	3.4641	0.835232
401	5.75	5.19615	0.884731
401	5.75	6.9282	0.982905
401	5.75	8.66025	1.08487
401	5.75	10.3923	1.6286
401	5.75	12.1244	1.93073
401	5.75	13.8564	1.80292
401	5.75	15.5885	1.47444
401	5.75	17.3205	1.11744
401	5.75	19.0526	0.695204
401	5.75	20.7846	0.125061
401	5.75	22.5167	6.43206
401	7.25	2.59808	0.816023
401	7.25	4.33013	0.835423
401	7.25	6.06218	0.762896
401	7.25	7.79423	0.504128
401	7.25	9.52628	0.744364
401	7.25	11.2583	3.89865
401	7.25	12.9904	2.70218
401	7.25	14.7224	1.94716
401	7.25	16.4545	1.47411
401	7.25	18.1865	1.0086
401	7.25	19.9186	0.523673
401	7.25	21.6506	0.109752
401	7.25	23.3827	6.44804
401	8.75	1.73205	0.7529
401	8.75	3.4641	0.779502
401	8.75	5.19615	0.715613
401	8.75	6.9282	0.433271
401	8.75	8.66025	8.0002
401	8.75	10.3923	0.795484
401	8.75	12.1244	4.2363
401	8.75	13.8564	2.69802
401	8.75	15.5885	1.86564
401	8.75	17.3205	1.30054
401	8.75	19.0526	0.774467
401	8.75	20.7846	0.127372
401	8.75	22.5167	6.43857
401	10.25	2.59808	0.816023
401	10.25	4.33013	0.835423
401	10.25	6.06218	0.762896
401	10.25	7.79423	0.504128
401	10.25	9.52628	0.744364
401	10.25	11.2583	3.89865
401	10.25	12.9904	2.70218
401	10.25	14.7224	1.94716
401	10.25	16.4545	1.47411
401	10.25	18.1865	1.0086
401	10.25	19.9186	0.523673
401	10.25	21.6506	0.109752
401	10.25	23.3827	6.44804
401	11.75	1.73205	0.782737
401	11.75	3.4641	0.835232
401	11.75	5.19615	0.884731
401	11.75	6.9282	0.982905
401	11.75	8.66025	1.08487
401	11.75	10.3923	1.6286
401	11.75	12.1244	1.93073
401	11.75	13.8564	1.80292
401	11.75	15.5885	1.47444
401	11.75	17.3205	1.11744
401	11.75	19.0526	0.695204
401	11.75	20.7846	0.125061
401	11.75	22.5167	6.43206
401	13.25	2.59808	0.856697
401	13.25	4.33013	0.89594
401	13.25	6.06218	0.998645
401	13.25	7.79423	1.02374
401	13.25	9.52628	1.17756
401	13.25	11.2583	1.34054
401	13.25	12.9904	1.48771
401	13.25	14.7224	1.32558
401	13.25	16.4545	1.13865
401	13.25	18.1865	0.83622
401	13.25	19.9186	0.454795
401	13.25	21.6506	0.108973
401	13.25	23.3827	6.43934
401	14.75	1.73205	0.809898
401	14.75	3.4641	0.874674
401	14.75	5.19615	0.956709
401	14.75	6.9282	1.10734
401	14.75	8.66025	1.09923
401	14.75	10.3923	1.28733
401	14.75	12.1244	1.3968
401	14.75	13.8564	1.374
401	14.75	15.5885	1.17159
401	14.75	17.3205	0.929346
401	14.75	19.0526	0.600424
401	14.75	20.7846	0.122067
401	14.75	22.5167	6.42231
