# Supplementary material for: Formation of polarity convergences underlying shoot outgrowths
Source: eLife. 2016 Aug 1;5:e18165. doi: 10.7554/eLife.18165 (PMC4969039; doi:10.7554/eLife.18165)
Supplement: Source code 19. — DOI: http://dx.doi.org/10.7554/eLife.18165.047 [file elife-18165-code19.zip]

Archive with 116 entries (113 files):
- Source code 19_Fig. 16C/
- Source code 19_Fig. 16C/.qglviewer.xml
- __MACOSX/
- __MACOSX/Source code 19_Fig. 16C/
- __MACOSX/Source code 19_Fig. 16C/._.qglviewer.xml
- Source code 19_Fig. 16C/anim.a
- __MACOSX/Source code 19_Fig. 16C/._anim.a
- Source code 19_Fig. 16C/desc
- __MACOSX/Source code 19_Fig. 16C/._desc
- Source code 19_Fig. 16C/description.html
- __MACOSX/Source code 19_Fig. 16C/._description.html
- Source code 19_Fig. 16C/description.txt
- __MACOSX/Source code 19_Fig. 16C/._description.txt
- Source code 19_Fig. 16C/dirichlet.h
- __MACOSX/Source code 19_Fig. 16C/._dirichlet.h
- Source code 19_Fig. 16C/dirichlet.vvh
- __MACOSX/Source code 19_Fig. 16C/._dirichlet.vvh
- Source code 19_Fig. 16C/final.xml
- __MACOSX/Source code 19_Fig. 16C/._final.xml
- Source code 19_Fig. 16C/final2.xml
- __MACOSX/Source code 19_Fig. 16C/._final2.xml
- Source code 19_Fig. 16C/final_20.xml
- __MACOSX/Source code 19_Fig. 16C/._final_20.xml
- Source code 19_Fig. 16C/geom.c
- __MACOSX/Source code 19_Fig. 16C/._geom.c
- Source code 19_Fig. 16C/geom.h
- __MACOSX/Source code 19_Fig. 16C/._geom.h
- Source code 19_Fig. 16C/geom2.c
- __MACOSX/Source code 19_Fig. 16C/._geom2.c
- Source code 19_Fig. 16C/global.c
- __MACOSX/Source code 19_Fig. 16C/._global.c
- Source code 19_Fig. 16C/icon
- __MACOSX/Source code 19_Fig. 16C/._icon
- Source code 19_Fig. 16C/io.c
- __MACOSX/Source code 19_Fig. 16C/._io.c
- Source code 19_Fig. 16C/io.h
- __MACOSX/Source code 19_Fig. 16C/._io.h
- Source code 19_Fig. 16C/lic.frag
- __MACOSX/Source code 19_Fig. 16C/._lic.frag
- Source code 19_Fig. 16C/long_final.xml
- __MACOSX/Source code 19_Fig. 16C/._long_final.xml
- Source code 19_Fig. 16C/LSspecifications
- __MACOSX/Source code 19_Fig. 16C/._LSspecifications
- Source code 19_Fig. 16C/make_pages.py
- __MACOSX/Source code 19_Fig. 16C/._make_pages.py
- Source code 19_Fig. 16C/make_pages.sh
- __MACOSX/Source code 19_Fig. 16C/._make_pages.sh
- Source code 19_Fig. 16C/Makefile
- __MACOSX/Source code 19_Fig. 16C/._Makefile
- Source code 19_Fig. 16C/mem.c
- __MACOSX/Source code 19_Fig. 16C/._mem.c
- Source code 19_Fig. 16C/mem.h
- __MACOSX/Source code 19_Fig. 16C/._mem.h
- Source code 19_Fig. 16C/merge.c
- __MACOSX/Source code 19_Fig. 16C/._merge.c
- Source code 19_Fig. 16C/merge.h
- __MACOSX/Source code 19_Fig. 16C/._merge.h
- Source code 19_Fig. 16C/model - MedWallORMembrane090911.vvl
- __MACOSX/Source code 19_Fig. 16C/._model - MedWallORMembrane090911.vvl
- Source code 19_Fig. 16C/model.expmap
- __MACOSX/Source code 19_Fig. 16C/._model.expmap
- Source code 19_Fig. 16C/model.vve
- __MACOSX/Source code 19_Fig. 16C/._model.vve
- Source code 19_Fig. 16C/model.vvl
- __MACOSX/Source code 19_Fig. 16C/._model.vvl
- Source code 19_Fig. 16C/my_file.csv
- __MACOSX/Source code 19_Fig. 16C/._my_file.csv
- Source code 19_Fig. 16C/my_file.xlsx
- __MACOSX/Source code 19_Fig. 16C/._my_file.xlsx
- Source code 19_Fig. 16C/my_file2.csv
- __MACOSX/Source code 19_Fig. 16C/._my_file2.csv
- Source code 19_Fig. 16C/noise.frag
- __MACOSX/Source code 19_Fig. 16C/._noise.frag
- Source code 19_Fig. 16C/pal.map
- __MACOSX/Source code 19_Fig. 16C/._pal.map
- Source code 19_Fig. 16C/poly.c
- __MACOSX/Source code 19_Fig. 16C/._poly.c
- Source code 19_Fig. 16C/poly.h
- __MACOSX/Source code 19_Fig. 16C/._poly.h
- Source code 19_Fig. 16C/poly2.c
- __MACOSX/Source code 19_Fig. 16C/._poly2.c
- Source code 19_Fig. 16C/pos.vert
- __MACOSX/Source code 19_Fig. 16C/._pos.vert
- Source code 19_Fig. 16C/qhull.c
- __MACOSX/Source code 19_Fig. 16C/._qhull.c
- Source code 19_Fig. 16C/qhull.h
- __MACOSX/Source code 19_Fig. 16C/._qhull.h
- Source code 19_Fig. 16C/qhull_a.h
- __MACOSX/Source code 19_Fig. 16C/._qhull_a.h
- Source code 19_Fig. 16C/qset.c
- __MACOSX/Source code 19_Fig. 16C/._qset.c
- Source code 19_Fig. 16C/qset.h
- __MACOSX/Source code 19_Fig. 16C/._qset.h
- Source code 19_Fig. 16C/shader.cpp
- __MACOSX/Source code 19_Fig. 16C/._shader.cpp
- Source code 19_Fig. 16C/shader.h
- __MACOSX/Source code 19_Fig. 16C/._shader.h
- Source code 19_Fig. 16C/shader.o
- __MACOSX/Source code 19_Fig. 16C/._shader.o
- Source code 19_Fig. 16C/specifications
- __MACOSX/Source code 19_Fig. 16C/._specifications
- Source code 19_Fig. 16C/stat.c
- __MACOSX/Source code 19_Fig. 16C/._stat.c
- Source code 19_Fig. 16C/stat.h
- __MACOSX/Source code 19_Fig. 16C/._stat.h
- Source code 19_Fig. 16C/unnamed.s
- __MACOSX/Source code 19_Fig. 16C/._unnamed.s
- Source code 19_Fig. 16C/user.c
- __MACOSX/Source code 19_Fig. 16C/._user.c
- Source code 19_Fig. 16C/user.h
- __MACOSX/Source code 19_Fig. 16C/._user.h
- Source code 19_Fig. 16C/view.v
- __MACOSX/Source code 19_Fig. 16C/._view.v
- Source code 19_Fig. 16C/~_viminfo
- __MACOSX/Source code 19_Fig. 16C/._~_viminfo
- __MACOSX/._Source code 19_Fig. 16C
