# Supplementary material for: Formation of polarity convergences underlying shoot outgrowths
Source: eLife. 2016 Aug 1;5:e18165. doi: 10.7554/eLife.18165 (PMC4969039; doi:10.7554/eLife.18165)
Supplement: Source code 19. — DOI: http://dx.doi.org/10.7554/eLife.18165.047 [file elife-18165-code19.zip › Source code 19_Fig. 16C/my_file.csv]

Time	yPositionCellNode	xPositionCellNode	MediatorCellNode	xPosMembraneNode	MediatorMembraneNode	xPositionWallNode	MediatorWallNode
101	1.25	2.59808	0.550904	1.73205	0	1.73205	0.126133
101	1.25	2.59808	0.550904	1.73205	0	1.73205	0.113291
101	1.25	2.59808	0.550904	1.73205	0	1.73205	0.112739
101	1.25	2.59808	0.550904	1.73205	0	1.73205	0.126903
101	1.25	2.59808	0.550904	1.73205	0	1.73205	0.169901
101	1.25	2.59808	0.550904	1.87639	0	1.87639	0.246607
101	1.25	2.59808	0.550904	2.16506	0	2.16506	0.322537
101	1.25	2.59808	0.550904	2.45374	0	2.45374	0.382471
101	1.25	2.59808	0.550904	2.74241	0	2.74241	0.327108
101	1.25	2.59808	0.550904	3.03109	0	3.03109	0.380879
101	1.25	2.59808	0.550904	3.31976	0	3.31976	0.438883
101	1.25	2.59808	0.550904	3.4641	0	3.4641	0.427358
101	1.25	2.59808	0.550904	3.4641	0	3.4641	0.442778
101	1.25	2.59808	0.550904	3.4641	0	3.4641	0.441191
101	1.25	2.59808	0.550904	3.4641	0	3.4641	0.425203
101	1.25	2.59808	0.550904	3.4641	0	3.4641	0.394867
101	1.25	2.59808	0.550904	3.31976	0	3.31976	0.448358
101	1.25	2.59808	0.550904	3.03109	0	3.03109	0.417835
101	1.25	2.59808	0.550904	2.74241	0	2.74241	0.336433
101	1.25	2.59808	0.550904	2.45374	0	2.45374	0.25716
101	1.25	2.59808	0.550904	2.16506	0	2.16506	0.195212
101	1.25	2.59808	0.550904	1.87639	0	1.87639	0.152635
101	1.25	4.33013	0.665462	3.4641	0	3.4641	0.394867
101	1.25	4.33013	0.665462	3.4641	0	3.4641	0.425203
101	1.25	4.33013	0.665462	3.4641	0	3.4641	0.441191
101	1.25	4.33013	0.665462	3.4641	0	3.4641	0.442778
101	1.25	4.33013	0.665462	3.4641	0	3.4641	0.427358
101	1.25	4.33013	0.665462	3.60844	0	3.60844	0.355955
101	1.25	4.33013	0.665462	3.89711	0	3.89711	0.410972
101	1.25	4.33013	0.665462	4.18579	0	4.18579	0.481074
101	1.25	4.33013	0.665462	4.47446	0	4.47446	0.401709
101	1.25	4.33013	0.665462	4.76314	0	4.76314	0.461816
101	1.25	4.33013	0.665462	5.05181	0	5.05181	0.531155
101	1.25	4.33013	0.665462	5.19615	0	5.19615	0.510565
101	1.25	4.33013	0.665462	5.19615	0	5.19615	0.529303
101	1.25	4.33013	0.665462	5.19615	0	5.19615	0.530058
101	1.25	4.33013	0.665462	5.19615	0	5.19615	0.514345
101	1.25	4.33013	0.665462	5.19615	0	5.19615	0.48223
101	1.25	4.33013	0.665462	5.05181	0	5.05181	0.549553
101	1.25	4.33013	0.665462	4.76314	0	4.76314	0.516289
101	1.25	4.33013	0.665462	4.47446	0	4.47446	0.421203
101	1.25	4.33013	0.665462	4.18579	0	4.18579	0.329429
101	1.25	4.33013	0.665462	3.89711	0	3.89711	0.269457
101	1.25	4.33013	0.665462	3.60844	0	3.60844	0.286362
101	1.25	6.06218	0.786572	5.19615	0	5.19615	0.48223
101	1.25	6.06218	0.786572	5.19615	0	5.19615	0.514345
101	1.25	6.06218	0.786572	5.19615	0	5.19615	0.530058
101	1.25	6.06218	0.786572	5.19615	0	5.19615	0.529303
101	1.25	6.06218	0.786572	5.19615	0	5.19615	0.510565
101	1.25	6.06218	0.786572	5.34049	0	5.34049	0.433476
101	1.25	6.06218	0.786572	5.62917	0	5.62917	0.496716
101	1.25	6.06218	0.786572	5.91784	0	5.91784	0.575651
101	1.25	6.06218	0.786572	6.20652	0	6.20652	0.48015
101	1.25	6.06218	0.786572	6.49519	0	6.49519	0.550591
101	1.25	6.06218	0.786572	6.78387	0	6.78387	0.634465
101	1.25	6.06218	0.786572	6.9282	0	6.9282	0.601773
101	1.25	6.06218	0.786572	6.9282	0	6.9282	0.621636
101	1.25	6.06218	0.786572	6.9282	0	6.9282	0.624959
101	1.25	6.06218	0.786572	6.9282	0	6.9282	0.610281
101	1.25	6.06218	0.786572	6.9282	0	6.9282	0.577249
101	1.25	6.06218	0.786572	6.78387	0	6.78387	0.660437
101	1.25	6.06218	0.786572	6.49519	0	6.49519	0.626719
101	1.25	6.06218	0.786572	6.20652	0	6.20652	0.518321
101	1.25	6.06218	0.786572	5.91784	0	5.91784	0.410705
101	1.25	6.06218	0.786572	5.62917	0	5.62917	0.338048
101	1.25	6.06218	0.786572	5.34049	0	5.34049	0.355655
101	1.25	7.79423	0.930594	6.9282	0	6.9282	0.577249
101	1.25	7.79423	0.930594	6.9282	0	6.9282	0.610281
101	1.25	7.79423	0.930594	6.9282	0	6.9282	0.624959
101	1.25	7.79423	0.930594	6.9282	0	6.9282	0.621636
101	1.25	7.79423	0.930594	6.9282	0	6.9282	0.601773
101	1.25	7.79423	0.930594	7.07254	0	7.07254	0.53195
101	1.25	7.79423	0.930594	7.36122	0	7.36122	0.608831
101	1.25	7.79423	0.930594	7.64989	0	7.64989	0.699385
101	1.25	7.79423	0.930594	7.93857	0	7.93857	0.59489
101	1.25	7.79423	0.930594	8.22724	0	8.22724	0.682034
101	1.25	7.79423	0.930594	8.51592	0	8.51592	0.781163
101	1.25	7.79423	0.930594	8.66025	0	8.66025	0.714007
101	1.25	7.79423	0.930594	8.66025	0	8.66025	0.731714
101	1.25	7.79423	0.930594	8.66025	0	8.66025	0.738126
101	1.25	7.79423	0.930594	8.66025	0	8.66025	0.725407
101	1.25	7.79423	0.930594	8.66025	0	8.66025	0.693401
101	1.25	7.79423	0.930594	8.51592	0	8.51592	0.785317
101	1.25	7.79423	0.930594	8.22724	0	8.22724	0.743233
101	1.25	7.79423	0.930594	7.93857	0	7.93857	0.619211
101	1.25	7.79423	0.930594	7.64989	0	7.64989	0.495734
101	1.25	7.79423	0.930594	7.36122	0	7.36122	0.411442
101	1.25	7.79423	0.930594	7.07254	0	7.07254	0.431565
101	1.25	9.52628	1.10757	8.66025	0	8.66025	0.693401
101	1.25	9.52628	1.10757	8.66025	0	8.66025	0.725407
101	1.25	9.52628	1.10757	8.66025	0	8.66025	0.738126
101	1.25	9.52628	1.10757	8.66025	0	8.66025	0.731714
101	1.25	9.52628	1.10757	8.66025	0	8.66025	0.714007
101	1.25	9.52628	1.10757	8.80459	0	8.80459	0.665756
101	1.25	9.52628	1.10757	9.09327	0	9.09327	0.754211
101	1.25	9.52628	1.10757	9.38194	0	9.38194	0.849513
101	1.25	9.52628	1.10757	9.67062	0	9.67062	0.710695
101	1.25	9.52628	1.10757	9.95929	0	9.95929	0.808071
101	1.25	9.52628	1.10757	10.248	0	10.248	0.923373
101	1.25	9.52628	1.10757	10.3923	0	10.3923	0.825109
101	1.25	9.52628	1.10757	10.3923	0	10.3923	0.847854
101	1.25	9.52628	1.10757	10.3923	0	10.3923	0.862821
101	1.25	9.52628	1.10757	10.3923	0	10.3923	0.855296
101	1.25	9.52628	1.10757	10.3923	0	10.3923	0.824613
101	1.25	9.52628	1.10757	10.248	0	10.248	0.948616
101	1.25	9.52628	1.10757	9.95929	0	9.95929	0.916874
101	1.25	9.52628	1.10757	9.67062	0	9.67062	0.78082
101	1.25	9.52628	1.10757	9.38194	0	9.38194	0.63806
101	1.25	9.52628	1.10757	9.09327	0	9.09327	0.533304
101	1.25	9.52628	1.10757	8.80459	0	8.80459	0.541029
101	1.25	11.2583	1.23603	10.3923	0	10.3923	0.824613
101	1.25	11.2583	1.23603	10.3923	0	10.3923	0.855296
101	1.25	11.2583	1.23603	10.3923	0	10.3923	0.862821
101	1.25	11.2583	1.23603	10.3923	0	10.3923	0.847854
101	1.25	11.2583	1.23603	10.3923	0	10.3923	0.825109
101	1.25	11.2583	1.23603	10.5366	0	10.5366	0.792001
101	1.25	11.2583	1.23603	10.8253	0	10.8253	0.885202
101	1.25	11.2583	1.23603	11.114	0	11.114	0.973399
101	1.25	11.2583	1.23603	11.4027	0	11.4027	0.77219
101	1.25	11.2583	1.23603	11.6913	0	11.6913	0.860749
101	1.25	11.2583	1.23603	11.98	0	11.98	0.978505
101	1.25	11.2583	1.23603	12.1244	0	12.1244	0.889956
101	1.25	11.2583	1.23603	12.1244	0	12.1244	0.921522
101	1.25	11.2583	1.23603	12.1244	0	12.1244	0.937605
101	1.25	11.2583	1.23603	12.1244	0	12.1244	0.927766
101	1.25	11.2583	1.23603	12.1244	0	12.1244	0.891275
101	1.25	11.2583	1.23603	11.98	0	11.98	1.03959
101	1.25	11.2583	1.23603	11.6913	0	11.6913	1.01837
101	1.25	11.2583	1.23603	11.4027	0	11.4027	0.876513
101	1.25	11.2583	1.23603	11.114	0	11.114	0.725166
101	1.25	11.2583	1.23603	10.8253	0	10.8253	0.615225
101	1.25	11.2583	1.23603	10.5366	0	10.5366	0.63768
101	1.25	12.9904	1.26644	12.1244	0	12.1244	0.891275
101	1.25	12.9904	1.26644	12.1244	0	12.1244	0.927766
101	1.25	12.9904	1.26644	12.1244	0	12.1244	0.937605
101	1.25	12.9904	1.26644	12.1244	0	12.1244	0.921522
101	1.25	12.9904	1.26644	12.1244	0	12.1244	0.889956
101	1.25	12.9904	1.26644	12.2687	0	12.2687	0.818116
101	1.25	12.9904	1.26644	12.5574	0	12.5574	0.909093
101	1.25	12.9904	1.26644	12.846	0	12.846	0.999951
101	1.25	12.9904	1.26644	13.1347	0	13.1347	0.772274
101	1.25	12.9904	1.26644	13.4234	0	13.4234	0.851146
101	1.25	12.9904	1.26644	13.7121	0	13.7121	0.962708
101	1.25	12.9904	1.26644	13.8564	0	13.8564	0.898852
101	1.25	12.9904	1.26644	13.8564	0	13.8564	0.935955
101	1.25	12.9904	1.26644	13.8564	0	13.8564	0.948122
101	1.25	12.9904	1.26644	13.8564	0	13.8564	0.933147
101	1.25	12.9904	1.26644	13.8564	0	13.8564	0.890652
101	1.25	12.9904	1.26644	13.7121	0	13.7121	1.04233
101	1.25	12.9904	1.26644	13.4234	0	13.4234	1.02171
101	1.25	12.9904	1.26644	13.1347	0	13.1347	0.877713
101	1.25	12.9904	1.26644	12.846	0	12.846	0.726131
101	1.25	12.9904	1.26644	12.5574	0	12.5574	0.621496
101	1.25	12.9904	1.26644	12.2687	0	12.2687	0.667482
101	1.25	14.7224	1.23746	13.8564	0	13.8564	0.890652
101	1.25	14.7224	1.23746	13.8564	0	13.8564	0.933147
101	1.25	14.7224	1.23746	13.8564	0	13.8564	0.948122
101	1.25	14.7224	1.23746	13.8564	0	13.8564	0.935955
101	1.25	14.7224	1.23746	13.8564	0	13.8564	0.898852
101	1.25	14.7224	1.23746	14.0007	0	14.0007	0.778805
101	1.25	14.7224	1.23746	14.2894	0	14.2894	0.863459
101	1.25	14.7224	1.23746	14.5781	0	14.5781	0.961404
101	1.25	14.7224	1.23746	14.8668	0	14.8668	0.74803
101	1.25	14.7224	1.23746	15.1554	0	15.1554	0.826362
101	1.25	14.7224	1.23746	15.4441	0	15.4441	0.932898
101	1.25	14.7224	1.23746	15.5885	0	15.5885	0.875031
101	1.25	14.7224	1.23746	15.5885	0	15.5885	0.91197
101	1.25	14.7224	1.23746	15.5885	0	15.5885	0.921724
101	1.25	14.7224	1.23746	15.5885	0	15.5885	0.904172
101	1.25	14.7224	1.23746	15.5885	0	15.5885	0.858609
101	1.25	14.7224	1.23746	15.4441	0	15.4441	1.00817
101	1.25	14.7224	1.23746	15.1554	0	15.1554	0.987897
101	1.25	14.7224	1.23746	14.8668	0	14.8668	0.845327
101	1.25	14.7224	1.23746	14.5781	0	14.5781	0.696721
101	1.25	14.7224	1.23746	14.2894	0	14.2894	0.597285
101	1.25	14.7224	1.23746	14.0007	0	14.0007	0.653554
101	1.25	16.4545	1.17948	15.5885	0	15.5885	0.858609
101	1.25	16.4545	1.17948	15.5885	0	15.5885	0.904172
101	1.25	16.4545	1.17948	15.5885	0	15.5885	0.921724
101	1.25	16.4545	1.17948	15.5885	0	15.5885	0.91197
101	1.25	16.4545	1.17948	15.5885	0	15.5885	0.875031
101	1.25	16.4545	1.17948	15.7328	0	15.7328	0.742604
101	1.25	16.4545	1.17948	16.0215	0	16.0215	0.822112
101	1.25	16.4545	1.17948	16.3101	0	16.3101	0.917213
101	1.25	16.4545	1.17948	16.5988	0	16.5988	0.703385
101	1.25	16.4545	1.17948	16.8875	0	16.8875	0.774163
101	1.25	16.4545	1.17948	17.1762	0	17.1762	0.872909
101	1.25	16.4545	1.17948	17.3205	0	17.3205	0.830936
101	1.25	16.4545	1.17948	17.3205	0	17.3205	0.869653
101	1.25	16.4545	1.17948	17.3205	0	17.3205	0.876803
101	1.25	16.4545	1.17948	17.3205	0	17.3205	0.856388
101	1.25	16.4545	1.17948	17.3205	0	17.3205	0.807614
101	1.25	16.4545	1.17948	17.1762	0	17.1762	0.951794
101	1.25	16.4545	1.17948	16.8875	0	16.8875	0.931363
101	1.25	16.4545	1.17948	16.5988	0	16.5988	0.791888
101	1.25	16.4545	1.17948	16.3101	0	16.3101	0.648378
101	1.25	16.4545	1.17948	16.0215	0	16.0215	0.555352
101	1.25	16.4545	1.17948	15.7328	0	15.7328	0.618069
101	1.25	18.1865	1.09105	17.3205	0	17.3205	0.807614
101	1.25	18.1865	1.09105	17.3205	0	17.3205	0.856388
101	1.25	18.1865	1.09105	17.3205	0	17.3205	0.876803
101	1.25	18.1865	1.09105	17.3205	0	17.3205	0.869653
101	1.25	18.1865	1.09105	17.3205	0	17.3205	0.830936
101	1.25	18.1865	1.09105	17.4648	0	17.4648	0.678305
101	1.25	18.1865	1.09105	17.7535	0	17.7535	0.750931
101	1.25	18.1865	1.09105	18.0422	0	18.0422	0.845336
101	1.25	18.1865	1.09105	18.3309	0	18.3309	0.642664
101	1.25	18.1865	1.09105	18.6195	0	18.6195	0.706347
101	1.25	18.1865	1.09105	18.9082	0	18.9082	0.794995
101	1.25	18.1865	1.09105	19.0526	0	19.0526	0.762918
101	1.25	18.1865	1.09105	19.0526	0	19.0526	0.801013
101	1.25	18.1865	1.09105	19.0526	0	19.0526	0.805056
101	1.25	18.1865	1.09105	19.0526	0	19.0526	0.781308
101	1.25	18.1865	1.09105	19.0526	0	19.0526	0.728118
101	1.25	18.1865	1.09105	18.9082	0	18.9082	0.866653
101	1.25	18.1865	1.09105	18.6195	0	18.6195	0.849175
101	1.25	18.1865	1.09105	18.3309	0	18.3309	0.716161
101	1.25	18.1865	1.09105	18.0422	0	18.0422	0.581175
101	1.25	18.1865	1.09105	17.7535	0	17.7535	0.497331
101	1.25	18.1865	1.09105	17.4648	0	17.4648	0.566669
101	1.25	19.9186	0.939641	19.0526	0	19.0526	0.728118
101	1.25	19.9186	0.939641	19.0526	0	19.0526	0.781308
101	1.25	19.9186	0.939641	19.0526	0	19.0526	0.805056
101	1.25	19.9186	0.939641	19.0526	0	19.0526	0.801013
101	1.25	19.9186	0.939641	19.0526	0	19.0526	0.762918
101	1.25	19.9186	0.939641	19.1969	0	19.1969	0.599008
101	1.25	19.9186	0.939641	19.4856	0	19.4856	0.663166
101	1.25	19.9186	0.939641	19.7742	0	19.7742	0.748129
101	1.25	19.9186	0.939641	20.0629	0	20.0629	0.529184
101	1.25	19.9186	0.939641	20.3516	0	20.3516	0.567481
101	1.25	19.9186	0.939641	20.6403	0	20.6403	0.627825
101	1.25	19.9186	0.939641	20.7846	0	20.7846	0.631351
101	1.25	19.9186	0.939641	20.7846	0	20.7846	0.677748
101	1.25	19.9186	0.939641	20.7846	0	20.7846	0.677038
101	1.25	19.9186	0.939641	20.7846	0	20.7846	0.647385
101	1.25	19.9186	0.939641	20.7846	0	20.7846	0.58781
101	1.25	19.9186	0.939641	20.6403	0	20.6403	0.711051
101	1.25	19.9186	0.939641	20.3516	0	20.3516	0.696947
101	1.25	19.9186	0.939641	20.0629	0	20.0629	0.578546
101	1.25	19.9186	0.939641	19.7742	0	19.7742	0.462704
101	1.25	19.9186	0.939641	19.4856	0	19.4856	0.398606
101	1.25	19.9186	0.939641	19.1969	0	19.1969	0.483415
101	1.25	21.6506	0.645068	20.7846	0	20.7846	0.58781
101	1.25	21.6506	0.645068	20.7846	0	20.7846	0.647385
101	1.25	21.6506	0.645068	20.7846	0	20.7846	0.677038
101	1.25	21.6506	0.645068	20.7846	0	20.7846	0.677748
101	1.25	21.6506	0.645068	20.7846	0	20.7846	0.631351
101	1.25	21.6506	0.645068	20.9289	0	20.9289	0.402763
101	1.25	21.6506	0.645068	21.2176	0	21.2176	0.425754
101	1.25	21.6506	0.645068	21.5063	0	21.5063	0.479693
101	1.25	21.6506	0.645068	21.795	0	21.795	0.308535
101	1.25	21.6506	0.645068	22.0836	0	22.0836	0.39005
101	1.25	21.6506	0.645068	22.3723	0	22.3723	0.471254
101	1.25	21.6506	0.645068	22.5167	0	22.5167	0.288715
101	1.25	21.6506	0.645068	22.5167	0	22.5167	0.28513
101	1.25	21.6506	0.645068	22.5167	0	22.5167	0.29803
101	1.25	21.6506	0.645068	22.5167	0	22.5167	0.318857
101	1.25	21.6506	0.645068	22.5167	0	22.5167	0.358117
101	1.25	21.6506	0.645068	22.3723	0	22.3723	0.491781
101	1.25	21.6506	0.645068	22.0836	0	22.0836	0.44392
101	1.25	21.6506	0.645068	21.795	0	21.795	0.348505
101	1.25	21.6506	0.645068	21.5063	0	21.5063	0.27009
101	1.25	21.6506	0.645068	21.2176	0	21.2176	0.24121
101	1.25	21.6506	0.645068	20.9289	0	20.9289	0.346414
101	1.25	23.3827	4.2598	22.5167	0	22.5167	0.358117
101	1.25	23.3827	4.2598	22.5167	0	22.5167	0.318857
101	1.25	23.3827	4.2598	22.5167	0	22.5167	0.29803
101	1.25	23.3827	4.2598	22.5167	0	22.5167	0.28513
101	1.25	23.3827	4.2598	22.5167	0	22.5167	0.288715
101	1.25	23.3827	4.2598	22.661	0	22.661	0.363503
101	1.25	23.3827	4.2598	22.9497	0	22.9497	0.408825
101	1.25	23.3827	4.2598	23.2383	0	23.2383	0.452413
101	1.25	23.3827	4.2598	23.527	0	23.527	0.395786
101	1.25	23.3827	4.2598	23.8157	0	23.8157	0.480964
101	1.25	23.3827	4.2598	24.1044	0	24.1044	0.587947
101	1.25	23.3827	4.2598	24.2487	0	24.2487	0.685226
101	1.25	23.3827	4.2598	24.2487	0	24.2487	0.75971
101	1.25	23.3827	4.2598	24.2487	0	24.2487	0.806778
101	1.25	23.3827	4.2598	24.2487	0	24.2487	0.828315
101	1.25	23.3827	4.2598	24.2487	0	24.2487	0.826348
101	1.25	23.3827	4.2598	24.1044	0	24.1044	0.801181
101	1.25	23.3827	4.2598	23.8157	0	23.8157	0.752597
101	1.25	23.3827	4.2598	23.527	0	23.527	0.6788
101	1.25	23.3827	4.2598	23.2383	0	23.2383	0.582865
101	1.25	23.3827	4.2598	22.9497	0	22.9497	0.475722
101	1.25	23.3827	4.2598	22.661	0	22.661	0.382355
101	2.75	1.73205	0.465286	0.866025	0	0.866025	0.113114
101	2.75	1.73205	0.465286	0.866025	0	0.866025	0.0970204
101	2.75	1.73205	0.465286	0.866025	0	0.866025	0.0915185
101	2.75	1.73205	0.465286	0.866025	0	0.866025	0.0955767
101	2.75	1.73205	0.465286	0.866025	0	0.866025	0.109972
101	2.75	1.73205	0.465286	1.01036	0	1.01036	0.136254
101	2.75	1.73205	0.465286	1.29904	0	1.29904	0.173779
101	2.75	1.73205	0.465286	1.58771	0	1.58771	0.211683
101	2.75	1.73205	0.465286	1.87639	0	1.87639	0.236419
101	2.75	1.73205	0.465286	2.16506	0	2.16506	0.309375
101	2.75	1.73205	0.465286	2.45374	0	2.45374	0.369415
101	2.75	1.73205	0.465286	2.59808	0	2.59808	0.357255
101	2.75	1.73205	0.465286	2.59808	0	2.59808	0.372363
101	2.75	1.73205	0.465286	2.59808	0	2.59808	0.3779
101	2.75	1.73205	0.465286	2.59808	0	2.59808	0.373072
101	2.75	1.73205	0.465286	2.59808	0	2.59808	0.360108
101	2.75	1.73205	0.465286	2.45374	0	2.45374	0.382471
101	2.75	1.73205	0.465286	2.16506	0	2.16506	0.322537
101	2.75	1.73205	0.465286	1.87639	0	1.87639	0.246607
101	2.75	1.73205	0.465286	1.58771	0	1.58771	0.220583
101	2.75	1.73205	0.465286	1.29904	0	1.29904	0.181198
101	2.75	1.73205	0.465286	1.01036	0	1.01036	0.141459
101	2.75	3.4641	0.624494	2.59808	0	2.59808	0.360108
101	2.75	3.4641	0.624494	2.59808	0	2.59808	0.373072
101	2.75	3.4641	0.624494	2.59808	0	2.59808	0.3779
101	2.75	3.4641	0.624494	2.59808	0	2.59808	0.372363
101	2.75	3.4641	0.624494	2.59808	0	2.59808	0.357255
101	2.75	3.4641	0.624494	2.74241	0	2.74241	0.319464
101	2.75	3.4641	0.624494	3.03109	0	3.03109	0.376473
101	2.75	3.4641	0.624494	3.31976	0	3.31976	0.439906
101	2.75	3.4641	0.624494	3.60844	0	3.60844	0.363598
101	2.75	3.4641	0.624494	3.89711	0	3.89711	0.418826
101	2.75	3.4641	0.624494	4.18579	0	4.18579	0.485058
101	2.75	3.4641	0.624494	4.33013	0	4.33013	0.470287
101	2.75	3.4641	0.624494	4.33013	0	4.33013	0.492169
101	2.75	3.4641	0.624494	4.33013	0	4.33013	0.497492
101	2.75	3.4641	0.624494	4.33013	0	4.33013	0.488118
101	2.75	3.4641	0.624494	4.33013	0	4.33013	0.464425
101	2.75	3.4641	0.624494	4.18579	0	4.18579	0.481074
101	2.75	3.4641	0.624494	3.89711	0	3.89711	0.410972
101	2.75	3.4641	0.624494	3.60844	0	3.60844	0.355955
101	2.75	3.4641	0.624494	3.31976	0	3.31976	0.438883
101	2.75	3.4641	0.624494	3.03109	0	3.03109	0.380879
101	2.75	3.4641	0.624494	2.74241	0	2.74241	0.327108
101	2.75	5.19615	0.750949	4.33013	0	4.33013	0.464425
101	2.75	5.19615	0.750949	4.33013	0	4.33013	0.488118
101	2.75	5.19615	0.750949	4.33013	0	4.33013	0.497492
101	2.75	5.19615	0.750949	4.33013	0	4.33013	0.492169
101	2.75	5.19615	0.750949	4.33013	0	4.33013	0.470287
101	2.75	5.19615	0.750949	4.47446	0	4.47446	0.396584
101	2.75	5.19615	0.750949	4.76314	0	4.76314	0.455126
101	2.75	5.19615	0.750949	5.05181	0	5.05181	0.528635
101	2.75	5.19615	0.750949	5.34049	0	5.34049	0.438747
101	2.75	5.19615	0.750949	5.62917	0	5.62917	0.504238
101	2.75	5.19615	0.750949	5.91784	0	5.91784	0.583303
101	2.75	5.19615	0.750949	6.06218	0	6.06218	0.558985
101	2.75	5.19615	0.750949	6.06218	0	6.06218	0.584747
101	2.75	5.19615	0.750949	6.06218	0	6.06218	0.594274
101	2.75	5.19615	0.750949	6.06218	0	6.06218	0.587742
101	2.75	5.19615	0.750949	6.06218	0	6.06218	0.562956
101	2.75	5.19615	0.750949	5.91784	0	5.91784	0.575651
101	2.75	5.19615	0.750949	5.62917	0	5.62917	0.496716
101	2.75	5.19615	0.750949	5.34049	0	5.34049	0.433476
101	2.75	5.19615	0.750949	5.05181	0	5.05181	0.531155
101	2.75	5.19615	0.750949	4.76314	0	4.76314	0.461816
101	2.75	5.19615	0.750949	4.47446	0	4.47446	0.401709
101	2.75	6.9282	0.896887	6.06218	0	6.06218	0.562956
101	2.75	6.9282	0.896887	6.06218	0	6.06218	0.587742
101	2.75	6.9282	0.896887	6.06218	0	6.06218	0.594274
101	2.75	6.9282	0.896887	6.06218	0	6.06218	0.584747
101	2.75	6.9282	0.896887	6.06218	0	6.06218	0.558985
101	2.75	6.9282	0.896887	6.20652	0	6.20652	0.483213
101	2.75	6.9282	0.896887	6.49519	0	6.49519	0.55059
101	2.75	6.9282	0.896887	6.78387	0	6.78387	0.636362
101	2.75	6.9282	0.896887	7.07254	0	7.07254	0.552576
101	2.75	6.9282	0.896887	7.36122	0	7.36122	0.641693
101	2.75	6.9282	0.896887	7.64989	0	7.64989	0.742132
101	2.75	6.9282	0.896887	7.79423	0	7.79423	0.670653
101	2.75	6.9282	0.896887	7.79423	0	7.79423	0.693354
101	2.75	6.9282	0.896887	7.79423	0	7.79423	0.710791
101	2.75	6.9282	0.896887	7.79423	0	7.79423	0.712029
101	2.75	6.9282	0.896887	7.79423	0	7.79423	0.69162
101	2.75	6.9282	0.896887	7.64989	0	7.64989	0.699385
101	2.75	6.9282	0.896887	7.36122	0	7.36122	0.608831
101	2.75	6.9282	0.896887	7.07254	0	7.07254	0.53195
101	2.75	6.9282	0.896887	6.78387	0	6.78387	0.634465
101	2.75	6.9282	0.896887	6.49519	0	6.49519	0.550591
101	2.75	6.9282	0.896887	6.20652	0	6.20652	0.48015
101	2.75	8.66025	1.09455	7.79423	0	7.79423	0.69162
101	2.75	8.66025	1.09455	7.79423	0	7.79423	0.712029
101	2.75	8.66025	1.09455	7.79423	0	7.79423	0.710791
101	2.75	8.66025	1.09455	7.79423	0	7.79423	0.693354
101	2.75	8.66025	1.09455	7.79423	0	7.79423	0.670653
101	2.75	8.66025	1.09455	7.93857	0	7.93857	0.642207
101	2.75	8.66025	1.09455	8.22724	0	8.22724	0.72509
101	2.75	8.66025	1.09455	8.51592	0	8.51592	0.817327
101	2.75	8.66025	1.09455	8.80459	0	8.80459	0.721712
101	2.75	8.66025	1.09455	9.09327	0	9.09327	0.832576
101	2.75	8.66025	1.09455	9.38194	0	9.38194	0.951782
101	2.75	8.66025	1.09455	9.52628	0	9.52628	0.796459
101	2.75	8.66025	1.09455	9.52628	0	9.52628	0.817198
101	2.75	8.66025	1.09455	9.52628	0	9.52628	0.851148
101	2.75	8.66025	1.09455	9.52628	0	9.52628	0.867764
101	2.75	8.66025	1.09455	9.52628	0	9.52628	0.852979
101	2.75	8.66025	1.09455	9.38194	0	9.38194	0.849513
101	2.75	8.66025	1.09455	9.09327	0	9.09327	0.754211
101	2.75	8.66025	1.09455	8.80459	0	8.80459	0.665756
101	2.75	8.66025	1.09455	8.51592	0	8.51592	0.781163
101	2.75	8.66025	1.09455	8.22724	0	8.22724	0.682034
101	2.75	8.66025	1.09455	7.93857	0	7.93857	0.59489
101	2.75	10.3923	1.26348	9.52628	0	9.52628	0.852979
101	2.75	10.3923	1.26348	9.52628	0	9.52628	0.867764
101	2.75	10.3923	1.26348	9.52628	0	9.52628	0.851148
101	2.75	10.3923	1.26348	9.52628	0	9.52628	0.817198
101	2.75	10.3923	1.26348	9.52628	0	9.52628	0.796459
101	2.75	10.3923	1.26348	9.67062	0	9.67062	0.841373
101	2.75	10.3923	1.26348	9.95929	0	9.95929	0.930072
101	2.75	10.3923	1.26348	10.248	0	10.248	1.00085
101	2.75	10.3923	1.26348	10.5366	0	10.5366	0.802173
101	2.75	10.3923	1.26348	10.8253	0	10.8253	0.895777
101	2.75	10.3923	1.26348	11.114	0	11.114	1.02382
101	2.75	10.3923	1.26348	11.2583	0	11.2583	0.867606
101	2.75	10.3923	1.26348	11.2583	0	11.2583	0.901105
101	2.75	10.3923	1.26348	11.2583	0	11.2583	0.946006
101	2.75	10.3923	1.26348	11.2583	0	11.2583	0.970232
101	2.75	10.3923	1.26348	11.2583	0	11.2583	0.956985
101	2.75	10.3923	1.26348	11.114	0	11.114	0.973399
101	2.75	10.3923	1.26348	10.8253	0	10.8253	0.885202
101	2.75	10.3923	1.26348	10.5366	0	10.5366	0.792001
101	2.75	10.3923	1.26348	10.248	0	10.248	0.923373
101	2.75	10.3923	1.26348	9.95929	0	9.95929	0.808071
101	2.75	10.3923	1.26348	9.67062	0	9.67062	0.710695
101	2.75	12.1244	1.32505	11.2583	0	11.2583	0.956985
101	2.75	12.1244	1.32505	11.2583	0	11.2583	0.970232
101	2.75	12.1244	1.32505	11.2583	0	11.2583	0.946006
101	2.75	12.1244	1.32505	11.2583	0	11.2583	0.901105
101	2.75	12.1244	1.32505	11.2583	0	11.2583	0.867606
101	2.75	12.1244	1.32505	11.4027	0	11.4027	0.902214
101	2.75	12.1244	1.32505	11.6913	0	11.6913	0.995808
101	2.75	12.1244	1.32505	11.98	0	11.98	1.06404
101	2.75	12.1244	1.32505	12.2687	0	12.2687	0.802328
101	2.75	12.1244	1.32505	12.5574	0	12.5574	0.878706
101	2.75	12.1244	1.32505	12.846	0	12.846	1.00456
101	2.75	12.1244	1.32505	12.9904	0	12.9904	0.896586
101	2.75	12.1244	1.32505	12.9904	0	12.9904	0.939062
101	2.75	12.1244	1.32505	12.9904	0	12.9904	0.976526
101	2.75	12.1244	1.32505	12.9904	0	12.9904	0.990119
101	2.75	12.1244	1.32505	12.9904	0	12.9904	0.966245
101	2.75	12.1244	1.32505	12.846	0	12.846	0.999951
101	2.75	12.1244	1.32505	12.5574	0	12.5574	0.909093
101	2.75	12.1244	1.32505	12.2687	0	12.2687	0.818116
101	2.75	12.1244	1.32505	11.98	0	11.98	0.978505
101	2.75	12.1244	1.32505	11.6913	0	11.6913	0.860749
101	2.75	12.1244	1.32505	11.4027	0	11.4027	0.77219
101	2.75	13.8564	1.30512	12.9904	0	12.9904	0.966245
101	2.75	13.8564	1.30512	12.9904	0	12.9904	0.990119
101	2.75	13.8564	1.30512	12.9904	0	12.9904	0.976526
101	2.75	13.8564	1.30512	12.9904	0	12.9904	0.939062
101	2.75	13.8564	1.30512	12.9904	0	12.9904	0.896586
101	2.75	13.8564	1.30512	13.1347	0	13.1347	0.858213
101	2.75	13.8564	1.30512	13.4234	0	13.4234	0.952104
101	2.75	13.8564	1.30512	13.7121	0	13.7121	1.03491
101	2.75	13.8564	1.30512	14.0007	0	14.0007	0.777616
101	2.75	13.8564	1.30512	14.2894	0	14.2894	0.849641
101	2.75	13.8564	1.30512	14.5781	0	14.5781	0.964175
101	2.75	13.8564	1.30512	14.7224	0	14.7224	0.890949
101	2.75	13.8564	1.30512	14.7224	0	14.7224	0.935593
101	2.75	13.8564	1.30512	14.7224	0	14.7224	0.961308
101	2.75	13.8564	1.30512	14.7224	0	14.7224	0.962187
101	2.75	13.8564	1.30512	14.7224	0	14.7224	0.928545
101	2.75	13.8564	1.30512	14.5781	0	14.5781	0.961404
101	2.75	13.8564	1.30512	14.2894	0	14.2894	0.863459
101	2.75	13.8564	1.30512	14.0007	0	14.0007	0.778805
101	2.75	13.8564	1.30512	13.7121	0	13.7121	0.962708
101	2.75	13.8564	1.30512	13.4234	0	13.4234	0.851146
101	2.75	13.8564	1.30512	13.1347	0	13.1347	0.772274
101	2.75	15.5885	1.24888	14.7224	0	14.7224	0.928545
101	2.75	15.5885	1.24888	14.7224	0	14.7224	0.962187
101	2.75	15.5885	1.24888	14.7224	0	14.7224	0.961308
101	2.75	15.5885	1.24888	14.7224	0	14.7224	0.935593
101	2.75	15.5885	1.24888	14.7224	0	14.7224	0.890949
101	2.75	15.5885	1.24888	14.8668	0	14.8668	0.784416
101	2.75	15.5885	1.24888	15.1554	0	15.1554	0.867136
101	2.75	15.5885	1.24888	15.4441	0	15.4441	0.957767
101	2.75	15.5885	1.24888	15.7328	0	15.7328	0.725766
101	2.75	15.5885	1.24888	16.0215	0	16.0215	0.796725
101	2.75	15.5885	1.24888	16.3101	0	16.3101	0.905347
101	2.75	15.5885	1.24888	16.4545	0	16.4545	0.852431
101	2.75	15.5885	1.24888	16.4545	0	16.4545	0.897428
101	2.75	15.5885	1.24888	16.4545	0	16.4545	0.918775
101	2.75	15.5885	1.24888	16.4545	0	16.4545	0.91508
101	2.75	15.5885	1.24888	16.4545	0	16.4545	0.878302
101	2.75	15.5885	1.24888	16.3101	0	16.3101	0.917213
101	2.75	15.5885	1.24888	16.0215	0	16.0215	0.822112
101	2.75	15.5885	1.24888	15.7328	0	15.7328	0.742604
101	2.75	15.5885	1.24888	15.4441	0	15.4441	0.932898
101	2.75	15.5885	1.24888	15.1554	0	15.1554	0.826362
101	2.75	15.5885	1.24888	14.8668	0	14.8668	0.74803
101	2.75	17.3205	1.17282	16.4545	0	16.4545	0.878302
101	2.75	17.3205	1.17282	16.4545	0	16.4545	0.91508
101	2.75	17.3205	1.17282	16.4545	0	16.4545	0.918775
101	2.75	17.3205	1.17282	16.4545	0	16.4545	0.897428
101	2.75	17.3205	1.17282	16.4545	0	16.4545	0.852431
101	2.75	17.3205	1.17282	16.5988	0	16.5988	0.726011
101	2.75	17.3205	1.17282	16.8875	0	16.8875	0.804769
101	2.75	17.3205	1.17282	17.1762	0	17.1762	0.896223
101	2.75	17.3205	1.17282	17.4648	0	17.4648	0.678671
101	2.75	17.3205	1.17282	17.7535	0	17.7535	0.744515
101	2.75	17.3205	1.17282	18.0422	0	18.0422	0.840403
101	2.75	17.3205	1.17282	18.1865	0	18.1865	0.802464
101	2.75	17.3205	1.17282	18.1865	0	18.1865	0.846263
101	2.75	17.3205	1.17282	18.1865	0	18.1865	0.86019
101	2.75	17.3205	1.17282	18.1865	0	18.1865	0.848564
101	2.75	17.3205	1.17282	18.1865	0	18.1865	0.805891
101	2.75	17.3205	1.17282	18.0422	0	18.0422	0.845336
101	2.75	17.3205	1.17282	17.7535	0	17.7535	0.750931
101	2.75	17.3205	1.17282	17.4648	0	17.4648	0.678305
101	2.75	17.3205	1.17282	17.1762	0	17.1762	0.872909
101	2.75	17.3205	1.17282	16.8875	0	16.8875	0.774163
101	2.75	17.3205	1.17282	16.5988	0	16.5988	0.703385
101	2.75	19.0526	1.05863	18.1865	0	18.1865	0.805891
101	2.75	19.0526	1.05863	18.1865	0	18.1865	0.848564
101	2.75	19.0526	1.05863	18.1865	0	18.1865	0.86019
101	2.75	19.0526	1.05863	18.1865	0	18.1865	0.846263
101	2.75	19.0526	1.05863	18.1865	0	18.1865	0.802464
101	2.75	19.0526	1.05863	18.3309	0	18.3309	0.646556
101	2.75	19.0526	1.05863	18.6195	0	18.6195	0.714237
101	2.75	19.0526	1.05863	18.9082	0	18.9082	0.804229
101	2.75	19.0526	1.05863	19.1969	0	19.1969	0.601026
101	2.75	19.0526	1.05863	19.4856	0	19.4856	0.659824
101	2.75	19.0526	1.05863	19.7742	0	19.7742	0.739886
101	2.75	19.0526	1.05863	19.9186	0	19.9186	0.694709
101	2.75	19.0526	1.05863	19.9186	0	19.9186	0.742528
101	2.75	19.0526	1.05863	19.9186	0	19.9186	0.754941
101	2.75	19.0526	1.05863	19.9186	0	19.9186	0.737841
101	2.75	19.0526	1.05863	19.9186	0	19.9186	0.689479
101	2.75	19.0526	1.05863	19.7742	0	19.7742	0.748129
101	2.75	19.0526	1.05863	19.4856	0	19.4856	0.663166
101	2.75	19.0526	1.05863	19.1969	0	19.1969	0.599008
101	2.75	19.0526	1.05863	18.9082	0	18.9082	0.794995
101	2.75	19.0526	1.05863	18.6195	0	18.6195	0.706347
101	2.75	19.0526	1.05863	18.3309	0	18.3309	0.642664
101	2.75	20.7846	0.74137	19.9186	0	19.9186	0.689479
101	2.75	20.7846	0.74137	19.9186	0	19.9186	0.737841
101	2.75	20.7846	0.74137	19.9186	0	19.9186	0.754941
101	2.75	20.7846	0.74137	19.9186	0	19.9186	0.742528
101	2.75	20.7846	0.74137	19.9186	0	19.9186	0.694709
101	2.75	20.7846	0.74137	20.0629	0	20.0629	0.515574
101	2.75	20.7846	0.74137	20.3516	0	20.3516	0.554478
101	2.75	20.7846	0.74137	20.6403	0	20.6403	0.623016
101	2.75	20.7846	0.74137	20.9289	0	20.9289	0.410999
101	2.75	20.7846	0.74137	21.2176	0	21.2176	0.438911
101	2.75	20.7846	0.74137	21.5063	0	21.5063	0.467524
101	2.75	20.7846	0.74137	21.6506	0	21.6506	0.235393
101	2.75	20.7846	0.74137	21.6506	0	21.6506	0.246662
101	2.75	20.7846	0.74137	21.6506	0	21.6506	0.262964
101	2.75	20.7846	0.74137	21.6506	0	21.6506	0.278979
101	2.75	20.7846	0.74137	21.6506	0	21.6506	0.307286
101	2.75	20.7846	0.74137	21.5063	0	21.5063	0.479693
101	2.75	20.7846	0.74137	21.2176	0	21.2176	0.425754
101	2.75	20.7846	0.74137	20.9289	0	20.9289	0.402763
101	2.75	20.7846	0.74137	20.6403	0	20.6403	0.627825
101	2.75	20.7846	0.74137	20.3516	0	20.3516	0.567481
101	2.75	20.7846	0.74137	20.0629	0	20.0629	0.529184
101	2.75	22.5167	2.80399	21.6506	0	21.6506	0.307286
101	2.75	22.5167	2.80399	21.6506	0	21.6506	0.278979
101	2.75	22.5167	2.80399	21.6506	0	21.6506	0.262964
101	2.75	22.5167	2.80399	21.6506	0	21.6506	0.246662
101	2.75	22.5167	2.80399	21.6506	0	21.6506	0.235393
101	2.75	22.5167	2.80399	21.795	0	21.795	0.168954
101	2.75	22.5167	2.80399	22.0836	0	22.0836	0.180392
101	2.75	22.5167	2.80399	22.3723	0	22.3723	0.219171
101	2.75	22.5167	2.80399	22.661	0	22.661	0.217051
101	2.75	22.5167	2.80399	22.9497	0	22.9497	0.282543
101	2.75	22.5167	2.80399	23.2383	0	23.2383	0.365719
101	2.75	22.5167	2.80399	23.3827	0	23.3827	0.401535
101	2.75	22.5167	2.80399	23.3827	0	23.3827	0.469378
101	2.75	22.5167	2.80399	23.3827	0	23.3827	0.531066
101	2.75	22.5167	2.80399	23.3827	0	23.3827	0.576415
101	2.75	22.5167	2.80399	23.3827	0	23.3827	0.586966
101	2.75	22.5167	2.80399	23.2383	0	23.2383	0.452413
101	2.75	22.5167	2.80399	22.9497	0	22.9497	0.408825
101	2.75	22.5167	2.80399	22.661	0	22.661	0.363503
101	2.75	22.5167	2.80399	22.3723	0	22.3723	0.471254
101	2.75	22.5167	2.80399	22.0836	0	22.0836	0.39005
101	2.75	22.5167	2.80399	21.795	0	21.795	0.308535
101	4.25	2.59808	0.567285	1.73205	0	1.73205	0.164272
101	4.25	2.59808	0.567285	1.73205	0	1.73205	0.126289
101	4.25	2.59808	0.567285	1.73205	0	1.73205	0.116855
101	4.25	2.59808	0.567285	1.73205	0	1.73205	0.125435
101	4.25	2.59808	0.567285	1.73205	0	1.73205	0.161471
101	4.25	2.59808	0.567285	1.87639	0	1.87639	0.230569
101	4.25	2.59808	0.567285	2.16506	0	2.16506	0.302448
101	4.25	2.59808	0.567285	2.45374	0	2.45374	0.362286
101	4.25	2.59808	0.567285	2.74241	0	2.74241	0.314226
101	4.25	2.59808	0.567285	3.03109	0	3.03109	0.370932
101	4.25	2.59808	0.567285	3.31976	0	3.31976	0.434155
101	4.25	2.59808	0.567285	3.4641	0	3.4641	0.424105
101	4.25	2.59808	0.567285	3.4641	0	3.4641	0.446107
101	4.25	2.59808	0.567285	3.4641	0	3.4641	0.45306
101	4.25	2.59808	0.567285	3.4641	0	3.4641	0.44639
101	4.25	2.59808	0.567285	3.4641	0	3.4641	0.42558
101	4.25	2.59808	0.567285	3.31976	0	3.31976	0.439906
101	4.25	2.59808	0.567285	3.03109	0	3.03109	0.376473
101	4.25	2.59808	0.567285	2.74241	0	2.74241	0.319464
101	4.25	2.59808	0.567285	2.45374	0	2.45374	0.369415
101	4.25	2.59808	0.567285	2.16506	0	2.16506	0.309375
101	4.25	2.59808	0.567285	1.87639	0	1.87639	0.236419
101	4.25	4.33013	0.692491	3.4641	0	3.4641	0.42558
101	4.25	4.33013	0.692491	3.4641	0	3.4641	0.44639
101	4.25	4.33013	0.692491	3.4641	0	3.4641	0.45306
101	4.25	4.33013	0.692491	3.4641	0	3.4641	0.446107
101	4.25	4.33013	0.692491	3.4641	0	3.4641	0.424105
101	4.25	4.33013	0.692491	3.60844	0	3.60844	0.358272
101	4.25	4.33013	0.692491	3.89711	0	3.89711	0.413022
101	4.25	4.33013	0.692491	4.18579	0	4.18579	0.480641
101	4.25	4.33013	0.692491	4.47446	0	4.47446	0.399672
101	4.25	4.33013	0.692491	4.76314	0	4.76314	0.461052
101	4.25	4.33013	0.692491	5.05181	0	5.05181	0.534291
101	4.25	4.33013	0.692491	5.19615	0	5.19615	0.516301
101	4.25	4.33013	0.692491	5.19615	0	5.19615	0.541034
101	4.25	4.33013	0.692491	5.19615	0	5.19615	0.549159
101	4.25	4.33013	0.692491	5.19615	0	5.19615	0.541812
101	4.25	4.33013	0.692491	5.19615	0	5.19615	0.517072
101	4.25	4.33013	0.692491	5.05181	0	5.05181	0.528635
101	4.25	4.33013	0.692491	4.76314	0	4.76314	0.455126
101	4.25	4.33013	0.692491	4.47446	0	4.47446	0.396584
101	4.25	4.33013	0.692491	4.18579	0	4.18579	0.485058
101	4.25	4.33013	0.692491	3.89711	0	3.89711	0.418826
101	4.25	4.33013	0.692491	3.60844	0	3.60844	0.363598
101	4.25	6.06218	0.827375	5.19615	0	5.19615	0.517072
101	4.25	6.06218	0.827375	5.19615	0	5.19615	0.541812
101	4.25	6.06218	0.827375	5.19615	0	5.19615	0.549159
101	4.25	6.06218	0.827375	5.19615	0	5.19615	0.541034
101	4.25	6.06218	0.827375	5.19615	0	5.19615	0.516301
101	4.25	6.06218	0.827375	5.34049	0	5.34049	0.439996
101	4.25	6.06218	0.827375	5.62917	0	5.62917	0.502582
101	4.25	6.06218	0.827375	5.91784	0	5.91784	0.581852
101	4.25	6.06218	0.827375	6.20652	0	6.20652	0.495419
101	4.25	6.06218	0.827375	6.49519	0	6.49519	0.57255
101	4.25	6.06218	0.827375	6.78387	0	6.78387	0.661731
101	4.25	6.06218	0.827375	6.9282	0	6.9282	0.618489
101	4.25	6.06218	0.827375	6.9282	0	6.9282	0.645849
101	4.25	6.06218	0.827375	6.9282	0	6.9282	0.661831
101	4.25	6.06218	0.827375	6.9282	0	6.9282	0.66276
101	4.25	6.06218	0.827375	6.9282	0	6.9282	0.643065
101	4.25	6.06218	0.827375	6.78387	0	6.78387	0.636362
101	4.25	6.06218	0.827375	6.49519	0	6.49519	0.55059
101	4.25	6.06218	0.827375	6.20652	0	6.20652	0.483213
101	4.25	6.06218	0.827375	5.91784	0	5.91784	0.583303
101	4.25	6.06218	0.827375	5.62917	0	5.62917	0.504238
101	4.25	6.06218	0.827375	5.34049	0	5.34049	0.438747
101	4.25	7.79423	1.04173	6.9282	0	6.9282	0.643065
101	4.25	7.79423	1.04173	6.9282	0	6.9282	0.66276
101	4.25	7.79423	1.04173	6.9282	0	6.9282	0.661831
101	4.25	7.79423	1.04173	6.9282	0	6.9282	0.645849
101	4.25	7.79423	1.04173	6.9282	0	6.9282	0.618489
101	4.25	7.79423	1.04173	7.07254	0	7.07254	0.559556
101	4.25	7.79423	1.04173	7.36122	0	7.36122	0.63043
101	4.25	7.79423	1.04173	7.64989	0	7.64989	0.727226
101	4.25	7.79423	1.04173	7.93857	0	7.93857	0.69385
101	4.25	7.79423	1.04173	8.22724	0	8.22724	0.816972
101	4.25	7.79423	1.04173	8.51592	0	8.51592	0.933803
101	4.25	7.79423	1.04173	8.66025	0	8.66025	0.766585
101	4.25	7.79423	1.04173	8.66025	0	8.66025	0.788275
101	4.25	7.79423	1.04173	8.66025	0	8.66025	0.831137
101	4.25	7.79423	1.04173	8.66025	0	8.66025	0.861315
101	4.25	7.79423	1.04173	8.66025	0	8.66025	0.859449
101	4.25	7.79423	1.04173	8.51592	0	8.51592	0.817327
101	4.25	7.79423	1.04173	8.22724	0	8.22724	0.72509
101	4.25	7.79423	1.04173	7.93857	0	7.93857	0.642207
101	4.25	7.79423	1.04173	7.64989	0	7.64989	0.742132
101	4.25	7.79423	1.04173	7.36122	0	7.36122	0.641693
101	4.25	7.79423	1.04173	7.07254	0	7.07254	0.552576
101	4.25	9.52628	1.30716	8.66025	0	8.66025	0.859449
101	4.25	9.52628	1.30716	8.66025	0	8.66025	0.861315
101	4.25	9.52628	1.30716	8.66025	0	8.66025	0.831137
101	4.25	9.52628	1.30716	8.66025	0	8.66025	0.788275
101	4.25	9.52628	1.30716	8.66025	0	8.66025	0.766585
101	4.25	9.52628	1.30716	8.80459	0	8.80459	0.837444
101	4.25	9.52628	1.30716	9.09327	0	9.09327	0.91323
101	4.25	9.52628	1.30716	9.38194	0	9.38194	0.991967
101	4.25	9.52628	1.30716	9.67062	0	9.67062	0.938023
101	4.25	9.52628	1.30716	9.95929	0	9.95929	1.06357
101	4.25	9.52628	1.30716	10.248	0	10.248	1.17865
101	4.25	9.52628	1.30716	10.3923	0	10.3923	0.882721
101	4.25	9.52628	1.30716	10.3923	0	10.3923	0.899158
101	4.25	9.52628	1.30716	10.3923	0	10.3923	0.969164
101	4.25	9.52628	1.30716	10.3923	0	10.3923	1.02529
101	4.25	9.52628	1.30716	10.3923	0	10.3923	1.0334
101	4.25	9.52628	1.30716	10.248	0	10.248	1.00085
101	4.25	9.52628	1.30716	9.95929	0	9.95929	0.930072
101	4.25	9.52628	1.30716	9.67062	0	9.67062	0.841373
101	4.25	9.52628	1.30716	9.38194	0	9.38194	0.951782
101	4.25	9.52628	1.30716	9.09327	0	9.09327	0.832576
101	4.25	9.52628	1.30716	8.80459	0	8.80459	0.721712
101	4.25	11.2583	1.42554	10.3923	0	10.3923	1.0334
101	4.25	11.2583	1.42554	10.3923	0	10.3923	1.02529
101	4.25	11.2583	1.42554	10.3923	0	10.3923	0.969164
101	4.25	11.2583	1.42554	10.3923	0	10.3923	0.899158
101	4.25	11.2583	1.42554	10.3923	0	10.3923	0.882721
101	4.25	11.2583	1.42554	10.5366	0	10.5366	1.07722
101	4.25	11.2583	1.42554	10.8253	0	10.8253	1.15575
101	4.25	11.2583	1.42554	11.114	0	11.114	1.18533
101	4.25	11.2583	1.42554	11.4027	0	11.4027	0.924212
101	4.25	11.2583	1.42554	11.6913	0	11.6913	1.0106
101	4.25	11.2583	1.42554	11.98	0	11.98	1.14325
101	4.25	11.2583	1.42554	12.1244	0	12.1244	0.922365
101	4.25	11.2583	1.42554	12.1244	0	12.1244	0.957271
101	4.25	11.2583	1.42554	12.1244	0	12.1244	1.02267
101	4.25	11.2583	1.42554	12.1244	0	12.1244	1.06779
101	4.25	11.2583	1.42554	12.1244	0	12.1244	1.06248
101	4.25	11.2583	1.42554	11.98	0	11.98	1.06404
101	4.25	11.2583	1.42554	11.6913	0	11.6913	0.995808
101	4.25	11.2583	1.42554	11.4027	0	11.4027	0.902214
101	4.25	11.2583	1.42554	11.114	0	11.114	1.02382
101	4.25	11.2583	1.42554	10.8253	0	10.8253	0.895777
101	4.25	11.2583	1.42554	10.5366	0	10.5366	0.802173
101	4.25	12.9904	1.40036	12.1244	0	12.1244	1.06248
101	4.25	12.9904	1.40036	12.1244	0	12.1244	1.06779
101	4.25	12.9904	1.40036	12.1244	0	12.1244	1.02267
101	4.25	12.9904	1.40036	12.1244	0	12.1244	0.957271
101	4.25	12.9904	1.40036	12.1244	0	12.1244	0.922365
101	4.25	12.9904	1.40036	12.2687	0	12.2687	1.02891
101	4.25	12.9904	1.40036	12.5574	0	12.5574	1.12899
101	4.25	12.9904	1.40036	12.846	0	12.846	1.18187
101	4.25	12.9904	1.40036	13.1347	0	13.1347	0.842366
101	4.25	12.9904	1.40036	13.4234	0	13.4234	0.901129
101	4.25	12.9904	1.40036	13.7121	0	13.7121	1.02868
101	4.25	12.9904	1.40036	13.8564	0	13.8564	0.917147
101	4.25	12.9904	1.40036	13.8564	0	13.8564	0.966813
101	4.25	12.9904	1.40036	13.8564	0	13.8564	1.01161
101	4.25	12.9904	1.40036	13.8564	0	13.8564	1.03174
101	4.25	12.9904	1.40036	13.8564	0	13.8564	1.00861
101	4.25	12.9904	1.40036	13.7121	0	13.7121	1.03491
101	4.25	12.9904	1.40036	13.4234	0	13.4234	0.952104
101	4.25	12.9904	1.40036	13.1347	0	13.1347	0.858213
101	4.25	12.9904	1.40036	12.846	0	12.846	1.00456
101	4.25	12.9904	1.40036	12.5574	0	12.5574	0.878706
101	4.25	12.9904	1.40036	12.2687	0	12.2687	0.802328
101	4.25	14.7224	1.3174	13.8564	0	13.8564	1.00861
101	4.25	14.7224	1.3174	13.8564	0	13.8564	1.03174
101	4.25	14.7224	1.3174	13.8564	0	13.8564	1.01161
101	4.25	14.7224	1.3174	13.8564	0	13.8564	0.966813
101	4.25	14.7224	1.3174	13.8564	0	13.8564	0.917147
101	4.25	14.7224	1.3174	14.0007	0	14.0007	0.874061
101	4.25	14.7224	1.3174	14.2894	0	14.2894	0.967869
101	4.25	14.7224	1.3174	14.5781	0	14.5781	1.05016
101	4.25	14.7224	1.3174	14.8668	0	14.8668	0.773016
101	4.25	14.7224	1.3174	15.1554	0	15.1554	0.838575
101	4.25	14.7224	1.3174	15.4441	0	15.4441	0.953582
101	4.25	14.7224	1.3174	15.5885	0	15.5885	0.883325
101	4.25	14.7224	1.3174	15.5885	0	15.5885	0.932361
101	4.25	14.7224	1.3174	15.5885	0	15.5885	0.962186
101	4.25	14.7224	1.3174	15.5885	0	15.5885	0.966686
101	4.25	14.7224	1.3174	15.5885	0	15.5885	0.932227
101	4.25	14.7224	1.3174	15.4441	0	15.4441	0.957767
101	4.25	14.7224	1.3174	15.1554	0	15.1554	0.867136
101	4.25	14.7224	1.3174	14.8668	0	14.8668	0.784416
101	4.25	14.7224	1.3174	14.5781	0	14.5781	0.964175
101	4.25	14.7224	1.3174	14.2894	0	14.2894	0.849641
101	4.25	14.7224	1.3174	14.0007	0	14.0007	0.777616
101	4.25	16.4545	1.22726	15.5885	0	15.5885	0.932227
101	4.25	16.4545	1.22726	15.5885	0	15.5885	0.966686
101	4.25	16.4545	1.22726	15.5885	0	15.5885	0.962186
101	4.25	16.4545	1.22726	15.5885	0	15.5885	0.932361
101	4.25	16.4545	1.22726	15.5885	0	15.5885	0.883325
101	4.25	16.4545	1.22726	15.7328	0	15.7328	0.77361
101	4.25	16.4545	1.22726	16.0215	0	16.0215	0.854953
101	4.25	16.4545	1.22726	16.3101	0	16.3101	0.943756
101	4.25	16.4545	1.22726	16.5988	0	16.5988	0.704986
101	4.25	16.4545	1.22726	16.8875	0	16.8875	0.770589
101	4.25	16.4545	1.22726	17.1762	0	17.1762	0.875886
101	4.25	16.4545	1.22726	17.3205	0	17.3205	0.831645
101	4.25	16.4545	1.22726	17.3205	0	17.3205	0.878591
101	4.25	16.4545	1.22726	17.3205	0	17.3205	0.899616
101	4.25	16.4545	1.22726	17.3205	0	17.3205	0.895444
101	4.25	16.4545	1.22726	17.3205	0	17.3205	0.857743
101	4.25	16.4545	1.22726	17.1762	0	17.1762	0.896223
101	4.25	16.4545	1.22726	16.8875	0	16.8875	0.804769
101	4.25	16.4545	1.22726	16.5988	0	16.5988	0.726011
101	4.25	16.4545	1.22726	16.3101	0	16.3101	0.905347
101	4.25	16.4545	1.22726	16.0215	0	16.0215	0.796725
101	4.25	16.4545	1.22726	15.7328	0	15.7328	0.725766
101	4.25	18.1865	1.12999	17.3205	0	17.3205	0.857743
101	4.25	18.1865	1.12999	17.3205	0	17.3205	0.895444
101	4.25	18.1865	1.12999	17.3205	0	17.3205	0.899616
101	4.25	18.1865	1.12999	17.3205	0	17.3205	0.878591
101	4.25	18.1865	1.12999	17.3205	0	17.3205	0.831645
101	4.25	18.1865	1.12999	17.4648	0	17.4648	0.694463
101	4.25	18.1865	1.12999	17.7535	0	17.7535	0.770103
101	4.25	18.1865	1.12999	18.0422	0	18.0422	0.861436
101	4.25	18.1865	1.12999	18.3309	0	18.3309	0.647878
101	4.25	18.1865	1.12999	18.6195	0	18.6195	0.710311
101	4.25	18.1865	1.12999	18.9082	0	18.9082	0.800811
101	4.25	18.1865	1.12999	19.0526	0	19.0526	0.76485
101	4.25	18.1865	1.12999	19.0526	0	19.0526	0.809594
101	4.25	18.1865	1.12999	19.0526	0	19.0526	0.823026
101	4.25	18.1865	1.12999	19.0526	0	19.0526	0.810583
101	4.25	18.1865	1.12999	19.0526	0	19.0526	0.766598
101	4.25	18.1865	1.12999	18.9082	0	18.9082	0.804229
101	4.25	18.1865	1.12999	18.6195	0	18.6195	0.714237
101	4.25	18.1865	1.12999	18.3309	0	18.3309	0.646556
101	4.25	18.1865	1.12999	18.0422	0	18.0422	0.840403
101	4.25	18.1865	1.12999	17.7535	0	17.7535	0.744515
101	4.25	18.1865	1.12999	17.4648	0	17.4648	0.678671
101	4.25	19.9186	0.965709	19.0526	0	19.0526	0.766598
101	4.25	19.9186	0.965709	19.0526	0	19.0526	0.810583
101	4.25	19.9186	0.965709	19.0526	0	19.0526	0.823026
101	4.25	19.9186	0.965709	19.0526	0	19.0526	0.809594
101	4.25	19.9186	0.965709	19.0526	0	19.0526	0.76485
101	4.25	19.9186	0.965709	19.1969	0	19.1969	0.601242
101	4.25	19.9186	0.965709	19.4856	0	19.4856	0.66166
101	4.25	19.9186	0.965709	19.7742	0	19.7742	0.742227
101	4.25	19.9186	0.965709	20.0629	0	20.0629	0.515229
101	4.25	19.9186	0.965709	20.3516	0	20.3516	0.552486
101	4.25	19.9186	0.965709	20.6403	0	20.6403	0.615845
101	4.25	19.9186	0.965709	20.7846	0	20.7846	0.608598
101	4.25	19.9186	0.965709	20.7846	0	20.7846	0.667065
101	4.25	19.9186	0.965709	20.7846	0	20.7846	0.681997
101	4.25	19.9186	0.965709	20.7846	0	20.7846	0.668391
101	4.25	19.9186	0.965709	20.7846	0	20.7846	0.614964
101	4.25	19.9186	0.965709	20.6403	0	20.6403	0.623016
101	4.25	19.9186	0.965709	20.3516	0	20.3516	0.554478
101	4.25	19.9186	0.965709	20.0629	0	20.0629	0.515574
101	4.25	19.9186	0.965709	19.7742	0	19.7742	0.739886
101	4.25	19.9186	0.965709	19.4856	0	19.4856	0.659824
101	4.25	19.9186	0.965709	19.1969	0	19.1969	0.601026
101	4.25	21.6506	0.578325	20.7846	0	20.7846	0.614964
101	4.25	21.6506	0.578325	20.7846	0	20.7846	0.668391
101	4.25	21.6506	0.578325	20.7846	0	20.7846	0.681997
101	4.25	21.6506	0.578325	20.7846	0	20.7846	0.667065
101	4.25	21.6506	0.578325	20.7846	0	20.7846	0.608598
101	4.25	21.6506	0.578325	20.9289	0	20.9289	0.383636
101	4.25	21.6506	0.578325	21.2176	0	21.2176	0.395402
101	4.25	21.6506	0.578325	21.5063	0	21.5063	0.427649
101	4.25	21.6506	0.578325	21.795	0	21.795	0.206748
101	4.25	21.6506	0.578325	22.0836	0	22.0836	0.258275
101	4.25	21.6506	0.578325	22.3723	0	22.3723	0.328584
101	4.25	21.6506	0.578325	22.5167	0	22.5167	0.215643
101	4.25	21.6506	0.578325	22.5167	0	22.5167	0.216335
101	4.25	21.6506	0.578325	22.5167	0	22.5167	0.228768
101	4.25	21.6506	0.578325	22.5167	0	22.5167	0.245743
101	4.25	21.6506	0.578325	22.5167	0	22.5167	0.264821
101	4.25	21.6506	0.578325	22.3723	0	22.3723	0.219171
101	4.25	21.6506	0.578325	22.0836	0	22.0836	0.180392
101	4.25	21.6506	0.578325	21.795	0	21.795	0.168954
101	4.25	21.6506	0.578325	21.5063	0	21.5063	0.467524
101	4.25	21.6506	0.578325	21.2176	0	21.2176	0.438911
101	4.25	21.6506	0.578325	20.9289	0	20.9289	0.410999
101	4.25	23.3827	3.2666	22.5167	0	22.5167	0.264821
101	4.25	23.3827	3.2666	22.5167	0	22.5167	0.245743
101	4.25	23.3827	3.2666	22.5167	0	22.5167	0.228768
101	4.25	23.3827	3.2666	22.5167	0	22.5167	0.216335
101	4.25	23.3827	3.2666	22.5167	0	22.5167	0.215643
101	4.25	23.3827	3.2666	22.661	0	22.661	0.268257
101	4.25	23.3827	3.2666	22.9497	0	22.9497	0.319669
101	4.25	23.3827	3.2666	23.2383	0	23.2383	0.372305
101	4.25	23.3827	3.2666	23.527	0	23.527	0.327921
101	4.25	23.3827	3.2666	23.8157	0	23.8157	0.397933
101	4.25	23.3827	3.2666	24.1044	0	24.1044	0.484476
101	4.25	23.3827	3.2666	24.2487	0	24.2487	0.560834
101	4.25	23.3827	3.2666	24.2487	0	24.2487	0.617297
101	4.25	23.3827	3.2666	24.2487	0	24.2487	0.650615
101	4.25	23.3827	3.2666	24.2487	0	24.2487	0.661843
101	4.25	23.3827	3.2666	24.2487	0	24.2487	0.651814
101	4.25	23.3827	3.2666	24.1044	0	24.1044	0.620592
101	4.25	23.3827	3.2666	23.8157	0	23.8157	0.568582
101	4.25	23.3827	3.2666	23.527	0	23.527	0.489803
101	4.25	23.3827	3.2666	23.2383	0	23.2383	0.365719
101	4.25	23.3827	3.2666	22.9497	0	22.9497	0.282543
101	4.25	23.3827	3.2666	22.661	0	22.661	0.217051
101	5.75	1.73205	0.459426	0.866025	0	0.866025	0.106818
101	5.75	1.73205	0.459426	0.866025	0	0.866025	0.0933778
101	5.75	1.73205	0.459426	0.866025	0	0.866025	0.0900085
101	5.75	1.73205	0.459426	0.866025	0	0.866025	0.096081
101	5.75	1.73205	0.459426	0.866025	0	0.866025	0.112758
101	5.75	1.73205	0.459426	1.01036	0	1.01036	0.141731
101	5.75	1.73205	0.459426	1.29904	0	1.29904	0.181878
101	5.75	1.73205	0.459426	1.58771	0	1.58771	0.220126
101	5.75	1.73205	0.459426	1.87639	0	1.87639	0.241762
101	5.75	1.73205	0.459426	2.16506	0	2.16506	0.313554
101	5.75	1.73205	0.459426	2.45374	0	2.45374	0.370334
101	5.75	1.73205	0.459426	2.59808	0	2.59808	0.356028
101	5.75	1.73205	0.459426	2.59808	0	2.59808	0.369791
101	5.75	1.73205	0.459426	2.59808	0	2.59808	0.373216
101	5.75	1.73205	0.459426	2.59808	0	2.59808	0.366213
101	5.75	1.73205	0.459426	2.59808	0	2.59808	0.350135
101	5.75	1.73205	0.459426	2.45374	0	2.45374	0.362286
101	5.75	1.73205	0.459426	2.16506	0	2.16506	0.302448
101	5.75	1.73205	0.459426	1.87639	0	1.87639	0.230569
101	5.75	1.73205	0.459426	1.58771	0	1.58771	0.205159
101	5.75	1.73205	0.459426	1.29904	0	1.29904	0.16787
101	5.75	1.73205	0.459426	1.01036	0	1.01036	0.131802
101	5.75	3.4641	0.617768	2.59808	0	2.59808	0.350135
101	5.75	3.4641	0.617768	2.59808	0	2.59808	0.366213
101	5.75	3.4641	0.617768	2.59808	0	2.59808	0.373216
101	5.75	3.4641	0.617768	2.59808	0	2.59808	0.369791
101	5.75	3.4641	0.617768	2.59808	0	2.59808	0.356028
101	5.75	3.4641	0.617768	2.74241	0	2.74241	0.313229
101	5.75	3.4641	0.617768	3.03109	0	3.03109	0.366925
101	5.75	3.4641	0.617768	3.31976	0	3.31976	0.429718
101	5.75	3.4641	0.617768	3.60844	0	3.60844	0.35545
101	5.75	3.4641	0.617768	3.89711	0	3.89711	0.411037
101	5.75	3.4641	0.617768	4.18579	0	4.18579	0.479671
101	5.75	3.4641	0.617768	4.33013	0	4.33013	0.463173
101	5.75	3.4641	0.617768	4.33013	0	4.33013	0.485966
101	5.75	3.4641	0.617768	4.33013	0	4.33013	0.494208
101	5.75	3.4641	0.617768	4.33013	0	4.33013	0.488086
101	5.75	3.4641	0.617768	4.33013	0	4.33013	0.466612
101	5.75	3.4641	0.617768	4.18579	0	4.18579	0.480641
101	5.75	3.4641	0.617768	3.89711	0	3.89711	0.413022
101	5.75	3.4641	0.617768	3.60844	0	3.60844	0.358272
101	5.75	3.4641	0.617768	3.31976	0	3.31976	0.434155
101	5.75	3.4641	0.617768	3.03109	0	3.03109	0.370932
101	5.75	3.4641	0.617768	2.74241	0	2.74241	0.314226
101	5.75	5.19615	0.75485	4.33013	0	4.33013	0.466612
101	5.75	5.19615	0.75485	4.33013	0	4.33013	0.488086
101	5.75	5.19615	0.75485	4.33013	0	4.33013	0.494208
101	5.75	5.19615	0.75485	4.33013	0	4.33013	0.485966
101	5.75	5.19615	0.75485	4.33013	0	4.33013	0.463173
101	5.75	5.19615	0.75485	4.47446	0	4.47446	0.399301
101	5.75	5.19615	0.75485	4.76314	0	4.76314	0.459476
101	5.75	5.19615	0.75485	5.05181	0	5.05181	0.531378
101	5.75	5.19615	0.75485	5.34049	0	5.34049	0.43937
101	5.75	5.19615	0.75485	5.62917	0	5.62917	0.504469
101	5.75	5.19615	0.75485	5.91784	0	5.91784	0.584503
101	5.75	5.19615	0.75485	6.06218	0	6.06218	0.563948
101	5.75	5.19615	0.75485	6.06218	0	6.06218	0.591232
101	5.75	5.19615	0.75485	6.06218	0	6.06218	0.60269
101	5.75	5.19615	0.75485	6.06218	0	6.06218	0.599039
101	5.75	5.19615	0.75485	6.06218	0	6.06218	0.577154
101	5.75	5.19615	0.75485	5.91784	0	5.91784	0.581852
101	5.75	5.19615	0.75485	5.62917	0	5.62917	0.502582
101	5.75	5.19615	0.75485	5.34049	0	5.34049	0.439996
101	5.75	5.19615	0.75485	5.05181	0	5.05181	0.534291
101	5.75	5.19615	0.75485	4.76314	0	4.76314	0.461052
101	5.75	5.19615	0.75485	4.47446	0	4.47446	0.399672
101	5.75	6.9282	0.934891	6.06218	0	6.06218	0.577154
101	5.75	6.9282	0.934891	6.06218	0	6.06218	0.599039
101	5.75	6.9282	0.934891	6.06218	0	6.06218	0.60269
101	5.75	6.9282	0.934891	6.06218	0	6.06218	0.591232
101	5.75	6.9282	0.934891	6.06218	0	6.06218	0.563948
101	5.75	6.9282	0.934891	6.20652	0	6.20652	0.488493
101	5.75	6.9282	0.934891	6.49519	0	6.49519	0.555628
101	5.75	6.9282	0.934891	6.78387	0	6.78387	0.643271
101	5.75	6.9282	0.934891	7.07254	0	7.07254	0.57554
101	5.75	6.9282	0.934891	7.36122	0	7.36122	0.671922
101	5.75	6.9282	0.934891	7.64989	0	7.64989	0.774397
101	5.75	6.9282	0.934891	7.79423	0	7.79423	0.701952
101	5.75	6.9282	0.934891	7.79423	0	7.79423	0.736236
101	5.75	6.9282	0.934891	7.79423	0	7.79423	0.769886
101	5.75	6.9282	0.934891	7.79423	0	7.79423	0.793518
101	5.75	6.9282	0.934891	7.79423	0	7.79423	0.792375
101	5.75	6.9282	0.934891	7.64989	0	7.64989	0.727226
101	5.75	6.9282	0.934891	7.36122	0	7.36122	0.63043
101	5.75	6.9282	0.934891	7.07254	0	7.07254	0.559556
101	5.75	6.9282	0.934891	6.78387	0	6.78387	0.661731
101	5.75	6.9282	0.934891	6.49519	0	6.49519	0.57255
101	5.75	6.9282	0.934891	6.20652	0	6.20652	0.495419
101	5.75	8.66025	1.26203	7.79423	0	7.79423	0.792375
101	5.75	8.66025	1.26203	7.79423	0	7.79423	0.793518
101	5.75	8.66025	1.26203	7.79423	0	7.79423	0.769886
101	5.75	8.66025	1.26203	7.79423	0	7.79423	0.736236
101	5.75	8.66025	1.26203	7.79423	0	7.79423	0.701952
101	5.75	8.66025	1.26203	7.93857	0	7.93857	0.672027
101	5.75	8.66025	1.26203	8.22724	0	8.22724	0.737517
101	5.75	8.66025	1.26203	8.51592	0	8.51592	0.843298
101	5.75	8.66025	1.26203	8.80459	0	8.80459	0.907195
101	5.75	8.66025	1.26203	9.09327	0	9.09327	1.05533
101	5.75	8.66025	1.26203	9.38194	0	9.38194	1.16405
101	5.75	8.66025	1.26203	9.52628	0	9.52628	0.87927
101	5.75	8.66025	1.26203	9.52628	0	9.52628	0.90758
101	5.75	8.66025	1.26203	9.52628	0	9.52628	0.999022
101	5.75	8.66025	1.26203	9.52628	0	9.52628	1.08918
101	5.75	8.66025	1.26203	9.52628	0	9.52628	1.13168
101	5.75	8.66025	1.26203	9.38194	0	9.38194	0.991967
101	5.75	8.66025	1.26203	9.09327	0	9.09327	0.91323
101	5.75	8.66025	1.26203	8.80459	0	8.80459	0.837444
101	5.75	8.66025	1.26203	8.51592	0	8.51592	0.933803
101	5.75	8.66025	1.26203	8.22724	0	8.22724	0.816972
101	5.75	8.66025	1.26203	7.93857	0	7.93857	0.69385
101	5.75	10.3923	1.61169	9.52628	0	9.52628	1.13168
101	5.75	10.3923	1.61169	9.52628	0	9.52628	1.08918
101	5.75	10.3923	1.61169	9.52628	0	9.52628	0.999022
101	5.75	10.3923	1.61169	9.52628	0	9.52628	0.90758
101	5.75	10.3923	1.61169	9.52628	0	9.52628	0.87927
101	5.75	10.3923	1.61169	9.67062	0	9.67062	1.07967
101	5.75	10.3923	1.61169	9.95929	0	9.95929	1.12207
101	5.75	10.3923	1.61169	10.248	0	10.248	1.19782
101	5.75	10.3923	1.61169	10.5366	0	10.5366	1.38434
101	5.75	10.3923	1.61169	10.8253	0	10.8253	1.53908
101	5.75	10.3923	1.61169	11.114	0	11.114	1.62668
101	5.75	10.3923	1.61169	11.2583	0	11.2583	1.01097
101	5.75	10.3923	1.61169	11.2583	0	11.2583	0.966551
101	5.75	10.3923	1.61169	11.2583	0	11.2583	1.07425
101	5.75	10.3923	1.61169	11.2583	0	11.2583	1.1831
101	5.75	10.3923	1.61169	11.2583	0	11.2583	1.2311
101	5.75	10.3923	1.61169	11.114	0	11.114	1.18533
101	5.75	10.3923	1.61169	10.8253	0	10.8253	1.15575
101	5.75	10.3923	1.61169	10.5366	0	10.5366	1.07722
101	5.75	10.3923	1.61169	10.248	0	10.248	1.17865
101	5.75	10.3923	1.61169	9.95929	0	9.95929	1.06357
101	5.75	10.3923	1.61169	9.67062	0	9.67062	0.938023
101	5.75	12.1244	1.65674	11.2583	0	11.2583	1.2311
101	5.75	12.1244	1.65674	11.2583	0	11.2583	1.1831
101	5.75	12.1244	1.65674	11.2583	0	11.2583	1.07425
101	5.75	12.1244	1.65674	11.2583	0	11.2583	0.966551
101	5.75	12.1244	1.65674	11.2583	0	11.2583	1.01097
101	5.75	12.1244	1.65674	11.4027	0	11.4027	1.58144
101	5.75	12.1244	1.65674	11.6913	0	11.6913	1.71781
101	5.75	12.1244	1.65674	11.98	0	11.98	1.7066
101	5.75	12.1244	1.65674	12.2687	0	12.2687	1.07199
101	5.75	12.1244	1.65674	12.5574	0	12.5574	1.0613
101	5.75	12.1244	1.65674	12.846	0	12.846	1.19684
101	5.75	12.1244	1.65674	12.9904	0	12.9904	0.996406
101	5.75	12.1244	1.65674	12.9904	0	12.9904	1.04971
101	5.75	12.1244	1.65674	12.9904	0	12.9904	1.12749
101	5.75	12.1244	1.65674	12.9904	0	12.9904	1.18182
101	5.75	12.1244	1.65674	12.9904	0	12.9904	1.1755
101	5.75	12.1244	1.65674	12.846	0	12.846	1.18187
101	5.75	12.1244	1.65674	12.5574	0	12.5574	1.12899
101	5.75	12.1244	1.65674	12.2687	0	12.2687	1.02891
101	5.75	12.1244	1.65674	11.98	0	11.98	1.14325
101	5.75	12.1244	1.65674	11.6913	0	11.6913	1.0106
101	5.75	12.1244	1.65674	11.4027	0	11.4027	0.924212
101	5.75	13.8564	1.4618	12.9904	0	12.9904	1.1755
101	5.75	13.8564	1.4618	12.9904	0	12.9904	1.18182
101	5.75	13.8564	1.4618	12.9904	0	12.9904	1.12749
101	5.75	13.8564	1.4618	12.9904	0	12.9904	1.04971
101	5.75	13.8564	1.4618	12.9904	0	12.9904	0.996406
101	5.75	13.8564	1.4618	13.1347	0	13.1347	1.07076
101	5.75	13.8564	1.4618	13.4234	0	13.4234	1.18761
101	5.75	13.8564	1.4618	13.7121	0	13.7121	1.25785
101	5.75	13.8564	1.4618	14.0007	0	14.0007	0.865992
101	5.75	13.8564	1.4618	14.2894	0	14.2894	0.908747
101	5.75	13.8564	1.4618	14.5781	0	14.5781	1.03265
101	5.75	13.8564	1.4618	14.7224	0	14.7224	0.942971
101	5.75	13.8564	1.4618	14.7224	0	14.7224	0.999942
101	5.75	13.8564	1.4618	14.7224	0	14.7224	1.04292
101	5.75	13.8564	1.4618	14.7224	0	14.7224	1.05969
101	5.75	13.8564	1.4618	14.7224	0	14.7224	1.02958
101	5.75	13.8564	1.4618	14.5781	0	14.5781	1.05016
101	5.75	13.8564	1.4618	14.2894	0	14.2894	0.967869
101	5.75	13.8564	1.4618	14.0007	0	14.0007	0.874061
101	5.75	13.8564	1.4618	13.7121	0	13.7121	1.02868
101	5.75	13.8564	1.4618	13.4234	0	13.4234	0.901129
101	5.75	13.8564	1.4618	13.1347	0	13.1347	0.842366
101	5.75	15.5885	1.31051	14.7224	0	14.7224	1.02958
101	5.75	15.5885	1.31051	14.7224	0	14.7224	1.05969
101	5.75	15.5885	1.31051	14.7224	0	14.7224	1.04292
101	5.75	15.5885	1.31051	14.7224	0	14.7224	0.999942
101	5.75	15.5885	1.31051	14.7224	0	14.7224	0.942971
101	5.75	15.5885	1.31051	14.8668	0	14.8668	0.852548
101	5.75	15.5885	1.31051	15.1554	0	15.1554	0.942059
101	5.75	15.5885	1.31051	15.4441	0	15.4441	1.03145
101	5.75	15.5885	1.31051	15.7328	0	15.7328	0.755236
101	5.75	15.5885	1.31051	16.0215	0	16.0215	0.816706
101	5.75	15.5885	1.31051	16.3101	0	16.3101	0.927768
101	5.75	15.5885	1.31051	16.4545	0	16.4545	0.872837
101	5.75	15.5885	1.31051	16.4545	0	16.4545	0.924139
101	5.75	15.5885	1.31051	16.4545	0	16.4545	0.951681
101	5.75	15.5885	1.31051	16.4545	0	16.4545	0.953431
101	5.75	15.5885	1.31051	16.4545	0	16.4545	0.915984
101	5.75	15.5885	1.31051	16.3101	0	16.3101	0.943756
101	5.75	15.5885	1.31051	16.0215	0	16.0215	0.854953
101	5.75	15.5885	1.31051	15.7328	0	15.7328	0.77361
101	5.75	15.5885	1.31051	15.4441	0	15.4441	0.953582
101	5.75	15.5885	1.31051	15.1554	0	15.1554	0.838575
101	5.75	15.5885	1.31051	14.8668	0	14.8668	0.773016
101	5.75	17.3205	1.19281	16.4545	0	16.4545	0.915984
101	5.75	17.3205	1.19281	16.4545	0	16.4545	0.953431
101	5.75	17.3205	1.19281	16.4545	0	16.4545	0.951681
101	5.75	17.3205	1.19281	16.4545	0	16.4545	0.924139
101	5.75	17.3205	1.19281	16.4545	0	16.4545	0.872837
101	5.75	17.3205	1.19281	16.5988	0	16.5988	0.74118
101	5.75	17.3205	1.19281	16.8875	0	16.8875	0.819539
101	5.75	17.3205	1.19281	17.1762	0	17.1762	0.911649
101	5.75	17.3205	1.19281	17.4648	0	17.4648	0.683945
101	5.75	17.3205	1.19281	17.7535	0	17.7535	0.748555
101	5.75	17.3205	1.19281	18.0422	0	18.0422	0.847259
101	5.75	17.3205	1.19281	18.1865	0	18.1865	0.806276
101	5.75	17.3205	1.19281	18.1865	0	18.1865	0.85322
101	5.75	17.3205	1.19281	18.1865	0	18.1865	0.871118
101	5.75	17.3205	1.19281	18.1865	0	18.1865	0.863184
101	5.75	17.3205	1.19281	18.1865	0	18.1865	0.822379
101	5.75	17.3205	1.19281	18.0422	0	18.0422	0.861436
101	5.75	17.3205	1.19281	17.7535	0	17.7535	0.770103
101	5.75	17.3205	1.19281	17.4648	0	17.4648	0.694463
101	5.75	17.3205	1.19281	17.1762	0	17.1762	0.875886
101	5.75	17.3205	1.19281	16.8875	0	16.8875	0.770589
101	5.75	17.3205	1.19281	16.5988	0	16.5988	0.704986
101	5.75	19.0526	1.06291	18.1865	0	18.1865	0.822379
101	5.75	19.0526	1.06291	18.1865	0	18.1865	0.863184
101	5.75	19.0526	1.06291	18.1865	0	18.1865	0.871118
101	5.75	19.0526	1.06291	18.1865	0	18.1865	0.85322
101	5.75	19.0526	1.06291	18.1865	0	18.1865	0.806276
101	5.75	19.0526	1.06291	18.3309	0	18.3309	0.653333
101	5.75	19.0526	1.06291	18.6195	0	18.6195	0.720812
101	5.75	19.0526	1.06291	18.9082	0	18.9082	0.809185
101	5.75	19.0526	1.06291	19.1969	0	19.1969	0.599413
101	5.75	19.0526	1.06291	19.4856	0	19.4856	0.656911
101	5.75	19.0526	1.06291	19.7742	0	19.7742	0.737745
101	5.75	19.0526	1.06291	19.9186	0	19.9186	0.687986
101	5.75	19.0526	1.06291	19.9186	0	19.9186	0.738699
101	5.75	19.0526	1.06291	19.9186	0	19.9186	0.754794
101	5.75	19.0526	1.06291	19.9186	0	19.9186	0.74094
101	5.75	19.0526	1.06291	19.9186	0	19.9186	0.692406
101	5.75	19.0526	1.06291	19.7742	0	19.7742	0.742227
101	5.75	19.0526	1.06291	19.4856	0	19.4856	0.66166
101	5.75	19.0526	1.06291	19.1969	0	19.1969	0.601242
101	5.75	19.0526	1.06291	18.9082	0	18.9082	0.800811
101	5.75	19.0526	1.06291	18.6195	0	18.6195	0.710311
101	5.75	19.0526	1.06291	18.3309	0	18.3309	0.647878
101	5.75	20.7846	0.721077	19.9186	0	19.9186	0.692406
101	5.75	20.7846	0.721077	19.9186	0	19.9186	0.74094
101	5.75	20.7846	0.721077	19.9186	0	19.9186	0.754794
101	5.75	20.7846	0.721077	19.9186	0	19.9186	0.738699
101	5.75	20.7846	0.721077	19.9186	0	19.9186	0.687986
101	5.75	20.7846	0.721077	20.0629	0	20.0629	0.510993
101	5.75	20.7846	0.721077	20.3516	0	20.3516	0.546346
101	5.75	20.7846	0.721077	20.6403	0	20.6403	0.612135
101	5.75	20.7846	0.721077	20.9289	0	20.9289	0.403969
101	5.75	20.7846	0.721077	21.2176	0	21.2176	0.433333
101	5.75	20.7846	0.721077	21.5063	0	21.5063	0.468651
101	5.75	20.7846	0.721077	21.6506	0	21.6506	0.225928
101	5.75	20.7846	0.721077	21.6506	0	21.6506	0.228308
101	5.75	20.7846	0.721077	21.6506	0	21.6506	0.236826
101	5.75	20.7846	0.721077	21.6506	0	21.6506	0.24148
101	5.75	20.7846	0.721077	21.6506	0	21.6506	0.251229
101	5.75	20.7846	0.721077	21.5063	0	21.5063	0.427649
101	5.75	20.7846	0.721077	21.2176	0	21.2176	0.395402
101	5.75	20.7846	0.721077	20.9289	0	20.9289	0.383636
101	5.75	20.7846	0.721077	20.6403	0	20.6403	0.615845
101	5.75	20.7846	0.721077	20.3516	0	20.3516	0.552486
101	5.75	20.7846	0.721077	20.0629	0	20.0629	0.515229
101	5.75	22.5167	2.53988	21.6506	0	21.6506	0.251229
101	5.75	22.5167	2.53988	21.6506	0	21.6506	0.24148
101	5.75	22.5167	2.53988	21.6506	0	21.6506	0.236826
101	5.75	22.5167	2.53988	21.6506	0	21.6506	0.228308
101	5.75	22.5167	2.53988	21.6506	0	21.6506	0.225928
101	5.75	22.5167	2.53988	21.795	0	21.795	0.188637
101	5.75	22.5167	2.53988	22.0836	0	22.0836	0.21568
101	5.75	22.5167	2.53988	22.3723	0	22.3723	0.265138
101	5.75	22.5167	2.53988	22.661	0	22.661	0.227129
101	5.75	22.5167	2.53988	22.9497	0	22.9497	0.28574
101	5.75	22.5167	2.53988	23.2383	0	23.2383	0.361276
101	5.75	22.5167	2.53988	23.3827	0	23.3827	0.442247
101	5.75	22.5167	2.53988	23.3827	0	23.3827	0.489422
101	5.75	22.5167	2.53988	23.3827	0	23.3827	0.518858
101	5.75	22.5167	2.53988	23.3827	0	23.3827	0.531801
101	5.75	22.5167	2.53988	23.3827	0	23.3827	0.512258
101	5.75	22.5167	2.53988	23.2383	0	23.2383	0.372305
101	5.75	22.5167	2.53988	22.9497	0	22.9497	0.319669
101	5.75	22.5167	2.53988	22.661	0	22.661	0.268257
101	5.75	22.5167	2.53988	22.3723	0	22.3723	0.328584
101	5.75	22.5167	2.53988	22.0836	0	22.0836	0.258275
101	5.75	22.5167	2.53988	21.795	0	21.795	0.206748
101	7.25	2.59808	0.566706	1.73205	0	1.73205	0.165749
101	7.25	2.59808	0.566706	1.73205	0	1.73205	0.126
101	7.25	2.59808	0.566706	1.73205	0	1.73205	0.116762
101	7.25	2.59808	0.566706	1.73205	0	1.73205	0.125966
101	7.25	2.59808	0.566706	1.73205	0	1.73205	0.162721
101	7.25	2.59808	0.566706	1.87639	0	1.87639	0.232317
101	7.25	2.59808	0.566706	2.16506	0	2.16506	0.304962
101	7.25	2.59808	0.566706	2.45374	0	2.45374	0.365079
101	7.25	2.59808	0.566706	2.74241	0	2.74241	0.316184
101	7.25	2.59808	0.566706	3.03109	0	3.03109	0.372436
101	7.25	2.59808	0.566706	3.31976	0	3.31976	0.434152
101	7.25	2.59808	0.566706	3.4641	0	3.4641	0.423186
101	7.25	2.59808	0.566706	3.4641	0	3.4641	0.445363
101	7.25	2.59808	0.566706	3.4641	0	3.4641	0.452009
101	7.25	2.59808	0.566706	3.4641	0	3.4641	0.444908
101	7.25	2.59808	0.566706	3.4641	0	3.4641	0.42247
101	7.25	2.59808	0.566706	3.31976	0	3.31976	0.429718
101	7.25	2.59808	0.566706	3.03109	0	3.03109	0.366925
101	7.25	2.59808	0.566706	2.74241	0	2.74241	0.313229
101	7.25	2.59808	0.566706	2.45374	0	2.45374	0.370334
101	7.25	2.59808	0.566706	2.16506	0	2.16506	0.313554
101	7.25	2.59808	0.566706	1.87639	0	1.87639	0.241762
101	7.25	4.33013	0.688352	3.4641	0	3.4641	0.42247
101	7.25	4.33013	0.688352	3.4641	0	3.4641	0.444908
101	7.25	4.33013	0.688352	3.4641	0	3.4641	0.452009
101	7.25	4.33013	0.688352	3.4641	0	3.4641	0.445363
101	7.25	4.33013	0.688352	3.4641	0	3.4641	0.423186
101	7.25	4.33013	0.688352	3.60844	0	3.60844	0.353774
101	7.25	4.33013	0.688352	3.89711	0	3.89711	0.406173
101	7.25	4.33013	0.688352	4.18579	0	4.18579	0.473045
101	7.25	4.33013	0.688352	4.47446	0	4.47446	0.39244
101	7.25	4.33013	0.688352	4.76314	0	4.76314	0.453422
101	7.25	4.33013	0.688352	5.05181	0	5.05181	0.528252
101	7.25	4.33013	0.688352	5.19615	0	5.19615	0.511455
101	7.25	4.33013	0.688352	5.19615	0	5.19615	0.537019
101	7.25	4.33013	0.688352	5.19615	0	5.19615	0.547076
101	7.25	4.33013	0.688352	5.19615	0	5.19615	0.542028
101	7.25	4.33013	0.688352	5.19615	0	5.19615	0.519352
101	7.25	4.33013	0.688352	5.05181	0	5.05181	0.531378
101	7.25	4.33013	0.688352	4.76314	0	4.76314	0.459476
101	7.25	4.33013	0.688352	4.47446	0	4.47446	0.399301
101	7.25	4.33013	0.688352	4.18579	0	4.18579	0.479671
101	7.25	4.33013	0.688352	3.89711	0	3.89711	0.411037
101	7.25	4.33013	0.688352	3.60844	0	3.60844	0.35545
101	7.25	6.06218	0.829471	5.19615	0	5.19615	0.519352
101	7.25	6.06218	0.829471	5.19615	0	5.19615	0.542028
101	7.25	6.06218	0.829471	5.19615	0	5.19615	0.547076
101	7.25	6.06218	0.829471	5.19615	0	5.19615	0.537019
101	7.25	6.06218	0.829471	5.19615	0	5.19615	0.511455
101	7.25	6.06218	0.829471	5.34049	0	5.34049	0.440651
101	7.25	6.06218	0.829471	5.62917	0	5.62917	0.504911
101	7.25	6.06218	0.829471	5.91784	0	5.91784	0.582466
101	7.25	6.06218	0.829471	6.20652	0	6.20652	0.488673
101	7.25	6.06218	0.829471	6.49519	0	6.49519	0.562013
101	7.25	6.06218	0.829471	6.78387	0	6.78387	0.649776
101	7.25	6.06218	0.829471	6.9282	0	6.9282	0.625054
101	7.25	6.06218	0.829471	6.9282	0	6.9282	0.654498
101	7.25	6.06218	0.829471	6.9282	0	6.9282	0.670004
101	7.25	6.06218	0.829471	6.9282	0	6.9282	0.672175
101	7.25	6.06218	0.829471	6.9282	0	6.9282	0.655955
101	7.25	6.06218	0.829471	6.78387	0	6.78387	0.643271
101	7.25	6.06218	0.829471	6.49519	0	6.49519	0.555628
101	7.25	6.06218	0.829471	6.20652	0	6.20652	0.488493
101	7.25	6.06218	0.829471	5.91784	0	5.91784	0.584503
101	7.25	6.06218	0.829471	5.62917	0	5.62917	0.504469
101	7.25	6.06218	0.829471	5.34049	0	5.34049	0.43937
101	7.25	7.79423	1.07104	6.9282	0	6.9282	0.655955
101	7.25	7.79423	1.07104	6.9282	0	6.9282	0.672175
101	7.25	7.79423	1.07104	6.9282	0	6.9282	0.670004
101	7.25	7.79423	1.07104	6.9282	0	6.9282	0.654498
101	7.25	7.79423	1.07104	6.9282	0	6.9282	0.625054
101	7.25	7.79423	1.07104	7.07254	0	7.07254	0.551232
101	7.25	7.79423	1.07104	7.36122	0	7.36122	0.621756
101	7.25	7.79423	1.07104	7.64989	0	7.64989	0.710884
101	7.25	7.79423	1.07104	7.93857	0	7.93857	0.634945
101	7.25	7.79423	1.07104	8.22724	0	8.22724	0.736535
101	7.25	7.79423	1.07104	8.51592	0	8.51592	0.852223
101	7.25	7.79423	1.07104	8.66025	0	8.66025	0.811355
101	7.25	7.79423	1.07104	8.66025	0	8.66025	0.866253
101	7.25	7.79423	1.07104	8.66025	0	8.66025	0.92651
101	7.25	7.79423	1.07104	8.66025	0	8.66025	0.987932
101	7.25	7.79423	1.07104	8.66025	0	8.66025	1.01762
101	7.25	7.79423	1.07104	8.51592	0	8.51592	0.843298
101	7.25	7.79423	1.07104	8.22724	0	8.22724	0.737517
101	7.25	7.79423	1.07104	7.93857	0	7.93857	0.672027
101	7.25	7.79423	1.07104	7.64989	0	7.64989	0.774397
101	7.25	7.79423	1.07104	7.36122	0	7.36122	0.671922
101	7.25	7.79423	1.07104	7.07254	0	7.07254	0.57554
101	7.25	9.52628	1.52848	8.66025	0	8.66025	1.01762
101	7.25	9.52628	1.52848	8.66025	0	8.66025	0.987932
101	7.25	9.52628	1.52848	8.66025	0	8.66025	0.92651
101	7.25	9.52628	1.52848	8.66025	0	8.66025	0.866253
101	7.25	9.52628	1.52848	8.66025	0	8.66025	0.811355
101	7.25	9.52628	1.52848	8.80459	0	8.80459	0.773515
101	7.25	9.52628	1.52848	9.09327	0	9.09327	0.834644
101	7.25	9.52628	1.52848	9.38194	0	9.38194	0.913358
101	7.25	9.52628	1.52848	9.67062	0	9.67062	0.871638
101	7.25	9.52628	1.52848	9.95929	0	9.95929	0.96146
101	7.25	9.52628	1.52848	10.248	0	10.248	1.11373
101	7.25	9.52628	1.52848	10.3923	0	10.3923	1.19578
101	7.25	9.52628	1.52848	10.3923	0	10.3923	1.27234
101	7.25	9.52628	1.52848	10.3923	0	10.3923	1.38305
101	7.25	9.52628	1.52848	10.3923	0	10.3923	1.51287
101	7.25	9.52628	1.52848	10.3923	0	10.3923	1.58393
101	7.25	9.52628	1.52848	10.248	0	10.248	1.19782
101	7.25	9.52628	1.52848	9.95929	0	9.95929	1.12207
101	7.25	9.52628	1.52848	9.67062	0	9.67062	1.07967
101	7.25	9.52628	1.52848	9.38194	0	9.38194	1.16405
101	7.25	9.52628	1.52848	9.09327	0	9.09327	1.05533
101	7.25	9.52628	1.52848	8.80459	0	8.80459	0.907195
101	7.25	11.2583	3.15306	10.3923	0	10.3923	1.58393
101	7.25	11.2583	3.15306	10.3923	0	10.3923	1.51287
101	7.25	11.2583	3.15306	10.3923	0	10.3923	1.38305
101	7.25	11.2583	3.15306	10.3923	0	10.3923	1.27234
101	7.25	11.2583	3.15306	10.3923	0	10.3923	1.19578
101	7.25	11.2583	3.15306	10.5366	0	10.5366	1.3167
101	7.25	11.2583	3.15306	10.8253	0	10.8253	1.42257
101	7.25	11.2583	3.15306	11.114	0	11.114	1.50437
101	7.25	11.2583	3.15306	11.4027	0	11.4027	1.56618
101	7.25	11.2583	3.15306	11.6913	0	11.6913	1.72232
101	7.25	11.2583	3.15306	11.98	0	11.98	1.82268
101	7.25	11.2583	3.15306	12.1244	0	12.1244	1.49414
101	7.25	11.2583	3.15306	12.1244	0	12.1244	1.55863
101	7.25	11.2583	3.15306	12.1244	0	12.1244	1.66447
101	7.25	11.2583	3.15306	12.1244	0	12.1244	1.75208
101	7.25	11.2583	3.15306	12.1244	0	12.1244	1.73907
101	7.25	11.2583	3.15306	11.98	0	11.98	1.7066
101	7.25	11.2583	3.15306	11.6913	0	11.6913	1.71781
101	7.25	11.2583	3.15306	11.4027	0	11.4027	1.58144
101	7.25	11.2583	3.15306	11.114	0	11.114	1.62668
101	7.25	11.2583	3.15306	10.8253	0	10.8253	1.53908
101	7.25	11.2583	3.15306	10.5366	0	10.5366	1.38434
101	7.25	12.9904	1.88796	12.1244	0	12.1244	1.73907
101	7.25	12.9904	1.88796	12.1244	0	12.1244	1.75208
101	7.25	12.9904	1.88796	12.1244	0	12.1244	1.66447
101	7.25	12.9904	1.88796	12.1244	0	12.1244	1.55863
101	7.25	12.9904	1.88796	12.1244	0	12.1244	1.49414
101	7.25	12.9904	1.88796	12.2687	0	12.2687	1.49239
101	7.25	12.9904	1.88796	12.5574	0	12.5574	1.59567
101	7.25	12.9904	1.88796	12.846	0	12.846	1.67565
101	7.25	12.9904	1.88796	13.1347	0	13.1347	1.09212
101	7.25	12.9904	1.88796	13.4234	0	13.4234	1.09579
101	7.25	12.9904	1.88796	13.7121	0	13.7121	1.22314
101	7.25	12.9904	1.88796	13.8564	0	13.8564	1.13394
101	7.25	12.9904	1.88796	13.8564	0	13.8564	1.21075
101	7.25	12.9904	1.88796	13.8564	0	13.8564	1.26514
101	7.25	12.9904	1.88796	13.8564	0	13.8564	1.29008
101	7.25	12.9904	1.88796	13.8564	0	13.8564	1.25062
101	7.25	12.9904	1.88796	13.7121	0	13.7121	1.25785
101	7.25	12.9904	1.88796	13.4234	0	13.4234	1.18761
101	7.25	12.9904	1.88796	13.1347	0	13.1347	1.07076
101	7.25	12.9904	1.88796	12.846	0	12.846	1.19684
101	7.25	12.9904	1.88796	12.5574	0	12.5574	1.0613
101	7.25	12.9904	1.88796	12.2687	0	12.2687	1.07199
101	7.25	14.7224	1.4788	13.8564	0	13.8564	1.25062
101	7.25	14.7224	1.4788	13.8564	0	13.8564	1.29008
101	7.25	14.7224	1.4788	13.8564	0	13.8564	1.26514
101	7.25	14.7224	1.4788	13.8564	0	13.8564	1.21075
101	7.25	14.7224	1.4788	13.8564	0	13.8564	1.13394
101	7.25	14.7224	1.4788	14.0007	0	14.0007	0.975926
101	7.25	14.7224	1.4788	14.2894	0	14.2894	1.06483
101	7.25	14.7224	1.4788	14.5781	0	14.5781	1.16736
101	7.25	14.7224	1.4788	14.8668	0	14.8668	0.84543
101	7.25	14.7224	1.4788	15.1554	0	15.1554	0.902291
101	7.25	14.7224	1.4788	15.4441	0	15.4441	1.01608
101	7.25	14.7224	1.4788	15.5885	0	15.5885	0.96145
101	7.25	14.7224	1.4788	15.5885	0	15.5885	1.02004
101	7.25	14.7224	1.4788	15.5885	0	15.5885	1.05035
101	7.25	14.7224	1.4788	15.5885	0	15.5885	1.05333
101	7.25	14.7224	1.4788	15.5885	0	15.5885	1.01069
101	7.25	14.7224	1.4788	15.4441	0	15.4441	1.03145
101	7.25	14.7224	1.4788	15.1554	0	15.1554	0.942059
101	7.25	14.7224	1.4788	14.8668	0	14.8668	0.852548
101	7.25	14.7224	1.4788	14.5781	0	14.5781	1.03265
101	7.25	14.7224	1.4788	14.2894	0	14.2894	0.908747
101	7.25	14.7224	1.4788	14.0007	0	14.0007	0.865992
101	7.25	16.4545	1.27768	15.5885	0	15.5885	1.01069
101	7.25	16.4545	1.27768	15.5885	0	15.5885	1.05333
101	7.25	16.4545	1.27768	15.5885	0	15.5885	1.05035
101	7.25	16.4545	1.27768	15.5885	0	15.5885	1.02004
101	7.25	16.4545	1.27768	15.5885	0	15.5885	0.96145
101	7.25	16.4545	1.27768	15.7328	0	15.7328	0.796774
101	7.25	16.4545	1.27768	16.0215	0	16.0215	0.873543
101	7.25	16.4545	1.27768	16.3101	0	16.3101	0.971615
101	7.25	16.4545	1.27768	16.5988	0	16.5988	0.729073
101	7.25	16.4545	1.27768	16.8875	0	16.8875	0.794619
101	7.25	16.4545	1.27768	17.1762	0	17.1762	0.897935
101	7.25	16.4545	1.27768	17.3205	0	17.3205	0.857167
101	7.25	16.4545	1.27768	17.3205	0	17.3205	0.906889
101	7.25	16.4545	1.27768	17.3205	0	17.3205	0.927233
101	7.25	16.4545	1.27768	17.3205	0	17.3205	0.921677
101	7.25	16.4545	1.27768	17.3205	0	17.3205	0.879918
101	7.25	16.4545	1.27768	17.1762	0	17.1762	0.911649
101	7.25	16.4545	1.27768	16.8875	0	16.8875	0.819539
101	7.25	16.4545	1.27768	16.5988	0	16.5988	0.74118
101	7.25	16.4545	1.27768	16.3101	0	16.3101	0.927768
101	7.25	16.4545	1.27768	16.0215	0	16.0215	0.816706
101	7.25	16.4545	1.27768	15.7328	0	15.7328	0.755236
101	7.25	18.1865	1.143	17.3205	0	17.3205	0.879918
101	7.25	18.1865	1.143	17.3205	0	17.3205	0.921677
101	7.25	18.1865	1.143	17.3205	0	17.3205	0.927233
101	7.25	18.1865	1.143	17.3205	0	17.3205	0.906889
101	7.25	18.1865	1.143	17.3205	0	17.3205	0.857167
101	7.25	18.1865	1.143	17.4648	0	17.4648	0.697791
101	7.25	18.1865	1.143	17.7535	0	17.7535	0.769418
101	7.25	18.1865	1.143	18.0422	0	18.0422	0.863246
101	7.25	18.1865	1.143	18.3309	0	18.3309	0.649711
101	7.25	18.1865	1.143	18.6195	0	18.6195	0.712419
101	7.25	18.1865	1.143	18.9082	0	18.9082	0.803796
101	7.25	18.1865	1.143	19.0526	0	19.0526	0.768153
101	7.25	18.1865	1.143	19.0526	0	19.0526	0.814898
101	7.25	18.1865	1.143	19.0526	0	19.0526	0.830108
101	7.25	18.1865	1.143	19.0526	0	19.0526	0.819222
101	7.25	18.1865	1.143	19.0526	0	19.0526	0.775023
101	7.25	18.1865	1.143	18.9082	0	18.9082	0.809185
101	7.25	18.1865	1.143	18.6195	0	18.6195	0.720812
101	7.25	18.1865	1.143	18.3309	0	18.3309	0.653333
101	7.25	18.1865	1.143	18.0422	0	18.0422	0.847259
101	7.25	18.1865	1.143	17.7535	0	17.7535	0.748555
101	7.25	18.1865	1.143	17.4648	0	17.4648	0.683945
101	7.25	19.9186	0.966067	19.0526	0	19.0526	0.775023
101	7.25	19.9186	0.966067	19.0526	0	19.0526	0.819222
101	7.25	19.9186	0.966067	19.0526	0	19.0526	0.830108
101	7.25	19.9186	0.966067	19.0526	0	19.0526	0.814898
101	7.25	19.9186	0.966067	19.0526	0	19.0526	0.768153
101	7.25	19.9186	0.966067	19.1969	0	19.1969	0.602149
101	7.25	19.9186	0.966067	19.4856	0	19.4856	0.66155
101	7.25	19.9186	0.966067	19.7742	0	19.7742	0.74159
101	7.25	19.9186	0.966067	20.0629	0	20.0629	0.51315
101	7.25	19.9186	0.966067	20.3516	0	20.3516	0.549071
101	7.25	19.9186	0.966067	20.6403	0	20.6403	0.611604
101	7.25	19.9186	0.966067	20.7846	0	20.7846	0.605107
101	7.25	19.9186	0.966067	20.7846	0	20.7846	0.666292
101	7.25	19.9186	0.966067	20.7846	0	20.7846	0.68422
101	7.25	19.9186	0.966067	20.7846	0	20.7846	0.674242
101	7.25	19.9186	0.966067	20.7846	0	20.7846	0.621692
101	7.25	19.9186	0.966067	20.6403	0	20.6403	0.612135
101	7.25	19.9186	0.966067	20.3516	0	20.3516	0.546346
101	7.25	19.9186	0.966067	20.0629	0	20.0629	0.510993
101	7.25	19.9186	0.966067	19.7742	0	19.7742	0.737745
101	7.25	19.9186	0.966067	19.4856	0	19.4856	0.656911
101	7.25	19.9186	0.966067	19.1969	0	19.1969	0.599413
101	7.25	21.6506	0.604841	20.7846	0	20.7846	0.621692
101	7.25	21.6506	0.604841	20.7846	0	20.7846	0.674242
101	7.25	21.6506	0.604841	20.7846	0	20.7846	0.68422
101	7.25	21.6506	0.604841	20.7846	0	20.7846	0.666292
101	7.25	21.6506	0.604841	20.7846	0	20.7846	0.605107
101	7.25	21.6506	0.604841	20.9289	0	20.9289	0.377979
101	7.25	21.6506	0.604841	21.2176	0	21.2176	0.385824
101	7.25	21.6506	0.604841	21.5063	0	21.5063	0.425361
101	7.25	21.6506	0.604841	21.795	0	21.795	0.260362
101	7.25	21.6506	0.604841	22.0836	0	22.0836	0.331962
101	7.25	21.6506	0.604841	22.3723	0	22.3723	0.418675
101	7.25	21.6506	0.604841	22.5167	0	22.5167	0.275304
101	7.25	21.6506	0.604841	22.5167	0	22.5167	0.254398
101	7.25	21.6506	0.604841	22.5167	0	22.5167	0.253318
101	7.25	21.6506	0.604841	22.5167	0	22.5167	0.257826
101	7.25	21.6506	0.604841	22.5167	0	22.5167	0.264726
101	7.25	21.6506	0.604841	22.3723	0	22.3723	0.265138
101	7.25	21.6506	0.604841	22.0836	0	22.0836	0.21568
101	7.25	21.6506	0.604841	21.795	0	21.795	0.188637
101	7.25	21.6506	0.604841	21.5063	0	21.5063	0.468651
101	7.25	21.6506	0.604841	21.2176	0	21.2176	0.433333
101	7.25	21.6506	0.604841	20.9289	0	20.9289	0.403969
101	7.25	23.3827	3.86582	22.5167	0	22.5167	0.264726
101	7.25	23.3827	3.86582	22.5167	0	22.5167	0.257826
101	7.25	23.3827	3.86582	22.5167	0	22.5167	0.253318
101	7.25	23.3827	3.86582	22.5167	0	22.5167	0.254398
101	7.25	23.3827	3.86582	22.5167	0	22.5167	0.275304
101	7.25	23.3827	3.86582	22.661	0	22.661	0.383708
101	7.25	23.3827	3.86582	22.9497	0	22.9497	0.458927
101	7.25	23.3827	3.86582	23.2383	0	23.2383	0.530746
101	7.25	23.3827	3.86582	23.527	0	23.527	0.53722
101	7.25	23.3827	3.86582	23.8157	0	23.8157	0.619837
101	7.25	23.3827	3.86582	24.1044	0	24.1044	0.692761
101	7.25	23.3827	3.86582	24.2487	0	24.2487	0.742532
101	7.25	23.3827	3.86582	24.2487	0	24.2487	0.767364
101	7.25	23.3827	3.86582	24.2487	0	24.2487	0.768145
101	7.25	23.3827	3.86582	24.2487	0	24.2487	0.745113
101	7.25	23.3827	3.86582	24.2487	0	24.2487	0.696783
101	7.25	23.3827	3.86582	24.1044	0	24.1044	0.623788
101	7.25	23.3827	3.86582	23.8157	0	23.8157	0.531916
101	7.25	23.3827	3.86582	23.527	0	23.527	0.432155
101	7.25	23.3827	3.86582	23.2383	0	23.2383	0.361276
101	7.25	23.3827	3.86582	22.9497	0	22.9497	0.28574
101	7.25	23.3827	3.86582	22.661	0	22.661	0.227129
101	8.75	1.73205	0.460327	0.866025	0	0.866025	0.107207
101	8.75	1.73205	0.460327	0.866025	0	0.866025	0.0936512
101	8.75	1.73205	0.460327	0.866025	0	0.866025	0.090191
101	8.75	1.73205	0.460327	0.866025	0	0.866025	0.0961816
101	8.75	1.73205	0.460327	0.866025	0	0.866025	0.112773
101	8.75	1.73205	0.460327	1.01036	0	1.01036	0.141663
101	8.75	1.73205	0.460327	1.29904	0	1.29904	0.181768
101	8.75	1.73205	0.460327	1.58771	0	1.58771	0.220169
101	8.75	1.73205	0.460327	1.87639	0	1.87639	0.242085
101	8.75	1.73205	0.460327	2.16506	0	2.16506	0.314006
101	8.75	1.73205	0.460327	2.45374	0	2.45374	0.371095
101	8.75	1.73205	0.460327	2.59808	0	2.59808	0.356762
101	8.75	1.73205	0.460327	2.59808	0	2.59808	0.370399
101	8.75	1.73205	0.460327	2.59808	0	2.59808	0.37374
101	8.75	1.73205	0.460327	2.59808	0	2.59808	0.366634
101	8.75	1.73205	0.460327	2.59808	0	2.59808	0.350789
101	8.75	1.73205	0.460327	2.45374	0	2.45374	0.365079
101	8.75	1.73205	0.460327	2.16506	0	2.16506	0.304962
101	8.75	1.73205	0.460327	1.87639	0	1.87639	0.232317
101	8.75	1.73205	0.460327	1.58771	0	1.58771	0.206258
101	8.75	1.73205	0.460327	1.29904	0	1.29904	0.168628
101	8.75	1.73205	0.460327	1.01036	0	1.01036	0.132347
101	8.75	3.4641	0.616735	2.59808	0	2.59808	0.350789
101	8.75	3.4641	0.616735	2.59808	0	2.59808	0.366634
101	8.75	3.4641	0.616735	2.59808	0	2.59808	0.37374
101	8.75	3.4641	0.616735	2.59808	0	2.59808	0.370399
101	8.75	3.4641	0.616735	2.59808	0	2.59808	0.356762
101	8.75	3.4641	0.616735	2.74241	0	2.74241	0.314543
101	8.75	3.4641	0.616735	3.03109	0	3.03109	0.36916
101	8.75	3.4641	0.616735	3.31976	0	3.31976	0.432527
101	8.75	3.4641	0.616735	3.60844	0	3.60844	0.35628
101	8.75	3.4641	0.616735	3.89711	0	3.89711	0.410867
101	8.75	3.4641	0.616735	4.18579	0	4.18579	0.478333
101	8.75	3.4641	0.616735	4.33013	0	4.33013	0.461486
101	8.75	3.4641	0.616735	4.33013	0	4.33013	0.484572
101	8.75	3.4641	0.616735	4.33013	0	4.33013	0.49269
101	8.75	3.4641	0.616735	4.33013	0	4.33013	0.48629
101	8.75	3.4641	0.616735	4.33013	0	4.33013	0.463581
101	8.75	3.4641	0.616735	4.18579	0	4.18579	0.473045
101	8.75	3.4641	0.616735	3.89711	0	3.89711	0.406173
101	8.75	3.4641	0.616735	3.60844	0	3.60844	0.353774
101	8.75	3.4641	0.616735	3.31976	0	3.31976	0.434152
101	8.75	3.4641	0.616735	3.03109	0	3.03109	0.372436
101	8.75	3.4641	0.616735	2.74241	0	2.74241	0.316184
101	8.75	5.19615	0.748457	4.33013	0	4.33013	0.463581
101	8.75	5.19615	0.748457	4.33013	0	4.33013	0.48629
101	8.75	5.19615	0.748457	4.33013	0	4.33013	0.49269
101	8.75	5.19615	0.748457	4.33013	0	4.33013	0.484572
101	8.75	5.19615	0.748457	4.33013	0	4.33013	0.461486
101	8.75	5.19615	0.748457	4.47446	0	4.47446	0.39491
101	8.75	5.19615	0.748457	4.76314	0	4.76314	0.453588
101	8.75	5.19615	0.748457	5.05181	0	5.05181	0.525207
101	8.75	5.19615	0.748457	5.34049	0	5.34049	0.432903
101	8.75	5.19615	0.748457	5.62917	0	5.62917	0.497795
101	8.75	5.19615	0.748457	5.91784	0	5.91784	0.578429
101	8.75	5.19615	0.748457	6.06218	0	6.06218	0.555014
101	8.75	5.19615	0.748457	6.06218	0	6.06218	0.582193
101	8.75	5.19615	0.748457	6.06218	0	6.06218	0.59423
101	8.75	5.19615	0.748457	6.06218	0	6.06218	0.590751
101	8.75	5.19615	0.748457	6.06218	0	6.06218	0.569407
101	8.75	5.19615	0.748457	5.91784	0	5.91784	0.582466
101	8.75	5.19615	0.748457	5.62917	0	5.62917	0.504911
101	8.75	5.19615	0.748457	5.34049	0	5.34049	0.440651
101	8.75	5.19615	0.748457	5.05181	0	5.05181	0.528252
101	8.75	5.19615	0.748457	4.76314	0	4.76314	0.453422
101	8.75	5.19615	0.748457	4.47446	0	4.47446	0.39244
101	8.75	6.9282	0.903467	6.06218	0	6.06218	0.569407
101	8.75	6.9282	0.903467	6.06218	0	6.06218	0.590751
101	8.75	6.9282	0.903467	6.06218	0	6.06218	0.59423
101	8.75	6.9282	0.903467	6.06218	0	6.06218	0.582193
101	8.75	6.9282	0.903467	6.06218	0	6.06218	0.555014
101	8.75	6.9282	0.903467	6.20652	0	6.20652	0.483986
101	8.75	6.9282	0.903467	6.49519	0	6.49519	0.551175
101	8.75	6.9282	0.903467	6.78387	0	6.78387	0.632102
101	8.75	6.9282	0.903467	7.07254	0	7.07254	0.534474
101	8.75	6.9282	0.903467	7.36122	0	7.36122	0.614502
101	8.75	6.9282	0.903467	7.64989	0	7.64989	0.711483
101	8.75	6.9282	0.903467	7.79423	0	7.79423	0.678958
101	8.75	6.9282	0.903467	7.79423	0	7.79423	0.709585
101	8.75	6.9282	0.903467	7.79423	0	7.79423	0.729126
101	8.75	6.9282	0.903467	7.79423	0	7.79423	0.735618
101	8.75	6.9282	0.903467	7.79423	0	7.79423	0.722601
101	8.75	6.9282	0.903467	7.64989	0	7.64989	0.710884
101	8.75	6.9282	0.903467	7.36122	0	7.36122	0.621756
101	8.75	6.9282	0.903467	7.07254	0	7.07254	0.551232
101	8.75	6.9282	0.903467	6.78387	0	6.78387	0.649776
101	8.75	6.9282	0.903467	6.49519	0	6.49519	0.562013
101	8.75	6.9282	0.903467	6.20652	0	6.20652	0.488673
101	8.75	8.66025	1.16135	7.79423	0	7.79423	0.722601
101	8.75	8.66025	1.16135	7.79423	0	7.79423	0.735618
101	8.75	8.66025	1.16135	7.79423	0	7.79423	0.729126
101	8.75	8.66025	1.16135	7.79423	0	7.79423	0.709585
101	8.75	8.66025	1.16135	7.79423	0	7.79423	0.678958
101	8.75	8.66025	1.16135	7.93857	0	7.93857	0.616828
101	8.75	8.66025	1.16135	8.22724	0	8.22724	0.694141
101	8.75	8.66025	1.16135	8.51592	0	8.51592	0.784722
101	8.75	8.66025	1.16135	8.80459	0	8.80459	0.690102
101	8.75	8.66025	1.16135	9.09327	0	9.09327	0.769812
101	8.75	8.66025	1.16135	9.38194	0	9.38194	0.885583
101	8.75	8.66025	1.16135	9.52628	0	9.52628	0.925454
101	8.75	8.66025	1.16135	9.52628	0	9.52628	0.968301
101	8.75	8.66025	1.16135	9.52628	0	9.52628	1.00193
101	8.75	8.66025	1.16135	9.52628	0	9.52628	1.03132
101	8.75	8.66025	1.16135	9.52628	0	9.52628	1.02732
101	8.75	8.66025	1.16135	9.38194	0	9.38194	0.913358
101	8.75	8.66025	1.16135	9.09327	0	9.09327	0.834644
101	8.75	8.66025	1.16135	8.80459	0	8.80459	0.773515
101	8.75	8.66025	1.16135	8.51592	0	8.51592	0.852223
101	8.75	8.66025	1.16135	8.22724	0	8.22724	0.736535
101	8.75	8.66025	1.16135	7.93857	0	7.93857	0.634945
101	8.75	10.3923	1.71615	9.52628	0	9.52628	1.02732
101	8.75	10.3923	1.71615	9.52628	0	9.52628	1.03132
101	8.75	10.3923	1.71615	9.52628	0	9.52628	1.00193
101	8.75	10.3923	1.71615	9.52628	0	9.52628	0.968301
101	8.75	10.3923	1.71615	9.52628	0	9.52628	0.925454
101	8.75	10.3923	1.71615	9.67062	0	9.67062	0.867124
101	8.75	10.3923	1.71615	9.95929	0	9.95929	0.960111
101	8.75	10.3923	1.71615	10.248	0	10.248	1.09551
101	8.75	10.3923	1.71615	10.5366	0	10.5366	1.20631
101	8.75	10.3923	1.71615	10.8253	0	10.8253	1.28517
101	8.75	10.3923	1.71615	11.114	0	11.114	1.39805
101	8.75	10.3923	1.71615	11.2583	0	11.2583	1.48977
101	8.75	10.3923	1.71615	11.2583	0	11.2583	1.48973
101	8.75	10.3923	1.71615	11.2583	0	11.2583	1.49399
101	8.75	10.3923	1.71615	11.2583	0	11.2583	1.50503
101	8.75	10.3923	1.71615	11.2583	0	11.2583	1.52395
101	8.75	10.3923	1.71615	11.114	0	11.114	1.50437
101	8.75	10.3923	1.71615	10.8253	0	10.8253	1.42257
101	8.75	10.3923	1.71615	10.5366	0	10.5366	1.3167
101	8.75	10.3923	1.71615	10.248	0	10.248	1.11373
101	8.75	10.3923	1.71615	9.95929	0	9.95929	0.96146
101	8.75	10.3923	1.71615	9.67062	0	9.67062	0.871638
101	8.75	12.1244	3.29223	11.2583	0	11.2583	1.52395
101	8.75	12.1244	3.29223	11.2583	0	11.2583	1.50503
101	8.75	12.1244	3.29223	11.2583	0	11.2583	1.49399
101	8.75	12.1244	3.29223	11.2583	0	11.2583	1.48973
101	8.75	12.1244	3.29223	11.2583	0	11.2583	1.48977
101	8.75	12.1244	3.29223	11.4027	0	11.4027	1.55858
101	8.75	12.1244	3.29223	11.6913	0	11.6913	1.73413
101	8.75	12.1244	3.29223	11.98	0	11.98	1.83652
101	8.75	12.1244	3.29223	12.2687	0	12.2687	1.54584
101	8.75	12.1244	3.29223	12.5574	0	12.5574	1.65694
101	8.75	12.1244	3.29223	12.846	0	12.846	1.71771
101	8.75	12.1244	3.29223	12.9904	0	12.9904	1.71148
101	8.75	12.1244	3.29223	12.9904	0	12.9904	1.80561
101	8.75	12.1244	3.29223	12.9904	0	12.9904	1.81249
101	8.75	12.1244	3.29223	12.9904	0	12.9904	1.78553
101	8.75	12.1244	3.29223	12.9904	0	12.9904	1.67648
101	8.75	12.1244	3.29223	12.846	0	12.846	1.67565
101	8.75	12.1244	3.29223	12.5574	0	12.5574	1.59567
101	8.75	12.1244	3.29223	12.2687	0	12.2687	1.49239
101	8.75	12.1244	3.29223	11.98	0	11.98	1.82268
101	8.75	12.1244	3.29223	11.6913	0	11.6913	1.72232
101	8.75	12.1244	3.29223	11.4027	0	11.4027	1.56618
101	8.75	13.8564	1.80157	12.9904	0	12.9904	1.67648
101	8.75	13.8564	1.80157	12.9904	0	12.9904	1.78553
101	8.75	13.8564	1.80157	12.9904	0	12.9904	1.81249
101	8.75	13.8564	1.80157	12.9904	0	12.9904	1.80561
101	8.75	13.8564	1.80157	12.9904	0	12.9904	1.71148
101	8.75	13.8564	1.80157	13.1347	0	13.1347	1.09255
101	8.75	13.8564	1.80157	13.4234	0	13.4234	1.08606
101	8.75	13.8564	1.80157	13.7121	0	13.7121	1.21601
101	8.75	13.8564	1.80157	14.0007	0	14.0007	0.982357
101	8.75	13.8564	1.80157	14.2894	0	14.2894	1.07525
101	8.75	13.8564	1.80157	14.5781	0	14.5781	1.17726
101	8.75	13.8564	1.80157	14.7224	0	14.7224	1.14687
101	8.75	13.8564	1.80157	14.7224	0	14.7224	1.20995
101	8.75	13.8564	1.80157	14.7224	0	14.7224	1.22485
101	8.75	13.8564	1.80157	14.7224	0	14.7224	1.21026
101	8.75	13.8564	1.80157	14.7224	0	14.7224	1.14601
101	8.75	13.8564	1.80157	14.5781	0	14.5781	1.16736
101	8.75	13.8564	1.80157	14.2894	0	14.2894	1.06483
101	8.75	13.8564	1.80157	14.0007	0	14.0007	0.975926
101	8.75	13.8564	1.80157	13.7121	0	13.7121	1.22314
101	8.75	13.8564	1.80157	13.4234	0	13.4234	1.09579
101	8.75	13.8564	1.80157	13.1347	0	13.1347	1.09212
101	8.75	15.5885	1.4024	14.7224	0	14.7224	1.14601
101	8.75	15.5885	1.4024	14.7224	0	14.7224	1.21026
101	8.75	15.5885	1.4024	14.7224	0	14.7224	1.22485
101	8.75	15.5885	1.4024	14.7224	0	14.7224	1.20995
101	8.75	15.5885	1.4024	14.7224	0	14.7224	1.14687
101	8.75	15.5885	1.4024	14.8668	0	14.8668	0.851274
101	8.75	15.5885	1.4024	15.1554	0	15.1554	0.907049
101	8.75	15.5885	1.4024	15.4441	0	15.4441	1.01914
101	8.75	15.5885	1.4024	15.7328	0	15.7328	0.794693
101	8.75	15.5885	1.4024	16.0215	0	16.0215	0.871267
101	8.75	15.5885	1.4024	16.3101	0	16.3101	0.973094
101	8.75	15.5885	1.4024	16.4545	0	16.4545	0.936311
101	8.75	15.5885	1.4024	16.4545	0	16.4545	0.98714
101	8.75	15.5885	1.4024	16.4545	0	16.4545	1.00276
101	8.75	15.5885	1.4024	16.4545	0	16.4545	0.991509
101	8.75	15.5885	1.4024	16.4545	0	16.4545	0.942056
101	8.75	15.5885	1.4024	16.3101	0	16.3101	0.971615
101	8.75	15.5885	1.4024	16.0215	0	16.0215	0.873543
101	8.75	15.5885	1.4024	15.7328	0	15.7328	0.796774
101	8.75	15.5885	1.4024	15.4441	0	15.4441	1.01608
101	8.75	15.5885	1.4024	15.1554	0	15.1554	0.902291
101	8.75	15.5885	1.4024	14.8668	0	14.8668	0.84543
101	8.75	17.3205	1.21859	16.4545	0	16.4545	0.942056
101	8.75	17.3205	1.21859	16.4545	0	16.4545	0.991509
101	8.75	17.3205	1.21859	16.4545	0	16.4545	1.00276
101	8.75	17.3205	1.21859	16.4545	0	16.4545	0.98714
101	8.75	17.3205	1.21859	16.4545	0	16.4545	0.936311
101	8.75	17.3205	1.21859	16.5988	0	16.5988	0.738145
101	8.75	17.3205	1.21859	16.8875	0	16.8875	0.805865
101	8.75	17.3205	1.21859	17.1762	0	17.1762	0.906651
101	8.75	17.3205	1.21859	17.4648	0	17.4648	0.697414
101	8.75	17.3205	1.21859	17.7535	0	17.7535	0.767035
101	8.75	17.3205	1.21859	18.0422	0	18.0422	0.862616
101	8.75	17.3205	1.21859	18.1865	0	18.1865	0.82481
101	8.75	17.3205	1.21859	18.1865	0	18.1865	0.871201
101	8.75	17.3205	1.21859	18.1865	0	18.1865	0.885537
101	8.75	17.3205	1.21859	18.1865	0	18.1865	0.873642
101	8.75	17.3205	1.21859	18.1865	0	18.1865	0.828246
101	8.75	17.3205	1.21859	18.0422	0	18.0422	0.863246
101	8.75	17.3205	1.21859	17.7535	0	17.7535	0.769418
101	8.75	17.3205	1.21859	17.4648	0	17.4648	0.697791
101	8.75	17.3205	1.21859	17.1762	0	17.1762	0.897935
101	8.75	17.3205	1.21859	16.8875	0	16.8875	0.794619
101	8.75	17.3205	1.21859	16.5988	0	16.5988	0.729073
101	8.75	19.0526	1.06856	18.1865	0	18.1865	0.828246
101	8.75	19.0526	1.06856	18.1865	0	18.1865	0.873642
101	8.75	19.0526	1.06856	18.1865	0	18.1865	0.885537
101	8.75	19.0526	1.06856	18.1865	0	18.1865	0.871201
101	8.75	19.0526	1.06856	18.1865	0	18.1865	0.82481
101	8.75	19.0526	1.06856	18.3309	0	18.3309	0.653591
101	8.75	19.0526	1.06856	18.6195	0	18.6195	0.717629
101	8.75	19.0526	1.06856	18.9082	0	18.9082	0.807952
101	8.75	19.0526	1.06856	19.1969	0	19.1969	0.60126
101	8.75	19.0526	1.06856	19.4856	0	19.4856	0.65909
101	8.75	19.0526	1.06856	19.7742	0	19.7742	0.739463
101	8.75	19.0526	1.06856	19.9186	0	19.9186	0.692474
101	8.75	19.0526	1.06856	19.9186	0	19.9186	0.742539
101	8.75	19.0526	1.06856	19.9186	0	19.9186	0.757697
101	8.75	19.0526	1.06856	19.9186	0	19.9186	0.743192
101	8.75	19.0526	1.06856	19.9186	0	19.9186	0.693656
101	8.75	19.0526	1.06856	19.7742	0	19.7742	0.74159
101	8.75	19.0526	1.06856	19.4856	0	19.4856	0.66155
101	8.75	19.0526	1.06856	19.1969	0	19.1969	0.602149
101	8.75	19.0526	1.06856	18.9082	0	18.9082	0.803796
101	8.75	19.0526	1.06856	18.6195	0	18.6195	0.712419
101	8.75	19.0526	1.06856	18.3309	0	18.3309	0.649711
101	8.75	20.7846	0.726323	19.9186	0	19.9186	0.693656
101	8.75	20.7846	0.726323	19.9186	0	19.9186	0.743192
101	8.75	20.7846	0.726323	19.9186	0	19.9186	0.757697
101	8.75	20.7846	0.726323	19.9186	0	19.9186	0.742539
101	8.75	20.7846	0.726323	19.9186	0	19.9186	0.692474
101	8.75	20.7846	0.726323	20.0629	0	20.0629	0.512897
101	8.75	20.7846	0.726323	20.3516	0	20.3516	0.549703
101	8.75	20.7846	0.726323	20.6403	0	20.6403	0.615137
101	8.75	20.7846	0.726323	20.9289	0	20.9289	0.394225
101	8.75	20.7846	0.726323	21.2176	0	21.2176	0.412223
101	8.75	20.7846	0.726323	21.5063	0	21.5063	0.442902
101	8.75	20.7846	0.726323	21.6506	0	21.6506	0.245545
101	8.75	20.7846	0.726323	21.6506	0	21.6506	0.251354
101	8.75	20.7846	0.726323	21.6506	0	21.6506	0.262462
101	8.75	20.7846	0.726323	21.6506	0	21.6506	0.27328
101	8.75	20.7846	0.726323	21.6506	0	21.6506	0.292326
101	8.75	20.7846	0.726323	21.5063	0	21.5063	0.425361
101	8.75	20.7846	0.726323	21.2176	0	21.2176	0.385824
101	8.75	20.7846	0.726323	20.9289	0	20.9289	0.377979
101	8.75	20.7846	0.726323	20.6403	0	20.6403	0.611604
101	8.75	20.7846	0.726323	20.3516	0	20.3516	0.549071
101	8.75	20.7846	0.726323	20.0629	0	20.0629	0.51315
101	8.75	22.5167	3.14229	21.6506	0	21.6506	0.292326
101	8.75	22.5167	3.14229	21.6506	0	21.6506	0.27328
101	8.75	22.5167	3.14229	21.6506	0	21.6506	0.262462
101	8.75	22.5167	3.14229	21.6506	0	21.6506	0.251354
101	8.75	22.5167	3.14229	21.6506	0	21.6506	0.245545
101	8.75	22.5167	3.14229	21.795	0	21.795	0.188393
101	8.75	22.5167	3.14229	22.0836	0	22.0836	0.21467
101	8.75	22.5167	3.14229	22.3723	0	22.3723	0.275874
101	8.75	22.5167	3.14229	22.661	0	22.661	0.340394
101	8.75	22.5167	3.14229	22.9497	0	22.9497	0.4272
101	8.75	22.5167	3.14229	23.2383	0	23.2383	0.512544
101	8.75	22.5167	3.14229	23.3827	0	23.3827	0.522271
101	8.75	22.5167	3.14229	23.3827	0	23.3827	0.576341
101	8.75	22.5167	3.14229	23.3827	0	23.3827	0.620495
101	8.75	22.5167	3.14229	23.3827	0	23.3827	0.645338
101	8.75	22.5167	3.14229	23.3827	0	23.3827	0.640498
101	8.75	22.5167	3.14229	23.2383	0	23.2383	0.530746
101	8.75	22.5167	3.14229	22.9497	0	22.9497	0.458927
101	8.75	22.5167	3.14229	22.661	0	22.661	0.383708
101	8.75	22.5167	3.14229	22.3723	0	22.3723	0.418675
101	8.75	22.5167	3.14229	22.0836	0	22.0836	0.331962
101	8.75	22.5167	3.14229	21.795	0	21.795	0.260362
101	10.25	2.59808	0.572159	1.73205	0	1.73205	0.166392
101	10.25	2.59808	0.572159	1.73205	0	1.73205	0.127012
101	10.25	2.59808	0.572159	1.73205	0	1.73205	0.118147
101	10.25	2.59808	0.572159	1.73205	0	1.73205	0.128154
101	10.25	2.59808	0.572159	1.73205	0	1.73205	0.16748
101	10.25	2.59808	0.572159	1.87639	0	1.87639	0.241493
101	10.25	2.59808	0.572159	2.16506	0	2.16506	0.315566
101	10.25	2.59808	0.572159	2.45374	0	2.45374	0.375709
101	10.25	2.59808	0.572159	2.74241	0	2.74241	0.323409
101	10.25	2.59808	0.572159	3.03109	0	3.03109	0.380026
101	10.25	2.59808	0.572159	3.31976	0	3.31976	0.442531
101	10.25	2.59808	0.572159	3.4641	0	3.4641	0.428359
101	10.25	2.59808	0.572159	3.4641	0	3.4641	0.449513
101	10.25	2.59808	0.572159	3.4641	0	3.4641	0.455679
101	10.25	2.59808	0.572159	3.4641	0	3.4641	0.447942
101	10.25	2.59808	0.572159	3.4641	0	3.4641	0.42463
101	10.25	2.59808	0.572159	3.31976	0	3.31976	0.432527
101	10.25	2.59808	0.572159	3.03109	0	3.03109	0.36916
101	10.25	2.59808	0.572159	2.74241	0	2.74241	0.314543
101	10.25	2.59808	0.572159	2.45374	0	2.45374	0.371095
101	10.25	2.59808	0.572159	2.16506	0	2.16506	0.314006
101	10.25	2.59808	0.572159	1.87639	0	1.87639	0.242085
101	10.25	4.33013	0.689703	3.4641	0	3.4641	0.42463
101	10.25	4.33013	0.689703	3.4641	0	3.4641	0.447942
101	10.25	4.33013	0.689703	3.4641	0	3.4641	0.455679
101	10.25	4.33013	0.689703	3.4641	0	3.4641	0.449513
101	10.25	4.33013	0.689703	3.4641	0	3.4641	0.428359
101	10.25	4.33013	0.689703	3.60844	0	3.60844	0.361725
101	10.25	4.33013	0.689703	3.89711	0	3.89711	0.41554
101	10.25	4.33013	0.689703	4.18579	0	4.18579	0.482276
101	10.25	4.33013	0.689703	4.47446	0	4.47446	0.395599
101	10.25	4.33013	0.689703	4.76314	0	4.76314	0.455011
101	10.25	4.33013	0.689703	5.05181	0	5.05181	0.528157
101	10.25	4.33013	0.689703	5.19615	0	5.19615	0.509119
101	10.25	4.33013	0.689703	5.19615	0	5.19615	0.53563
101	10.25	4.33013	0.689703	5.19615	0	5.19615	0.545839
101	10.25	4.33013	0.689703	5.19615	0	5.19615	0.5405
101	10.25	4.33013	0.689703	5.19615	0	5.19615	0.516624
101	10.25	4.33013	0.689703	5.05181	0	5.05181	0.525207
101	10.25	4.33013	0.689703	4.76314	0	4.76314	0.453588
101	10.25	4.33013	0.689703	4.47446	0	4.47446	0.39491
101	10.25	4.33013	0.689703	4.18579	0	4.18579	0.478333
101	10.25	4.33013	0.689703	3.89711	0	3.89711	0.410867
101	10.25	4.33013	0.689703	3.60844	0	3.60844	0.35628
101	10.25	6.06218	0.813181	5.19615	0	5.19615	0.516624
101	10.25	6.06218	0.813181	5.19615	0	5.19615	0.5405
101	10.25	6.06218	0.813181	5.19615	0	5.19615	0.545839
101	10.25	6.06218	0.813181	5.19615	0	5.19615	0.53563
101	10.25	6.06218	0.813181	5.19615	0	5.19615	0.509119
101	10.25	6.06218	0.813181	5.34049	0	5.34049	0.43323
101	10.25	6.06218	0.813181	5.62917	0	5.62917	0.493724
101	10.25	6.06218	0.813181	5.91784	0	5.91784	0.568842
101	10.25	6.06218	0.813181	6.20652	0	6.20652	0.469793
101	10.25	6.06218	0.813181	6.49519	0	6.49519	0.539081
101	10.25	6.06218	0.813181	6.78387	0	6.78387	0.627303
101	10.25	6.06218	0.813181	6.9282	0	6.9282	0.606093
101	10.25	6.06218	0.813181	6.9282	0	6.9282	0.633936
101	10.25	6.06218	0.813181	6.9282	0	6.9282	0.647617
101	10.25	6.06218	0.813181	6.9282	0	6.9282	0.646386
101	10.25	6.06218	0.813181	6.9282	0	6.9282	0.62565
101	10.25	6.06218	0.813181	6.78387	0	6.78387	0.632102
101	10.25	6.06218	0.813181	6.49519	0	6.49519	0.551175
101	10.25	6.06218	0.813181	6.20652	0	6.20652	0.483986
101	10.25	6.06218	0.813181	5.91784	0	5.91784	0.578429
101	10.25	6.06218	0.813181	5.62917	0	5.62917	0.497795
101	10.25	6.06218	0.813181	5.34049	0	5.34049	0.432903
101	10.25	7.79423	1.00209	6.9282	0	6.9282	0.62565
101	10.25	7.79423	1.00209	6.9282	0	6.9282	0.646386
101	10.25	7.79423	1.00209	6.9282	0	6.9282	0.647617
101	10.25	7.79423	1.00209	6.9282	0	6.9282	0.633936
101	10.25	7.79423	1.00209	6.9282	0	6.9282	0.606093
101	10.25	7.79423	1.00209	7.07254	0	7.07254	0.537838
101	10.25	7.79423	1.00209	7.36122	0	7.36122	0.613972
101	10.25	7.79423	1.00209	7.64989	0	7.64989	0.698684
101	10.25	7.79423	1.00209	7.93857	0	7.93857	0.580695
101	10.25	7.79423	1.00209	8.22724	0	8.22724	0.648683
101	10.25	7.79423	1.00209	8.51592	0	8.51592	0.761939
101	10.25	7.79423	1.00209	8.66025	0	8.66025	0.851525
101	10.25	7.79423	1.00209	8.66025	0	8.66025	0.859044
101	10.25	7.79423	1.00209	8.66025	0	8.66025	0.850117
101	10.25	7.79423	1.00209	8.66025	0	8.66025	0.836584
101	10.25	7.79423	1.00209	8.66025	0	8.66025	0.805107
101	10.25	7.79423	1.00209	8.51592	0	8.51592	0.784722
101	10.25	7.79423	1.00209	8.22724	0	8.22724	0.694141
101	10.25	7.79423	1.00209	7.93857	0	7.93857	0.616828
101	10.25	7.79423	1.00209	7.64989	0	7.64989	0.711483
101	10.25	7.79423	1.00209	7.36122	0	7.36122	0.614502
101	10.25	7.79423	1.00209	7.07254	0	7.07254	0.534474
101	10.25	9.52628	1.46426	8.66025	0	8.66025	0.805107
101	10.25	9.52628	1.46426	8.66025	0	8.66025	0.836584
101	10.25	9.52628	1.46426	8.66025	0	8.66025	0.850117
101	10.25	9.52628	1.46426	8.66025	0	8.66025	0.859044
101	10.25	9.52628	1.46426	8.66025	0	8.66025	0.851525
101	10.25	9.52628	1.46426	8.80459	0	8.80459	0.786116
101	10.25	9.52628	1.46426	9.09327	0	9.09327	0.9286
101	10.25	9.52628	1.46426	9.38194	0	9.38194	1.05006
101	10.25	9.52628	1.46426	9.67062	0	9.67062	0.95148
101	10.25	9.52628	1.46426	9.95929	0	9.95929	1.00525
101	10.25	9.52628	1.46426	10.248	0	10.248	1.13085
101	10.25	9.52628	1.46426	10.3923	0	10.3923	1.58819
101	10.25	9.52628	1.46426	10.3923	0	10.3923	1.54361
101	10.25	9.52628	1.46426	10.3923	0	10.3923	1.43837
101	10.25	9.52628	1.46426	10.3923	0	10.3923	1.34998
101	10.25	9.52628	1.46426	10.3923	0	10.3923	1.2614
101	10.25	9.52628	1.46426	10.248	0	10.248	1.09551
101	10.25	9.52628	1.46426	9.95929	0	9.95929	0.960111
101	10.25	9.52628	1.46426	9.67062	0	9.67062	0.867124
101	10.25	9.52628	1.46426	9.38194	0	9.38194	0.885583
101	10.25	9.52628	1.46426	9.09327	0	9.09327	0.769812
101	10.25	9.52628	1.46426	8.80459	0	8.80459	0.690102
101	10.25	11.2583	3.14752	10.3923	0	10.3923	1.2614
101	10.25	11.2583	3.14752	10.3923	0	10.3923	1.34998
101	10.25	11.2583	3.14752	10.3923	0	10.3923	1.43837
101	10.25	11.2583	3.14752	10.3923	0	10.3923	1.54361
101	10.25	11.2583	3.14752	10.3923	0	10.3923	1.58819
101	10.25	11.2583	3.14752	10.5366	0	10.5366	1.41893
101	10.25	11.2583	3.14752	10.8253	0	10.8253	1.58519
101	10.25	11.2583	3.14752	11.114	0	11.114	1.65915
101	10.25	11.2583	3.14752	11.4027	0	11.4027	1.6125
101	10.25	11.2583	3.14752	11.6913	0	11.6913	1.73664
101	10.25	11.2583	3.14752	11.98	0	11.98	1.70946
101	10.25	11.2583	3.14752	12.1244	0	12.1244	1.73724
101	10.25	11.2583	3.14752	12.1244	0	12.1244	1.73142
101	10.25	11.2583	3.14752	12.1244	0	12.1244	1.62601
101	10.25	11.2583	3.14752	12.1244	0	12.1244	1.50728
101	10.25	11.2583	3.14752	12.1244	0	12.1244	1.45327
101	10.25	11.2583	3.14752	11.98	0	11.98	1.83652
101	10.25	11.2583	3.14752	11.6913	0	11.6913	1.73413
101	10.25	11.2583	3.14752	11.4027	0	11.4027	1.55858
101	10.25	11.2583	3.14752	11.114	0	11.114	1.39805
101	10.25	11.2583	3.14752	10.8253	0	10.8253	1.28517
101	10.25	11.2583	3.14752	10.5366	0	10.5366	1.20631
101	10.25	12.9904	1.89329	12.1244	0	12.1244	1.45327
101	10.25	12.9904	1.89329	12.1244	0	12.1244	1.50728
101	10.25	12.9904	1.89329	12.1244	0	12.1244	1.62601
101	10.25	12.9904	1.89329	12.1244	0	12.1244	1.73142
101	10.25	12.9904	1.89329	12.1244	0	12.1244	1.73724
101	10.25	12.9904	1.89329	12.2687	0	12.2687	1.07935
101	10.25	12.9904	1.89329	12.5574	0	12.5574	1.07111
101	10.25	12.9904	1.89329	12.846	0	12.846	1.20784
101	10.25	12.9904	1.89329	13.1347	0	13.1347	1.09447
101	10.25	12.9904	1.89329	13.4234	0	13.4234	1.21382
101	10.25	12.9904	1.89329	13.7121	0	13.7121	1.28091
101	10.25	12.9904	1.89329	13.8564	0	13.8564	1.2601
101	10.25	12.9904	1.89329	13.8564	0	13.8564	1.29438
101	10.25	12.9904	1.89329	13.8564	0	13.8564	1.26606
101	10.25	12.9904	1.89329	13.8564	0	13.8564	1.2081
101	10.25	12.9904	1.89329	13.8564	0	13.8564	1.12911
101	10.25	12.9904	1.89329	13.7121	0	13.7121	1.21601
101	10.25	12.9904	1.89329	13.4234	0	13.4234	1.08606
101	10.25	12.9904	1.89329	13.1347	0	13.1347	1.09255
101	10.25	12.9904	1.89329	12.846	0	12.846	1.71771
101	10.25	12.9904	1.89329	12.5574	0	12.5574	1.65694
101	10.25	12.9904	1.89329	12.2687	0	12.2687	1.54584
101	10.25	14.7224	1.49016	13.8564	0	13.8564	1.12911
101	10.25	14.7224	1.49016	13.8564	0	13.8564	1.2081
101	10.25	14.7224	1.49016	13.8564	0	13.8564	1.26606
101	10.25	14.7224	1.49016	13.8564	0	13.8564	1.29438
101	10.25	14.7224	1.49016	13.8564	0	13.8564	1.2601
101	10.25	14.7224	1.49016	14.0007	0	14.0007	0.884248
101	10.25	14.7224	1.49016	14.2894	0	14.2894	0.928537
101	10.25	14.7224	1.49016	14.5781	0	14.5781	1.05247
101	10.25	14.7224	1.49016	14.8668	0	14.8668	0.862948
101	10.25	14.7224	1.49016	15.1554	0	15.1554	0.952136
101	10.25	14.7224	1.49016	15.4441	0	15.4441	1.04505
101	10.25	14.7224	1.49016	15.5885	0	15.5885	1.01456
101	10.25	14.7224	1.49016	15.5885	0	15.5885	1.05828
101	10.25	14.7224	1.49016	15.5885	0	15.5885	1.05901
101	10.25	14.7224	1.49016	15.5885	0	15.5885	1.03217
101	10.25	14.7224	1.49016	15.5885	0	15.5885	0.973838
101	10.25	14.7224	1.49016	15.4441	0	15.4441	1.01914
101	10.25	14.7224	1.49016	15.1554	0	15.1554	0.907049
101	10.25	14.7224	1.49016	14.8668	0	14.8668	0.851274
101	10.25	14.7224	1.49016	14.5781	0	14.5781	1.17726
101	10.25	14.7224	1.49016	14.2894	0	14.2894	1.07525
101	10.25	14.7224	1.49016	14.0007	0	14.0007	0.982357
101	10.25	16.4545	1.28849	15.5885	0	15.5885	0.973838
101	10.25	16.4545	1.28849	15.5885	0	15.5885	1.03217
101	10.25	16.4545	1.28849	15.5885	0	15.5885	1.05901
101	10.25	16.4545	1.28849	15.5885	0	15.5885	1.05828
101	10.25	16.4545	1.28849	15.5885	0	15.5885	1.01456
101	10.25	16.4545	1.28849	15.7328	0	15.7328	0.771565
101	10.25	16.4545	1.28849	16.0215	0	16.0215	0.835203
101	10.25	16.4545	1.28849	16.3101	0	16.3101	0.944774
101	10.25	16.4545	1.28849	16.5988	0	16.5988	0.74632
101	10.25	16.4545	1.28849	16.8875	0	16.8875	0.823217
101	10.25	16.4545	1.28849	17.1762	0	17.1762	0.919133
101	10.25	16.4545	1.28849	17.3205	0	17.3205	0.881758
101	10.25	16.4545	1.28849	17.3205	0	17.3205	0.925228
101	10.25	16.4545	1.28849	17.3205	0	17.3205	0.934779
101	10.25	16.4545	1.28849	17.3205	0	17.3205	0.918284
101	10.25	16.4545	1.28849	17.3205	0	17.3205	0.869867
101	10.25	16.4545	1.28849	17.1762	0	17.1762	0.906651
101	10.25	16.4545	1.28849	16.8875	0	16.8875	0.805865
101	10.25	16.4545	1.28849	16.5988	0	16.5988	0.738145
101	10.25	16.4545	1.28849	16.3101	0	16.3101	0.973094
101	10.25	16.4545	1.28849	16.0215	0	16.0215	0.871267
101	10.25	16.4545	1.28849	15.7328	0	15.7328	0.794693
101	10.25	18.1865	1.15024	17.3205	0	17.3205	0.869867
101	10.25	18.1865	1.15024	17.3205	0	17.3205	0.918284
101	10.25	18.1865	1.15024	17.3205	0	17.3205	0.934779
101	10.25	18.1865	1.15024	17.3205	0	17.3205	0.925228
101	10.25	18.1865	1.15024	17.3205	0	17.3205	0.881758
101	10.25	18.1865	1.15024	17.4648	0	17.4648	0.697149
101	10.25	18.1865	1.15024	17.7535	0	17.7535	0.764213
101	10.25	18.1865	1.15024	18.0422	0	18.0422	0.861187
101	10.25	18.1865	1.15024	18.3309	0	18.3309	0.656195
101	10.25	18.1865	1.15024	18.6195	0	18.6195	0.721022
101	10.25	18.1865	1.15024	18.9082	0	18.9082	0.810353
101	10.25	18.1865	1.15024	19.0526	0	19.0526	0.776501
101	10.25	18.1865	1.15024	19.0526	0	19.0526	0.821885
101	10.25	18.1865	1.15024	19.0526	0	19.0526	0.834151
101	10.25	18.1865	1.15024	19.0526	0	19.0526	0.820118
101	10.25	18.1865	1.15024	19.0526	0	19.0526	0.773415
101	10.25	18.1865	1.15024	18.9082	0	18.9082	0.807952
101	10.25	18.1865	1.15024	18.6195	0	18.6195	0.717629
101	10.25	18.1865	1.15024	18.3309	0	18.3309	0.653591
101	10.25	18.1865	1.15024	18.0422	0	18.0422	0.862616
101	10.25	18.1865	1.15024	17.7535	0	17.7535	0.767035
101	10.25	18.1865	1.15024	17.4648	0	17.4648	0.697414
101	10.25	19.9186	0.968286	19.0526	0	19.0526	0.773415
101	10.25	19.9186	0.968286	19.0526	0	19.0526	0.820118
101	10.25	19.9186	0.968286	19.0526	0	19.0526	0.834151
101	10.25	19.9186	0.968286	19.0526	0	19.0526	0.821885
101	10.25	19.9186	0.968286	19.0526	0	19.0526	0.776501
101	10.25	19.9186	0.968286	19.1969	0	19.1969	0.602099
101	10.25	19.9186	0.968286	19.4856	0	19.4856	0.660509
101	10.25	19.9186	0.968286	19.7742	0	19.7742	0.741779
101	10.25	19.9186	0.968286	20.0629	0	20.0629	0.513471
101	10.25	19.9186	0.968286	20.3516	0	20.3516	0.5481
101	10.25	19.9186	0.968286	20.6403	0	20.6403	0.610648
101	10.25	19.9186	0.968286	20.7846	0	20.7846	0.615935
101	10.25	19.9186	0.968286	20.7846	0	20.7846	0.672992
101	10.25	19.9186	0.968286	20.7846	0	20.7846	0.685618
101	10.25	19.9186	0.968286	20.7846	0	20.7846	0.67006
101	10.25	19.9186	0.968286	20.7846	0	20.7846	0.612447
101	10.25	19.9186	0.968286	20.6403	0	20.6403	0.615137
101	10.25	19.9186	0.968286	20.3516	0	20.3516	0.549703
101	10.25	19.9186	0.968286	20.0629	0	20.0629	0.512897
101	10.25	19.9186	0.968286	19.7742	0	19.7742	0.739463
101	10.25	19.9186	0.968286	19.4856	0	19.4856	0.65909
101	10.25	19.9186	0.968286	19.1969	0	19.1969	0.60126
101	10.25	21.6506	0.616629	20.7846	0	20.7846	0.612447
101	10.25	21.6506	0.616629	20.7846	0	20.7846	0.67006
101	10.25	21.6506	0.616629	20.7846	0	20.7846	0.685618
101	10.25	21.6506	0.616629	20.7846	0	20.7846	0.672992
101	10.25	21.6506	0.616629	20.7846	0	20.7846	0.615935
101	10.25	21.6506	0.616629	20.9289	0	20.9289	0.386892
101	10.25	21.6506	0.616629	21.2176	0	21.2176	0.40454
101	10.25	21.6506	0.616629	21.5063	0	21.5063	0.450829
101	10.25	21.6506	0.616629	21.795	0	21.795	0.269408
101	10.25	21.6506	0.616629	22.0836	0	22.0836	0.342355
101	10.25	21.6506	0.616629	22.3723	0	22.3723	0.419075
101	10.25	21.6506	0.616629	22.5167	0	22.5167	0.242914
101	10.25	21.6506	0.616629	22.5167	0	22.5167	0.25293
101	10.25	21.6506	0.616629	22.5167	0	22.5167	0.281059
101	10.25	21.6506	0.616629	22.5167	0	22.5167	0.319854
101	10.25	21.6506	0.616629	22.5167	0	22.5167	0.365402
101	10.25	21.6506	0.616629	22.3723	0	22.3723	0.275874
101	10.25	21.6506	0.616629	22.0836	0	22.0836	0.21467
101	10.25	21.6506	0.616629	21.795	0	21.795	0.188393
101	10.25	21.6506	0.616629	21.5063	0	21.5063	0.442902
101	10.25	21.6506	0.616629	21.2176	0	21.2176	0.412223
101	10.25	21.6506	0.616629	20.9289	0	20.9289	0.394225
101	10.25	23.3827	3.52274	22.5167	0	22.5167	0.365402
101	10.25	23.3827	3.52274	22.5167	0	22.5167	0.319854
101	10.25	23.3827	3.52274	22.5167	0	22.5167	0.281059
101	10.25	23.3827	3.52274	22.5167	0	22.5167	0.25293
101	10.25	23.3827	3.52274	22.5167	0	22.5167	0.242914
101	10.25	23.3827	3.52274	22.661	0	22.661	0.31086
101	10.25	23.3827	3.52274	22.9497	0	22.9497	0.345373
101	10.25	23.3827	3.52274	23.2383	0	23.2383	0.373901
101	10.25	23.3827	3.52274	23.527	0	23.527	0.252662
101	10.25	23.3827	3.52274	23.8157	0	23.8157	0.295336
101	10.25	23.3827	3.52274	24.1044	0	24.1044	0.380004
101	10.25	23.3827	3.52274	24.2487	0	24.2487	0.473854
101	10.25	23.3827	3.52274	24.2487	0	24.2487	0.560873
101	10.25	23.3827	3.52274	24.2487	0	24.2487	0.628585
101	10.25	23.3827	3.52274	24.2487	0	24.2487	0.673522
101	10.25	23.3827	3.52274	24.2487	0	24.2487	0.696612
101	10.25	23.3827	3.52274	24.1044	0	24.1044	0.69941
101	10.25	23.3827	3.52274	23.8157	0	23.8157	0.682878
101	10.25	23.3827	3.52274	23.527	0	23.527	0.636055
[truncated: 861 more rows]
