# Supplementary material for: Formation of polarity convergences underlying shoot outgrowths
Source: eLife. 2016 Aug 1;5:e18165. doi: 10.7554/eLife.18165 (PMC4969039; doi:10.7554/eLife.18165)
Supplement: Source code 20. — DOI: http://dx.doi.org/10.7554/eLife.18165.048 [file elife-18165-code20.zip › Source code 20_Fig. 16D/my_file.csv]

Time	yPositionCellNode	xPositionCellNode	MediatorCellNode	xPosMembraneNode	MediatorMembraneNode	xPositionWallNode	MediatorWallNode
101	1.25	2.59808	0.546535	1.73205	0	1.73205	0.124772
101	1.25	2.59808	0.546535	1.73205	0	1.73205	0.112094
101	1.25	2.59808	0.546535	1.73205	0	1.73205	0.111589
101	1.25	2.59808	0.546535	1.73205	0	1.73205	0.125685
101	1.25	2.59808	0.546535	1.73205	0	1.73205	0.168454
101	1.25	2.59808	0.546535	1.87639	0	1.87639	0.244767
101	1.25	2.59808	0.546535	2.16506	0	2.16506	0.320279
101	1.25	2.59808	0.546535	2.45374	0	2.45374	0.379723
101	1.25	2.59808	0.546535	2.74241	0	2.74241	0.323496
101	1.25	2.59808	0.546535	3.03109	0	3.03109	0.376236
101	1.25	2.59808	0.546535	3.31976	0	3.31976	0.433149
101	1.25	2.59808	0.546535	3.4641	0	3.4641	0.422105
101	1.25	2.59808	0.546535	3.4641	0	3.4641	0.437891
101	1.25	2.59808	0.546535	3.4641	0	3.4641	0.436294
101	1.25	2.59808	0.546535	3.4641	0	3.4641	0.420162
101	1.25	2.59808	0.546535	3.4641	0	3.4641	0.389505
101	1.25	2.59808	0.546535	3.31976	0	3.31976	0.443397
101	1.25	2.59808	0.546535	3.03109	0	3.03109	0.4138
101	1.25	2.59808	0.546535	2.74241	0	2.74241	0.33312
101	1.25	2.59808	0.546535	2.45374	0	2.45374	0.254509
101	1.25	2.59808	0.546535	2.16506	0	2.16506	0.193127
101	1.25	2.59808	0.546535	1.87639	0	1.87639	0.150981
101	1.25	4.33013	0.648428	3.4641	0	3.4641	0.389505
101	1.25	4.33013	0.648428	3.4641	0	3.4641	0.420162
101	1.25	4.33013	0.648428	3.4641	0	3.4641	0.436294
101	1.25	4.33013	0.648428	3.4641	0	3.4641	0.437891
101	1.25	4.33013	0.648428	3.4641	0	3.4641	0.422105
101	1.25	4.33013	0.648428	3.60844	0	3.60844	0.348736
101	1.25	4.33013	0.648428	3.89711	0	3.89711	0.402031
101	1.25	4.33013	0.648428	4.18579	0	4.18579	0.470206
101	1.25	4.33013	0.648428	4.47446	0	4.47446	0.387131
101	1.25	4.33013	0.648428	4.76314	0	4.76314	0.442975
101	1.25	4.33013	0.648428	5.05181	0	5.05181	0.508164
101	1.25	4.33013	0.648428	5.19615	0	5.19615	0.491754
101	1.25	4.33013	0.648428	5.19615	0	5.19615	0.51183
101	1.25	4.33013	0.648428	5.19615	0	5.19615	0.512177
101	1.25	4.33013	0.648428	5.19615	0	5.19615	0.49566
101	1.25	4.33013	0.648428	5.19615	0	5.19615	0.462221
101	1.25	4.33013	0.648428	5.05181	0	5.05181	0.530304
101	1.25	4.33013	0.648428	4.76314	0	4.76314	0.499918
101	1.25	4.33013	0.648428	4.47446	0	4.47446	0.407404
101	1.25	4.33013	0.648428	4.18579	0	4.18579	0.318201
101	1.25	4.33013	0.648428	3.89711	0	3.89711	0.260633
101	1.25	4.33013	0.648428	3.60844	0	3.60844	0.279754
101	1.25	6.06218	0.731638	5.19615	0	5.19615	0.462221
101	1.25	6.06218	0.731638	5.19615	0	5.19615	0.49566
101	1.25	6.06218	0.731638	5.19615	0	5.19615	0.512177
101	1.25	6.06218	0.731638	5.19615	0	5.19615	0.51183
101	1.25	6.06218	0.731638	5.19615	0	5.19615	0.491754
101	1.25	6.06218	0.731638	5.34049	0	5.34049	0.405883
101	1.25	6.06218	0.731638	5.62917	0	5.62917	0.463511
101	1.25	6.06218	0.731638	5.91784	0	5.91784	0.537048
101	1.25	6.06218	0.731638	6.20652	0	6.20652	0.432482
101	1.25	6.06218	0.731638	6.49519	0	6.49519	0.48999
101	1.25	6.06218	0.731638	6.78387	0	6.78387	0.561343
101	1.25	6.06218	0.731638	6.9282	0	6.9282	0.547819
101	1.25	6.06218	0.731638	6.9282	0	6.9282	0.571755
101	1.25	6.06218	0.731638	6.9282	0	6.9282	0.573143
101	1.25	6.06218	0.731638	6.9282	0	6.9282	0.555976
101	1.25	6.06218	0.731638	6.9282	0	6.9282	0.519954
101	1.25	6.06218	0.731638	6.78387	0	6.78387	0.601176
101	1.25	6.06218	0.731638	6.49519	0	6.49519	0.572585
101	1.25	6.06218	0.731638	6.20652	0	6.20652	0.471345
101	1.25	6.06218	0.731638	5.91784	0	5.91784	0.371738
101	1.25	6.06218	0.731638	5.62917	0	5.62917	0.306934
101	1.25	6.06218	0.731638	5.34049	0	5.34049	0.331792
101	1.25	7.79423	0.802163	6.9282	0	6.9282	0.519954
101	1.25	7.79423	0.802163	6.9282	0	6.9282	0.555976
101	1.25	7.79423	0.802163	6.9282	0	6.9282	0.573143
101	1.25	7.79423	0.802163	6.9282	0	6.9282	0.571755
101	1.25	7.79423	0.802163	6.9282	0	6.9282	0.547819
101	1.25	7.79423	0.802163	7.07254	0	7.07254	0.447984
101	1.25	7.79423	0.802163	7.36122	0	7.36122	0.509696
101	1.25	7.79423	0.802163	7.64989	0	7.64989	0.590742
101	1.25	7.79423	0.802163	7.93857	0	7.93857	0.486017
101	1.25	7.79423	0.802163	8.22724	0	8.22724	0.552195
101	1.25	7.79423	0.802163	8.51592	0	8.51592	0.629579
101	1.25	7.79423	0.802163	8.66025	0	8.66025	0.604994
101	1.25	7.79423	0.802163	8.66025	0	8.66025	0.628139
101	1.25	7.79423	0.802163	8.66025	0	8.66025	0.62942
101	1.25	7.79423	0.802163	8.66025	0	8.66025	0.611883
101	1.25	7.79423	0.802163	8.66025	0	8.66025	0.575883
101	1.25	7.79423	0.802163	8.51592	0	8.51592	0.656708
101	1.25	7.79423	0.802163	8.22724	0	8.22724	0.619964
101	1.25	7.79423	0.802163	7.93857	0	7.93857	0.510425
101	1.25	7.79423	0.802163	7.64989	0	7.64989	0.40421
101	1.25	7.79423	0.802163	7.36122	0	7.36122	0.336697
101	1.25	7.79423	0.802163	7.07254	0	7.07254	0.370198
101	1.25	9.52628	0.907583	8.66025	0	8.66025	0.575883
101	1.25	9.52628	0.907583	8.66025	0	8.66025	0.611883
101	1.25	9.52628	0.907583	8.66025	0	8.66025	0.62942
101	1.25	9.52628	0.907583	8.66025	0	8.66025	0.628139
101	1.25	9.52628	0.907583	8.66025	0	8.66025	0.604994
101	1.25	9.52628	0.907583	8.80459	0	8.80459	0.505825
101	1.25	9.52628	0.907583	9.09327	0	9.09327	0.572645
101	1.25	9.52628	0.907583	9.38194	0	9.38194	0.661428
101	1.25	9.52628	0.907583	9.67062	0	9.67062	0.559965
101	1.25	9.52628	0.907583	9.95929	0	9.95929	0.644133
101	1.25	9.52628	0.907583	10.248	0	10.248	0.739993
101	1.25	9.52628	0.907583	10.3923	0	10.3923	0.682226
101	1.25	9.52628	0.907583	10.3923	0	10.3923	0.704505
101	1.25	9.52628	0.907583	10.3923	0	10.3923	0.712464
101	1.25	9.52628	0.907583	10.3923	0	10.3923	0.700345
101	1.25	9.52628	0.907583	10.3923	0	10.3923	0.667852
101	1.25	9.52628	0.907583	10.248	0	10.248	0.767085
101	1.25	9.52628	0.907583	9.95929	0	9.95929	0.73356
101	1.25	9.52628	0.907583	9.67062	0	9.67062	0.613646
101	1.25	9.52628	0.907583	9.38194	0	9.38194	0.492218
101	1.25	9.52628	0.907583	9.09327	0	9.09327	0.408579
101	1.25	9.52628	0.907583	8.80459	0	8.80459	0.42868
101	1.25	11.2583	1.02768	10.3923	0	10.3923	0.667852
101	1.25	11.2583	1.02768	10.3923	0	10.3923	0.700345
101	1.25	11.2583	1.02768	10.3923	0	10.3923	0.712464
101	1.25	11.2583	1.02768	10.3923	0	10.3923	0.704505
101	1.25	11.2583	1.02768	10.3923	0	10.3923	0.682226
101	1.25	11.2583	1.02768	10.5366	0	10.5366	0.619791
101	1.25	11.2583	1.02768	10.8253	0	10.8253	0.699549
101	1.25	11.2583	1.02768	11.114	0	11.114	0.785779
101	1.25	11.2583	1.02768	11.4027	0	11.4027	0.635387
101	1.25	11.2583	1.02768	11.6913	0	11.6913	0.718147
101	1.25	11.2583	1.02768	11.98	0	11.98	0.82203
101	1.25	11.2583	1.02768	12.1244	0	12.1244	0.754995
101	1.25	11.2583	1.02768	12.1244	0	12.1244	0.781819
101	1.25	11.2583	1.02768	12.1244	0	12.1244	0.792958
101	1.25	11.2583	1.02768	12.1244	0	12.1244	0.78126
101	1.25	11.2583	1.02768	12.1244	0	12.1244	0.745976
101	1.25	11.2583	1.02768	11.98	0	11.98	0.867197
101	1.25	11.2583	1.02768	11.6913	0	11.6913	0.840744
101	1.25	11.2583	1.02768	11.4027	0	11.4027	0.712177
101	1.25	11.2583	1.02768	11.114	0	11.114	0.578478
101	1.25	11.2583	1.02768	10.8253	0	10.8253	0.484164
101	1.25	11.2583	1.02768	10.5366	0	10.5366	0.505318
101	1.25	12.9904	1.09496	12.1244	0	12.1244	0.745976
101	1.25	12.9904	1.09496	12.1244	0	12.1244	0.78126
101	1.25	12.9904	1.09496	12.1244	0	12.1244	0.792958
101	1.25	12.9904	1.09496	12.1244	0	12.1244	0.781819
101	1.25	12.9904	1.09496	12.1244	0	12.1244	0.754995
101	1.25	12.9904	1.09496	12.2687	0	12.2687	0.685301
101	1.25	12.9904	1.09496	12.5574	0	12.5574	0.76916
101	1.25	12.9904	1.09496	12.846	0	12.846	0.856095
101	1.25	12.9904	1.09496	13.1347	0	13.1347	0.666975
101	1.25	12.9904	1.09496	13.4234	0	13.4234	0.741374
101	1.25	12.9904	1.09496	13.7121	0	13.7121	0.843134
101	1.25	12.9904	1.09496	13.8564	0	13.8564	0.790767
101	1.25	12.9904	1.09496	13.8564	0	13.8564	0.823343
101	1.25	12.9904	1.09496	13.8564	0	13.8564	0.832833
101	1.25	12.9904	1.09496	13.8564	0	13.8564	0.817722
101	1.25	12.9904	1.09496	13.8564	0	13.8564	0.777585
101	1.25	12.9904	1.09496	13.7121	0	13.7121	0.907252
101	1.25	12.9904	1.09496	13.4234	0	13.4234	0.882231
101	1.25	12.9904	1.09496	13.1347	0	13.1347	0.748865
101	1.25	12.9904	1.09496	12.846	0	12.846	0.610786
101	1.25	12.9904	1.09496	12.5574	0	12.5574	0.516426
101	1.25	12.9904	1.09496	12.2687	0	12.2687	0.553575
101	1.25	14.7224	1.10965	13.8564	0	13.8564	0.777585
101	1.25	14.7224	1.10965	13.8564	0	13.8564	0.817722
101	1.25	14.7224	1.10965	13.8564	0	13.8564	0.832833
101	1.25	14.7224	1.10965	13.8564	0	13.8564	0.823343
101	1.25	14.7224	1.10965	13.8564	0	13.8564	0.790767
101	1.25	14.7224	1.10965	14.0007	0	14.0007	0.683243
101	1.25	14.7224	1.10965	14.2894	0	14.2894	0.763559
101	1.25	14.7224	1.10965	14.5781	0	14.5781	0.857027
101	1.25	14.7224	1.10965	14.8668	0	14.8668	0.671201
101	1.25	14.7224	1.10965	15.1554	0	15.1554	0.746258
101	1.25	14.7224	1.10965	15.4441	0	15.4441	0.84614
101	1.25	14.7224	1.10965	15.5885	0	15.5885	0.795159
101	1.25	14.7224	1.10965	15.5885	0	15.5885	0.828556
101	1.25	14.7224	1.10965	15.5885	0	15.5885	0.836838
101	1.25	14.7224	1.10965	15.5885	0	15.5885	0.819772
101	1.25	14.7224	1.10965	15.5885	0	15.5885	0.776637
101	1.25	14.7224	1.10965	15.4441	0	15.4441	0.909796
101	1.25	14.7224	1.10965	15.1554	0	15.1554	0.886424
101	1.25	14.7224	1.10965	14.8668	0	14.8668	0.752075
101	1.25	14.7224	1.10965	14.5781	0	14.5781	0.613529
101	1.25	14.7224	1.10965	14.2894	0	14.2894	0.521053
101	1.25	14.7224	1.10965	14.0007	0	14.0007	0.568082
101	1.25	16.4545	1.08871	15.5885	0	15.5885	0.776637
101	1.25	16.4545	1.08871	15.5885	0	15.5885	0.819772
101	1.25	16.4545	1.08871	15.5885	0	15.5885	0.836838
101	1.25	16.4545	1.08871	15.5885	0	15.5885	0.828556
101	1.25	16.4545	1.08871	15.5885	0	15.5885	0.795159
101	1.25	16.4545	1.08871	15.7328	0	15.7328	0.675853
101	1.25	16.4545	1.08871	16.0215	0	16.0215	0.752583
101	1.25	16.4545	1.08871	16.3101	0	16.3101	0.843695
101	1.25	16.4545	1.08871	16.5988	0	16.5988	0.649444
101	1.25	16.4545	1.08871	16.8875	0	16.8875	0.717777
101	1.25	16.4545	1.08871	17.1762	0	17.1762	0.811782
101	1.25	16.4545	1.08871	17.3205	0	17.3205	0.77424
101	1.25	16.4545	1.08871	17.3205	0	17.3205	0.810347
101	1.25	16.4545	1.08871	17.3205	0	17.3205	0.816654
101	1.25	16.4545	1.08871	17.3205	0	17.3205	0.796884
101	1.25	16.4545	1.08871	17.3205	0	17.3205	0.750283
101	1.25	16.4545	1.08871	17.1762	0	17.1762	0.882531
101	1.25	16.4545	1.08871	16.8875	0	16.8875	0.860036
101	1.25	16.4545	1.08871	16.5988	0	16.5988	0.726901
101	1.25	16.4545	1.08871	16.3101	0	16.3101	0.590912
101	1.25	16.4545	1.08871	16.0215	0	16.0215	0.502758
101	1.25	16.4545	1.08871	15.7328	0	15.7328	0.557759
101	1.25	18.1865	1.02898	17.3205	0	17.3205	0.750283
101	1.25	18.1865	1.02898	17.3205	0	17.3205	0.796884
101	1.25	18.1865	1.02898	17.3205	0	17.3205	0.816654
101	1.25	18.1865	1.02898	17.3205	0	17.3205	0.810347
101	1.25	18.1865	1.02898	17.3205	0	17.3205	0.77424
101	1.25	18.1865	1.02898	17.4648	0	17.4648	0.63247
101	1.25	18.1865	1.02898	17.7535	0	17.7535	0.70311
101	1.25	18.1865	1.02898	18.0422	0	18.0422	0.794384
101	1.25	18.1865	1.02898	18.3309	0	18.3309	0.606258
101	1.25	18.1865	1.02898	18.6195	0	18.6195	0.668437
101	1.25	18.1865	1.02898	18.9082	0	18.9082	0.753866
101	1.25	18.1865	1.02898	19.0526	0	19.0526	0.724423
101	1.25	18.1865	1.02898	19.0526	0	19.0526	0.760531
101	1.25	18.1865	1.02898	19.0526	0	19.0526	0.764113
101	1.25	18.1865	1.02898	19.0526	0	19.0526	0.741082
101	1.25	18.1865	1.02898	19.0526	0	19.0526	0.689885
101	1.25	18.1865	1.02898	18.9082	0	18.9082	0.819741
101	1.25	18.1865	1.02898	18.6195	0	18.6195	0.800835
101	1.25	18.1865	1.02898	18.3309	0	18.3309	0.672676
101	1.25	18.1865	1.02898	18.0422	0	18.0422	0.543257
101	1.25	18.1865	1.02898	17.7535	0	17.7535	0.462757
101	1.25	18.1865	1.02898	17.4648	0	17.4648	0.525873
101	1.25	19.9186	0.900777	19.0526	0	19.0526	0.689885
101	1.25	19.9186	0.900777	19.0526	0	19.0526	0.741082
101	1.25	19.9186	0.900777	19.0526	0	19.0526	0.764113
101	1.25	19.9186	0.900777	19.0526	0	19.0526	0.760531
101	1.25	19.9186	0.900777	19.0526	0	19.0526	0.724423
101	1.25	19.9186	0.900777	19.1969	0	19.1969	0.569487
101	1.25	19.9186	0.900777	19.4856	0	19.4856	0.632305
101	1.25	19.9186	0.900777	19.7742	0	19.7742	0.714954
101	1.25	19.9186	0.900777	20.0629	0	20.0629	0.507582
101	1.25	19.9186	0.900777	20.3516	0	20.3516	0.545569
101	1.25	19.9186	0.900777	20.6403	0	20.6403	0.604314
101	1.25	19.9186	0.900777	20.7846	0	20.7846	0.607933
101	1.25	19.9186	0.900777	20.7846	0	20.7846	0.652495
101	1.25	19.9186	0.900777	20.7846	0	20.7846	0.651689
101	1.25	19.9186	0.900777	20.7846	0	20.7846	0.622879
101	1.25	19.9186	0.900777	20.7846	0	20.7846	0.565167
101	1.25	19.9186	0.900777	20.6403	0	20.6403	0.68265
101	1.25	19.9186	0.900777	20.3516	0	20.3516	0.667758
101	1.25	19.9186	0.900777	20.0629	0	20.0629	0.552935
101	1.25	19.9186	0.900777	19.7742	0	19.7742	0.440928
101	1.25	19.9186	0.900777	19.4856	0	19.4856	0.378715
101	1.25	19.9186	0.900777	19.1969	0	19.1969	0.458083
101	1.25	21.6506	0.62581	20.7846	0	20.7846	0.565167
101	1.25	21.6506	0.62581	20.7846	0	20.7846	0.622879
101	1.25	21.6506	0.62581	20.7846	0	20.7846	0.651689
101	1.25	21.6506	0.62581	20.7846	0	20.7846	0.652495
101	1.25	21.6506	0.62581	20.7846	0	20.7846	0.607933
101	1.25	21.6506	0.62581	20.9289	0	20.9289	0.388866
101	1.25	21.6506	0.62581	21.2176	0	21.2176	0.411834
101	1.25	21.6506	0.62581	21.5063	0	21.5063	0.464175
101	1.25	21.6506	0.62581	21.795	0	21.795	0.299146
101	1.25	21.6506	0.62581	22.0836	0	22.0836	0.378599
101	1.25	21.6506	0.62581	22.3723	0	22.3723	0.457683
101	1.25	21.6506	0.62581	22.5167	0	22.5167	0.28007
101	1.25	21.6506	0.62581	22.5167	0	22.5167	0.276427
101	1.25	21.6506	0.62581	22.5167	0	22.5167	0.288883
101	1.25	21.6506	0.62581	22.5167	0	22.5167	0.309125
101	1.25	21.6506	0.62581	22.5167	0	22.5167	0.347424
101	1.25	21.6506	0.62581	22.3723	0	22.3723	0.477261
101	1.25	21.6506	0.62581	22.0836	0	22.0836	0.430598
101	1.25	21.6506	0.62581	21.795	0	21.795	0.337765
101	1.25	21.6506	0.62581	21.5063	0	21.5063	0.261435
101	1.25	21.6506	0.62581	21.2176	0	21.2176	0.232977
101	1.25	21.6506	0.62581	20.9289	0	20.9289	0.333425
101	1.25	23.3827	4.16044	22.5167	0	22.5167	0.347424
101	1.25	23.3827	4.16044	22.5167	0	22.5167	0.309125
101	1.25	23.3827	4.16044	22.5167	0	22.5167	0.288883
101	1.25	23.3827	4.16044	22.5167	0	22.5167	0.276427
101	1.25	23.3827	4.16044	22.5167	0	22.5167	0.28007
101	1.25	23.3827	4.16044	22.661	0	22.661	0.353104
101	1.25	23.3827	4.16044	22.9497	0	22.9497	0.397469
101	1.25	23.3827	4.16044	23.2383	0	23.2383	0.440256
101	1.25	23.3827	4.16044	23.527	0	23.527	0.385513
101	1.25	23.3827	4.16044	23.8157	0	23.8157	0.469296
101	1.25	23.3827	4.16044	24.1044	0	24.1044	0.574638
101	1.25	23.3827	4.16044	24.2487	0	24.2487	0.670668
101	1.25	23.3827	4.16044	24.2487	0	24.2487	0.744376
101	1.25	23.3827	4.16044	24.2487	0	24.2487	0.791034
101	1.25	23.3827	4.16044	24.2487	0	24.2487	0.81237
101	1.25	23.3827	4.16044	24.2487	0	24.2487	0.810315
101	1.25	23.3827	4.16044	24.1044	0	24.1044	0.785167
101	1.25	23.3827	4.16044	23.8157	0	23.8157	0.736796
101	1.25	23.3827	4.16044	23.527	0	23.527	0.663564
101	1.25	23.3827	4.16044	23.2383	0	23.2383	0.568706
101	1.25	23.3827	4.16044	22.9497	0	22.9497	0.463173
101	1.25	23.3827	4.16044	22.661	0	22.661	0.371473
101	2.75	1.73205	0.462967	0.866025	0	0.866025	0.112312
101	2.75	1.73205	0.462967	0.866025	0	0.866025	0.096364
101	2.75	1.73205	0.462967	0.866025	0	0.866025	0.0909351
101	2.75	1.73205	0.462967	0.866025	0	0.866025	0.0950076
101	2.75	1.73205	0.462967	0.866025	0	0.866025	0.109363
101	2.75	1.73205	0.462967	1.01036	0	1.01036	0.135546
101	2.75	1.73205	0.462967	1.29904	0	1.29904	0.172889
101	2.75	1.73205	0.462967	1.58771	0	1.58771	0.210426
101	2.75	1.73205	0.462967	1.87639	0	1.87639	0.234609
101	2.75	1.73205	0.462967	2.16506	0	2.16506	0.306991
101	2.75	1.73205	0.462967	2.45374	0	2.45374	0.36642
101	2.75	1.73205	0.462967	2.59808	0	2.59808	0.354572
101	2.75	1.73205	0.462967	2.59808	0	2.59808	0.369806
101	2.75	1.73205	0.462967	2.59808	0	2.59808	0.375245
101	2.75	1.73205	0.462967	2.59808	0	2.59808	0.370235
101	2.75	1.73205	0.462967	2.59808	0	2.59808	0.35702
101	2.75	1.73205	0.462967	2.45374	0	2.45374	0.379723
101	2.75	1.73205	0.462967	2.16506	0	2.16506	0.320279
101	2.75	1.73205	0.462967	1.87639	0	1.87639	0.244767
101	2.75	1.73205	0.462967	1.58771	0	1.58771	0.218952
101	2.75	1.73205	0.462967	1.29904	0	1.29904	0.179869
101	2.75	1.73205	0.462967	1.01036	0	1.01036	0.140429
101	2.75	3.4641	0.614876	2.59808	0	2.59808	0.35702
101	2.75	3.4641	0.614876	2.59808	0	2.59808	0.370235
101	2.75	3.4641	0.614876	2.59808	0	2.59808	0.375245
101	2.75	3.4641	0.614876	2.59808	0	2.59808	0.369806
101	2.75	3.4641	0.614876	2.59808	0	2.59808	0.354572
101	2.75	3.4641	0.614876	2.74241	0	2.74241	0.315673
101	2.75	3.4641	0.614876	3.03109	0	3.03109	0.371852
101	2.75	3.4641	0.614876	3.31976	0	3.31976	0.43427
101	2.75	3.4641	0.614876	3.60844	0	3.60844	0.35554
101	2.75	3.4641	0.614876	3.89711	0	3.89711	0.408186
101	2.75	3.4641	0.614876	4.18579	0	4.18579	0.471898
101	2.75	3.4641	0.614876	4.33013	0	4.33013	0.459717
101	2.75	3.4641	0.614876	4.33013	0	4.33013	0.482086
101	2.75	3.4641	0.614876	4.33013	0	4.33013	0.486749
101	2.75	3.4641	0.614876	4.33013	0	4.33013	0.476386
101	2.75	3.4641	0.614876	4.33013	0	4.33013	0.451547
101	2.75	3.4641	0.614876	4.18579	0	4.18579	0.470206
101	2.75	3.4641	0.614876	3.89711	0	3.89711	0.402031
101	2.75	3.4641	0.614876	3.60844	0	3.60844	0.348736
101	2.75	3.4641	0.614876	3.31976	0	3.31976	0.433149
101	2.75	3.4641	0.614876	3.03109	0	3.03109	0.376236
101	2.75	3.4641	0.614876	2.74241	0	2.74241	0.323496
101	2.75	5.19615	0.71441	4.33013	0	4.33013	0.451547
101	2.75	5.19615	0.71441	4.33013	0	4.33013	0.476386
101	2.75	5.19615	0.71441	4.33013	0	4.33013	0.486749
101	2.75	5.19615	0.71441	4.33013	0	4.33013	0.482086
101	2.75	5.19615	0.71441	4.33013	0	4.33013	0.459717
101	2.75	5.19615	0.71441	4.47446	0	4.47446	0.380607
101	2.75	5.19615	0.71441	4.76314	0	4.76314	0.436212
101	2.75	5.19615	0.71441	5.05181	0	5.05181	0.506082
101	2.75	5.19615	0.71441	5.34049	0	5.34049	0.406312
101	2.75	5.19615	0.71441	5.62917	0	5.62917	0.461173
101	2.75	5.19615	0.71441	5.91784	0	5.91784	0.530084
101	2.75	5.19615	0.71441	6.06218	0	6.06218	0.522827
101	2.75	5.19615	0.71441	6.06218	0	6.06218	0.550713
101	2.75	5.19615	0.71441	6.06218	0	6.06218	0.556564
101	2.75	5.19615	0.71441	6.06218	0	6.06218	0.545391
101	2.75	5.19615	0.71441	6.06218	0	6.06218	0.516452
101	2.75	5.19615	0.71441	5.91784	0	5.91784	0.537048
101	2.75	5.19615	0.71441	5.62917	0	5.62917	0.463511
101	2.75	5.19615	0.71441	5.34049	0	5.34049	0.405883
101	2.75	5.19615	0.71441	5.05181	0	5.05181	0.508164
101	2.75	5.19615	0.71441	4.76314	0	4.76314	0.442975
101	2.75	5.19615	0.71441	4.47446	0	4.47446	0.387131
101	2.75	6.9282	0.784465	6.06218	0	6.06218	0.516452
101	2.75	6.9282	0.784465	6.06218	0	6.06218	0.545391
101	2.75	6.9282	0.784465	6.06218	0	6.06218	0.556564
101	2.75	6.9282	0.784465	6.06218	0	6.06218	0.550713
101	2.75	6.9282	0.784465	6.06218	0	6.06218	0.522827
101	2.75	6.9282	0.784465	6.20652	0	6.20652	0.419902
101	2.75	6.9282	0.784465	6.49519	0	6.49519	0.477004
101	2.75	6.9282	0.784465	6.78387	0	6.78387	0.553227
101	2.75	6.9282	0.784465	7.07254	0	7.07254	0.445698
101	2.75	6.9282	0.784465	7.36122	0	7.36122	0.50362
101	2.75	6.9282	0.784465	7.64989	0	7.64989	0.574396
101	2.75	6.9282	0.784465	7.79423	0	7.79423	0.573456
101	2.75	6.9282	0.784465	7.79423	0	7.79423	0.604591
101	2.75	6.9282	0.784465	7.79423	0	7.79423	0.609652
101	2.75	6.9282	0.784465	7.79423	0	7.79423	0.597112
101	2.75	6.9282	0.784465	7.79423	0	7.79423	0.567627
101	2.75	6.9282	0.784465	7.64989	0	7.64989	0.590742
101	2.75	6.9282	0.784465	7.36122	0	7.36122	0.509696
101	2.75	6.9282	0.784465	7.07254	0	7.07254	0.447984
101	2.75	6.9282	0.784465	6.78387	0	6.78387	0.561343
101	2.75	6.9282	0.784465	6.49519	0	6.49519	0.48999
101	2.75	6.9282	0.784465	6.20652	0	6.20652	0.432482
101	2.75	8.66025	0.872309	7.79423	0	7.79423	0.567627
101	2.75	8.66025	0.872309	7.79423	0	7.79423	0.597112
101	2.75	8.66025	0.872309	7.79423	0	7.79423	0.609652
101	2.75	8.66025	0.872309	7.79423	0	7.79423	0.604591
101	2.75	8.66025	0.872309	7.79423	0	7.79423	0.573456
101	2.75	8.66025	0.872309	7.93857	0	7.93857	0.448163
101	2.75	8.66025	0.872309	8.22724	0	8.22724	0.503345
101	2.75	8.66025	0.872309	8.51592	0	8.51592	0.590369
101	2.75	8.66025	0.872309	8.80459	0	8.80459	0.523652
101	2.75	8.66025	0.872309	9.09327	0	9.09327	0.612676
101	2.75	8.66025	0.872309	9.38194	0	9.38194	0.704323
101	2.75	8.66025	0.872309	9.52628	0	9.52628	0.645065
101	2.75	8.66025	0.872309	9.52628	0	9.52628	0.669822
101	2.75	8.66025	0.872309	9.52628	0	9.52628	0.683093
101	2.75	8.66025	0.872309	9.52628	0	9.52628	0.679296
101	2.75	8.66025	0.872309	9.52628	0	9.52628	0.654369
101	2.75	8.66025	0.872309	9.38194	0	9.38194	0.661428
101	2.75	8.66025	0.872309	9.09327	0	9.09327	0.572645
101	2.75	8.66025	0.872309	8.80459	0	8.80459	0.505825
101	2.75	8.66025	0.872309	8.51592	0	8.51592	0.629579
101	2.75	8.66025	0.872309	8.22724	0	8.22724	0.552195
101	2.75	8.66025	0.872309	7.93857	0	7.93857	0.486017
101	2.75	10.3923	1.01202	9.52628	0	9.52628	0.654369
101	2.75	10.3923	1.01202	9.52628	0	9.52628	0.679296
101	2.75	10.3923	1.01202	9.52628	0	9.52628	0.683093
101	2.75	10.3923	1.01202	9.52628	0	9.52628	0.669822
101	2.75	10.3923	1.01202	9.52628	0	9.52628	0.645065
101	2.75	10.3923	1.01202	9.67062	0	9.67062	0.584383
101	2.75	10.3923	1.01202	9.95929	0	9.95929	0.654388
101	2.75	10.3923	1.01202	10.248	0	10.248	0.736985
101	2.75	10.3923	1.01202	10.5366	0	10.5366	0.624172
101	2.75	10.3923	1.01202	10.8253	0	10.8253	0.719137
101	2.75	10.3923	1.01202	11.114	0	11.114	0.831149
101	2.75	10.3923	1.01202	11.2583	0	11.2583	0.722752
101	2.75	10.3923	1.01202	11.2583	0	11.2583	0.750292
101	2.75	10.3923	1.01202	11.2583	0	11.2583	0.779834
101	2.75	10.3923	1.01202	11.2583	0	11.2583	0.790768
101	2.75	10.3923	1.01202	11.2583	0	11.2583	0.772467
101	2.75	10.3923	1.01202	11.114	0	11.114	0.785779
101	2.75	10.3923	1.01202	10.8253	0	10.8253	0.699549
101	2.75	10.3923	1.01202	10.5366	0	10.5366	0.619791
101	2.75	10.3923	1.01202	10.248	0	10.248	0.739993
101	2.75	10.3923	1.01202	9.95929	0	9.95929	0.644133
101	2.75	10.3923	1.01202	9.67062	0	9.67062	0.559965
101	2.75	12.1244	1.12166	11.2583	0	11.2583	0.772467
101	2.75	12.1244	1.12166	11.2583	0	11.2583	0.790768
101	2.75	12.1244	1.12166	11.2583	0	11.2583	0.779834
101	2.75	12.1244	1.12166	11.2583	0	11.2583	0.750292
101	2.75	12.1244	1.12166	11.2583	0	11.2583	0.722752
101	2.75	12.1244	1.12166	11.4027	0	11.4027	0.723021
101	2.75	12.1244	1.12166	11.6913	0	11.6913	0.807415
101	2.75	12.1244	1.12166	11.98	0	11.98	0.878496
101	2.75	12.1244	1.12166	12.2687	0	12.2687	0.674982
101	2.75	12.1244	1.12166	12.5574	0	12.5574	0.750503
101	2.75	12.1244	1.12166	12.846	0	12.846	0.864683
101	2.75	12.1244	1.12166	12.9904	0	12.9904	0.777906
101	2.75	12.1244	1.12166	12.9904	0	12.9904	0.814412
101	2.75	12.1244	1.12166	12.9904	0	12.9904	0.844347
101	2.75	12.1244	1.12166	12.9904	0	12.9904	0.852631
101	2.75	12.1244	1.12166	12.9904	0	12.9904	0.828551
101	2.75	12.1244	1.12166	12.846	0	12.846	0.856095
101	2.75	12.1244	1.12166	12.5574	0	12.5574	0.76916
101	2.75	12.1244	1.12166	12.2687	0	12.2687	0.685301
101	2.75	12.1244	1.12166	11.98	0	11.98	0.82203
101	2.75	12.1244	1.12166	11.6913	0	11.6913	0.718147
101	2.75	12.1244	1.12166	11.4027	0	11.4027	0.635387
101	2.75	13.8564	1.1544	12.9904	0	12.9904	0.828551
101	2.75	13.8564	1.1544	12.9904	0	12.9904	0.852631
101	2.75	13.8564	1.1544	12.9904	0	12.9904	0.844347
101	2.75	13.8564	1.1544	12.9904	0	12.9904	0.814412
101	2.75	13.8564	1.1544	12.9904	0	12.9904	0.777906
101	2.75	13.8564	1.1544	13.1347	0	13.1347	0.738724
101	2.75	13.8564	1.1544	13.4234	0	13.4234	0.826733
101	2.75	13.8564	1.1544	13.7121	0	13.7121	0.907033
101	2.75	13.8564	1.1544	14.0007	0	14.0007	0.686588
101	2.75	13.8564	1.1544	14.2894	0	14.2894	0.756182
101	2.75	13.8564	1.1544	14.5781	0	14.5781	0.862315
101	2.75	13.8564	1.1544	14.7224	0	14.7224	0.800213
101	2.75	13.8564	1.1544	14.7224	0	14.7224	0.840617
101	2.75	13.8564	1.1544	14.7224	0	14.7224	0.862711
101	2.75	13.8564	1.1544	14.7224	0	14.7224	0.861723
101	2.75	13.8564	1.1544	14.7224	0	14.7224	0.829561
101	2.75	13.8564	1.1544	14.5781	0	14.5781	0.857027
101	2.75	13.8564	1.1544	14.2894	0	14.2894	0.763559
101	2.75	13.8564	1.1544	14.0007	0	14.0007	0.683243
101	2.75	13.8564	1.1544	13.7121	0	13.7121	0.843134
101	2.75	13.8564	1.1544	13.4234	0	13.4234	0.741374
101	2.75	13.8564	1.1544	13.1347	0	13.1347	0.666975
101	2.75	15.5885	1.14024	14.7224	0	14.7224	0.829561
101	2.75	15.5885	1.14024	14.7224	0	14.7224	0.861723
101	2.75	15.5885	1.14024	14.7224	0	14.7224	0.862711
101	2.75	15.5885	1.14024	14.7224	0	14.7224	0.840617
101	2.75	15.5885	1.14024	14.7224	0	14.7224	0.800213
101	2.75	15.5885	1.14024	14.8668	0	14.8668	0.701721
101	2.75	15.5885	1.14024	15.1554	0	15.1554	0.780128
101	2.75	15.5885	1.14024	15.4441	0	15.4441	0.867002
101	2.75	15.5885	1.14024	15.7328	0	15.7328	0.660388
101	2.75	15.5885	1.14024	16.0215	0	16.0215	0.729235
101	2.75	15.5885	1.14024	16.3101	0	16.3101	0.832204
101	2.75	15.5885	1.14024	16.4545	0	16.4545	0.785948
101	2.75	15.5885	1.14024	16.4545	0	16.4545	0.828013
101	2.75	15.5885	1.14024	16.4545	0	16.4545	0.847617
101	2.75	15.5885	1.14024	16.4545	0	16.4545	0.843567
101	2.75	15.5885	1.14024	16.4545	0	16.4545	0.808772
101	2.75	15.5885	1.14024	16.3101	0	16.3101	0.843695
101	2.75	15.5885	1.14024	16.0215	0	16.0215	0.752583
101	2.75	15.5885	1.14024	15.7328	0	15.7328	0.675853
101	2.75	15.5885	1.14024	15.4441	0	15.4441	0.84614
101	2.75	15.5885	1.14024	15.1554	0	15.1554	0.746258
101	2.75	15.5885	1.14024	14.8668	0	14.8668	0.671201
101	2.75	17.3205	1.09671	16.4545	0	16.4545	0.808772
101	2.75	17.3205	1.09671	16.4545	0	16.4545	0.843567
101	2.75	17.3205	1.09671	16.4545	0	16.4545	0.847617
101	2.75	17.3205	1.09671	16.4545	0	16.4545	0.828013
101	2.75	17.3205	1.09671	16.4545	0	16.4545	0.785948
101	2.75	17.3205	1.09671	16.5988	0	16.5988	0.66907
101	2.75	17.3205	1.09671	16.8875	0	16.8875	0.745006
101	2.75	17.3205	1.09671	17.1762	0	17.1762	0.833096
101	2.75	17.3205	1.09671	17.4648	0	17.4648	0.633499
101	2.75	17.3205	1.09671	17.7535	0	17.7535	0.697772
101	2.75	17.3205	1.09671	18.0422	0	18.0422	0.789726
101	2.75	17.3205	1.09671	18.1865	0	18.1865	0.75593
101	2.75	17.3205	1.09671	18.1865	0	18.1865	0.797519
101	2.75	17.3205	1.09671	18.1865	0	18.1865	0.810419
101	2.75	17.3205	1.09671	18.1865	0	18.1865	0.798868
101	2.75	17.3205	1.09671	18.1865	0	18.1865	0.758025
101	2.75	17.3205	1.09671	18.0422	0	18.0422	0.794384
101	2.75	17.3205	1.09671	17.7535	0	17.7535	0.70311
101	2.75	17.3205	1.09671	17.4648	0	17.4648	0.63247
101	2.75	17.3205	1.09671	17.1762	0	17.1762	0.811782
101	2.75	17.3205	1.09671	16.8875	0	16.8875	0.717777
101	2.75	17.3205	1.09671	16.5988	0	16.5988	0.649444
101	2.75	19.0526	1.00796	18.1865	0	18.1865	0.758025
101	2.75	19.0526	1.00796	18.1865	0	18.1865	0.798868
101	2.75	19.0526	1.00796	18.1865	0	18.1865	0.810419
101	2.75	19.0526	1.00796	18.1865	0	18.1865	0.797519
101	2.75	19.0526	1.00796	18.1865	0	18.1865	0.75593
101	2.75	19.0526	1.00796	18.3309	0	18.3309	0.60855
101	2.75	19.0526	1.00796	18.6195	0	18.6195	0.674309
101	2.75	19.0526	1.00796	18.9082	0	18.9082	0.761642
101	2.75	19.0526	1.00796	19.1969	0	19.1969	0.571659
101	2.75	19.0526	1.00796	19.4856	0	19.4856	0.629522
101	2.75	19.0526	1.00796	19.7742	0	19.7742	0.707115
101	2.75	19.0526	1.00796	19.9186	0	19.9186	0.664896
101	2.75	19.0526	1.00796	19.9186	0	19.9186	0.710761
101	2.75	19.0526	1.00796	19.9186	0	19.9186	0.722523
101	2.75	19.0526	1.00796	19.9186	0	19.9186	0.705851
101	2.75	19.0526	1.00796	19.9186	0	19.9186	0.659323
101	2.75	19.0526	1.00796	19.7742	0	19.7742	0.714954
101	2.75	19.0526	1.00796	19.4856	0	19.4856	0.632305
101	2.75	19.0526	1.00796	19.1969	0	19.1969	0.569487
101	2.75	19.0526	1.00796	18.9082	0	18.9082	0.753866
101	2.75	19.0526	1.00796	18.6195	0	18.6195	0.668437
101	2.75	19.0526	1.00796	18.3309	0	18.3309	0.606258
101	2.75	20.7846	0.715373	19.9186	0	19.9186	0.659323
101	2.75	20.7846	0.715373	19.9186	0	19.9186	0.705851
101	2.75	20.7846	0.715373	19.9186	0	19.9186	0.722523
101	2.75	20.7846	0.715373	19.9186	0	19.9186	0.710761
101	2.75	20.7846	0.715373	19.9186	0	19.9186	0.664896
101	2.75	20.7846	0.715373	20.0629	0	20.0629	0.493791
101	2.75	20.7846	0.715373	20.3516	0	20.3516	0.532181
101	2.75	20.7846	0.715373	20.6403	0	20.6403	0.599038
101	2.75	20.7846	0.715373	20.9289	0	20.9289	0.396603
101	2.75	20.7846	0.715373	21.2176	0	21.2176	0.42422
101	2.75	20.7846	0.715373	21.5063	0	21.5063	0.451744
101	2.75	20.7846	0.715373	21.6506	0	21.6506	0.227129
101	2.75	20.7846	0.715373	21.6506	0	21.6506	0.237921
101	2.75	20.7846	0.715373	21.6506	0	21.6506	0.253704
101	2.75	20.7846	0.715373	21.6506	0	21.6506	0.269352
101	2.75	20.7846	0.715373	21.6506	0	21.6506	0.297074
101	2.75	20.7846	0.715373	21.5063	0	21.5063	0.464175
101	2.75	20.7846	0.715373	21.2176	0	21.2176	0.411834
101	2.75	20.7846	0.715373	20.9289	0	20.9289	0.388866
101	2.75	20.7846	0.715373	20.6403	0	20.6403	0.604314
101	2.75	20.7846	0.715373	20.3516	0	20.3516	0.545569
101	2.75	20.7846	0.715373	20.0629	0	20.0629	0.507582
101	2.75	22.5167	2.72217	21.6506	0	21.6506	0.297074
101	2.75	22.5167	2.72217	21.6506	0	21.6506	0.269352
101	2.75	22.5167	2.72217	21.6506	0	21.6506	0.253704
101	2.75	22.5167	2.72217	21.6506	0	21.6506	0.237921
101	2.75	22.5167	2.72217	21.6506	0	21.6506	0.227129
101	2.75	22.5167	2.72217	21.795	0	21.795	0.163162
101	2.75	22.5167	2.72217	22.0836	0	22.0836	0.174242
101	2.75	22.5167	2.72217	22.3723	0	22.3723	0.211781
101	2.75	22.5167	2.72217	22.661	0	22.661	0.209702
101	2.75	22.5167	2.72217	22.9497	0	22.9497	0.273402
101	2.75	22.5167	2.72217	23.2383	0	23.2383	0.35467
101	2.75	22.5167	2.72217	23.3827	0	23.3827	0.389811
101	2.75	22.5167	2.72217	23.3827	0	23.3827	0.456376
101	2.75	22.5167	2.72217	23.3827	0	23.3827	0.51698
101	2.75	22.5167	2.72217	23.3827	0	23.3827	0.561459
101	2.75	22.5167	2.72217	23.3827	0	23.3827	0.571697
101	2.75	22.5167	2.72217	23.2383	0	23.2383	0.440256
101	2.75	22.5167	2.72217	22.9497	0	22.9497	0.397469
101	2.75	22.5167	2.72217	22.661	0	22.661	0.353104
101	2.75	22.5167	2.72217	22.3723	0	22.3723	0.457683
101	2.75	22.5167	2.72217	22.0836	0	22.0836	0.378599
101	2.75	22.5167	2.72217	21.795	0	21.795	0.299146
101	4.25	2.59808	0.56242	1.73205	0	1.73205	0.162607
101	4.25	2.59808	0.56242	1.73205	0	1.73205	0.1248
101	4.25	2.59808	0.56242	1.73205	0	1.73205	0.115521
101	4.25	2.59808	0.56242	1.73205	0	1.73205	0.124155
101	4.25	2.59808	0.56242	1.73205	0	1.73205	0.160103
101	4.25	2.59808	0.56242	1.87639	0	1.87639	0.228929
101	4.25	2.59808	0.56242	2.16506	0	2.16506	0.300491
101	4.25	2.59808	0.56242	2.45374	0	2.45374	0.359827
101	4.25	2.59808	0.56242	2.74241	0	2.74241	0.310513
101	4.25	2.59808	0.56242	3.03109	0	3.03109	0.365969
101	4.25	2.59808	0.56242	3.31976	0	3.31976	0.427923
101	4.25	2.59808	0.56242	3.4641	0	3.4641	0.418686
101	4.25	2.59808	0.56242	3.4641	0	3.4641	0.4408
101	4.25	2.59808	0.56242	3.4641	0	3.4641	0.447333
101	4.25	2.59808	0.56242	3.4641	0	3.4641	0.440028
101	4.25	2.59808	0.56242	3.4641	0	3.4641	0.418491
101	4.25	2.59808	0.56242	3.31976	0	3.31976	0.43427
101	4.25	2.59808	0.56242	3.03109	0	3.03109	0.371852
101	4.25	2.59808	0.56242	2.74241	0	2.74241	0.315673
101	4.25	2.59808	0.56242	2.45374	0	2.45374	0.36642
101	4.25	2.59808	0.56242	2.16506	0	2.16506	0.306991
101	4.25	2.59808	0.56242	1.87639	0	1.87639	0.234609
101	4.25	4.33013	0.671333	3.4641	0	3.4641	0.418491
101	4.25	4.33013	0.671333	3.4641	0	3.4641	0.440028
101	4.25	4.33013	0.671333	3.4641	0	3.4641	0.447333
101	4.25	4.33013	0.671333	3.4641	0	3.4641	0.4408
101	4.25	4.33013	0.671333	3.4641	0	3.4641	0.418686
101	4.25	4.33013	0.671333	3.60844	0	3.60844	0.350445
101	4.25	4.33013	0.671333	3.89711	0	3.89711	0.403767
101	4.25	4.33013	0.671333	4.18579	0	4.18579	0.469347
101	4.25	4.33013	0.671333	4.47446	0	4.47446	0.382118
101	4.25	4.33013	0.671333	4.76314	0	4.76314	0.437478
101	4.25	4.33013	0.671333	5.05181	0	5.05181	0.505083
101	4.25	4.33013	0.671333	5.19615	0	5.19615	0.494612
101	4.25	4.33013	0.671333	5.19615	0	5.19615	0.519642
101	4.25	4.33013	0.671333	5.19615	0	5.19615	0.525042
101	4.25	4.33013	0.671333	5.19615	0	5.19615	0.514111
101	4.25	4.33013	0.671333	5.19615	0	5.19615	0.486057
101	4.25	4.33013	0.671333	5.05181	0	5.05181	0.506082
101	4.25	4.33013	0.671333	4.76314	0	4.76314	0.436212
101	4.25	4.33013	0.671333	4.47446	0	4.47446	0.380607
101	4.25	4.33013	0.671333	4.18579	0	4.18579	0.471898
101	4.25	4.33013	0.671333	3.89711	0	3.89711	0.408186
101	4.25	4.33013	0.671333	3.60844	0	3.60844	0.35554
101	4.25	6.06218	0.743482	5.19615	0	5.19615	0.486057
101	4.25	6.06218	0.743482	5.19615	0	5.19615	0.514111
101	4.25	6.06218	0.743482	5.19615	0	5.19615	0.525042
101	4.25	6.06218	0.743482	5.19615	0	5.19615	0.519642
101	4.25	6.06218	0.743482	5.19615	0	5.19615	0.494612
101	4.25	6.06218	0.743482	5.34049	0	5.34049	0.40499
101	4.25	6.06218	0.743482	5.62917	0	5.62917	0.462874
101	4.25	6.06218	0.743482	5.91784	0	5.91784	0.534812
101	4.25	6.06218	0.743482	6.20652	0	6.20652	0.419981
101	4.25	6.06218	0.743482	6.49519	0	6.49519	0.46951
101	4.25	6.06218	0.743482	6.78387	0	6.78387	0.533218
101	4.25	6.06218	0.743482	6.9282	0	6.9282	0.542284
101	4.25	6.06218	0.743482	6.9282	0	6.9282	0.572415
101	4.25	6.06218	0.743482	6.9282	0	6.9282	0.574215
101	4.25	6.06218	0.743482	6.9282	0	6.9282	0.558338
101	4.25	6.06218	0.743482	6.9282	0	6.9282	0.526154
101	4.25	6.06218	0.743482	6.78387	0	6.78387	0.553227
101	4.25	6.06218	0.743482	6.49519	0	6.49519	0.477004
101	4.25	6.06218	0.743482	6.20652	0	6.20652	0.419902
101	4.25	6.06218	0.743482	5.91784	0	5.91784	0.530084
101	4.25	6.06218	0.743482	5.62917	0	5.62917	0.461173
101	4.25	6.06218	0.743482	5.34049	0	5.34049	0.406312
101	4.25	7.79423	0.790716	6.9282	0	6.9282	0.526154
101	4.25	7.79423	0.790716	6.9282	0	6.9282	0.558338
101	4.25	7.79423	0.790716	6.9282	0	6.9282	0.574215
101	4.25	7.79423	0.790716	6.9282	0	6.9282	0.572415
101	4.25	7.79423	0.790716	6.9282	0	6.9282	0.542284
101	4.25	7.79423	0.790716	7.07254	0	7.07254	0.407281
101	4.25	7.79423	0.790716	7.36122	0	7.36122	0.458845
101	4.25	7.79423	0.790716	7.64989	0	7.64989	0.538489
101	4.25	7.79423	0.790716	7.93857	0	7.93857	0.442457
101	4.25	7.79423	0.790716	8.22724	0	8.22724	0.498136
101	4.25	7.79423	0.790716	8.51592	0	8.51592	0.556906
101	4.25	7.79423	0.790716	8.66025	0	8.66025	0.577347
101	4.25	7.79423	0.790716	8.66025	0	8.66025	0.616486
101	4.25	7.79423	0.790716	8.66025	0	8.66025	0.62085
101	4.25	7.79423	0.790716	8.66025	0	8.66025	0.608751
101	4.25	7.79423	0.790716	8.66025	0	8.66025	0.583434
101	4.25	7.79423	0.790716	8.51592	0	8.51592	0.590369
101	4.25	7.79423	0.790716	8.22724	0	8.22724	0.503345
101	4.25	7.79423	0.790716	7.93857	0	7.93857	0.448163
101	4.25	7.79423	0.790716	7.64989	0	7.64989	0.574396
101	4.25	7.79423	0.790716	7.36122	0	7.36122	0.50362
101	4.25	7.79423	0.790716	7.07254	0	7.07254	0.445698
101	4.25	9.52628	0.937941	8.66025	0	8.66025	0.583434
101	4.25	9.52628	0.937941	8.66025	0	8.66025	0.608751
101	4.25	9.52628	0.937941	8.66025	0	8.66025	0.62085
101	4.25	9.52628	0.937941	8.66025	0	8.66025	0.616486
101	4.25	9.52628	0.937941	8.66025	0	8.66025	0.577347
101	4.25	9.52628	0.937941	8.80459	0	8.80459	0.401372
101	4.25	9.52628	0.937941	9.09327	0	9.09327	0.431994
101	4.25	9.52628	0.937941	9.38194	0	9.38194	0.536668
101	4.25	9.52628	0.937941	9.67062	0	9.67062	0.62715
101	4.25	9.52628	0.937941	9.95929	0	9.95929	0.77205
101	4.25	9.52628	0.937941	10.248	0	10.248	0.877179
101	4.25	9.52628	0.937941	10.3923	0	10.3923	0.693802
101	4.25	9.52628	0.937941	10.3923	0	10.3923	0.706375
101	4.25	9.52628	0.937941	10.3923	0	10.3923	0.74326
101	4.25	9.52628	0.937941	10.3923	0	10.3923	0.766277
101	4.25	9.52628	0.937941	10.3923	0	10.3923	0.758154
101	4.25	9.52628	0.937941	10.248	0	10.248	0.736985
101	4.25	9.52628	0.937941	9.95929	0	9.95929	0.654388
101	4.25	9.52628	0.937941	9.67062	0	9.67062	0.584383
101	4.25	9.52628	0.937941	9.38194	0	9.38194	0.704323
101	4.25	9.52628	0.937941	9.09327	0	9.09327	0.612676
101	4.25	9.52628	0.937941	8.80459	0	8.80459	0.523652
101	4.25	11.2583	1.14514	10.3923	0	10.3923	0.758154
101	4.25	11.2583	1.14514	10.3923	0	10.3923	0.766277
101	4.25	11.2583	1.14514	10.3923	0	10.3923	0.74326
101	4.25	11.2583	1.14514	10.3923	0	10.3923	0.706375
101	4.25	11.2583	1.14514	10.3923	0	10.3923	0.693802
101	4.25	11.2583	1.14514	10.5366	0	10.5366	0.781363
101	4.25	11.2583	1.14514	10.8253	0	10.8253	0.846773
101	4.25	11.2583	1.14514	11.114	0	11.114	0.891317
101	4.25	11.2583	1.14514	11.4027	0	11.4027	0.739756
101	4.25	11.2583	1.14514	11.6913	0	11.6913	0.838151
101	4.25	11.2583	1.14514	11.98	0	11.98	0.959661
101	4.25	11.2583	1.14514	12.1244	0	12.1244	0.776531
101	4.25	11.2583	1.14514	12.1244	0	12.1244	0.803377
101	4.25	11.2583	1.14514	12.1244	0	12.1244	0.854293
101	4.25	11.2583	1.14514	12.1244	0	12.1244	0.886942
101	4.25	11.2583	1.14514	12.1244	0	12.1244	0.878068
101	4.25	11.2583	1.14514	11.98	0	11.98	0.878496
101	4.25	11.2583	1.14514	11.6913	0	11.6913	0.807415
101	4.25	11.2583	1.14514	11.4027	0	11.4027	0.723021
101	4.25	11.2583	1.14514	11.114	0	11.114	0.831149
101	4.25	11.2583	1.14514	10.8253	0	10.8253	0.719137
101	4.25	11.2583	1.14514	10.5366	0	10.5366	0.624172
101	4.25	12.9904	1.20935	12.1244	0	12.1244	0.878068
101	4.25	12.9904	1.20935	12.1244	0	12.1244	0.886942
101	4.25	12.9904	1.20935	12.1244	0	12.1244	0.854293
101	4.25	12.9904	1.20935	12.1244	0	12.1244	0.803377
101	4.25	12.9904	1.20935	12.1244	0	12.1244	0.776531
101	4.25	12.9904	1.20935	12.2687	0	12.2687	0.865852
101	4.25	12.9904	1.20935	12.5574	0	12.5574	0.957555
101	4.25	12.9904	1.20935	12.846	0	12.846	1.00902
101	4.25	12.9904	1.20935	13.1347	0	13.1347	0.722511
101	4.25	12.9904	1.20935	13.4234	0	13.4234	0.781216
101	4.25	12.9904	1.20935	13.7121	0	13.7121	0.898697
101	4.25	12.9904	1.20935	13.8564	0	13.8564	0.807559
101	4.25	12.9904	1.20935	13.8564	0	13.8564	0.85254
101	4.25	12.9904	1.20935	13.8564	0	13.8564	0.891065
101	4.25	12.9904	1.20935	13.8564	0	13.8564	0.906793
101	4.25	12.9904	1.20935	13.8564	0	13.8564	0.884323
101	4.25	12.9904	1.20935	13.7121	0	13.7121	0.907033
101	4.25	12.9904	1.20935	13.4234	0	13.4234	0.826733
101	4.25	12.9904	1.20935	13.1347	0	13.1347	0.738724
101	4.25	12.9904	1.20935	12.846	0	12.846	0.864683
101	4.25	12.9904	1.20935	12.5574	0	12.5574	0.750503
101	4.25	12.9904	1.20935	12.2687	0	12.2687	0.674982
101	4.25	14.7224	1.18251	13.8564	0	13.8564	0.884323
101	4.25	14.7224	1.18251	13.8564	0	13.8564	0.906793
101	4.25	14.7224	1.18251	13.8564	0	13.8564	0.891065
101	4.25	14.7224	1.18251	13.8564	0	13.8564	0.85254
101	4.25	14.7224	1.18251	13.8564	0	13.8564	0.807559
101	4.25	14.7224	1.18251	14.0007	0	14.0007	0.763777
101	4.25	14.7224	1.18251	14.2894	0	14.2894	0.851212
101	4.25	14.7224	1.18251	14.5781	0	14.5781	0.93026
101	4.25	14.7224	1.18251	14.8668	0	14.8668	0.69001
101	4.25	14.7224	1.18251	15.1554	0	15.1554	0.75474
101	4.25	14.7224	1.18251	15.4441	0	15.4441	0.862562
101	4.25	14.7224	1.18251	15.5885	0	15.5885	0.802656
101	4.25	14.7224	1.18251	15.5885	0	15.5885	0.848121
101	4.25	14.7224	1.18251	15.5885	0	15.5885	0.874907
101	4.25	14.7224	1.18251	15.5885	0	15.5885	0.877918
101	4.25	14.7224	1.18251	15.5885	0	15.5885	0.845223
101	4.25	14.7224	1.18251	15.4441	0	15.4441	0.867002
101	4.25	14.7224	1.18251	15.1554	0	15.1554	0.780128
101	4.25	14.7224	1.18251	14.8668	0	14.8668	0.701721
101	4.25	14.7224	1.18251	14.5781	0	14.5781	0.862315
101	4.25	14.7224	1.18251	14.2894	0	14.2894	0.756182
101	4.25	14.7224	1.18251	14.0007	0	14.0007	0.686588
101	4.25	16.4545	1.13263	15.5885	0	15.5885	0.845223
101	4.25	16.4545	1.13263	15.5885	0	15.5885	0.877918
101	4.25	16.4545	1.13263	15.5885	0	15.5885	0.874907
101	4.25	16.4545	1.13263	15.5885	0	15.5885	0.848121
101	4.25	16.4545	1.13263	15.5885	0	15.5885	0.802656
101	4.25	16.4545	1.13263	15.7328	0	15.7328	0.700227
101	4.25	16.4545	1.13263	16.0215	0	16.0215	0.777348
101	4.25	16.4545	1.13263	16.3101	0	16.3101	0.862378
101	4.25	16.4545	1.13263	16.5988	0	16.5988	0.647722
101	4.25	16.4545	1.13263	16.8875	0	16.8875	0.711987
101	4.25	16.4545	1.13263	17.1762	0	17.1762	0.81229
101	4.25	16.4545	1.13263	17.3205	0	17.3205	0.77402
101	4.25	16.4545	1.13263	17.3205	0	17.3205	0.81839
101	4.25	16.4545	1.13263	17.3205	0	17.3205	0.837884
101	4.25	16.4545	1.13263	17.3205	0	17.3205	0.833429
101	4.25	16.4545	1.13263	17.3205	0	17.3205	0.797701
101	4.25	16.4545	1.13263	17.1762	0	17.1762	0.833096
101	4.25	16.4545	1.13263	16.8875	0	16.8875	0.745006
101	4.25	16.4545	1.13263	16.5988	0	16.5988	0.66907
101	4.25	16.4545	1.13263	16.3101	0	16.3101	0.832204
101	4.25	16.4545	1.13263	16.0215	0	16.0215	0.729235
101	4.25	16.4545	1.13263	15.7328	0	15.7328	0.660388
101	4.25	18.1865	1.0654	17.3205	0	17.3205	0.797701
101	4.25	18.1865	1.0654	17.3205	0	17.3205	0.833429
101	4.25	18.1865	1.0654	17.3205	0	17.3205	0.837884
101	4.25	18.1865	1.0654	17.3205	0	17.3205	0.81839
101	4.25	18.1865	1.0654	17.3205	0	17.3205	0.77402
101	4.25	18.1865	1.0654	17.4648	0	17.4648	0.645253
101	4.25	18.1865	1.0654	17.7535	0	17.7535	0.718189
101	4.25	18.1865	1.0654	18.0422	0	18.0422	0.806424
101	4.25	18.1865	1.0654	18.3309	0	18.3309	0.609737
101	4.25	18.1865	1.0654	18.6195	0	18.6195	0.671218
101	4.25	18.1865	1.0654	18.9082	0	18.9082	0.758378
101	4.25	18.1865	1.0654	19.0526	0	19.0526	0.725814
101	4.25	18.1865	1.0654	19.0526	0	19.0526	0.768505
101	4.25	18.1865	1.0654	19.0526	0	19.0526	0.781034
101	4.25	18.1865	1.0654	19.0526	0	19.0526	0.768706
101	4.25	18.1865	1.0654	19.0526	0	19.0526	0.726508
101	4.25	18.1865	1.0654	18.9082	0	18.9082	0.761642
101	4.25	18.1865	1.0654	18.6195	0	18.6195	0.674309
101	4.25	18.1865	1.0654	18.3309	0	18.3309	0.60855
101	4.25	18.1865	1.0654	18.0422	0	18.0422	0.789726
101	4.25	18.1865	1.0654	17.7535	0	17.7535	0.697772
101	4.25	18.1865	1.0654	17.4648	0	17.4648	0.633499
101	4.25	19.9186	0.925412	19.0526	0	19.0526	0.726508
101	4.25	19.9186	0.925412	19.0526	0	19.0526	0.768706
101	4.25	19.9186	0.925412	19.0526	0	19.0526	0.781034
101	4.25	19.9186	0.925412	19.0526	0	19.0526	0.768505
101	4.25	19.9186	0.925412	19.0526	0	19.0526	0.725814
101	4.25	19.9186	0.925412	19.1969	0	19.1969	0.570186
101	4.25	19.9186	0.925412	19.4856	0	19.4856	0.628911
101	4.25	19.9186	0.925412	19.7742	0	19.7742	0.707168
101	4.25	19.9186	0.925412	20.0629	0	20.0629	0.493141
101	4.25	19.9186	0.925412	20.3516	0	20.3516	0.530425
101	4.25	19.9186	0.925412	20.6403	0	20.6403	0.592126
101	4.25	19.9186	0.925412	20.7846	0	20.7846	0.585483
101	4.25	19.9186	0.925412	20.7846	0	20.7846	0.641883
101	4.25	19.9186	0.925412	20.7846	0	20.7846	0.656283
101	4.25	19.9186	0.925412	20.7846	0	20.7846	0.642998
101	4.25	19.9186	0.925412	20.7846	0	20.7846	0.591419
101	4.25	19.9186	0.925412	20.6403	0	20.6403	0.599038
101	4.25	19.9186	0.925412	20.3516	0	20.3516	0.532181
101	4.25	19.9186	0.925412	20.0629	0	20.0629	0.493791
101	4.25	19.9186	0.925412	19.7742	0	19.7742	0.707115
101	4.25	19.9186	0.925412	19.4856	0	19.4856	0.629522
101	4.25	19.9186	0.925412	19.1969	0	19.1969	0.571659
101	4.25	21.6506	0.560268	20.7846	0	20.7846	0.591419
101	4.25	21.6506	0.560268	20.7846	0	20.7846	0.642998
101	4.25	21.6506	0.560268	20.7846	0	20.7846	0.656283
101	4.25	21.6506	0.560268	20.7846	0	20.7846	0.641883
101	4.25	21.6506	0.560268	20.7846	0	20.7846	0.585483
101	4.25	21.6506	0.560268	20.9289	0	20.9289	0.369719
101	4.25	21.6506	0.560268	21.2176	0	21.2176	0.381478
101	4.25	21.6506	0.560268	21.5063	0	21.5063	0.412502
101	4.25	21.6506	0.560268	21.795	0	21.795	0.199389
101	4.25	21.6506	0.560268	22.0836	0	22.0836	0.249262
101	4.25	21.6506	0.560268	22.3723	0	22.3723	0.317439
101	4.25	21.6506	0.560268	22.5167	0	22.5167	0.208891
101	4.25	21.6506	0.560268	22.5167	0	22.5167	0.209504
101	4.25	21.6506	0.560268	22.5167	0	22.5167	0.221435
101	4.25	21.6506	0.560268	22.5167	0	22.5167	0.237751
101	4.25	21.6506	0.560268	22.5167	0	22.5167	0.256097
101	4.25	21.6506	0.560268	22.3723	0	22.3723	0.211781
101	4.25	21.6506	0.560268	22.0836	0	22.0836	0.174242
101	4.25	21.6506	0.560268	21.795	0	21.795	0.163162
101	4.25	21.6506	0.560268	21.5063	0	21.5063	0.451744
101	4.25	21.6506	0.560268	21.2176	0	21.2176	0.42422
101	4.25	21.6506	0.560268	20.9289	0	20.9289	0.396603
101	4.25	23.3827	3.18245	22.5167	0	22.5167	0.256097
101	4.25	23.3827	3.18245	22.5167	0	22.5167	0.237751
101	4.25	23.3827	3.18245	22.5167	0	22.5167	0.221435
101	4.25	23.3827	3.18245	22.5167	0	22.5167	0.209504
101	4.25	23.3827	3.18245	22.5167	0	22.5167	0.208891
101	4.25	23.3827	3.18245	22.661	0	22.661	0.259477
101	4.25	23.3827	3.18245	22.9497	0	22.9497	0.309757
101	4.25	23.3827	3.18245	23.2383	0	23.2383	0.36147
101	4.25	23.3827	3.18245	23.527	0	23.527	0.319196
101	4.25	23.3827	3.18245	23.8157	0	23.8157	0.387968
101	4.25	23.3827	3.18245	24.1044	0	24.1044	0.472932
101	4.25	23.3827	3.18245	24.2487	0	24.2487	0.548034
101	4.25	23.3827	3.18245	24.2487	0	24.2487	0.603655
101	4.25	23.3827	3.18245	24.2487	0	24.2487	0.636467
101	4.25	23.3827	3.18245	24.2487	0	24.2487	0.647399
101	4.25	23.3827	3.18245	24.2487	0	24.2487	0.637219
101	4.25	23.3827	3.18245	24.1044	0	24.1044	0.60602
101	4.25	23.3827	3.18245	23.8157	0	23.8157	0.554325
101	4.25	23.3827	3.18245	23.527	0	23.527	0.476456
101	4.25	23.3827	3.18245	23.2383	0	23.2383	0.35467
101	4.25	23.3827	3.18245	22.9497	0	22.9497	0.273402
101	4.25	23.3827	3.18245	22.661	0	22.661	0.209702
101	5.75	1.73205	0.457243	0.866025	0	0.866025	0.106083
101	5.75	1.73205	0.457243	0.866025	0	0.866025	0.0927639
101	5.75	1.73205	0.457243	0.866025	0	0.866025	0.0894489
101	5.75	1.73205	0.457243	0.866025	0	0.866025	0.0955189
101	5.75	1.73205	0.457243	0.866025	0	0.866025	0.112137
101	5.75	1.73205	0.457243	1.01036	0	1.01036	0.140992
101	5.75	1.73205	0.457243	1.29904	0	1.29904	0.18095
101	5.75	1.73205	0.457243	1.58771	0	1.58771	0.2189
101	5.75	1.73205	0.457243	1.87639	0	1.87639	0.240161
101	5.75	1.73205	0.457243	2.16506	0	2.16506	0.311515
101	5.75	1.73205	0.457243	2.45374	0	2.45374	0.367811
101	5.75	1.73205	0.457243	2.59808	0	2.59808	0.353492
101	5.75	1.73205	0.457243	2.59808	0	2.59808	0.367267
101	5.75	1.73205	0.457243	2.59808	0	2.59808	0.370559
101	5.75	1.73205	0.457243	2.59808	0	2.59808	0.363323
101	5.75	1.73205	0.457243	2.59808	0	2.59808	0.346952
101	5.75	1.73205	0.457243	2.45374	0	2.45374	0.359827
101	5.75	1.73205	0.457243	2.16506	0	2.16506	0.300491
101	5.75	1.73205	0.457243	1.87639	0	1.87639	0.228929
101	5.75	1.73205	0.457243	1.58771	0	1.58771	0.203684
101	5.75	1.73205	0.457243	1.29904	0	1.29904	0.166673
101	5.75	1.73205	0.457243	1.01036	0	1.01036	0.13087
101	5.75	3.4641	0.607737	2.59808	0	2.59808	0.346952
101	5.75	3.4641	0.607737	2.59808	0	2.59808	0.363323
101	5.75	3.4641	0.607737	2.59808	0	2.59808	0.370559
101	5.75	3.4641	0.607737	2.59808	0	2.59808	0.367267
101	5.75	3.4641	0.607737	2.59808	0	2.59808	0.353492
101	5.75	3.4641	0.607737	2.74241	0	2.74241	0.310076
101	5.75	3.4641	0.607737	3.03109	0	3.03109	0.363155
101	5.75	3.4641	0.607737	3.31976	0	3.31976	0.424967
101	5.75	3.4641	0.607737	3.60844	0	3.60844	0.347876
101	5.75	3.4641	0.607737	3.89711	0	3.89711	0.400911
101	5.75	3.4641	0.607737	4.18579	0	4.18579	0.467099
101	5.75	3.4641	0.607737	4.33013	0	4.33013	0.452194
101	5.75	3.4641	0.607737	4.33013	0	4.33013	0.474923
101	5.75	3.4641	0.607737	4.33013	0	4.33013	0.481996
101	5.75	3.4641	0.607737	4.33013	0	4.33013	0.474166
101	5.75	3.4641	0.607737	4.33013	0	4.33013	0.450878
101	5.75	3.4641	0.607737	4.18579	0	4.18579	0.469347
101	5.75	3.4641	0.607737	3.89711	0	3.89711	0.403767
101	5.75	3.4641	0.607737	3.60844	0	3.60844	0.350445
101	5.75	3.4641	0.607737	3.31976	0	3.31976	0.427923
101	5.75	3.4641	0.607737	3.03109	0	3.03109	0.365969
101	5.75	3.4641	0.607737	2.74241	0	2.74241	0.310513
101	5.75	5.19615	0.709317	4.33013	0	4.33013	0.450878
101	5.75	5.19615	0.709317	4.33013	0	4.33013	0.474166
101	5.75	5.19615	0.709317	4.33013	0	4.33013	0.481996
101	5.75	5.19615	0.709317	4.33013	0	4.33013	0.474923
101	5.75	5.19615	0.709317	4.33013	0	4.33013	0.452194
101	5.75	5.19615	0.709317	4.47446	0	4.47446	0.383751
101	5.75	5.19615	0.709317	4.76314	0	4.76314	0.441742
101	5.75	5.19615	0.709317	5.05181	0	5.05181	0.509778
101	5.75	5.19615	0.709317	5.34049	0	5.34049	0.402948
101	5.75	5.19615	0.709317	5.62917	0	5.62917	0.454672
101	5.75	5.19615	0.709317	5.91784	0	5.91784	0.522949
101	5.75	5.19615	0.709317	6.06218	0	6.06218	0.520962
101	5.75	5.19615	0.709317	6.06218	0	6.06218	0.54643
101	5.75	5.19615	0.709317	6.06218	0	6.06218	0.549239
101	5.75	5.19615	0.709317	6.06218	0	6.06218	0.53478
101	5.75	5.19615	0.709317	6.06218	0	6.06218	0.503373
101	5.75	5.19615	0.709317	5.91784	0	5.91784	0.534812
101	5.75	5.19615	0.709317	5.62917	0	5.62917	0.462874
101	5.75	5.19615	0.709317	5.34049	0	5.34049	0.40499
101	5.75	5.19615	0.709317	5.05181	0	5.05181	0.505083
101	5.75	5.19615	0.709317	4.76314	0	4.76314	0.437478
101	5.75	5.19615	0.709317	4.47446	0	4.47446	0.382118
101	5.75	6.9282	0.743743	6.06218	0	6.06218	0.503373
101	5.75	6.9282	0.743743	6.06218	0	6.06218	0.53478
101	5.75	6.9282	0.743743	6.06218	0	6.06218	0.549239
101	5.75	6.9282	0.743743	6.06218	0	6.06218	0.54643
101	5.75	6.9282	0.743743	6.06218	0	6.06218	0.520962
101	5.75	6.9282	0.743743	6.20652	0	6.20652	0.417479
101	5.75	6.9282	0.743743	6.49519	0	6.49519	0.479351
101	5.75	6.9282	0.743743	6.78387	0	6.78387	0.553164
101	5.75	6.9282	0.743743	7.07254	0	7.07254	0.413394
101	5.75	6.9282	0.743743	7.36122	0	7.36122	0.440532
101	5.75	6.9282	0.743743	7.64989	0	7.64989	0.476685
101	5.75	6.9282	0.743743	7.79423	0	7.79423	0.545784
101	5.75	6.9282	0.743743	7.79423	0	7.79423	0.580028
101	5.75	6.9282	0.743743	7.79423	0	7.79423	0.567063
101	5.75	6.9282	0.743743	7.79423	0	7.79423	0.536921
101	5.75	6.9282	0.743743	7.79423	0	7.79423	0.497961
101	5.75	6.9282	0.743743	7.64989	0	7.64989	0.538489
101	5.75	6.9282	0.743743	7.36122	0	7.36122	0.458845
101	5.75	6.9282	0.743743	7.07254	0	7.07254	0.407281
101	5.75	6.9282	0.743743	6.78387	0	6.78387	0.533218
101	5.75	6.9282	0.743743	6.49519	0	6.49519	0.46951
101	5.75	6.9282	0.743743	6.20652	0	6.20652	0.419981
101	5.75	8.66025	0.75204	7.79423	0	7.79423	0.497961
101	5.75	8.66025	0.75204	7.79423	0	7.79423	0.536921
101	5.75	8.66025	0.75204	7.79423	0	7.79423	0.567063
101	5.75	8.66025	0.75204	7.79423	0	7.79423	0.580028
101	5.75	8.66025	0.75204	7.79423	0	7.79423	0.545784
101	5.75	8.66025	0.75204	7.93857	0	7.93857	0.310169
101	5.75	8.66025	0.75204	8.22724	0	8.22724	0.316616
101	5.75	8.66025	0.75204	8.51592	0	8.51592	0.385552
101	5.75	8.66025	0.75204	8.80459	0	8.80459	0.43134
101	5.75	8.66025	0.75204	9.09327	0	9.09327	0.490837
101	5.75	8.66025	0.75204	9.38194	0	9.38194	0.505231
101	5.75	8.66025	0.75204	9.52628	0	9.52628	0.568392
101	5.75	8.66025	0.75204	9.52628	0	9.52628	0.621261
101	5.75	8.66025	0.75204	9.52628	0	9.52628	0.628703
101	5.75	8.66025	0.75204	9.52628	0	9.52628	0.630065
101	5.75	8.66025	0.75204	9.52628	0	9.52628	0.625555
101	5.75	8.66025	0.75204	9.38194	0	9.38194	0.536668
101	5.75	8.66025	0.75204	9.09327	0	9.09327	0.431994
101	5.75	8.66025	0.75204	8.80459	0	8.80459	0.401372
101	5.75	8.66025	0.75204	8.51592	0	8.51592	0.556906
101	5.75	8.66025	0.75204	8.22724	0	8.22724	0.498136
101	5.75	8.66025	0.75204	7.93857	0	7.93857	0.442457
101	5.75	10.3923	1.10068	9.52628	0	9.52628	0.625555
101	5.75	10.3923	1.10068	9.52628	0	9.52628	0.630065
101	5.75	10.3923	1.10068	9.52628	0	9.52628	0.628703
101	5.75	10.3923	1.10068	9.52628	0	9.52628	0.621261
101	5.75	10.3923	1.10068	9.52628	0	9.52628	0.568392
101	5.75	10.3923	1.10068	9.67062	0	9.67062	0.291762
101	5.75	10.3923	1.10068	9.95929	0	9.95929	0.255636
101	5.75	10.3923	1.10068	10.248	0	10.248	0.430197
101	5.75	10.3923	1.10068	10.5366	0	10.5366	1.09023
101	5.75	10.3923	1.10068	10.8253	0	10.8253	1.32856
101	5.75	10.3923	1.10068	11.114	0	11.114	1.3895
101	5.75	10.3923	1.10068	11.2583	0	11.2583	0.791173
101	5.75	10.3923	1.10068	11.2583	0	11.2583	0.722659
101	5.75	10.3923	1.10068	11.2583	0	11.2583	0.803014
101	5.75	10.3923	1.10068	11.2583	0	11.2583	0.888621
101	5.75	10.3923	1.10068	11.2583	0	11.2583	0.931486
101	5.75	10.3923	1.10068	11.114	0	11.114	0.891317
101	5.75	10.3923	1.10068	10.8253	0	10.8253	0.846773
101	5.75	10.3923	1.10068	10.5366	0	10.5366	0.781363
101	5.75	10.3923	1.10068	10.248	0	10.248	0.877179
101	5.75	10.3923	1.10068	9.95929	0	9.95929	0.77205
101	5.75	10.3923	1.10068	9.67062	0	9.67062	0.62715
101	5.75	12.1244	1.37347	11.2583	0	11.2583	0.931486
101	5.75	12.1244	1.37347	11.2583	0	11.2583	0.888621
101	5.75	12.1244	1.37347	11.2583	0	11.2583	0.803014
101	5.75	12.1244	1.37347	11.2583	0	11.2583	0.722659
101	5.75	12.1244	1.37347	11.2583	0	11.2583	0.791173
101	5.75	12.1244	1.37347	11.4027	0	11.4027	1.36247
101	5.75	12.1244	1.37347	11.6913	0	11.6913	1.47178
101	5.75	12.1244	1.37347	11.98	0	11.98	1.44059
101	5.75	12.1244	1.37347	12.2687	0	12.2687	0.879921
101	5.75	12.1244	1.37347	12.5574	0	12.5574	0.872354
101	5.75	12.1244	1.37347	12.846	0	12.846	0.996954
101	5.75	12.1244	1.37347	12.9904	0	12.9904	0.83737
101	5.75	12.1244	1.37347	12.9904	0	12.9904	0.887321
101	5.75	12.1244	1.37347	12.9904	0	12.9904	0.956728
101	5.75	12.1244	1.37347	12.9904	0	12.9904	1.00483
101	5.75	12.1244	1.37347	12.9904	0	12.9904	1.00066
101	5.75	12.1244	1.37347	12.846	0	12.846	1.00902
101	5.75	12.1244	1.37347	12.5574	0	12.5574	0.957555
101	5.75	12.1244	1.37347	12.2687	0	12.2687	0.865852
101	5.75	12.1244	1.37347	11.98	0	11.98	0.959661
101	5.75	12.1244	1.37347	11.6913	0	11.6913	0.838151
101	5.75	12.1244	1.37347	11.4027	0	11.4027	0.739756
101	5.75	13.8564	1.27326	12.9904	0	12.9904	1.00066
101	5.75	13.8564	1.27326	12.9904	0	12.9904	1.00483
101	5.75	13.8564	1.27326	12.9904	0	12.9904	0.956728
101	5.75	13.8564	1.27326	12.9904	0	12.9904	0.887321
101	5.75	13.8564	1.27326	12.9904	0	12.9904	0.83737
101	5.75	13.8564	1.27326	13.1347	0	13.1347	0.900298
101	5.75	13.8564	1.27326	13.4234	0	13.4234	1.00829
101	5.75	13.8564	1.27326	13.7121	0	13.7121	1.07615
101	5.75	13.8564	1.27326	14.0007	0	14.0007	0.74659
101	5.75	13.8564	1.27326	14.2894	0	14.2894	0.792283
101	5.75	13.8564	1.27326	14.5781	0	14.5781	0.907534
101	5.75	13.8564	1.27326	14.7224	0	14.7224	0.834039
101	5.75	13.8564	1.27326	14.7224	0	14.7224	0.886495
101	5.75	13.8564	1.27326	14.7224	0	14.7224	0.925038
101	5.75	13.8564	1.27326	14.7224	0	14.7224	0.939303
101	5.75	13.8564	1.27326	14.7224	0	14.7224	0.911868
101	5.75	13.8564	1.27326	14.5781	0	14.5781	0.93026
101	5.75	13.8564	1.27326	14.2894	0	14.2894	0.851212
101	5.75	13.8564	1.27326	14.0007	0	14.0007	0.763777
101	5.75	13.8564	1.27326	13.7121	0	13.7121	0.898697
101	5.75	13.8564	1.27326	13.4234	0	13.4234	0.781216
101	5.75	13.8564	1.27326	13.1347	0	13.1347	0.722511
101	5.75	15.5885	1.18522	14.7224	0	14.7224	0.911868
101	5.75	15.5885	1.18522	14.7224	0	14.7224	0.939303
101	5.75	15.5885	1.18522	14.7224	0	14.7224	0.925038
101	5.75	15.5885	1.18522	14.7224	0	14.7224	0.886495
101	5.75	15.5885	1.18522	14.7224	0	14.7224	0.834039
101	5.75	15.5885	1.18522	14.8668	0	14.8668	0.751212
101	5.75	15.5885	1.18522	15.1554	0	15.1554	0.835139
101	5.75	15.5885	1.18522	15.4441	0	15.4441	0.920054
101	5.75	15.5885	1.18522	15.7328	0	15.7328	0.678504
101	5.75	15.5885	1.18522	16.0215	0	16.0215	0.739437
101	5.75	15.5885	1.18522	16.3101	0	16.3101	0.844343
101	5.75	15.5885	1.18522	16.4545	0	16.4545	0.797803
101	5.75	15.5885	1.18522	16.4545	0	16.4545	0.845804
101	5.75	15.5885	1.18522	16.4545	0	16.4545	0.871154
101	5.75	15.5885	1.18522	16.4545	0	16.4545	0.872232
101	5.75	15.5885	1.18522	16.4545	0	16.4545	0.837333
101	5.75	15.5885	1.18522	16.3101	0	16.3101	0.862378
101	5.75	15.5885	1.18522	16.0215	0	16.0215	0.777348
101	5.75	15.5885	1.18522	15.7328	0	15.7328	0.700227
101	5.75	15.5885	1.18522	15.4441	0	15.4441	0.862562
101	5.75	15.5885	1.18522	15.1554	0	15.1554	0.75474
101	5.75	15.5885	1.18522	14.8668	0	14.8668	0.69001
101	5.75	17.3205	1.10876	16.4545	0	16.4545	0.837333
101	5.75	17.3205	1.10876	16.4545	0	16.4545	0.872232
101	5.75	17.3205	1.10876	16.4545	0	16.4545	0.871154
101	5.75	17.3205	1.10876	16.4545	0	16.4545	0.845804
101	5.75	17.3205	1.10876	16.4545	0	16.4545	0.797803
101	5.75	17.3205	1.10876	16.5988	0	16.5988	0.676269
101	5.75	17.3205	1.10876	16.8875	0	16.8875	0.751192
101	5.75	17.3205	1.10876	17.1762	0	17.1762	0.839432
101	5.75	17.3205	1.10876	17.4648	0	17.4648	0.633613
101	5.75	17.3205	1.10876	17.7535	0	17.7535	0.697157
101	5.75	17.3205	1.10876	18.0422	0	18.0422	0.791576
101	5.75	17.3205	1.10876	18.1865	0	18.1865	0.755447
101	5.75	17.3205	1.10876	18.1865	0	18.1865	0.799902
101	5.75	17.3205	1.10876	18.1865	0	18.1865	0.816545
101	5.75	17.3205	1.10876	18.1865	0	18.1865	0.808579
101	5.75	17.3205	1.10876	18.1865	0	18.1865	0.769954
101	5.75	17.3205	1.10876	18.0422	0	18.0422	0.806424
101	5.75	17.3205	1.10876	17.7535	0	17.7535	0.718189
101	5.75	17.3205	1.10876	17.4648	0	17.4648	0.645253
101	5.75	17.3205	1.10876	17.1762	0	17.1762	0.81229
101	5.75	17.3205	1.10876	16.8875	0	16.8875	0.711987
101	5.75	17.3205	1.10876	16.5988	0	16.5988	0.647722
101	5.75	19.0526	1.00839	18.1865	0	18.1865	0.769954
101	5.75	19.0526	1.00839	18.1865	0	18.1865	0.808579
101	5.75	19.0526	1.00839	18.1865	0	18.1865	0.816545
101	5.75	19.0526	1.00839	18.1865	0	18.1865	0.799902
101	5.75	19.0526	1.00839	18.1865	0	18.1865	0.755447
101	5.75	19.0526	1.00839	18.3309	0	18.3309	0.611614
101	5.75	19.0526	1.00839	18.6195	0	18.6195	0.676932
101	5.75	19.0526	1.00839	18.9082	0	18.9082	0.762372
101	5.75	19.0526	1.00839	19.1969	0	19.1969	0.567627
101	5.75	19.0526	1.00839	19.4856	0	19.4856	0.62434
101	5.75	19.0526	1.00839	19.7742	0	19.7742	0.702477
101	5.75	19.0526	1.00839	19.9186	0	19.9186	0.656194
101	5.75	19.0526	1.00839	19.9186	0	19.9186	0.704759
101	5.75	19.0526	1.00839	19.9186	0	19.9186	0.720039
101	5.75	19.0526	1.00839	19.9186	0	19.9186	0.706544
101	5.75	19.0526	1.00839	19.9186	0	19.9186	0.66007
101	5.75	19.0526	1.00839	19.7742	0	19.7742	0.707168
101	5.75	19.0526	1.00839	19.4856	0	19.4856	0.628911
101	5.75	19.0526	1.00839	19.1969	0	19.1969	0.570186
101	5.75	19.0526	1.00839	18.9082	0	18.9082	0.758378
101	5.75	19.0526	1.00839	18.6195	0	18.6195	0.671218
101	5.75	19.0526	1.00839	18.3309	0	18.3309	0.609737
101	5.75	20.7846	0.694039	19.9186	0	19.9186	0.66007
101	5.75	20.7846	0.694039	19.9186	0	19.9186	0.706544
101	5.75	20.7846	0.694039	19.9186	0	19.9186	0.720039
101	5.75	20.7846	0.694039	19.9186	0	19.9186	0.704759
101	5.75	20.7846	0.694039	19.9186	0	19.9186	0.656194
101	5.75	20.7846	0.694039	20.0629	0	20.0629	0.487527
101	5.75	20.7846	0.694039	20.3516	0	20.3516	0.522338
101	5.75	20.7846	0.694039	20.6403	0	20.6403	0.586405
101	5.75	20.7846	0.694039	20.9289	0	20.9289	0.388742
101	5.75	20.7846	0.694039	21.2176	0	21.2176	0.417921
101	5.75	20.7846	0.694039	21.5063	0	21.5063	0.451968
101	5.75	20.7846	0.694039	21.6506	0	21.6506	0.217644
101	5.75	20.7846	0.694039	21.6506	0	21.6506	0.219727
101	5.75	20.7846	0.694039	21.6506	0	21.6506	0.227851
101	5.75	20.7846	0.694039	21.6506	0	21.6506	0.232344
101	5.75	20.7846	0.694039	21.6506	0	21.6506	0.241856
101	5.75	20.7846	0.694039	21.5063	0	21.5063	0.412502
101	5.75	20.7846	0.694039	21.2176	0	21.2176	0.381478
101	5.75	20.7846	0.694039	20.9289	0	20.9289	0.369719
101	5.75	20.7846	0.694039	20.6403	0	20.6403	0.592126
101	5.75	20.7846	0.694039	20.3516	0	20.3516	0.530425
101	5.75	20.7846	0.694039	20.0629	0	20.0629	0.493141
101	5.75	22.5167	2.46248	21.6506	0	21.6506	0.241856
101	5.75	22.5167	2.46248	21.6506	0	21.6506	0.232344
101	5.75	22.5167	2.46248	21.6506	0	21.6506	0.227851
101	5.75	22.5167	2.46248	21.6506	0	21.6506	0.219727
101	5.75	22.5167	2.46248	21.6506	0	21.6506	0.217644
101	5.75	22.5167	2.46248	21.795	0	21.795	0.182157
101	5.75	22.5167	2.46248	22.0836	0	22.0836	0.208469
101	5.75	22.5167	2.46248	22.3723	0	22.3723	0.256469
101	5.75	22.5167	2.46248	22.661	0	22.661	0.219734
101	5.75	22.5167	2.46248	22.9497	0	22.9497	0.276759
101	5.75	22.5167	2.46248	23.2383	0	23.2383	0.350428
101	5.75	22.5167	2.46248	23.3827	0	23.3827	0.430204
101	5.75	22.5167	2.46248	23.3827	0	23.3827	0.476524
101	5.75	22.5167	2.46248	23.3827	0	23.3827	0.505243
101	5.75	22.5167	2.46248	23.3827	0	23.3827	0.517556
101	5.75	22.5167	2.46248	23.3827	0	23.3827	0.497948
101	5.75	22.5167	2.46248	23.2383	0	23.2383	0.36147
101	5.75	22.5167	2.46248	22.9497	0	22.9497	0.309757
101	5.75	22.5167	2.46248	22.661	0	22.661	0.259477
101	5.75	22.5167	2.46248	22.3723	0	22.3723	0.317439
101	5.75	22.5167	2.46248	22.0836	0	22.0836	0.249262
101	5.75	22.5167	2.46248	21.795	0	21.795	0.199389
101	7.25	2.59808	0.562525	1.73205	0	1.73205	0.164332
101	7.25	2.59808	0.562525	1.73205	0	1.73205	0.124726
101	7.25	2.59808	0.562525	1.73205	0	1.73205	0.115572
101	7.25	2.59808	0.562525	1.73205	0	1.73205	0.124771
101	7.25	2.59808	0.562525	1.73205	0	1.73205	0.161464
101	7.25	2.59808	0.562525	1.87639	0	1.87639	0.23094
101	7.25	2.59808	0.562525	2.16506	0	2.16506	0.303247
101	7.25	2.59808	0.562525	2.45374	0	2.45374	0.362913
101	7.25	2.59808	0.562525	2.74241	0	2.74241	0.31314
101	7.25	2.59808	0.562525	3.03109	0	3.03109	0.368587
101	7.25	2.59808	0.562525	3.31976	0	3.31976	0.429472
101	7.25	2.59808	0.562525	3.4641	0	3.4641	0.418245
101	7.25	2.59808	0.562525	3.4641	0	3.4641	0.440447
101	7.25	2.59808	0.562525	3.4641	0	3.4641	0.446866
101	7.25	2.59808	0.562525	3.4641	0	3.4641	0.439291
101	7.25	2.59808	0.562525	3.4641	0	3.4641	0.416194
101	7.25	2.59808	0.562525	3.31976	0	3.31976	0.424967
101	7.25	2.59808	0.562525	3.03109	0	3.03109	0.363155
101	7.25	2.59808	0.562525	2.74241	0	2.74241	0.310076
101	7.25	2.59808	0.562525	2.45374	0	2.45374	0.367811
101	7.25	2.59808	0.562525	2.16506	0	2.16506	0.311515
101	7.25	2.59808	0.562525	1.87639	0	1.87639	0.240161
101	7.25	4.33013	0.668845	3.4641	0	3.4641	0.416194
101	7.25	4.33013	0.668845	3.4641	0	3.4641	0.439291
101	7.25	4.33013	0.668845	3.4641	0	3.4641	0.446866
101	7.25	4.33013	0.668845	3.4641	0	3.4641	0.440447
101	7.25	4.33013	0.668845	3.4641	0	3.4641	0.418245
101	7.25	4.33013	0.668845	3.60844	0	3.60844	0.347858
101	7.25	4.33013	0.668845	3.89711	0	3.89711	0.399125
101	7.25	4.33013	0.668845	4.18579	0	4.18579	0.463969
101	7.25	4.33013	0.668845	4.47446	0	4.47446	0.377214
101	7.25	4.33013	0.668845	4.76314	0	4.76314	0.433599
101	7.25	4.33013	0.668845	5.05181	0	5.05181	0.504698
101	7.25	4.33013	0.668845	5.19615	0	5.19615	0.492005
101	7.25	4.33013	0.668845	5.19615	0	5.19615	0.51646
101	7.25	4.33013	0.668845	5.19615	0	5.19615	0.523479
101	7.25	4.33013	0.668845	5.19615	0	5.19615	0.514318
101	7.25	4.33013	0.668845	5.19615	0	5.19615	0.487282
101	7.25	4.33013	0.668845	5.05181	0	5.05181	0.509778
101	7.25	4.33013	0.668845	4.76314	0	4.76314	0.441742
101	7.25	4.33013	0.668845	4.47446	0	4.47446	0.383751
101	7.25	4.33013	0.668845	4.18579	0	4.18579	0.467099
101	7.25	4.33013	0.668845	3.89711	0	3.89711	0.400911
101	7.25	4.33013	0.668845	3.60844	0	3.60844	0.347876
101	7.25	6.06218	0.739926	5.19615	0	5.19615	0.487282
101	7.25	6.06218	0.739926	5.19615	0	5.19615	0.514318
101	7.25	6.06218	0.739926	5.19615	0	5.19615	0.523479
101	7.25	6.06218	0.739926	5.19615	0	5.19615	0.51646
101	7.25	6.06218	0.739926	5.19615	0	5.19615	0.492005
101	7.25	6.06218	0.739926	5.34049	0	5.34049	0.414267
101	7.25	6.06218	0.739926	5.62917	0	5.62917	0.476954
101	7.25	6.06218	0.739926	5.91784	0	5.91784	0.544344
101	7.25	6.06218	0.739926	6.20652	0	6.20652	0.40123
101	7.25	6.06218	0.739926	6.49519	0	6.49519	0.442562
101	7.25	6.06218	0.739926	6.78387	0	6.78387	0.51402
101	7.25	6.06218	0.739926	6.9282	0	6.9282	0.580459
101	7.25	6.06218	0.739926	6.9282	0	6.9282	0.590333
101	7.25	6.06218	0.739926	6.9282	0	6.9282	0.57044
101	7.25	6.06218	0.739926	6.9282	0	6.9282	0.537223
101	7.25	6.06218	0.739926	6.9282	0	6.9282	0.493549
101	7.25	6.06218	0.739926	6.78387	0	6.78387	0.553164
101	7.25	6.06218	0.739926	6.49519	0	6.49519	0.479351
101	7.25	6.06218	0.739926	6.20652	0	6.20652	0.417479
101	7.25	6.06218	0.739926	5.91784	0	5.91784	0.522949
101	7.25	6.06218	0.739926	5.62917	0	5.62917	0.454672
101	7.25	6.06218	0.739926	5.34049	0	5.34049	0.402948
101	7.25	7.79423	0.646223	6.9282	0	6.9282	0.493549
101	7.25	7.79423	0.646223	6.9282	0	6.9282	0.537223
101	7.25	7.79423	0.646223	6.9282	0	6.9282	0.57044
101	7.25	7.79423	0.646223	6.9282	0	6.9282	0.590333
101	7.25	7.79423	0.646223	6.9282	0	6.9282	0.580459
101	7.25	7.79423	0.646223	7.07254	0	7.07254	0.447094
101	7.25	7.79423	0.646223	7.36122	0	7.36122	0.532895
101	7.25	7.79423	0.646223	7.64989	0	7.64989	0.537396
101	7.25	7.79423	0.646223	7.93857	0	7.93857	0.0351675
101	7.25	7.79423	0.646223	8.22724	0	8.22724	0.0370804
101	7.25	7.79423	0.646223	8.51592	0	8.51592	0.0471689
101	7.25	7.79423	0.646223	8.66025	0	8.66025	0.703624
101	7.25	7.79423	0.646223	8.66025	0	8.66025	0.691331
101	7.25	7.79423	0.646223	8.66025	0	8.66025	0.530383
101	7.25	7.79423	0.646223	8.66025	0	8.66025	0.393498
101	7.25	7.79423	0.646223	8.66025	0	8.66025	0.323547
101	7.25	7.79423	0.646223	8.51592	0	8.51592	0.385552
101	7.25	7.79423	0.646223	8.22724	0	8.22724	0.316616
101	7.25	7.79423	0.646223	7.93857	0	7.93857	0.310169
101	7.25	7.79423	0.646223	7.64989	0	7.64989	0.476685
101	7.25	7.79423	0.646223	7.36122	0	7.36122	0.440532
101	7.25	7.79423	0.646223	7.07254	0	7.07254	0.413394
101	7.25	9.52628	0.789151	8.66025	0	8.66025	0.323547
101	7.25	9.52628	0.789151	8.66025	0	8.66025	0.393498
101	7.25	9.52628	0.789151	8.66025	0	8.66025	0.530383
101	7.25	9.52628	0.789151	8.66025	0	8.66025	0.691331
101	7.25	9.52628	0.789151	8.66025	0	8.66025	0.703624
101	7.25	9.52628	0.789151	8.80459	0	8.80459	0.0595473
101	7.25	9.52628	0.789151	9.09327	0	9.09327	0.0662716
101	7.25	9.52628	0.789151	9.38194	0	9.38194	0.0785273
101	7.25	9.52628	0.789151	9.67062	0	9.67062	0.712316
101	7.25	9.52628	0.789151	9.95929	0	9.95929	0.843203
101	7.25	9.52628	0.789151	10.248	0	10.248	0.828134
101	7.25	9.52628	0.789151	10.3923	0	10.3923	0.778789
101	7.25	9.52628	0.789151	10.3923	0	10.3923	0.748654
101	7.25	9.52628	0.789151	10.3923	0	10.3923	0.785831
101	7.25	9.52628	0.789151	10.3923	0	10.3923	0.861638
101	7.25	9.52628	0.789151	10.3923	0	10.3923	0.91365
101	7.25	9.52628	0.789151	10.248	0	10.248	0.430197
101	7.25	9.52628	0.789151	9.95929	0	9.95929	0.255636
101	7.25	9.52628	0.789151	9.67062	0	9.67062	0.291762
101	7.25	9.52628	0.789151	9.38194	0	9.38194	0.505231
101	7.25	9.52628	0.789151	9.09327	0	9.09327	0.490837
101	7.25	9.52628	0.789151	8.80459	0	8.80459	0.43134
101	7.25	11.2583	2.60341	10.3923	0	10.3923	0.91365
101	7.25	11.2583	2.60341	10.3923	0	10.3923	0.861638
101	7.25	11.2583	2.60341	10.3923	0	10.3923	0.785831
101	7.25	11.2583	2.60341	10.3923	0	10.3923	0.748654
101	7.25	11.2583	2.60341	10.3923	0	10.3923	0.778789
101	7.25	11.2583	2.60341	10.5366	0	10.5366	0.934115
101	7.25	11.2583	2.60341	10.8253	0	10.8253	0.991726
101	7.25	11.2583	2.60341	11.114	0	11.114	1.03884
101	7.25	11.2583	2.60341	11.4027	0	11.4027	1.1348
101	7.25	11.2583	2.60341	11.6913	0	11.6913	1.28302
101	7.25	11.2583	2.60341	11.98	0	11.98	1.39351
101	7.25	11.2583	2.60341	12.1244	0	12.1244	1.15691
101	7.25	11.2583	2.60341	12.1244	0	12.1244	1.23166
101	7.25	11.2583	2.60341	12.1244	0	12.1244	1.34394
101	7.25	11.2583	2.60341	12.1244	0	12.1244	1.43998
101	7.25	11.2583	2.60341	12.1244	0	12.1244	1.4486
101	7.25	11.2583	2.60341	11.98	0	11.98	1.44059
101	7.25	11.2583	2.60341	11.6913	0	11.6913	1.47178
101	7.25	11.2583	2.60341	11.4027	0	11.4027	1.36247
101	7.25	11.2583	2.60341	11.114	0	11.114	1.3895
101	7.25	11.2583	2.60341	10.8253	0	10.8253	1.32856
101	7.25	11.2583	2.60341	10.5366	0	10.5366	1.09023
101	7.25	12.9904	1.57113	12.1244	0	12.1244	1.4486
101	7.25	12.9904	1.57113	12.1244	0	12.1244	1.43998
101	7.25	12.9904	1.57113	12.1244	0	12.1244	1.34394
101	7.25	12.9904	1.57113	12.1244	0	12.1244	1.23166
101	7.25	12.9904	1.57113	12.1244	0	12.1244	1.15691
101	7.25	12.9904	1.57113	12.2687	0	12.2687	1.17922
101	7.25	12.9904	1.57113	12.5574	0	12.5574	1.29509
101	7.25	12.9904	1.57113	12.846	0	12.846	1.38826
101	7.25	12.9904	1.57113	13.1347	0	13.1347	0.906111
101	7.25	12.9904	1.57113	13.4234	0	13.4234	0.915553
101	7.25	12.9904	1.57113	13.7121	0	13.7121	1.03401
101	7.25	12.9904	1.57113	13.8564	0	13.8564	0.96303
101	7.25	12.9904	1.57113	13.8564	0	13.8564	1.03203
101	7.25	12.9904	1.57113	13.8564	0	13.8564	1.08138
101	7.25	12.9904	1.57113	13.8564	0	13.8564	1.10392
101	7.25	12.9904	1.57113	13.8564	0	13.8564	1.07033
101	7.25	12.9904	1.57113	13.7121	0	13.7121	1.07615
101	7.25	12.9904	1.57113	13.4234	0	13.4234	1.00829
101	7.25	12.9904	1.57113	13.1347	0	13.1347	0.900298
101	7.25	12.9904	1.57113	12.846	0	12.846	0.996954
101	7.25	12.9904	1.57113	12.5574	0	12.5574	0.872354
101	7.25	12.9904	1.57113	12.2687	0	12.2687	0.879921
101	7.25	14.7224	1.29885	13.8564	0	13.8564	1.07033
101	7.25	14.7224	1.29885	13.8564	0	13.8564	1.10392
101	7.25	14.7224	1.29885	13.8564	0	13.8564	1.08138
101	7.25	14.7224	1.29885	13.8564	0	13.8564	1.03203
101	7.25	14.7224	1.29885	13.8564	0	13.8564	0.96303
101	7.25	14.7224	1.29885	14.0007	0	14.0007	0.834145
101	7.25	14.7224	1.29885	14.2894	0	14.2894	0.920571
101	7.25	14.7224	1.29885	14.5781	0	14.5781	1.01759
101	7.25	14.7224	1.29885	14.8668	0	14.8668	0.739429
101	7.25	14.7224	1.29885	15.1554	0	15.1554	0.794925
101	7.25	14.7224	1.29885	15.4441	0	15.4441	0.90153
101	7.25	14.7224	1.29885	15.5885	0	15.5885	0.856528
101	7.25	14.7224	1.29885	15.5885	0	15.5885	0.91041
101	7.25	14.7224	1.29885	15.5885	0	15.5885	0.938241
101	7.25	14.7224	1.29885	15.5885	0	15.5885	0.940703
101	7.25	14.7224	1.29885	15.5885	0	15.5885	0.902109
101	7.25	14.7224	1.29885	15.4441	0	15.4441	0.920054
101	7.25	14.7224	1.29885	15.1554	0	15.1554	0.835139
101	7.25	14.7224	1.29885	14.8668	0	14.8668	0.751212
101	7.25	14.7224	1.29885	14.5781	0	14.5781	0.907534
101	7.25	14.7224	1.29885	14.2894	0	14.2894	0.792283
101	7.25	14.7224	1.29885	14.0007	0	14.0007	0.74659
101	7.25	16.4545	1.16471	15.5885	0	15.5885	0.902109
101	7.25	16.4545	1.16471	15.5885	0	15.5885	0.940703
101	7.25	16.4545	1.16471	15.5885	0	15.5885	0.938241
101	7.25	16.4545	1.16471	15.5885	0	15.5885	0.91041
101	7.25	16.4545	1.16471	15.5885	0	15.5885	0.856528
101	7.25	16.4545	1.16471	15.7328	0	15.7328	0.710809
101	7.25	16.4545	1.16471	16.0215	0	16.0215	0.784568
101	7.25	16.4545	1.16471	16.3101	0	16.3101	0.877607
101	7.25	16.4545	1.16471	16.5988	0	16.5988	0.662203
101	7.25	16.4545	1.16471	16.8875	0	16.8875	0.726153
101	7.25	16.4545	1.16471	17.1762	0	17.1762	0.82431
101	7.25	16.4545	1.16471	17.3205	0	17.3205	0.789275
101	7.25	16.4545	1.16471	17.3205	0	17.3205	0.835817
101	7.25	16.4545	1.16471	17.3205	0	17.3205	0.854734
101	7.25	16.4545	1.16471	17.3205	0	17.3205	0.849223
101	7.25	16.4545	1.16471	17.3205	0	17.3205	0.810388
101	7.25	16.4545	1.16471	17.1762	0	17.1762	0.839432
101	7.25	16.4545	1.16471	16.8875	0	16.8875	0.751192
101	7.25	16.4545	1.16471	16.5988	0	16.5988	0.676269
101	7.25	16.4545	1.16471	16.3101	0	16.3101	0.844343
101	7.25	16.4545	1.16471	16.0215	0	16.0215	0.739437
101	7.25	16.4545	1.16471	15.7328	0	15.7328	0.678504
101	7.25	18.1865	1.07019	17.3205	0	17.3205	0.810388
101	7.25	18.1865	1.07019	17.3205	0	17.3205	0.849223
101	7.25	18.1865	1.07019	17.3205	0	17.3205	0.854734
101	7.25	18.1865	1.07019	17.3205	0	17.3205	0.835817
101	7.25	18.1865	1.07019	17.3205	0	17.3205	0.789275
101	7.25	18.1865	1.07019	17.4648	0	17.4648	0.643062
101	7.25	18.1865	1.07019	17.7535	0	17.7535	0.712352
101	7.25	18.1865	1.07019	18.0422	0	18.0422	0.802424
101	7.25	18.1865	1.07019	18.3309	0	18.3309	0.607164
101	7.25	18.1865	1.07019	18.6195	0	18.6195	0.66872
101	7.25	18.1865	1.07019	18.9082	0	18.9082	0.756588
101	7.25	18.1865	1.07019	19.0526	0	19.0526	0.724374
101	7.25	18.1865	1.07019	19.0526	0	19.0526	0.768746
101	7.25	18.1865	1.07019	19.0526	0	19.0526	0.783058
101	7.25	18.1865	1.07019	19.0526	0	19.0526	0.772426
101	7.25	18.1865	1.07019	19.0526	0	19.0526	0.730472
101	7.25	18.1865	1.07019	18.9082	0	18.9082	0.762372
101	7.25	18.1865	1.07019	18.6195	0	18.6195	0.676932
101	7.25	18.1865	1.07019	18.3309	0	18.3309	0.611614
101	7.25	18.1865	1.07019	18.0422	0	18.0422	0.791576
101	7.25	18.1865	1.07019	17.7535	0	17.7535	0.697157
101	7.25	18.1865	1.07019	17.4648	0	17.4648	0.633613
101	7.25	19.9186	0.921965	19.0526	0	19.0526	0.730472
101	7.25	19.9186	0.921965	19.0526	0	19.0526	0.772426
101	7.25	19.9186	0.921965	19.0526	0	19.0526	0.783058
101	7.25	19.9186	0.921965	19.0526	0	19.0526	0.768746
101	7.25	19.9186	0.921965	19.0526	0	19.0526	0.724374
101	7.25	19.9186	0.921965	19.1969	0	19.1969	0.568421
101	7.25	19.9186	0.921965	19.4856	0	19.4856	0.626319
101	7.25	19.9186	0.921965	19.7742	0	19.7742	0.7038
101	7.25	19.9186	0.921965	20.0629	0	20.0629	0.489166
101	7.25	19.9186	0.921965	20.3516	0	20.3516	0.525046
101	7.25	19.9186	0.921965	20.6403	0	20.6403	0.585819
101	7.25	19.9186	0.921965	20.7846	0	20.7846	0.579957
101	7.25	19.9186	0.921965	20.7846	0	20.7846	0.638811
101	7.25	19.9186	0.921965	20.7846	0	20.7846	0.656098
101	7.25	19.9186	0.921965	20.7846	0	20.7846	0.646387
101	7.25	19.9186	0.921965	20.7846	0	20.7846	0.595866
101	7.25	19.9186	0.921965	20.6403	0	20.6403	0.586405
101	7.25	19.9186	0.921965	20.3516	0	20.3516	0.522338
101	7.25	19.9186	0.921965	20.0629	0	20.0629	0.487527
101	7.25	19.9186	0.921965	19.7742	0	19.7742	0.702477
101	7.25	19.9186	0.921965	19.4856	0	19.4856	0.62434
101	7.25	19.9186	0.921965	19.1969	0	19.1969	0.567627
101	7.25	21.6506	0.584901	20.7846	0	20.7846	0.595866
101	7.25	21.6506	0.584901	20.7846	0	20.7846	0.646387
101	7.25	21.6506	0.584901	20.7846	0	20.7846	0.656098
101	7.25	21.6506	0.584901	20.7846	0	20.7846	0.638811
101	7.25	21.6506	0.584901	20.7846	0	20.7846	0.579957
101	7.25	21.6506	0.584901	20.9289	0	20.9289	0.363081
101	7.25	21.6506	0.584901	21.2176	0	21.2176	0.371185
101	7.25	21.6506	0.584901	21.5063	0	21.5063	0.409317
101	7.25	21.6506	0.584901	21.795	0	21.795	0.251115
101	7.25	21.6506	0.584901	22.0836	0	22.0836	0.320677
101	7.25	21.6506	0.584901	22.3723	0	22.3723	0.405087
101	7.25	21.6506	0.584901	22.5167	0	22.5167	0.266886
101	7.25	21.6506	0.584901	22.5167	0	22.5167	0.246337
101	7.25	21.6506	0.584901	22.5167	0	22.5167	0.245067
101	7.25	21.6506	0.584901	22.5167	0	22.5167	0.249264
101	7.25	21.6506	0.584901	22.5167	0	22.5167	0.255829
101	7.25	21.6506	0.584901	22.3723	0	22.3723	0.256469
101	7.25	21.6506	0.584901	22.0836	0	22.0836	0.208469
101	7.25	21.6506	0.584901	21.795	0	21.795	0.182157
101	7.25	21.6506	0.584901	21.5063	0	21.5063	0.451968
101	7.25	21.6506	0.584901	21.2176	0	21.2176	0.417921
101	7.25	21.6506	0.584901	20.9289	0	20.9289	0.388742
101	7.25	23.3827	3.76813	22.5167	0	22.5167	0.255829
101	7.25	23.3827	3.76813	22.5167	0	22.5167	0.249264
101	7.25	23.3827	3.76813	22.5167	0	22.5167	0.245067
101	7.25	23.3827	3.76813	22.5167	0	22.5167	0.246337
101	7.25	23.3827	3.76813	22.5167	0	22.5167	0.266886
101	7.25	23.3827	3.76813	22.661	0	22.661	0.37222
101	7.25	23.3827	3.76813	22.9497	0	22.9497	0.446098
101	7.25	23.3827	3.76813	23.2383	0	23.2383	0.516889
101	7.25	23.3827	3.76813	23.527	0	23.527	0.524614
101	7.25	23.3827	3.76813	23.8157	0	23.8157	0.606009
101	7.25	23.3827	3.76813	24.1044	0	24.1044	0.677776
101	7.25	23.3827	3.76813	24.2487	0	24.2487	0.726775
101	7.25	23.3827	3.76813	24.2487	0	24.2487	0.751141
101	7.25	23.3827	3.76813	24.2487	0	24.2487	0.75165
101	7.25	23.3827	3.76813	24.2487	0	24.2487	0.728511
101	7.25	23.3827	3.76813	24.2487	0	24.2487	0.680325
101	7.25	23.3827	3.76813	24.1044	0	24.1044	0.607901
101	7.25	23.3827	3.76813	23.8157	0	23.8157	0.51718
101	7.25	23.3827	3.76813	23.527	0	23.527	0.419239
101	7.25	23.3827	3.76813	23.2383	0	23.2383	0.350428
101	7.25	23.3827	3.76813	22.9497	0	22.9497	0.276759
101	7.25	23.3827	3.76813	22.661	0	22.661	0.219734
101	8.75	1.73205	0.45843	0.866025	0	0.866025	0.106653
101	8.75	1.73205	0.45843	0.866025	0	0.866025	0.0931484
101	8.75	1.73205	0.45843	0.866025	0	0.866025	0.0896884
101	8.75	1.73205	0.45843	0.866025	0	0.866025	0.0956269
101	8.75	1.73205	0.45843	0.866025	0	0.866025	0.112106
101	8.75	1.73205	0.45843	1.01036	0	1.01036	0.140815
101	8.75	1.73205	0.45843	1.29904	0	1.29904	0.180686
101	8.75	1.73205	0.45843	1.58771	0	1.58771	0.218868
101	8.75	1.73205	0.45843	1.87639	0	1.87639	0.240685
101	8.75	1.73205	0.45843	2.16506	0	2.16506	0.312359
101	8.75	1.73205	0.45843	2.45374	0	2.45374	0.369078
101	8.75	1.73205	0.45843	2.59808	0	2.59808	0.354176
101	8.75	1.73205	0.45843	2.59808	0	2.59808	0.367977
101	8.75	1.73205	0.45843	2.59808	0	2.59808	0.371438
101	8.75	1.73205	0.45843	2.59808	0	2.59808	0.36435
101	8.75	1.73205	0.45843	2.59808	0	2.59808	0.34839
101	8.75	1.73205	0.45843	2.45374	0	2.45374	0.362913
101	8.75	1.73205	0.45843	2.16506	0	2.16506	0.303247
101	8.75	1.73205	0.45843	1.87639	0	1.87639	0.23094
101	8.75	1.73205	0.45843	1.58771	0	1.58771	0.205177
101	8.75	1.73205	0.45843	1.29904	0	1.29904	0.167803
101	8.75	1.73205	0.45843	1.01036	0	1.01036	0.131688
101	8.75	3.4641	0.608193	2.59808	0	2.59808	0.34839
101	8.75	3.4641	0.608193	2.59808	0	2.59808	0.36435
101	8.75	3.4641	0.608193	2.59808	0	2.59808	0.371438
101	8.75	3.4641	0.608193	2.59808	0	2.59808	0.367977
101	8.75	3.4641	0.608193	2.59808	0	2.59808	0.354176
101	8.75	3.4641	0.608193	2.74241	0	2.74241	0.311665
101	8.75	3.4641	0.608193	3.03109	0	3.03109	0.365415
101	8.75	3.4641	0.608193	3.31976	0	3.31976	0.427879
101	8.75	3.4641	0.608193	3.60844	0	3.60844	0.35052
101	8.75	3.4641	0.608193	3.89711	0	3.89711	0.404094
101	8.75	3.4641	0.608193	4.18579	0	4.18579	0.469898
101	8.75	3.4641	0.608193	4.33013	0	4.33013	0.448846
101	8.75	3.4641	0.608193	4.33013	0	4.33013	0.472613
101	8.75	3.4641	0.608193	4.33013	0	4.33013	0.481201
101	8.75	3.4641	0.608193	4.33013	0	4.33013	0.474525
101	8.75	3.4641	0.608193	4.33013	0	4.33013	0.45099
101	8.75	3.4641	0.608193	4.18579	0	4.18579	0.463969
101	8.75	3.4641	0.608193	3.89711	0	3.89711	0.399125
101	8.75	3.4641	0.608193	3.60844	0	3.60844	0.347858
101	8.75	3.4641	0.608193	3.31976	0	3.31976	0.429472
101	8.75	3.4641	0.608193	3.03109	0	3.03109	0.368587
101	8.75	3.4641	0.608193	2.74241	0	2.74241	0.31314
101	8.75	5.19615	0.703991	4.33013	0	4.33013	0.45099
101	8.75	5.19615	0.703991	4.33013	0	4.33013	0.474525
101	8.75	5.19615	0.703991	4.33013	0	4.33013	0.481201
101	8.75	5.19615	0.703991	4.33013	0	4.33013	0.472613
101	8.75	5.19615	0.703991	4.33013	0	4.33013	0.448846
101	8.75	5.19615	0.703991	4.47446	0	4.47446	0.381366
101	8.75	5.19615	0.703991	4.76314	0	4.76314	0.435945
101	8.75	5.19615	0.703991	5.05181	0	5.05181	0.504072
101	8.75	5.19615	0.703991	5.34049	0	5.34049	0.409734
101	8.75	5.19615	0.703991	5.62917	0	5.62917	0.472686
101	8.75	5.19615	0.703991	5.91784	0	5.91784	0.544676
101	8.75	5.19615	0.703991	6.06218	0	6.06218	0.481723
101	8.75	5.19615	0.703991	6.06218	0	6.06218	0.510684
101	8.75	5.19615	0.703991	6.06218	0	6.06218	0.524311
101	8.75	5.19615	0.703991	6.06218	0	6.06218	0.516462
101	8.75	5.19615	0.703991	6.06218	0	6.06218	0.489196
101	8.75	5.19615	0.703991	5.91784	0	5.91784	0.544344
101	8.75	5.19615	0.703991	5.62917	0	5.62917	0.476954
101	8.75	5.19615	0.703991	5.34049	0	5.34049	0.414267
101	8.75	5.19615	0.703991	5.05181	0	5.05181	0.504698
101	8.75	5.19615	0.703991	4.76314	0	4.76314	0.433599
101	8.75	5.19615	0.703991	4.47446	0	4.47446	0.377214
101	8.75	6.9282	0.585388	6.06218	0	6.06218	0.489196
101	8.75	6.9282	0.585388	6.06218	0	6.06218	0.516462
101	8.75	6.9282	0.585388	6.06218	0	6.06218	0.524311
101	8.75	6.9282	0.585388	6.06218	0	6.06218	0.510684
101	8.75	6.9282	0.585388	6.06218	0	6.06218	0.481723
101	8.75	6.9282	0.585388	6.20652	0	6.20652	0.412658
101	8.75	6.9282	0.585388	6.49519	0	6.49519	0.456566
101	8.75	6.9282	0.585388	6.78387	0	6.78387	0.52675
101	8.75	6.9282	0.585388	7.07254	0	7.07254	0.464148
101	8.75	6.9282	0.585388	7.36122	0	7.36122	0.552262
101	8.75	6.9282	0.585388	7.64989	0	7.64989	0.554509
101	8.75	6.9282	0.585388	7.79423	0	7.79423	0.0272677
101	8.75	6.9282	0.585388	7.79423	0	7.79423	0.0254487
101	8.75	6.9282	0.585388	7.79423	0	7.79423	0.0264397
101	8.75	6.9282	0.585388	7.79423	0	7.79423	0.0260876
101	8.75	6.9282	0.585388	7.79423	0	7.79423	0.0285103
101	8.75	6.9282	0.585388	7.64989	0	7.64989	0.537396
101	8.75	6.9282	0.585388	7.36122	0	7.36122	0.532895
101	8.75	6.9282	0.585388	7.07254	0	7.07254	0.447094
101	8.75	6.9282	0.585388	6.78387	0	6.78387	0.51402
101	8.75	6.9282	0.585388	6.49519	0	6.49519	0.442562
101	8.75	6.9282	0.585388	6.20652	0	6.20652	0.40123
101	8.75	8.66025	2.04253	7.79423	0	7.79423	0.0285103
101	8.75	8.66025	2.04253	7.79423	0	7.79423	0.0260876
101	8.75	8.66025	2.04253	7.79423	0	7.79423	0.0264397
101	8.75	8.66025	2.04253	7.79423	0	7.79423	0.0254487
101	8.75	8.66025	2.04253	7.79423	0	7.79423	0.0272677
101	8.75	8.66025	2.04253	7.93857	0	7.93857	0.0345382
101	8.75	8.66025	2.04253	8.22724	0	8.22724	0.0349315
101	8.75	8.66025	2.04253	8.51592	0	8.51592	0.0433222
101	8.75	8.66025	2.04253	8.80459	0	8.80459	0.0539275
101	8.75	8.66025	2.04253	9.09327	0	9.09327	0.0598109
101	8.75	8.66025	2.04253	9.38194	0	9.38194	0.0713891
101	8.75	8.66025	2.04253	9.52628	0	9.52628	0.0592051
101	8.75	8.66025	2.04253	9.52628	0	9.52628	0.0625957
101	8.75	8.66025	2.04253	9.52628	0	9.52628	0.0669571
101	8.75	8.66025	2.04253	9.52628	0	9.52628	0.0682693
101	8.75	8.66025	2.04253	9.52628	0	9.52628	0.0711063
101	8.75	8.66025	2.04253	9.38194	0	9.38194	0.0785273
101	8.75	8.66025	2.04253	9.09327	0	9.09327	0.0662716
101	8.75	8.66025	2.04253	8.80459	0	8.80459	0.0595473
101	8.75	8.66025	2.04253	8.51592	0	8.51592	0.0471689
101	8.75	8.66025	2.04253	8.22724	0	8.22724	0.0370804
101	8.75	8.66025	2.04253	7.93857	0	7.93857	0.0351675
101	8.75	10.3923	0.972904	9.52628	0	9.52628	0.0711063
101	8.75	10.3923	0.972904	9.52628	0	9.52628	0.0682693
101	8.75	10.3923	0.972904	9.52628	0	9.52628	0.0669571
101	8.75	10.3923	0.972904	9.52628	0	9.52628	0.0625957
101	8.75	10.3923	0.972904	9.52628	0	9.52628	0.0592051
101	8.75	10.3923	0.972904	9.67062	0	9.67062	0.546744
101	8.75	10.3923	0.972904	9.95929	0	9.95929	0.597735
101	8.75	10.3923	0.972904	10.248	0	10.248	0.577817
101	8.75	10.3923	0.972904	10.5366	0	10.5366	0.687892
101	8.75	10.3923	0.972904	10.8253	0	10.8253	0.711219
101	8.75	10.3923	0.972904	11.114	0	11.114	0.814033
101	8.75	10.3923	0.972904	11.2583	0	11.2583	0.99406
101	8.75	10.3923	0.972904	11.2583	0	11.2583	0.99436
101	8.75	10.3923	0.972904	11.2583	0	11.2583	1.00424
101	8.75	10.3923	0.972904	11.2583	0	11.2583	1.02738
101	8.75	10.3923	0.972904	11.2583	0	11.2583	1.06352
101	8.75	10.3923	0.972904	11.114	0	11.114	1.03884
101	8.75	10.3923	0.972904	10.8253	0	10.8253	0.991726
101	8.75	10.3923	0.972904	10.5366	0	10.5366	0.934115
101	8.75	10.3923	0.972904	10.248	0	10.248	0.828134
101	8.75	10.3923	0.972904	9.95929	0	9.95929	0.843203
101	8.75	10.3923	0.972904	9.67062	0	9.67062	0.712316
101	8.75	12.1244	2.79411	11.2583	0	11.2583	1.06352
101	8.75	12.1244	2.79411	11.2583	0	11.2583	1.02738
101	8.75	12.1244	2.79411	11.2583	0	11.2583	1.00424
101	8.75	12.1244	2.79411	11.2583	0	11.2583	0.99436
101	8.75	12.1244	2.79411	11.2583	0	11.2583	0.99406
101	8.75	12.1244	2.79411	11.4027	0	11.4027	1.13386
101	8.75	12.1244	2.79411	11.6913	0	11.6913	1.32247
101	8.75	12.1244	2.79411	11.98	0	11.98	1.4244
101	8.75	12.1244	2.79411	12.2687	0	12.2687	1.31217
101	8.75	12.1244	2.79411	12.5574	0	12.5574	1.45134
101	8.75	12.1244	2.79411	12.846	0	12.846	1.4959
101	8.75	12.1244	2.79411	12.9904	0	12.9904	1.49997
101	8.75	12.1244	2.79411	12.9904	0	12.9904	1.5776
101	8.75	12.1244	2.79411	12.9904	0	12.9904	1.56965
101	8.75	12.1244	2.79411	12.9904	0	12.9904	1.52939
101	8.75	12.1244	2.79411	12.9904	0	12.9904	1.4146
101	8.75	12.1244	2.79411	12.846	0	12.846	1.38826
101	8.75	12.1244	2.79411	12.5574	0	12.5574	1.29509
101	8.75	12.1244	2.79411	12.2687	0	12.2687	1.17922
101	8.75	12.1244	2.79411	11.98	0	11.98	1.39351
101	8.75	12.1244	2.79411	11.6913	0	11.6913	1.28302
101	8.75	12.1244	2.79411	11.4027	0	11.4027	1.1348
101	8.75	13.8564	1.5555	12.9904	0	12.9904	1.4146
101	8.75	13.8564	1.5555	12.9904	0	12.9904	1.52939
101	8.75	13.8564	1.5555	12.9904	0	12.9904	1.56965
101	8.75	13.8564	1.5555	12.9904	0	12.9904	1.5776
101	8.75	13.8564	1.5555	12.9904	0	12.9904	1.49997
101	8.75	13.8564	1.5555	13.1347	0	13.1347	0.909431
101	8.75	13.8564	1.5555	13.4234	0	13.4234	0.892011
101	8.75	13.8564	1.5555	13.7121	0	13.7121	1.01213
101	8.75	13.8564	1.5555	14.0007	0	14.0007	0.838462
101	8.75	13.8564	1.5555	14.2894	0	14.2894	0.932222
101	8.75	13.8564	1.5555	14.5781	0	14.5781	1.02749
101	8.75	13.8564	1.5555	14.7224	0	14.7224	1.00691
101	8.75	13.8564	1.5555	14.7224	0	14.7224	1.06442
101	8.75	13.8564	1.5555	14.7224	0	14.7224	1.07733
101	8.75	13.8564	1.5555	14.7224	0	14.7224	1.0629
101	8.75	13.8564	1.5555	14.7224	0	14.7224	1.00353
101	8.75	13.8564	1.5555	14.5781	0	14.5781	1.01759
101	8.75	13.8564	1.5555	14.2894	0	14.2894	0.920571
101	8.75	13.8564	1.5555	14.0007	0	14.0007	0.834145
101	8.75	13.8564	1.5555	13.7121	0	13.7121	1.03401
101	8.75	13.8564	1.5555	13.4234	0	13.4234	0.915553
101	8.75	13.8564	1.5555	13.1347	0	13.1347	0.906111
101	8.75	15.5885	1.2539	14.7224	0	14.7224	1.00353
101	8.75	15.5885	1.2539	14.7224	0	14.7224	1.0629
101	8.75	15.5885	1.2539	14.7224	0	14.7224	1.07733
101	8.75	15.5885	1.2539	14.7224	0	14.7224	1.06442
101	8.75	15.5885	1.2539	14.7224	0	14.7224	1.00691
101	8.75	15.5885	1.2539	14.8668	0	14.8668	0.741634
101	8.75	15.5885	1.2539	15.1554	0	15.1554	0.794572
101	8.75	15.5885	1.2539	15.4441	0	15.4441	0.899766
101	8.75	15.5885	1.2539	15.7328	0	15.7328	0.707699
101	8.75	15.5885	1.2539	16.0215	0	16.0215	0.782136
101	8.75	15.5885	1.2539	16.3101	0	16.3101	0.878371
101	8.75	15.5885	1.2539	16.4545	0	16.4545	0.847638
101	8.75	15.5885	1.2539	16.4545	0	16.4545	0.894568
101	8.75	15.5885	1.2539	16.4545	0	16.4545	0.908933
101	8.75	15.5885	1.2539	16.4545	0	16.4545	0.898178
101	8.75	15.5885	1.2539	16.4545	0	16.4545	0.852454
101	8.75	15.5885	1.2539	16.3101	0	16.3101	0.877607
101	8.75	15.5885	1.2539	16.0215	0	16.0215	0.784568
101	8.75	15.5885	1.2539	15.7328	0	15.7328	0.710809
101	8.75	15.5885	1.2539	15.4441	0	15.4441	0.90153
101	8.75	15.5885	1.2539	15.1554	0	15.1554	0.794925
101	8.75	15.5885	1.2539	14.8668	0	14.8668	0.739429
101	8.75	17.3205	1.12419	16.4545	0	16.4545	0.852454
101	8.75	17.3205	1.12419	16.4545	0	16.4545	0.898178
101	8.75	17.3205	1.12419	16.4545	0	16.4545	0.908933
101	8.75	17.3205	1.12419	16.4545	0	16.4545	0.894568
101	8.75	17.3205	1.12419	16.4545	0	16.4545	0.847638
101	8.75	17.3205	1.12419	16.5988	0	16.5988	0.669195
101	8.75	17.3205	1.12419	16.8875	0	16.8875	0.734784
101	8.75	17.3205	1.12419	17.1762	0	17.1762	0.83072
101	8.75	17.3205	1.12419	17.4648	0	17.4648	0.642397
101	8.75	17.3205	1.12419	17.7535	0	17.7535	0.710132
101	8.75	17.3205	1.12419	18.0422	0	18.0422	0.801585
101	8.75	17.3205	1.12419	18.1865	0	18.1865	0.767751
101	8.75	17.3205	1.12419	18.1865	0	18.1865	0.811283
101	8.75	17.3205	1.12419	18.1865	0	18.1865	0.824702
101	8.75	17.3205	1.12419	18.1865	0	18.1865	0.81326
101	8.75	17.3205	1.12419	18.1865	0	18.1865	0.770599
101	8.75	17.3205	1.12419	18.0422	0	18.0422	0.802424
101	8.75	17.3205	1.12419	17.7535	0	17.7535	0.712352
101	8.75	17.3205	1.12419	17.4648	0	17.4648	0.643062
101	8.75	17.3205	1.12419	17.1762	0	17.1762	0.82431
101	8.75	17.3205	1.12419	16.8875	0	16.8875	0.726153
101	8.75	17.3205	1.12419	16.5988	0	16.5988	0.662203
101	8.75	19.0526	1.00923	18.1865	0	18.1865	0.770599
101	8.75	19.0526	1.00923	18.1865	0	18.1865	0.81326
101	8.75	19.0526	1.00923	18.1865	0	18.1865	0.824702
101	8.75	19.0526	1.00923	18.1865	0	18.1865	0.811283
101	8.75	19.0526	1.00923	18.1865	0	18.1865	0.767751
101	8.75	19.0526	1.00923	18.3309	0	18.3309	0.6099
101	8.75	19.0526	1.00923	18.6195	0	18.6195	0.67244
101	8.75	19.0526	1.00923	18.9082	0	18.9082	0.75944
101	8.75	19.0526	1.00923	19.1969	0	19.1969	0.567405
101	8.75	19.0526	1.00923	19.4856	0	19.4856	0.624019
101	8.75	19.0526	1.00923	19.7742	0	19.7742	0.701681
101	8.75	19.0526	1.00923	19.9186	0	19.9186	0.657841
101	8.75	19.0526	1.00923	19.9186	0	19.9186	0.705539
101	8.75	19.0526	1.00923	19.9186	0	19.9186	0.71998
101	8.75	19.0526	1.00923	19.9186	0	19.9186	0.706015
101	8.75	19.0526	1.00923	19.9186	0	19.9186	0.658797
101	8.75	19.0526	1.00923	19.7742	0	19.7742	0.7038
101	8.75	19.0526	1.00923	19.4856	0	19.4856	0.626319
101	8.75	19.0526	1.00923	19.1969	0	19.1969	0.568421
101	8.75	19.0526	1.00923	18.9082	0	18.9082	0.756588
101	8.75	19.0526	1.00923	18.6195	0	18.6195	0.66872
101	8.75	19.0526	1.00923	18.3309	0	18.3309	0.607164
101	8.75	20.7846	0.697229	19.9186	0	19.9186	0.658797
101	8.75	20.7846	0.697229	19.9186	0	19.9186	0.706015
101	8.75	20.7846	0.697229	19.9186	0	19.9186	0.71998
101	8.75	20.7846	0.697229	19.9186	0	19.9186	0.705539
101	8.75	20.7846	0.697229	19.9186	0	19.9186	0.657841
101	8.75	20.7846	0.697229	20.0629	0	20.0629	0.488462
101	8.75	20.7846	0.697229	20.3516	0	20.3516	0.525017
101	8.75	20.7846	0.697229	20.6403	0	20.6403	0.5886
101	8.75	20.7846	0.697229	20.9289	0	20.9289	0.378444
101	8.75	20.7846	0.697229	21.2176	0	21.2176	0.396308
101	8.75	20.7846	0.697229	21.5063	0	21.5063	0.425807
101	8.75	20.7846	0.697229	21.6506	0	21.6506	0.236173
101	8.75	20.7846	0.697229	21.6506	0	21.6506	0.241566
101	8.75	20.7846	0.697229	21.6506	0	21.6506	0.252185
101	8.75	20.7846	0.697229	21.6506	0	21.6506	0.262657
101	8.75	20.7846	0.697229	21.6506	0	21.6506	0.281197
101	8.75	20.7846	0.697229	21.5063	0	21.5063	0.409317
101	8.75	20.7846	0.697229	21.2176	0	21.2176	0.371185
101	8.75	20.7846	0.697229	20.9289	0	20.9289	0.363081
101	8.75	20.7846	0.697229	20.6403	0	20.6403	0.585819
101	8.75	20.7846	0.697229	20.3516	0	20.3516	0.525046
101	8.75	20.7846	0.697229	20.0629	0	20.0629	0.489166
101	8.75	22.5167	3.05091	21.6506	0	21.6506	0.281197
101	8.75	22.5167	3.05091	21.6506	0	21.6506	0.262657
101	8.75	22.5167	3.05091	21.6506	0	21.6506	0.252185
101	8.75	22.5167	3.05091	21.6506	0	21.6506	0.241566
101	8.75	22.5167	3.05091	21.6506	0	21.6506	0.236173
101	8.75	22.5167	3.05091	21.795	0	21.795	0.181642
101	8.75	22.5167	3.05091	22.0836	0	22.0836	0.207323
101	8.75	22.5167	3.05091	22.3723	0	22.3723	0.266893
101	8.75	22.5167	3.05091	22.661	0	22.661	0.330466
101	8.75	22.5167	3.05091	22.9497	0	22.9497	0.415523
101	8.75	22.5167	3.05091	23.2383	0	23.2383	0.499367
101	8.75	22.5167	3.05091	23.3827	0	23.3827	0.508933
101	8.75	22.5167	3.05091	23.3827	0	23.3827	0.561955
101	8.75	22.5167	3.05091	23.3827	0	23.3827	0.605179
101	8.75	22.5167	3.05091	23.3827	0	23.3827	0.629232
101	8.75	22.5167	3.05091	23.3827	0	23.3827	0.624032
101	8.75	22.5167	3.05091	23.2383	0	23.2383	0.516889
101	8.75	22.5167	3.05091	22.9497	0	22.9497	0.446098
101	8.75	22.5167	3.05091	22.661	0	22.661	0.37222
101	8.75	22.5167	3.05091	22.3723	0	22.3723	0.405087
101	8.75	22.5167	3.05091	22.0836	0	22.0836	0.320677
101	8.75	22.5167	3.05091	21.795	0	21.795	0.251115
101	10.25	2.59808	0.568303	1.73205	0	1.73205	0.16525
101	10.25	2.59808	0.568303	1.73205	0	1.73205	0.12596
101	10.25	2.59808	0.568303	1.73205	0	1.73205	0.117049
101	10.25	2.59808	0.568303	1.73205	0	1.73205	0.126919
101	10.25	2.59808	0.568303	1.73205	0	1.73205	0.166088
101	10.25	2.59808	0.568303	1.87639	0	1.87639	0.23997
101	10.25	2.59808	0.568303	2.16506	0	2.16506	0.313565
101	10.25	2.59808	0.568303	2.45374	0	2.45374	0.37321
101	10.25	2.59808	0.568303	2.74241	0	2.74241	0.320318
101	10.25	2.59808	0.568303	3.03109	0	3.03109	0.376346
101	10.25	2.59808	0.568303	3.31976	0	3.31976	0.4381
101	10.25	2.59808	0.568303	3.4641	0	3.4641	0.422755
101	10.25	2.59808	0.568303	3.4641	0	3.4641	0.444531
101	10.25	2.59808	0.568303	3.4641	0	3.4641	0.451237
101	10.25	2.59808	0.568303	3.4641	0	3.4641	0.443861
101	10.25	2.59808	0.568303	3.4641	0	3.4641	0.420527
101	10.25	2.59808	0.568303	3.31976	0	3.31976	0.427879
101	10.25	2.59808	0.568303	3.03109	0	3.03109	0.365415
101	10.25	2.59808	0.568303	2.74241	0	2.74241	0.311665
101	10.25	2.59808	0.568303	2.45374	0	2.45374	0.369078
101	10.25	2.59808	0.568303	2.16506	0	2.16506	0.312359
101	10.25	2.59808	0.568303	1.87639	0	1.87639	0.240685
101	10.25	4.33013	0.673589	3.4641	0	3.4641	0.420527
101	10.25	4.33013	0.673589	3.4641	0	3.4641	0.443861
101	10.25	4.33013	0.673589	3.4641	0	3.4641	0.451237
101	10.25	4.33013	0.673589	3.4641	0	3.4641	0.444531
101	10.25	4.33013	0.673589	3.4641	0	3.4641	0.422755
101	10.25	4.33013	0.673589	3.60844	0	3.60844	0.355327
101	10.25	4.33013	0.673589	3.89711	0	3.89711	0.407047
101	10.25	4.33013	0.673589	4.18579	0	4.18579	0.471708
101	10.25	4.33013	0.673589	4.47446	0	4.47446	0.382739
101	10.25	4.33013	0.673589	4.76314	0	4.76314	0.440126
101	10.25	4.33013	0.673589	5.05181	0	5.05181	0.51053
101	10.25	4.33013	0.673589	5.19615	0	5.19615	0.484636
101	10.25	4.33013	0.673589	5.19615	0	5.19615	0.514222
101	10.25	4.33013	0.673589	5.19615	0	5.19615	0.527709
101	10.25	4.33013	0.673589	5.19615	0	5.19615	0.52511
101	10.25	4.33013	0.673589	5.19615	0	5.19615	0.501938
101	10.25	4.33013	0.673589	5.05181	0	5.05181	0.504072
101	10.25	4.33013	0.673589	4.76314	0	4.76314	0.435945
101	10.25	4.33013	0.673589	4.47446	0	4.47446	0.381366
101	10.25	4.33013	0.673589	4.18579	0	4.18579	0.469898
101	10.25	4.33013	0.673589	3.89711	0	3.89711	0.404094
101	10.25	4.33013	0.673589	3.60844	0	3.60844	0.35052
101	10.25	6.06218	0.746977	5.19615	0	5.19615	0.501938
101	10.25	6.06218	0.746977	5.19615	0	5.19615	0.52511
101	10.25	6.06218	0.746977	5.19615	0	5.19615	0.527709
101	10.25	6.06218	0.746977	5.19615	0	5.19615	0.514222
101	10.25	6.06218	0.746977	5.19615	0	5.19615	0.484636
101	10.25	6.06218	0.746977	5.34049	0	5.34049	0.406925
101	10.25	6.06218	0.746977	5.62917	0	5.62917	0.458156
101	10.25	6.06218	0.746977	5.91784	0	5.91784	0.524385
101	10.25	6.06218	0.746977	6.20652	0	6.20652	0.417979
101	10.25	6.06218	0.746977	6.49519	0	6.49519	0.480958
101	10.25	6.06218	0.746977	6.78387	0	6.78387	0.55836
101	10.25	6.06218	0.746977	6.9282	0	6.9282	0.493107
101	10.25	6.06218	0.746977	6.9282	0	6.9282	0.538978
101	10.25	6.06218	0.746977	6.9282	0	6.9282	0.578449
101	10.25	6.06218	0.746977	6.9282	0	6.9282	0.606105
101	10.25	6.06218	0.746977	6.9282	0	6.9282	0.602681
101	10.25	6.06218	0.746977	6.78387	0	6.78387	0.52675
101	10.25	6.06218	0.746977	6.49519	0	6.49519	0.456566
101	10.25	6.06218	0.746977	6.20652	0	6.20652	0.412658
101	10.25	6.06218	0.746977	5.91784	0	5.91784	0.544676
101	10.25	6.06218	0.746977	5.62917	0	5.62917	0.472686
101	10.25	6.06218	0.746977	5.34049	0	5.34049	0.409734
101	10.25	7.79423	0.665916	6.9282	0	6.9282	0.602681
101	10.25	7.79423	0.665916	6.9282	0	6.9282	0.606105
101	10.25	7.79423	0.665916	6.9282	0	6.9282	0.578449
101	10.25	7.79423	0.665916	6.9282	0	6.9282	0.538978
101	10.25	7.79423	0.665916	6.9282	0	6.9282	0.493107
101	10.25	7.79423	0.665916	7.07254	0	7.07254	0.427399
101	10.25	7.79423	0.665916	7.36122	0	7.36122	0.455948
101	10.25	7.79423	0.665916	7.64989	0	7.64989	0.492822
101	10.25	7.79423	0.665916	7.93857	0	7.93857	0.342385
101	10.25	7.79423	0.665916	8.22724	0	8.22724	0.358042
101	10.25	7.79423	0.665916	8.51592	0	8.51592	0.42779
101	10.25	7.79423	0.665916	8.66025	0	8.66025	0.337172
101	10.25	7.79423	0.665916	8.66025	0	8.66025	0.402075
101	10.25	7.79423	0.665916	8.66025	0	8.66025	0.543294
101	10.25	7.79423	0.665916	8.66025	0	8.66025	0.70821
101	10.25	7.79423	0.665916	8.66025	0	8.66025	0.718382
101	10.25	7.79423	0.665916	8.51592	0	8.51592	0.0433222
101	10.25	7.79423	0.665916	8.22724	0	8.22724	0.0349315
101	10.25	7.79423	0.665916	7.93857	0	7.93857	0.0345382
101	10.25	7.79423	0.665916	7.64989	0	7.64989	0.554509
101	10.25	7.79423	0.665916	7.36122	0	7.36122	0.552262
101	10.25	7.79423	0.665916	7.07254	0	7.07254	0.464148
101	10.25	9.52628	0.796869	8.66025	0	8.66025	0.718382
101	10.25	9.52628	0.796869	8.66025	0	8.66025	0.70821
101	10.25	9.52628	0.796869	8.66025	0	8.66025	0.543294
101	10.25	9.52628	0.796869	8.66025	0	8.66025	0.402075
101	10.25	9.52628	0.796869	8.66025	0	8.66025	0.337172
101	10.25	9.52628	0.796869	8.80459	0	8.80459	0.483737
101	10.25	9.52628	0.796869	9.09327	0	9.09327	0.538031
101	10.25	9.52628	0.796869	9.38194	0	9.38194	0.536299
101	10.25	9.52628	0.796869	9.67062	0	9.67062	0.303582
101	10.25	9.52628	0.796869	9.95929	0	9.95929	0.263894
101	10.25	9.52628	0.796869	10.248	0	10.248	0.46687
101	10.25	9.52628	0.796869	10.3923	0	10.3923	1.07083
101	10.25	9.52628	0.796869	10.3923	0	10.3923	1.02997
101	10.25	9.52628	0.796869	10.3923	0	10.3923	0.924377
101	10.25	9.52628	0.796869	10.3923	0	10.3923	0.835513
101	10.25	9.52628	0.796869	10.3923	0	10.3923	0.763109
101	10.25	9.52628	0.796869	10.248	0	10.248	0.577817
101	10.25	9.52628	0.796869	9.95929	0	9.95929	0.597735
101	10.25	9.52628	0.796869	9.67062	0	9.67062	0.546744
101	10.25	9.52628	0.796869	9.38194	0	9.38194	0.0713891
101	10.25	9.52628	0.796869	9.09327	0	9.09327	0.0598109
101	10.25	9.52628	0.796869	8.80459	0	8.80459	0.0539275
101	10.25	11.2583	2.56667	10.3923	0	10.3923	0.763109
101	10.25	11.2583	2.56667	10.3923	0	10.3923	0.835513
101	10.25	11.2583	2.56667	10.3923	0	10.3923	0.924377
101	10.25	11.2583	2.56667	10.3923	0	10.3923	1.02997
101	10.25	11.2583	2.56667	10.3923	0	10.3923	1.07083
101	10.25	11.2583	2.56667	10.5366	0	10.5366	1.23254
101	10.25	11.2583	2.56667	10.8253	0	10.8253	1.44232
101	10.25	11.2583	2.56667	11.114	0	11.114	1.45166
101	10.25	11.2583	2.56667	11.4027	0	11.4027	1.38325
101	10.25	11.2583	2.56667	11.6913	0	11.6913	1.45146
101	10.25	11.2583	2.56667	11.98	0	11.98	1.38764
101	10.25	11.2583	2.56667	12.1244	0	12.1244	1.37159
101	10.25	11.2583	2.56667	12.1244	0	12.1244	1.31452
101	10.25	11.2583	2.56667	12.1244	0	12.1244	1.18085
101	10.25	11.2583	2.56667	12.1244	0	12.1244	1.05051
101	10.25	11.2583	2.56667	12.1244	0	12.1244	1.02716
101	10.25	11.2583	2.56667	11.98	0	11.98	1.4244
101	10.25	11.2583	2.56667	11.6913	0	11.6913	1.32247
101	10.25	11.2583	2.56667	11.4027	0	11.4027	1.13386
101	10.25	11.2583	2.56667	11.114	0	11.114	0.814033
101	10.25	11.2583	2.56667	10.8253	0	10.8253	0.711219
101	10.25	11.2583	2.56667	10.5366	0	10.5366	0.687892
101	10.25	12.9904	1.54675	12.1244	0	12.1244	1.02716
101	10.25	12.9904	1.54675	12.1244	0	12.1244	1.05051
101	10.25	12.9904	1.54675	12.1244	0	12.1244	1.18085
101	10.25	12.9904	1.54675	12.1244	0	12.1244	1.31452
101	10.25	12.9904	1.54675	12.1244	0	12.1244	1.37159
101	10.25	12.9904	1.54675	12.2687	0	12.2687	0.867652
101	10.25	12.9904	1.54675	12.5574	0	12.5574	0.874767
101	10.25	12.9904	1.54675	12.846	0	12.846	1.00087
101	10.25	12.9904	1.54675	13.1347	0	13.1347	0.915658
101	10.25	12.9904	1.54675	13.4234	0	13.4234	1.02363
101	10.25	12.9904	1.54675	13.7121	0	13.7121	1.08633
101	10.25	12.9904	1.54675	13.8564	0	13.8564	1.06696
101	10.25	12.9904	1.54675	13.8564	0	13.8564	1.09256
101	10.25	12.9904	1.54675	13.8564	0	13.8564	1.06401
101	10.25	12.9904	1.54675	13.8564	0	13.8564	1.00878
101	10.25	12.9904	1.54675	13.8564	0	13.8564	0.938445
101	10.25	12.9904	1.54675	13.7121	0	13.7121	1.01213
101	10.25	12.9904	1.54675	13.4234	0	13.4234	0.892011
101	10.25	12.9904	1.54675	13.1347	0	13.1347	0.909431
101	10.25	12.9904	1.54675	12.846	0	12.846	1.4959
101	10.25	12.9904	1.54675	12.5574	0	12.5574	1.45134
101	10.25	12.9904	1.54675	12.2687	0	12.2687	1.31217
101	10.25	14.7224	1.29919	13.8564	0	13.8564	0.938445
101	10.25	14.7224	1.29919	13.8564	0	13.8564	1.00878
101	10.25	14.7224	1.29919	13.8564	0	13.8564	1.06401
101	10.25	14.7224	1.29919	13.8564	0	13.8564	1.09256
101	10.25	14.7224	1.29919	13.8564	0	13.8564	1.06696
101	10.25	14.7224	1.29919	14.0007	0	14.0007	0.756218
101	10.25	14.7224	1.29919	14.2894	0	14.2894	0.804139
101	10.25	14.7224	1.29919	14.5781	0	14.5781	0.919385
101	10.25	14.7224	1.29919	14.8668	0	14.8668	0.756099
101	10.25	14.7224	1.29919	15.1554	0	15.1554	0.83949
101	10.25	14.7224	1.29919	15.4441	0	15.4441	0.92712
101	10.25	14.7224	1.29919	15.5885	0	15.5885	0.901019
101	10.25	14.7224	1.29919	15.5885	0	15.5885	0.940057
101	10.25	14.7224	1.29919	15.5885	0	15.5885	0.940436
101	10.25	14.7224	1.29919	15.5885	0	15.5885	0.915324
101	10.25	14.7224	1.29919	15.5885	0	15.5885	0.862002
101	10.25	14.7224	1.29919	15.4441	0	15.4441	0.899766
101	10.25	14.7224	1.29919	15.1554	0	15.1554	0.794572
101	10.25	14.7224	1.29919	14.8668	0	14.8668	0.741634
101	10.25	14.7224	1.29919	14.5781	0	14.5781	1.02749
101	10.25	14.7224	1.29919	14.2894	0	14.2894	0.932222
101	10.25	14.7224	1.29919	14.0007	0	14.0007	0.838462
101	10.25	16.4545	1.17052	15.5885	0	15.5885	0.862002
101	10.25	16.4545	1.17052	15.5885	0	15.5885	0.915324
101	10.25	16.4545	1.17052	15.5885	0	15.5885	0.940436
101	10.25	16.4545	1.17052	15.5885	0	15.5885	0.940057
101	10.25	16.4545	1.17052	15.5885	0	15.5885	0.901019
101	10.25	16.4545	1.17052	15.7328	0	15.7328	0.689434
101	10.25	16.4545	1.17052	16.0215	0	16.0215	0.752363
101	10.25	16.4545	1.17052	16.3101	0	16.3101	0.855897
101	10.25	16.4545	1.17052	16.5988	0	16.5988	0.678512
101	10.25	16.4545	1.17052	16.8875	0	16.8875	0.752188
101	10.25	16.4545	1.17052	17.1762	0	17.1762	0.843697
101	10.25	16.4545	1.17052	17.3205	0	17.3205	0.81006
101	10.25	16.4545	1.17052	17.3205	0	17.3205	0.850282
101	10.25	16.4545	1.17052	17.3205	0	17.3205	0.859237
101	10.25	16.4545	1.17052	17.3205	0	17.3205	0.843684
101	10.25	16.4545	1.17052	17.3205	0	17.3205	0.798534
101	10.25	16.4545	1.17052	17.1762	0	17.1762	0.83072
101	10.25	16.4545	1.17052	16.8875	0	16.8875	0.734784
101	10.25	16.4545	1.17052	16.5988	0	16.5988	0.669195
101	10.25	16.4545	1.17052	16.3101	0	16.3101	0.878371
101	10.25	16.4545	1.17052	16.0215	0	16.0215	0.782136
101	10.25	16.4545	1.17052	15.7328	0	15.7328	0.707699
101	10.25	18.1865	1.07497	17.3205	0	17.3205	0.798534
101	10.25	18.1865	1.07497	17.3205	0	17.3205	0.843684
101	10.25	18.1865	1.07497	17.3205	0	17.3205	0.859237
101	10.25	18.1865	1.07497	17.3205	0	17.3205	0.850282
101	10.25	18.1865	1.07497	17.3205	0	17.3205	0.81006
101	10.25	18.1865	1.07497	17.4648	0	17.4648	0.643723
101	10.25	18.1865	1.07497	17.7535	0	17.7535	0.709514
101	10.25	18.1865	1.07497	18.0422	0	18.0422	0.802387
101	10.25	18.1865	1.07497	18.3309	0	18.3309	0.613173
101	10.25	18.1865	1.07497	18.6195	0	18.6195	0.676095
101	10.25	18.1865	1.07497	18.9082	0	18.9082	0.762182
101	10.25	18.1865	1.07497	19.0526	0	19.0526	0.730997
101	10.25	18.1865	1.07497	19.0526	0	19.0526	0.773952
101	10.25	18.1865	1.07497	19.0526	0	19.0526	0.78566
101	10.25	18.1865	1.07497	19.0526	0	19.0526	0.772257
101	10.25	18.1865	1.07497	19.0526	0	19.0526	0.727939
101	10.25	18.1865	1.07497	18.9082	0	18.9082	0.75944
101	10.25	18.1865	1.07497	18.6195	0	18.6195	0.67244
101	10.25	18.1865	1.07497	18.3309	0	18.3309	0.6099
101	10.25	18.1865	1.07497	18.0422	0	18.0422	0.801585
101	10.25	18.1865	1.07497	17.7535	0	17.7535	0.710132
101	10.25	18.1865	1.07497	17.4648	0	17.4648	0.642397
101	10.25	19.9186	0.923037	19.0526	0	19.0526	0.727939
101	10.25	19.9186	0.923037	19.0526	0	19.0526	0.772257
101	10.25	19.9186	0.923037	19.0526	0	19.0526	0.78566
101	10.25	19.9186	0.923037	19.0526	0	19.0526	0.773952
101	10.25	19.9186	0.923037	19.0526	0	19.0526	0.730997
101	10.25	19.9186	0.923037	19.1969	0	19.1969	0.568844
101	10.25	19.9186	0.923037	19.4856	0	19.4856	0.626254
101	10.25	19.9186	0.923037	19.7742	0	19.7742	0.704853
101	10.25	19.9186	0.923037	20.0629	0	20.0629	0.489322
101	10.25	19.9186	0.923037	20.3516	0	20.3516	0.523579
101	10.25	19.9186	0.923037	20.6403	0	20.6403	0.584444
101	10.25	19.9186	0.923037	20.7846	0	20.7846	0.589886
101	10.25	19.9186	0.923037	20.7846	0	20.7846	0.644627
101	10.25	19.9186	0.923037	20.7846	0	20.7846	0.65679
101	10.25	19.9186	0.923037	20.7846	0	20.7846	0.641707
101	10.25	19.9186	0.923037	20.7846	0	20.7846	0.586287
101	10.25	19.9186	0.923037	20.6403	0	20.6403	0.5886
101	10.25	19.9186	0.923037	20.3516	0	20.3516	0.525017
101	10.25	19.9186	0.923037	20.0629	0	20.0629	0.488462
101	10.25	19.9186	0.923037	19.7742	0	19.7742	0.701681
101	10.25	19.9186	0.923037	19.4856	0	19.4856	0.624019
101	10.25	19.9186	0.923037	19.1969	0	19.1969	0.567405
101	10.25	21.6506	0.596156	20.7846	0	20.7846	0.586287
101	10.25	21.6506	0.596156	20.7846	0	20.7846	0.641707
101	10.25	21.6506	0.596156	20.7846	0	20.7846	0.65679
101	10.25	21.6506	0.596156	20.7846	0	20.7846	0.644627
101	10.25	21.6506	0.596156	20.7846	0	20.7846	0.589886
101	10.25	21.6506	0.596156	20.9289	0	20.9289	0.371994
101	10.25	21.6506	0.596156	21.2176	0	21.2176	0.389996
101	10.25	21.6506	0.596156	21.5063	0	21.5063	0.43483
101	10.25	21.6506	0.596156	21.795	0	21.795	0.260589
101	10.25	21.6506	0.596156	22.0836	0	22.0836	0.331534
101	10.25	21.6506	0.596156	22.3723	0	22.3723	0.406058
101	10.25	21.6506	0.596156	22.5167	0	22.5167	0.235122
101	10.25	21.6506	0.596156	22.5167	0	22.5167	0.244727
101	10.25	21.6506	0.596156	22.5167	0	22.5167	0.271956
101	10.25	21.6506	0.596156	22.5167	0	22.5167	0.309628
101	10.25	21.6506	0.596156	22.5167	0	22.5167	0.354028
101	10.25	21.6506	0.596156	22.3723	0	22.3723	0.266893
101	10.25	21.6506	0.596156	22.0836	0	22.0836	0.207323
101	10.25	21.6506	0.596156	21.795	0	21.795	0.181642
101	10.25	21.6506	0.596156	21.5063	0	21.5063	0.425807
101	10.25	21.6506	0.596156	21.2176	0	21.2176	0.396308
101	10.25	21.6506	0.596156	20.9289	0	20.9289	0.378444
101	10.25	23.3827	3.43133	22.5167	0	22.5167	0.354028
101	10.25	23.3827	3.43133	22.5167	0	22.5167	0.309628
101	10.25	23.3827	3.43133	22.5167	0	22.5167	0.271956
101	10.25	23.3827	3.43133	22.5167	0	22.5167	0.244727
101	10.25	23.3827	3.43133	22.5167	0	22.5167	0.235122
101	10.25	23.3827	3.43133	22.661	0	22.661	0.301245
101	10.25	23.3827	3.43133	22.9497	0	22.9497	0.334956
101	10.25	23.3827	3.43133	23.2383	0	23.2383	0.362921
101	10.25	23.3827	3.43133	23.527	0	23.527	0.244877
101	10.25	23.3827	3.43133	23.8157	0	23.8157	0.28646
101	10.25	23.3827	3.43133	24.1044	0	24.1044	0.369248
101	10.25	23.3827	3.43133	24.2487	0	24.2487	0.461344
101	10.25	23.3827	3.43133	24.2487	0	24.2487	0.547054
101	10.25	23.3827	3.43133	24.2487	0	24.2487	0.613966
101	10.25	23.3827	3.43133	24.2487	0	24.2487	0.658482
101	10.25	23.3827	3.43133	24.2487	0	24.2487	0.681364
101	10.25	23.3827	3.43133	24.1044	0	24.1044	0.684057
101	10.25	23.3827	3.43133	23.8157	0	23.8157	0.667515
101	10.25	23.3827	3.43133	23.527	0	23.527	0.621031
[truncated: 861 more rows]
