# Supplementary material for: Formation of polarity convergences underlying shoot outgrowths
Source: eLife. 2016 Aug 1;5:e18165. doi: 10.7554/eLife.18165 (PMC4969039; doi:10.7554/eLife.18165)
Supplement: Source code 21. — DOI: http://dx.doi.org/10.7554/eLife.18165.049 [file elife-18165-code21.zip › Source code 21_Fig. 16E/my_file.csv]

Time	yPositionCellNode	xPositionCellNode	auxincellNode
600.1	1.25	2.59808	7.18774
600.1	1.25	4.33013	12.1464
600.1	1.25	6.06218	20.2807
600.1	1.25	7.79423	24.2111
600.1	1.25	9.52628	28.7239
600.1	1.25	11.2583	26.3254
600.1	1.25	12.9904	28.4238
600.1	1.25	14.7224	47.0139
600.1	1.25	16.4545	73.6291
600.1	2.75	1.73205	6.21021
600.1	2.75	3.4641	10.1504
600.1	2.75	5.19615	17.2211
600.1	2.75	6.9282	29.6332
600.1	2.75	8.66025	37.7358
600.1	2.75	10.3923	42.8024
600.1	2.75	12.1244	34.2156
600.1	2.75	13.8564	35.499
600.1	2.75	15.5885	64.0848
600.1	4.25	2.59808	7.80106
600.1	4.25	4.33013	13.5829
600.1	4.25	6.06218	23.6191
600.1	4.25	7.79423	41.9549
600.1	4.25	9.52628	72.6906
600.1	4.25	11.2583	57.9966
600.1	4.25	12.9904	34.9152
600.1	4.25	14.7224	34.0897
600.1	4.25	16.4545	37.8244
600.1	5.75	1.73205	6.29181
600.1	5.75	3.4641	10.2973
600.1	5.75	5.19615	17.4905
600.1	5.75	6.9282	29.9933
600.1	5.75	8.66025	51.3492
600.1	5.75	10.3923	90.2432
600.1	5.75	12.1244	50.8399
600.1	5.75	13.8564	29.4716
600.1	5.75	15.5885	27.1713
600.1	7.25	2.59808	7.37338
600.1	7.25	4.33013	12.5758
600.1	7.25	6.06218	21.1778
600.1	7.25	7.79423	35.655
600.1	7.25	9.52628	55.0977
600.1	7.25	11.2583	45.7622
600.1	7.25	12.9904	35.4862
600.1	7.25	14.7224	21.6421
600.1	7.25	16.4545	18.4887
600.1	8.75	1.73205	5.71651
600.1	8.75	3.4641	9.14002
600.1	8.75	5.19615	14.8956
600.1	8.75	6.9282	24.3443
600.1	8.75	8.66025	29.4372
600.1	8.75	10.3923	32.9809
600.1	8.75	12.1244	26.6345
600.1	8.75	13.8564	22.2925
600.1	8.75	15.5885	19.3772
600.1	10.25	2.59808	6.66165
600.1	10.25	4.33013	10.7678
600.1	10.25	6.06218	16.0789
600.1	10.25	7.79423	18.3967
600.1	10.25	9.52628	20.5216
600.1	10.25	11.2583	21.2036
600.1	10.25	12.9904	22.3075
600.1	10.25	14.7224	25.2814
600.1	10.25	16.4545	22.859
600.1	11.75	1.73205	5.58385
600.1	11.75	3.4641	8.80926
600.1	11.75	5.19615	13.8498
600.1	11.75	6.9282	16.3619
600.1	11.75	8.66025	18.7332
600.1	11.75	10.3923	20.129
600.1	11.75	12.1244	21.5911
600.1	11.75	13.8564	33.6288
600.1	11.75	15.5885	40.5544
