# Supplementary material for: Formation of polarity convergences underlying shoot outgrowths
Source: eLife. 2016 Aug 1;5:e18165. doi: 10.7554/eLife.18165 (PMC4969039; doi:10.7554/eLife.18165)
Supplement: Source code 22. — DOI: http://dx.doi.org/10.7554/eLife.18165.050 [file elife-18165-code22.zip]

Archive with 96 entries (93 files):
- Source code 22_Fig. 16F/
- Source code 22_Fig. 16F/.qglviewer.xml
- __MACOSX/
- __MACOSX/Source code 22_Fig. 16F/
- __MACOSX/Source code 22_Fig. 16F/._.qglviewer.xml
- Source code 22_Fig. 16F/anim.a
- __MACOSX/Source code 22_Fig. 16F/._anim.a
- Source code 22_Fig. 16F/description.txt
- __MACOSX/Source code 22_Fig. 16F/._description.txt
- Source code 22_Fig. 16F/dirichlet.h
- __MACOSX/Source code 22_Fig. 16F/._dirichlet.h
- Source code 22_Fig. 16F/dirichlet.vvh
- __MACOSX/Source code 22_Fig. 16F/._dirichlet.vvh
- Source code 22_Fig. 16F/geom.c
- __MACOSX/Source code 22_Fig. 16F/._geom.c
- Source code 22_Fig. 16F/geom.h
- __MACOSX/Source code 22_Fig. 16F/._geom.h
- Source code 22_Fig. 16F/geom2.c
- __MACOSX/Source code 22_Fig. 16F/._geom2.c
- Source code 22_Fig. 16F/global.c
- __MACOSX/Source code 22_Fig. 16F/._global.c
- Source code 22_Fig. 16F/icon
- __MACOSX/Source code 22_Fig. 16F/._icon
- Source code 22_Fig. 16F/io.c
- __MACOSX/Source code 22_Fig. 16F/._io.c
- Source code 22_Fig. 16F/io.h
- __MACOSX/Source code 22_Fig. 16F/._io.h
- Source code 22_Fig. 16F/lic.frag
- __MACOSX/Source code 22_Fig. 16F/._lic.frag
- Source code 22_Fig. 16F/long_final.xml
- __MACOSX/Source code 22_Fig. 16F/._long_final.xml
- Source code 22_Fig. 16F/LSspecifications
- __MACOSX/Source code 22_Fig. 16F/._LSspecifications
- Source code 22_Fig. 16F/make_pages.py
- __MACOSX/Source code 22_Fig. 16F/._make_pages.py
- Source code 22_Fig. 16F/make_pages.sh
- __MACOSX/Source code 22_Fig. 16F/._make_pages.sh
- Source code 22_Fig. 16F/Makefile
- __MACOSX/Source code 22_Fig. 16F/._Makefile
- Source code 22_Fig. 16F/mem.c
- __MACOSX/Source code 22_Fig. 16F/._mem.c
- Source code 22_Fig. 16F/mem.h
- __MACOSX/Source code 22_Fig. 16F/._mem.h
- Source code 22_Fig. 16F/merge.c
- __MACOSX/Source code 22_Fig. 16F/._merge.c
- Source code 22_Fig. 16F/merge.h
- __MACOSX/Source code 22_Fig. 16F/._merge.h
- Source code 22_Fig. 16F/model.expmap
- __MACOSX/Source code 22_Fig. 16F/._model.expmap
- Source code 22_Fig. 16F/model.vve
- __MACOSX/Source code 22_Fig. 16F/._model.vve
- Source code 22_Fig. 16F/model.vvl
- __MACOSX/Source code 22_Fig. 16F/._model.vvl
- Source code 22_Fig. 16F/my_file.csv
- __MACOSX/Source code 22_Fig. 16F/._my_file.csv
- Source code 22_Fig. 16F/noise.frag
- __MACOSX/Source code 22_Fig. 16F/._noise.frag
- Source code 22_Fig. 16F/pal.map
- __MACOSX/Source code 22_Fig. 16F/._pal.map
- Source code 22_Fig. 16F/poly.c
- __MACOSX/Source code 22_Fig. 16F/._poly.c
- Source code 22_Fig. 16F/poly.h
- __MACOSX/Source code 22_Fig. 16F/._poly.h
- Source code 22_Fig. 16F/poly2.c
- __MACOSX/Source code 22_Fig. 16F/._poly2.c
- Source code 22_Fig. 16F/pos.vert
- __MACOSX/Source code 22_Fig. 16F/._pos.vert
- Source code 22_Fig. 16F/qhull.c
- __MACOSX/Source code 22_Fig. 16F/._qhull.c
- Source code 22_Fig. 16F/qhull.h
- __MACOSX/Source code 22_Fig. 16F/._qhull.h
- Source code 22_Fig. 16F/qhull_a.h
- __MACOSX/Source code 22_Fig. 16F/._qhull_a.h
- Source code 22_Fig. 16F/qset.c
- __MACOSX/Source code 22_Fig. 16F/._qset.c
- Source code 22_Fig. 16F/qset.h
- __MACOSX/Source code 22_Fig. 16F/._qset.h
- Source code 22_Fig. 16F/shader.cpp
- __MACOSX/Source code 22_Fig. 16F/._shader.cpp
- Source code 22_Fig. 16F/shader.h
- __MACOSX/Source code 22_Fig. 16F/._shader.h
- Source code 22_Fig. 16F/shader.o
- __MACOSX/Source code 22_Fig. 16F/._shader.o
- Source code 22_Fig. 16F/specifications
- __MACOSX/Source code 22_Fig. 16F/._specifications
- Source code 22_Fig. 16F/stat.c
- __MACOSX/Source code 22_Fig. 16F/._stat.c
- Source code 22_Fig. 16F/stat.h
- __MACOSX/Source code 22_Fig. 16F/._stat.h
- Source code 22_Fig. 16F/user.c
- __MACOSX/Source code 22_Fig. 16F/._user.c
- Source code 22_Fig. 16F/user.h
- __MACOSX/Source code 22_Fig. 16F/._user.h
- Source code 22_Fig. 16F/view.v
- __MACOSX/Source code 22_Fig. 16F/._view.v
- __MACOSX/._Source code 22_Fig. 16F
