# Supplementary material for: Formation of polarity convergences underlying shoot outgrowths
Source: eLife. 2016 Aug 1;5:e18165. doi: 10.7554/eLife.18165 (PMC4969039; doi:10.7554/eLife.18165)
Supplement: Source code 22. — DOI: http://dx.doi.org/10.7554/eLife.18165.050 [file elife-18165-code22.zip › Source code 22_Fig. 16F/my_file.csv]

Time	yPositionCellNode	xPositionCellNode	auxincellNode
850.1	1.25	2.59808	8.73724
850.1	1.25	4.33013	14.8064
850.1	1.25	6.06218	17.8387
850.1	1.25	7.79423	21.7103
850.1	1.25	9.52628	26.0039
850.1	1.25	11.2583	24.0035
850.1	1.25	12.9904	25.9425
850.1	1.25	14.7224	42.9263
850.1	1.25	16.4545	67.2759
850.1	2.75	1.73205	7.76058
850.1	2.75	3.4641	12.7046
850.1	2.75	5.19615	21.4772
850.1	2.75	6.9282	26.4885
850.1	2.75	8.66025	34.3975
850.1	2.75	10.3923	39.2315
850.1	2.75	12.1244	31.3611
850.1	2.75	13.8564	32.4866
850.1	2.75	15.5885	58.617
850.1	4.25	2.59808	10.0108
850.1	4.25	4.33013	17.5166
850.1	4.25	6.06218	30.2777
850.1	4.25	7.79423	38.3289
850.1	4.25	9.52628	67.4242
850.1	4.25	11.2583	53.393
850.1	4.25	12.9904	32.0034
850.1	4.25	14.7224	31.1872
850.1	4.25	16.4545	34.5863
850.1	5.75	1.73205	8.20692
850.1	5.75	3.4641	13.5904
850.1	5.75	5.19615	23.777
850.1	5.75	6.9282	55.827
850.1	5.75	8.66025	51.7521
850.1	5.75	10.3923	83.3177
850.1	5.75	12.1244	46.4157
850.1	5.75	13.8564	26.8612
850.1	5.75	15.5885	24.7763
850.1	7.25	2.59808	9.58269
850.1	7.25	4.33013	16.4876
850.1	7.25	6.06218	27.9311
850.1	7.25	7.79423	34.1197
850.1	7.25	9.52628	45.2604
850.1	7.25	11.2583	40.4584
850.1	7.25	12.9904	31.9325
850.1	7.25	14.7224	19.6036
850.1	7.25	16.4545	16.794
850.1	8.75	1.73205	7.27006
850.1	8.75	3.4641	11.785
850.1	8.75	5.19615	18.48
850.1	8.75	6.9282	21.7736
850.1	8.75	8.66025	25.9186
850.1	8.75	10.3923	28.7986
850.1	8.75	12.1244	23.6905
850.1	8.75	13.8564	20.0746
850.1	8.75	15.5885	17.5487
850.1	10.25	2.59808	8.1262
850.1	10.25	4.33013	11.4291
850.1	10.25	6.06218	13.8879
850.1	10.25	7.79423	16.2563
850.1	10.25	9.52628	18.1908
850.1	10.25	11.2583	18.9125
850.1	10.25	12.9904	20.0982
850.1	10.25	14.7224	22.9063
850.1	10.25	16.4545	20.796
850.1	11.75	1.73205	6.63384
850.1	11.75	3.4641	10.1851
850.1	11.75	5.19615	12.1867
850.1	11.75	6.9282	14.4887
850.1	11.75	8.66025	16.7584
850.1	11.75	10.3923	18.1294
850.1	11.75	12.1244	19.5574
850.1	11.75	13.8564	30.5572
850.1	11.75	15.5885	36.9435
